# Supplementary material for: Consumption of a Western-Style Diet Modulates the Response of the Murine Gut Microbiome to Ciprofloxacin
Source: mSystems. 2020 Jul 28;5(4):e00317-20. doi: 10.1128/mSystems.00317-20 (PMC7394352; doi:10.1128/mSystems.00317-20)
Supplement: DATA SET S1 [file mSystems.00317-20-sd001.xls]

## Sheet: Sheet 1 - WD vs NC
	baseMean	log2FoldChange	lfcSE	stat	pvalue	padj
Clostridioides difficile	10686.6	0.661052	0.0780458	8.47005	2.45e-17	2.21e-15
Bacteroides ovatus	8520.75	2.83494	0.43776	6.47603	9.42e-11	4.24e-09
Bacteroides fragilis	6562.78	2.41703	0.424185	5.69806	1.21e-08	2.73e-07
Bacteroides thetaiotaomicron	708494	2.80496	0.5098	5.50208	3.75e-08	6.76e-07
Bacteroides caecimuris	13833.9	2.25319	0.413431	5.44999	5.04e-08	7.56e-07
Bacteroides vulgatus	3617.12	2.55933	0.481002	5.32083	1.03e-07	1.33e-06
Bifidobacterium pseudolongum	4139.47	-4.62228	0.993057	-4.6546	3.25e-06	3.25e-05
Hungateiclostridiaceae bacterium KB18	21199.5	-0.533662	0.137604	-3.87825	0.000105209	0.000860801
Akkermansia muciniphila	1.08032e+06	2.72743	0.732663	3.72262	0.000197166	0.0012675
Lachnoclostridium phocaeense	8098.54	-0.360976	0.097881	-3.68791	0.000226104	0.00135663
Alcanivorax sp. N3-2A	8756.77	1.32892	0.39113	3.39764	0.000679706	0.00359844
Edwardsiella tarda	4521.05	1.12599	0.422137	2.66736	0.007645	0.0286688
[Clostridium] scindens	8633.52	-0.236231	0.0931422	-2.53623	0.0112052	0.0387871
Halomonas sp. N3-2A	17004.6	1.3515	0.53198	2.54051	0.0110692	0.0387871
Pasteurella multocida	15464.4	1.17682	0.481204	2.44557	0.0144621	0.0464854
[Clostridium] bolteae	4615.76	-0.290541	0.140284	-2.07109	0.03835	0.0932838
[Eubacterium] hallii	1851.22	-0.355312	0.17609	-2.01779	0.0436136	0.102498
Roseburia hominis	6386.69	-0.270282	0.153339	-1.76264	0.0779613	0.163175
Clostridium sp. SY8519	1827.41	-0.385429	0.233366	-1.65161	0.0986142	0.192941
Lachnospiraceae bacterium Choco86	3020.81	-0.195903	0.125213	-1.56456	0.117686	0.225357
Muribaculum intestinale	28400	1.23488	0.813828	1.51737	0.129174	0.237258
Oscillibacter sp. PEA192	21883.6	-0.407012	0.27794	-1.46439	0.143088	0.257558
Barnesiella viscericola	2778.67	1.06689	0.748999	1.42442	0.154324	0.272337
Oscillibacter valericigenes	9099.18	0.220211	0.161811	1.36091	0.173541	0.29848
Lachnospiraceae bacterium GAM79	8812.16	0.258947	0.215192	1.20333	0.228848	0.381414
[Clostridium] saccharolyticum	2177.65	-0.335404	0.294911	-1.13731	0.25541	0.41048
Intestinimonas butyriciproducens	10103	-0.217338	0.197382	-1.1011	0.270852	0.427662
Faecalibacterium prausnitzii	9574.72	-0.127614	0.123332	-1.03472	0.300802	0.462093
Flavonifractor plautii	18867.3	-0.200971	0.213414	-0.941697	0.346348	0.519521
Blautia sp. N6H1-15	3372.07	0.21008	0.235032	0.893837	0.371409	0.530585
Lactococcus lactis	182948	0.297922	0.331469	0.898793	0.368763	0.530585
Enterococcus faecium	3510.86	-0.236192	0.280267	-0.842738	0.399375	0.561621
Enterococcus faecalis	4035.16	-0.195977	0.251687	-0.778652	0.436185	0.58592
[Eubacterium] rectale	1965.37	-0.114088	0.153335	-0.744043	0.456851	0.604655
[Clostridium] sphenoides	1664.29	-0.155095	0.241652	-0.641812	0.520995	0.679559
Lactobacillus johnsonii	21143.9	0.670819	1.2201	0.549806	0.582452	0.708388
Acutalibacter muris	27310.1	0.102809	0.202483	0.507745	0.611632	0.724302
Blautia hansenii	3016.57	0.158329	0.326695	0.484638	0.627933	0.733948
Clostridiales bacterium CCNA10	19776.8	-0.12779	0.285552	-0.44752	0.6545	0.755192
Lachnoclostridium sp. YL32	41685.6	0.0372999	0.0947015	0.393868	0.693679	0.790267
Streptococcus thermophilus	1703.79	0.104218	0.331493	0.314391	0.753224	0.847377
Lactobacillus plantarum	1667.77	0.0968131	0.412618	0.234632	0.814495	0.87704
Blautia coccoides	2269.83	-0.462265	2.64812	-0.174564	0.861423	0.901489
Blautia producta	3463.87	0.00133842	0.147699	0.00906183	0.99277	0.996888
Mordavella sp. Marseille-P3756	4542.75	0.00442442	0.153346	0.0288525	0.976982	0.996888

## Sheet: Sheet 2 - Cip vs Veh on WD
	baseMean	log2FoldChange	lfcSE	stat	pvalue	padj
[Clostridium] sphenoides	1241.18	0.795977	0.115268	6.90544	5e-12	2.25e-10
Lachnospiraceae bacterium Choco86	2275.89	0.840445	0.139852	6.00952	1.86e-09	5.58e-08
Oscillibacter valericigenes	3825.7	-1.14043	0.218747	-5.21349	1.85e-07	4.17e-06
Mordavella sp. Marseille-P3756	3479.97	0.700423	0.149637	4.68082	2.86e-06	5.14e-05
Blautia producta	2748.68	0.770917	0.187928	4.10219	4.09e-05	0.000306941
[Clostridium] saccharolyticum	1508.09	0.784871	0.194908	4.02688	5.65e-05	0.00036336
[Eubacterium] hallii	1171.48	0.616784	0.157995	3.90383	9.47e-05	0.000532593
[Eubacterium] rectale	1469.79	0.75505	0.201246	3.75187	0.000175523	0.000789853
Roseburia hominis	4580.11	0.790344	0.209829	3.76661	0.000165479	0.000789853
[Clostridium] scindens	6843.96	0.97093	0.263574	3.68371	0.000229863	0.000940347
Clostridium sp. SY8519	1218.64	0.75221	0.213615	3.52134	0.00042937	0.00154573
Barnesiella viscericola	1235.65	-2.12592	0.614877	-3.45746	0.000545284	0.00181761
Muribaculum intestinale	12719.1	-2.37147	0.685402	-3.45998	0.000540223	0.00181761
Blautia hansenii	3199.62	1.21882	0.361738	3.36935	0.000753445	0.00233828
Enterococcus faecalis	1685.81	-0.590211	0.18468	-3.19587	0.00139412	0.00392097
Bacteroides vulgatus	2097.05	-2.31397	0.745584	-3.10356	0.00191205	0.00521467
Bacteroides fragilis	3797.53	-2.19513	0.739765	-2.96733	0.00300399	0.00711471
Lachnoclostridium phocaeense	4802.81	0.487389	0.169411	2.87697	0.0040152	0.00926584
Blautia sp. N6H1-15	3307.97	1.03674	0.36158	2.86724	0.00414075	0.0093167
[Clostridium] bolteae	3066.05	0.651346	0.233878	2.78498	0.00535313	0.011471
Bacteroides ovatus	5106.44	-2.31096	0.827867	-2.79147	0.00524696	0.011471
Bacteroides caecimuris	8084.43	-1.99497	0.768104	-2.59726	0.00939694	0.019668
Bacteroides thetaiotaomicron	435983	-2.11746	0.844584	-2.5071	0.0121726	0.0248985
Streptococcus thermophilus	1296.44	0.657779	0.308183	2.13438	0.032812	0.0590615
Clostridioides difficile	6689.02	-0.343323	0.164695	-2.0846	0.0371053	0.0639684
Oscillibacter sp. PEA192	8709.5	-0.464729	0.223597	-2.07842	0.0376703	0.0639684
Lachnospiraceae bacterium GAM79	6126.47	0.280942	0.138245	2.03221	0.0421326	0.0702209
Lactobacillus plantarum	1279.69	0.689125	0.366473	1.88042	0.0600502	0.0948161
Bifidobacterium pseudolongum	98.4225	-1.52074	0.885966	-1.71648	0.0860744	0.129112
Lactococcus lactis	144181	0.585584	0.346054	1.69217	0.0906127	0.133691
Hungateiclostridiaceae bacterium KB18	8753.73	-0.19426	0.132898	-1.46172	0.143817	0.205453
Akkermansia muciniphila	986260	-0.475189	0.358572	-1.32523	0.185096	0.260292
Acutalibacter muris	14346.3	-0.287063	0.227394	-1.26241	0.206802	0.286342
Clostridiales bacterium CCNA10	12484.1	0.401378	0.354278	1.13294	0.257238	0.335528
Faecalibacterium prausnitzii	4806.76	-0.155065	0.155796	-0.995304	0.319588	0.410899
Lactobacillus johnsonii	17045.9	0.41184	0.680432	0.605263	0.545004	0.654005
Intestinimonas butyriciproducens	4931.05	-0.126908	0.244623	-0.51879	0.603907	0.715154
Halomonas sp. N3-2A	15828.5	0.251704	0.86452	0.291149	0.770938	0.883768
Edwardsiella tarda	3825.05	0.151277	0.726857	0.208125	0.835131	0.916607
Lachnoclostridium sp. YL32	23428	-0.0443219	0.233373	-0.189919	0.849373	0.921006
Flavonifractor plautii	9637.21	-0.0306027	0.283499	-0.107946	0.914038	0.956552
Pasteurella multocida	12902.9	0.0854516	0.764493	0.111776	0.911001	0.956552
Alcanivorax sp. N3-2A	7462.45	0.0413968	0.757284	0.0546649	0.956405	0.987254
Blautia coccoides	1076.3	0.0326915	3.48459	0.00938175	0.992515	0.997173
Enterococcus faecium	1764.72	0.00112728	0.318201	0.00354267	0.997173	0.997173

## Sheet: Sheet 3 - Cip vs Veh on NC
	baseMean	log2FoldChange	lfcSE	stat	pvalue	padj
Oscillibacter valericigenes	7648.41	-0.784267	0.166016	-4.72403	2.31e-06	0.000208092
Blautia producta	4784.52	0.50836	0.141031	3.6046	0.00031263	0.00562734
Lachnospiraceae bacterium Choco86	4228.62	0.40078	0.118785	3.37401	0.000740815	0.0111122
Barnesiella viscericola	1282.43	-2.28116	0.727473	-3.13573	0.00171426	0.0140257
Blautia sp. N6H1-15	4392.02	0.526077	0.16386	3.21052	0.00132495	0.0140257
Clostridioides difficile	10819.8	0.291664	0.0927932	3.14316	0.00167135	0.0140257
[Eubacterium] rectale	2543.74	0.260771	0.0901478	2.89271	0.00381938	0.0217298
Muribaculum intestinale	11911.4	-2.47409	0.857036	-2.8868	0.00389185	0.0217298
Edwardsiella tarda	2596.07	-1.00084	0.355673	-2.81393	0.00489392	0.0244696
[Clostridium] bolteae	6670.53	0.413001	0.152105	2.71524	0.00662268	0.0254562
[Clostridium] scindens	11290	0.201254	0.0757883	2.65547	0.00791972	0.0254562
Clostridiales bacterium CCNA10	19891.3	-0.515024	0.187504	-2.74674	0.00601916	0.0254562
Flavonifractor plautii	19526	-0.481922	0.181286	-2.65835	0.0078525	0.0254562
Mordavella sp. Marseille-P3756	6025.02	0.403978	0.151822	2.66087	0.00779381	0.0254562
Intestinimonas butyriciproducens	10391.6	-0.51322	0.197384	-2.60011	0.00931939	0.0279582
Blautia hansenii	4870.19	0.96123	0.376128	2.55559	0.0106007	0.0298146
[Eubacterium] hallii	2699.18	0.395254	0.172686	2.28886	0.0220873	0.0552182
[Clostridium] sphenoides	2434.54	0.524097	0.232548	2.25372	0.024214	0.0573489
Bacteroides caecimuris	4200.54	-1.29821	0.586062	-2.21514	0.0267504	0.0592003
Clostridium sp. SY8519	2782.69	0.473445	0.214038	2.21197	0.026969	0.0592003
[Clostridium] saccharolyticum	3373.58	0.542374	0.272388	1.99118	0.0464612	0.0909024
Bacteroides fragilis	1870.9	-1.18767	0.600483	-1.97786	0.047945	0.0918095
Alcanivorax sp. N3-2A	4877.1	-0.734369	0.375038	-1.95812	0.050216	0.0922335
Hungateiclostridiaceae bacterium KB18	26143.1	-0.176018	0.0920459	-1.91229	0.0558391	0.0985396
Oscillibacter sp. PEA192	23363.5	-0.596501	0.32044	-1.8615	0.062673	0.108473
Bifidobacterium pseudolongum	5002.51	-1.82645	1.00751	-1.81283	0.0698578	0.117346
Lachnoclostridium sp. YL32	49717.8	0.165605	0.0915308	1.80928	0.0704078	0.117346
Lachnospiraceae bacterium GAM79	10913	0.423511	0.236202	1.793	0.0729722	0.119409
Bacteroides vulgatus	946.805	-1.21768	0.684389	-1.77922	0.0752039	0.120863
Bacteroides ovatus	1899.51	-1.23357	0.696882	-1.77013	0.076705	0.121113
Roseburia hominis	8550.51	0.235122	0.140428	1.67432	0.0940683	0.138789
Pasteurella multocida	9510.68	-0.631878	0.386164	-1.63629	0.101778	0.147742
Lachnoclostridium phocaeense	10892.2	0.190806	0.123542	1.54447	0.122475	0.169581
Faecalibacterium prausnitzii	10759	-0.149439	0.103614	-1.44227	0.149227	0.200454
Bacteroides thetaiotaomicron	171012	-0.964347	0.67287	-1.43318	0.151805	0.200919
Enterococcus faecalis	4487.2	-0.223573	0.204845	-1.09143	0.275086	0.3487
Halomonas sp. N3-2A	10103.9	-0.488921	0.473016	-1.03362	0.301312	0.37664
Acutalibacter muris	29097.4	-0.0921062	0.125618	-0.733224	0.463422	0.534717
Lactobacillus johnsonii	25650.4	0.708303	1.06529	0.66489	0.506121	0.576594
Akkermansia muciniphila	426206	0.408589	0.627657	0.650974	0.515063	0.579446
Enterococcus faecium	4356.72	0.0656	0.198879	0.329849	0.741514	0.804051
Blautia coccoides	3731.48	0.598313	2.06865	0.289229	0.772406	0.804315
Lactococcus lactis	195244	0.0981461	0.34733	0.282573	0.777504	0.804315
Streptococcus thermophilus	1921.06	0.0819868	0.323486	0.253448	0.799922	0.818102
Lactobacillus plantarum	1841.22	0.0197324	0.364124	0.0541915	0.956783	0.967533

## Sheet: Sheet 4 - Interaction Term
	baseMean	log2FoldChange	lfcSE	stat	pvalue	padj
[Clostridium] spp.	8891.37	-0.7323	0.208012	-3.52047	0.000430784	0.0129235
[Clostridium] scindens	9100.23	0.665237	0.256212	2.59643	0.00941974	0.141296
Clostridiales bacterium CCNA10	16335.3	0.856	0.35909	2.3838	0.0171347	0.218124
Lachnospiraceae bacterium Choco86	3223.74	0.33648	0.191059	1.76113	0.0782167	0.4693
Roseburia hominis	6511.39	0.458177	0.257472	1.77953	0.0751535	0.4693
[Eubacterium] rectale	2010.33	0.394584	0.243533	1.62025	0.105179	0.525896
Lachnoclostridium sp. YL32	35704.2	-0.311018	0.188959	-1.64596	0.0997729	0.525896
Oscillibacter valericigenes	5676.32	-0.422329	0.254053	-1.66237	0.0964393	0.525896
Enterococcus faecalis	2953.39	-0.459587	0.29054	-1.58184	0.113687	0.538516
Akkermansia muciniphila	833012	-0.967787	0.763084	-1.26826	0.204706	0.600601
Bacteroides fragilis	3319.52	-1.2347	0.95895	-1.28756	0.197901	0.600601
Bacteroides ovatus	4217.69	-1.32	1.08717	-1.21416	0.224686	0.600601
Bacteroides thetaiotaomicron	362651	-1.39813	1.07894	-1.29584	0.195031	0.600601
Bacteroides vulgatus	1800.28	-1.33384	1.03985	-1.28273	0.199587	0.600601
Blautia sp. N6H1-15	3936.19	0.407702	0.33693	1.21005	0.226259	0.600601
Edwardsiella tarda	3683.52	1.06739	0.865574	1.23316	0.217516	0.600601
Flavonifractor plautii	14326.9	0.386319	0.303801	1.27162	0.203508	0.600601
Acutalibacter muris	21393.4	-0.267237	0.234772	-1.13828	0.255002	0.644712
Intestinimonas butyriciproducens	7497.26	0.323394	0.289573	1.1168	0.264081	0.644712
Lachnoclostridium phocaeense	7604.96	0.203339	0.20547	0.989628	0.322356	0.644712
Lachnospiraceae bacterium GAM79	8485.98	-0.258645	0.252992	-1.02234	0.306618	0.644712
Lactobacillus plantarum	1611.74	0.610082	0.566941	1.0761	0.281884	0.644712
Streptococcus thermophilus	1652.21	0.518972	0.493408	1.05181	0.292886	0.644712
Bacteroides caecimuris	7142.13	-0.909615	0.95729	-0.950198	0.342012	0.669153
Mordavella sp. Marseille-P3756	4754.05	0.192112	0.214991	0.893578	0.371548	0.711474
Lactococcus lactis	176186	0.425911	0.510179	0.834825	0.403816	0.757155
Alcanivorax sp. N3-2A	7141.73	0.682092	0.900351	0.757585	0.4487	0.761943
Blautia producta	3756.11	0.158778	0.208464	0.761657	0.446265	0.761943
Pasteurella multocida	12763.3	0.614049	0.907222	0.676845	0.498504	0.83084
Hungateiclostridiaceae bacterium KB18	16485.5	-0.118817	0.185923	-0.639065	0.522781	0.840183
[Clostridium] sphenoides	1805.5	0.153452	0.251892	0.6092	0.542392	0.843844
Halomonas sp. N3-2A	15067.3	0.633151	1.04298	0.607061	0.543811	0.843844
[Clostridium] bolteae	4741.14	0.148229	0.276713	0.535677	0.592182	0.859619
Clostridium sp. SY8519	1937.47	0.178356	0.316818	0.562961	0.573461	0.859619
Faecalibacterium prausnitzii	7568.97	-0.0898334	0.164185	-0.547148	0.584277	0.859619
[Eubacterium] hallii	1871.36	0.101489	0.23574	0.430513	0.666822	0.904196
Enterococcus faecium	2946.8	-0.159694	0.378543	-0.421865	0.673124	0.904196
[Clostridium] saccharolyticum	2369.35	0.123235	0.354001	0.34812	0.72775	0.915355
Bifidobacterium pseudolongum	2126.34	0.362166	1.38083	0.262281	0.793105	0.939203
Blautia hansenii	4054.75	0.128265	0.48601	0.263915	0.791846	0.939203
Lactobacillus johnsonii	21836.4	-0.312363	1.34145	-0.232854	0.815874	0.942051
Oscillibacter sp. PEA192	15229.5	0.0609242	0.366157	0.166388	0.867852	0.951806
Blautia coccoides	2257.18	-0.518098	4.78901	-0.108185	0.913849	0.967605
Barnesiella viscericola	1353.49	-0.0277152	0.98237	-0.0282126	0.977493	0.977493
Muribaculum intestinale	13422.4	-0.0857408	1.12275	-0.076367	0.939127	0.977493
