# Supplementary material for: Consumption of a Western-Style Diet Modulates the Response of the Murine Gut Microbiome to Ciprofloxacin
Source: mSystems. 2020 Jul 28;5(4):e00317-20. doi: 10.1128/mSystems.00317-20 (PMC7394352; doi:10.1128/mSystems.00317-20)
Supplement: DATA SET S5 [file mSystems.00317-20-sd005.xls]

## Sheet: Sheet 16 - WD vs NC
	baseMean	log2FoldChange	lfcSE	stat	pvalue	padj
GH33 4.2.2.15	2267.82	8.50222	1.41637	6.00283	1.94e-09	1.01e-06
GH43_11	70.4478	-3.71758	0.656533	-5.66245	1.49e-08	3.88e-06
CBM50	9696.16	-1.06881	0.194792	-5.48694	4.09e-08	7.09e-06
GH13_20	381.043	-3.36206	0.623581	-5.39154	6.99e-08	9.08e-06
PL8	127.816	2.84419	0.543034	5.23759	1.63e-07	1.69e-05
GH13_41	2917.87	4.85063	0.983362	4.93271	8.11e-07	7.03e-05
GH77	2404.83	-1.04054	0.235426	-4.41984	9.88e-06	0.000733758
GH30	24.2142	-1.73647	0.421612	-4.11865	3.81e-05	0.00220188
GT35	7302.56	-1.25777	0.303736	-4.14101	3.46e-05	0.00220188
CBM13	11845.7	-1.06703	0.262561	-4.06394	4.83e-05	0.0025091
GH31	4896.06	0.991476	0.246671	4.01942	5.83e-05	0.00275794
GH20	5226.26	1.25605	0.315175	3.98524	6.74e-05	0.00285981
GH1	4296.2	-1.98235	0.499174	-3.97125	7.15e-05	0.00285981
GH39	2651.26	1.82055	0.471707	3.85949	0.000113625	0.00422034
GH25	2915.58	-1.7572	0.457818	-3.8382	0.000123941	0.00429662
GH33 3.2.1.18	707.187	2.18685	0.586679	3.7275	0.000193389	0.00478868
GH13_6	41.2773	2.16667	0.573803	3.77599	0.000159375	0.00478868
GH89	547.02	1.43008	0.381408	3.74947	0.000177208	0.00478868
GH95	2188.68	1.25918	0.33697	3.73677	0.000186399	0.00478868
GH55	640.288	-0.741434	0.196633	-3.77064	0.000162827	0.00478868
GH43_4	81.2154	-2.96552	0.795439	-3.72816	0.000192886	0.00478868
GH125	541.893	2.14644	0.580151	3.69979	0.000215775	0.00510014
GH99	237	-1.20995	0.330387	-3.66222	0.00025004	0.00565307
GH104	40.5736	1.66673	0.46611	3.57583	0.000349125	0.00756438
GT8	1002.99	-0.744513	0.209883	-3.54727	0.000389242	0.00809624
GH13_32	32.464	-1.66216	0.471704	-3.52373	0.000425522	0.00851043
GH13_5	97.9895	-1.61136	0.467471	-3.44697	0.000566917	0.0105285
PL15	10.521	3.52623	1.0204	3.45575	0.000548765	0.0105285
GH71	185.911	-1.10797	0.323873	-3.421	0.000623906	0.0111873
GT22	919.246	-0.678953	0.200534	-3.38572	0.000709918	0.0123053
GH13	3111.92	-0.720148	0.214462	-3.35793	0.00078529	0.0128558
GH30_1	29.5488	-2.16765	0.645925	-3.35588	0.000791126	0.0128558
AA10	18.5201	1.74823	0.530232	3.2971	0.000976902	0.0151881
CBM16	12.0674	2.48095	0.75352	3.29248	0.000993068	0.0151881
GH27	668.92	0.818662	0.252992	3.23593	0.00121248	0.0175137
GT27 2.4.1.41	21.3711	2.33781	0.72191	3.23837	0.00120215	0.0175137
GH8	115.429	-2.33252	0.725508	-3.21502	0.00130436	0.0183315
GT31	14.7698	2.48492	0.781089	3.18136	0.00146587	0.0200593
CBM26	15.2798	2.01175	0.638625	3.15013	0.00163197	0.0217597
GH123	307.416	1.18909	0.381876	3.11381	0.00184691	0.0240098
GH73	3264.53	-1.46138	0.471143	-3.10178	0.00192358	0.0243966
GT20	50.3142	-1.12844	0.369756	-3.05185	0.00227435	0.0281586
CBM0	1369.62	1.49193	0.495008	3.01396	0.00257866	0.030647
GT2	283195	-1.42661	0.473604	-3.01225	0.00259321	0.030647
GT24 2.4.1.-	16.602	2.35484	0.793666	2.96704	0.00300681	0.0347453
GH22 3.2.1.17	27.1859	2.59072	0.881166	2.9401	0.00328106	0.0369793
GH57	714.499	1.90594	0.649524	2.93436	0.00334236	0.0369793
GH115 3.2.1.-	20.8268	2.815	0.967597	2.90927	0.00362278	0.0376769
GH13_38	271.374	1.73057	0.592318	2.92169	0.00348138	0.0376769
GH5_2 3.2.1.4	19.3761	-1.94445	0.667651	-2.91238	0.00358687	0.0376769
GH132	2.95697	3.76496	1.30269	2.89015	0.00385053	0.0392603
GH38 3.2.1.24	15.9857	2.30374	0.803937	2.86557	0.00416257	0.0416257
CBM20	550.654	1.59475	0.55771	2.85947	0.00424351	0.0416344
GT54	48.7466	2.26221	0.79735	2.83715	0.00455176	0.0430348
PL7	12.0025	-5.49692	1.93513	-2.8406	0.00450288	0.0430348
GT15	8.07676	2.42697	0.859137	2.82489	0.00472973	0.0439189
GT96	68.7044	-1.38051	0.491425	-2.80921	0.00496639	0.0453074
GT13 2.4.1.-	4.02829	3.70221	1.32738	2.7891	0.00528543	0.0473866
GH128	108.849	-1.55257	0.561586	-2.76462	0.00569891	0.0502277
GT31 2.4.1.122	3.63344	3.50506	1.27319	2.75298	0.00590551	0.0511811
GH31 3.2.1.20	189.965	1.85802	0.678378	2.73891	0.00616434	0.0517009
GT41 2.4.1.255	8.94108	2.25994	0.82414	2.74218	0.00610327	0.0517009
GH13_4	1186.65	-1.8683	0.694947	-2.6884	0.0071795	0.0592593
GH49	2368.55	-1.96439	0.734246	-2.67538	0.00746444	0.0598339
GT4	18903.2	-0.54612	0.204179	-2.67472	0.00747924	0.0598339
GH13_18	29.4535	-2.33787	0.87577	-2.6695	0.00759642	0.0598506
GH20 3.2.1.52	19.817	1.98957	0.748151	2.65931	0.00783	0.0607701
GH13_35	9.47898	2.45647	0.930148	2.64095	0.00826745	0.0632217
GH13_31	1188.56	-1.89724	0.722741	-2.62507	0.00866317	0.0641156
GH4	654.793	-1.69097	0.64504	-2.62151	0.00875424	0.0641156
GT1 2.4.1.17	41.553	2.1705	0.827586	2.62269	0.00872392	0.0641156
GH13_9	3559.4	-1.05932	0.40608	-2.60865	0.00908991	0.0655012
GH92 3.2.1.113	220.949	2.22309	0.85349	2.6047	0.00919536	0.0655012
GH29 3.2.1.51	162.858	2.18707	0.844801	2.58886	0.00962953	0.067667
CBM66	6.62728	2.40647	0.937634	2.56654	0.0102719	0.0678193
GH109	2668.61	0.866242	0.33891	2.55596	0.0105895	0.0678193
GH13_11	3558.26	-0.739219	0.291012	-2.54017	0.01108	0.0678193
GH13_29	64.9446	-1.45503	0.567568	-2.56363	0.0103584	0.0678193
GH135	35.3261	1.35894	0.533008	2.54956	0.0107858	0.0678193
GH144	112.139	1.87189	0.739342	2.53184	0.0113467	0.0678193
GH16 3.2.1.39	6.15528	-2.35564	0.925668	-2.5448	0.010934	0.0678193
GH32 3.2.1.26 3.2.1.64 3.2.1.80	309.086	2.48846	0.981221	2.53608	0.0112101	0.0678193
GH36 3.2.1.22	59.1442	-1.27879	0.504886	-2.53282	0.0113148	0.0678193
GH5 3.2.1.78	8.26591	-2.37524	0.919576	-2.58298	0.00979523	0.0678193
GH59 3.2.1.46	3.06485	2.8667	1.12596	2.54601	0.0108963	0.0678193
GH85 3.2.1.96	11.1373	-2.87161	1.12047	-2.56287	0.010381	0.0678193
GT12 2.4.1.92	60.4595	1.86489	0.733771	2.54151	0.0110374	0.0678193
GH92 3.2.1.-	621.637	2.0819	0.824905	2.52381	0.0116092	0.0685997
GH19	3568.84	-1.03725	0.41398	-2.50555	0.012226	0.0714328
GH141	132.98	2.4454	0.979496	2.49659	0.0125393	0.0716531
GH92 3.2.1.114 3.2.1.-	89.2474	2.19173	0.877772	2.49692	0.0125278	0.0716531
GH13_39	1166.95	-1.7515	0.706884	-2.47778	0.0132204	0.0739207
GT30	512.57	1.17106	0.472171	2.48016	0.0131322	0.0739207
AA3_2	4.10093	2.40609	0.980344	2.45434	0.0141144	0.0764577
GT21 2.4.1.80	13.6256	1.97794	0.803837	2.46062	0.0138696	0.0764577
GT98	25.7389	2.02297	0.824249	2.45432	0.0141153	0.0764577
PL4	2.62613	3.8058	1.5545	2.44825	0.0143552	0.0769556
GH13_8	1257.11	1.1705	0.479363	2.44179	0.0146147	0.0771722
GH18 3.2.1.96	269.294	2.48639	1.01906	2.43987	0.0146924	0.0771722
GH3 3.2.1.21 3.2.1.74	6.08831	2.63259	1.08805	2.41956	0.0155395	0.0792039
GH64	15.6958	1.45025	0.600249	2.41608	0.0156885	0.0792039
PL12_1	4.99088	-4.50921	1.86116	-2.4228	0.0154014	0.0792039
PL7_3	6.38086	-5.64164	2.33243	-2.41878	0.0155727	0.0792039
CE15	25.3136	-1.37283	0.575391	-2.3859	0.0170373	0.0812875
GH87	21.6485	-1.59456	0.667589	-2.38854	0.0169157	0.0812875
GT66	755.861	-0.817079	0.340684	-2.39835	0.0164693	0.0812875
GT7	731.67	-0.587707	0.245505	-2.39387	0.0166715	0.0812875
PL8_2	53.9908	1.838	0.766435	2.39811	0.0164798	0.0812875
GH116 3.2.1.45	1.62536	3.35099	1.40452	2.38586	0.0170391	0.0812875
GH32	2820.95	-1.23087	0.517402	-2.37895	0.0173621	0.0820754
GH31 3.2.1.20 3.2.1.84	20.8142	2.10987	0.889757	2.37129	0.0177264	0.0830424
CE6	240.043	0.697464	0.297303	2.34597	0.0189774	0.0836293
CE9	4827.69	-0.751237	0.319711	-2.34974	0.0187867	0.0836293
GH117	71.6515	1.10027	0.468827	2.34686	0.0189324	0.0836293
GH13_30	14.2757	-1.51631	0.64355	-2.35617	0.0184645	0.0836293
GH72	734.986	-0.522817	0.221506	-2.36028	0.018261	0.0836293
GT7 2.4.1.-	2.61881	3.53095	1.49783	2.35738	0.0184044	0.0836293
GT33	1.73326	4.15889	1.77273	2.34604	0.0189739	0.0836293
GH13_14 3.2.1.41	106.834	1.92584	0.824473	2.33584	0.0194993	0.0836494
GH43_33	5.68515	-2.82478	1.20806	-2.33827	0.0193734	0.0836494
GH47 3.2.1.113	19.3701	2.17449	0.930746	2.33629	0.0194764	0.0836494
GH13 3.2.1.135	19.6936	-2.83706	1.21583	-2.33343	0.0196254	0.0836494
GH43_18	631.284	1.18847	0.510841	2.3265	0.0199918	0.0845183
GH10	1255.6	-0.898609	0.386955	-2.32226	0.0202191	0.0847897
GH84	2383.6	1.72932	0.747218	2.31434	0.0206492	0.0859008
GH35	988.563	0.957286	0.415857	2.30196	0.0213375	0.0880594
GH2 3.2.1.25	295.259	1.99745	0.868881	2.29887	0.0215122	0.0880815
GH13_5 3.2.1.1	4.39984	-2.59292	1.13701	-2.28048	0.0225793	0.0917284
GH70	69.749	-1.3547	0.596179	-2.2723	0.0230686	0.0929898
GH105	807.131	1.30371	0.577714	2.25668	0.0240282	0.0954157
GH130 2.4.1.320	236.969	1.94886	0.864775	2.25361	0.0242209	0.0954157
GT101	47.3254	1.63662	0.725516	2.25579	0.0240836	0.0954157
GH5_48	6.66898	-3.07945	1.37042	-2.24709	0.0246343	0.0963145
GH29	1906.23	0.605582	0.270936	2.23515	0.0254077	0.0985971
CBM23	87.4264	-1.73525	0.780753	-2.22253	0.0262476	0.101102
GH11 3.2.1.8	44.0109	1.22403	0.554409	2.2078	0.0272581	0.104222
CBM42	8.49104	-1.63081	0.749984	-2.17446	0.0296704	0.111285
GH106	237.521	2.17304	0.997996	2.1774	0.0294507	0.111285
GH43_24	690.567	-0.892169	0.410488	-2.17344	0.0297474	0.111285
GH103	23.9068	1.08206	0.498979	2.16855	0.0301169	0.111863
GT13	14.774	2.18817	1.01256	2.16102	0.030694	0.113198
GH84 3.2.1.35	66.0011	-3.10875	1.44767	-2.14741	0.0317606	0.116307
GH5_44	12.5344	-4.18866	1.95727	-2.14005	0.0323506	0.117638
GH70 2.4.1.5	31.1021	-1.56974	0.743846	-2.1103	0.0348325	0.125784
GH13_36	311.113	-0.849547	0.403662	-2.1046	0.0353262	0.126687
GH86	178.351	-1.32823	0.633154	-2.0978	0.0359231	0.127635
GH30_8 3.2.1.8	1.19985	-4.83482	2.30668	-2.09601	0.0360814	0.127635
GH30_1 3.2.1.45	3.14708	2.40861	1.15117	2.09231	0.0364105	0.127929
GH136	277.628	-1.67689	0.804288	-2.08493	0.0370753	0.128528
GT18	8.64508	2.48564	1.19195	2.08536	0.0370368	0.128528
GH43_31	62.715	1.79172	0.862847	2.07652	0.0378462	0.129474
GH30_5	8.54483	-2.85053	1.37132	-2.07868	0.0376469	0.129474
GH13_25	2.101	3.0014	1.45594	2.06148	0.039257	0.131092
GH92 3.2.1.24	374.72	1.87071	0.911875	2.0515	0.0402187	0.131092
GT3	346.032	1.7492	0.854824	2.04627	0.04073	0.131092
GT31 2.4.1.222	2.35663	2.61544	1.27658	2.04879	0.040483	0.131092
GT41	143.719	-0.662708	0.322729	-2.05345	0.0400293	0.131092
PL12_2 4.2.2.8	15.1597	1.24516	0.605262	2.05722	0.0396647	0.131092
PL4_1	13.7424	1.7589	0.85426	2.05897	0.0394968	0.131092
GH43_2	78.7916	2.88676	1.41152	2.04515	0.0408403	0.131092
GH16 3.2.1.83	0.978606	-4.13208	2.00977	-2.056	0.0397828	0.131092
GH43_32	5.00554	-3.63015	1.77152	-2.04918	0.040445	0.131092
GH13_14 3.2.1.1 3.2.1.41	6.01618	-1.91841	0.94177	-2.03702	0.041648	0.132343
GT5	9645.35	-1.05884	0.520032	-2.03611	0.041739	0.132343
GH43_29 3.2.1.-	108.646	2.43127	1.20421	2.01897	0.0434901	0.13706
GH38 3.2.1.113 3.2.1.-	35.2487	1.68346	0.837842	2.00928	0.0445077	0.139422
GH13_26	237.478	-0.579089	0.289819	-1.99811	0.0457051	0.142315
GH36	3656.13	0.761188	0.384638	1.97897	0.0478192	0.147136
GT61	1.90462	3.08472	1.55694	1.98127	0.0475605	0.147136
GH114	16.7361	1.80977	0.917342	1.97284	0.0485137	0.147527
GH18 3.2.1.14	55.9661	0.69719	0.353019	1.97494	0.0482753	0.147527
GH5_9	41.1832	-1.63054	0.829775	-1.96504	0.04941	0.14906
GT39 2.4.1.109	1.26946	3.13333	1.59581	1.96347	0.0495911	0.14906
GH133	1435.06	1.47629	0.754821	1.95582	0.0504865	0.150879
CBM41	70.3851	-1.15075	0.591591	-1.94517	0.051754	0.15291
GH93	80.2633	0.685902	0.352454	1.94608	0.0516455	0.15291
GH97	1026.17	1.51548	0.781548	1.93908	0.0524918	0.154213
GH3 3.2.1.37	4.43651	-1.62887	0.84797	-1.9209	0.0547444	0.159927
GH108	6.80637	1.42962	0.747024	1.91375	0.0556515	0.161669
GH84 3.2.1.169	189.435	1.42487	0.746232	1.90941	0.0562087	0.162381
GH29 3.2.1.111	6.64482	1.93318	1.0321	1.87305	0.0610613	0.173847
PL8_2 4.2.2.20	31.0495	1.46604	0.783062	1.87219	0.0611808	0.173847
PL6_3	8.26435	-3.32851	1.77703	-1.87308	0.0610579	0.173847
AA6	99.0003	-1.30207	0.697761	-1.86607	0.0620321	0.174174
GH24	245.177	1.23456	0.662406	1.86375	0.0623571	0.174174
GT50	1.35098	3.1392	1.68829	1.8594	0.0629707	0.174174
GT29 2.4.99.7	1.37926	3.19404	1.71633	1.86096	0.0627493	0.174174
GH16 3.2.1.81	1.16729	-4.35549	2.33671	-1.86394	0.0623303	0.174174
GH97 3.2.1.22	94.7537	1.49701	0.808544	1.85149	0.0640992	0.176358
GT35 2.4.1.1	5.51582	1.57904	0.85463	1.84763	0.0646553	0.176951
CBM48	622.354	-0.345694	0.187364	-1.84504	0.0650313	0.177049
GH6	10.5386	1.49586	0.812887	1.84018	0.0657421	0.178052
CBM51	595.459	0.639905	0.351184	1.82214	0.0684342	0.184382
AA9	1.81321	2.92609	1.61445	1.81244	0.0699187	0.187208
GH38	1720.55	-1.14834	0.63423	-1.8106	0.070203	0.187208
GH38 3.2.1.114	5.36257	1.73775	0.964125	1.80241	0.0714813	0.189644
GH12	90.4366	1.25092	0.697478	1.79349	0.0728941	0.192027
GH68	11.0644	-1.73922	0.971318	-1.79058	0.0733614	0.192027
GH76	177.036	0.888209	0.496264	1.78979	0.0734873	0.192027
GH125 3.2.1.-	53.8158	1.53872	0.867915	1.7729	0.0762457	0.196305
GH43_27	62.9062	-1.70966	0.962824	-1.77568	0.0757862	0.196305
GT8 2.4.1.186	1.57148	2.72401	1.53653	1.77283	0.076257	0.196305
GT4 2.4.1.-	3.34302	2.87574	1.63463	1.75926	0.0785326	0.201167
GH43_22	196.452	-1.27537	0.726318	-1.75594	0.079098	0.201622
GH13_14	489.287	-1.15304	0.660075	-1.74683	0.0806674	0.204447
GH36 3.2.1.49	2.43072	-2.70375	1.54947	-1.74496	0.0809926	0.204447
GH13_20 3.2.1.54	2.96093	-2.15706	1.23842	-1.74179	0.0815447	0.204847
GH13 3.2.1.1 3.2.1.1 3.2.1.135 3.2.1.135 3.2.1.54 3.2.1.54	9.93449	2.06107	1.19903	1.71894	0.0856248	0.213132
GH13_19	5.26825	-1.97615	1.14977	-1.71873	0.0856628	0.213132
GH102	975.498	-1.10805	0.648233	-1.70934	0.0873874	0.214347
GH11	26.7952	-1.04079	0.607923	-1.71204	0.0868897	0.214347
GT28	2081.78	-0.462707	0.270653	-1.7096	0.0873404	0.214347
PL12_2	24.7181	1.199	0.70292	1.70574	0.0880565	0.214974
PL12	165.741	-1.45285	0.8561	-1.69705	0.0896869	0.217931
GH0	3914.42	-0.461733	0.273769	-1.68658	0.0916839	0.219919
GH13 2.4.1.-	3.59011	-3.35789	1.99708	-1.6814	0.0926846	0.219919
GH63	35.3889	0.66797	0.397705	1.67956	0.0930428	0.219919
GH88	216.477	0.55613	0.330864	1.68084	0.0927939	0.219919
GT0 2.4.1.66	1.58506	2.83775	1.68567	1.68346	0.0922864	0.219919
GT1	212.748	1.08578	0.645607	1.68179	0.0926092	0.219919
GT23 2.4.1.68	2.58078	2.18821	1.30593	1.6756	0.0938173	0.220747
PL1_2	542.263	1.70154	1.01849	1.67064	0.0947924	0.222036
GH0 4.2.2.n1	13.1065	1.25305	0.756837	1.65564	0.0977956	0.228044
GT26	609.383	-0.595976	0.361024	-1.65079	0.0987814	0.229314
GH26 3.2.1.78	8.0144	-1.33778	0.817687	-1.63605	0.101828	0.235337
GT19	497.066	0.847756	0.519693	1.63126	0.102835	0.236611
GH16	1747.56	0.848866	0.523463	1.62164	0.104881	0.239203
GH5	39.3587	-0.906895	0.55907	-1.62215	0.104771	0.239203
GT18 2.4.1.155	2.54936	2.25273	1.39689	1.61268	0.106814	0.242548
GT57	4.36646	1.19202	0.746917	1.59592	0.110506	0.248759
GH43 3.2.1.55	4.1797	1.88557	1.1801	1.5978	0.110087	0.248759
GH3 3.2.1.37 3.2.1.55	1.30274	-3.82925	2.40391	-1.59293	0.111177	0.249189
CBM47	8.11416	1.48849	0.937398	1.58789	0.112311	0.24958
GT0	1798.36	0.333881	0.210223	1.58823	0.112235	0.24958
GT87	8.36133	1.34514	0.848869	1.58463	0.113051	0.250156
GH5_31	0.982598	3.02678	1.91446	1.58101	0.113877	0.250915
GH1 3.2.1.21	1.56836	-3.06216	1.94456	-1.57473	0.115318	0.253018
PL9_3	13.617	-0.883353	0.564456	-1.56496	0.117592	0.256923
PL1_5	1.37526	-2.76816	1.77122	-1.56286	0.118086	0.256925
GH27 3.2.1.22	3.18902	1.73722	1.11816	1.55364	0.120271	0.258797
GT31 2.4.1.-	1.10878	3.02993	1.94817	1.55527	0.119881	0.258797
GT95	2.80668	2.33147	1.50134	1.55293	0.12044	0.258797
CBM9	222.12	-0.81261	0.527042	-1.54183	0.123114	0.259188
CE7	127.771	-0.76806	0.498104	-1.54197	0.123082	0.259188
GH110	627.37	0.574137	0.370638	1.54905	0.121369	0.259188
GH13_13	9.23817	-1.11969	0.72461	-1.54523	0.122291	0.259188
GH18	3322.64	0.46934	0.304234	1.54269	0.122905	0.259188
PL13	4.789	1.52532	0.992764	1.53644	0.124432	0.260905
GH2	12111.6	0.430079	0.283701	1.51596	0.12953	0.270504
GH79	29.1005	-1.74426	1.15489	-1.51033	0.13096	0.272396
GH50	6.82212	1.54934	1.02923	1.50535	0.132234	0.273952
CBM54	790.62	-0.534367	0.356134	-1.50047	0.133493	0.274506
GH74	22.8836	-1.25199	0.83454	-1.50022	0.133558	0.274506
GH95 3.2.1.63	249.518	1.09209	0.732765	1.49037	0.136127	0.277592
GT2 2.4.1.83	3.57316	1.94221	1.30277	1.49083	0.136007	0.277592
GH78 3.2.1.40	5.68523	-1.11728	0.752651	-1.48446	0.137686	0.279675
GH1 3.2.1.86	4.36035	-1.5011	1.01303	-1.4818	0.138395	0.280021
GH20 3.2.1.-	42.8415	0.938516	0.640779	1.46465	0.143017	0.288251
GH10 3.2.1.8	96.0309	-0.709967	0.488865	-1.45228	0.146425	0.293574
GH43_35 3.2.1.37 3.2.1.55	1.8789	-2.35365	1.62212	-1.45097	0.146787	0.293574
GH139	30.0319	1.97561	1.37806	1.43362	0.151681	0.3022
GH99 3.2.1.130 3.2.1.-	3.65658	1.59326	1.1141	1.43008	0.152695	0.303058
CE16	9.27992	1.31005	0.921539	1.42159	0.155146	0.303292
GT10	17.8694	1.4887	1.04648	1.42257	0.154861	0.303292
GT7 2.4.1.38	1.38203	2.63823	1.85108	1.42524	0.154089	0.303292
GT82	5.04092	-1.84398	1.29187	-1.42737	0.153473	0.303292
GT32	165.556	-0.639278	0.450388	-1.41939	0.155784	0.3034
GT24	4.16996	1.24252	0.88451	1.40476	0.160093	0.310628
CBM22	5.89798	-1.07998	0.77333	-1.39653	0.162554	0.314232
PL10_1	51.7219	1.78521	1.28687	1.38725	0.165367	0.318485
GH20 3.2.1.140	6.52893	1.08768	0.787097	1.38189	0.167005	0.320452
GH43_8	4.92914	1.52682	1.10706	1.37917	0.167843	0.320877
GT92	1.63167	2.4183	1.75916	1.37469	0.169226	0.322336
GT11	177.078	-1.26627	0.924534	-1.36963	0.170803	0.323221
GT74	6.66784	1.30624	0.954011	1.36921	0.170934	0.323221
GH3 3.2.1.21 3.2.1.52 2.4.1.-	3.16307	1.97263	1.45391	1.35677	0.174854	0.329435
GH43_19	61.4207	1.49467	1.10779	1.34924	0.17726	0.332763
GT34	43.4694	-0.944684	0.702672	-1.34442	0.178814	0.333347
PL0	160.741	0.759572	0.565034	1.34429	0.178853	0.333347
GH13_9 2.4.1.18	215.526	-1.03655	0.777437	-1.33329	0.182438	0.338813
GH43	65.296	0.668772	0.503787	1.32749	0.184347	0.34114
CBM27	27.5734	0.987058	0.745253	1.32446	0.18535	0.34178
GH13_34	2.99855	1.53435	1.17102	1.31027	0.190103	0.349306
GH92	16484.9	0.995879	0.763986	1.30353	0.192394	0.35227
AA1	3.15347	1.37279	1.06739	1.28612	0.198402	0.360861
GH101	991.672	-1.51154	1.17546	-1.28591	0.198473	0.360861
GH59	20.2684	-1.304	1.01615	-1.28328	0.199395	0.361272
GH140	73.097	-1.09037	0.853772	-1.27712	0.201559	0.362666
GT7 2.4.1.22 2.4.1.38 2.4.1.90	5.12742	1.12485	0.879586	1.27884	0.200952	0.362666
GH112 2.4.1.211	138.328	-1.01669	0.805257	-1.26256	0.206747	0.365871
GH13_31 3.2.1.20	5.58858	-1.81487	1.43155	-1.26776	0.204884	0.365871
GH78	1077.31	0.72901	0.575681	1.26634	0.20539	0.365871
GT23	8.26987	1.09886	0.868972	1.26455	0.206034	0.365871
PL13 4.2.2.7	23.1413	0.901349	0.714079	1.26225	0.206858	0.365871
GH13_2	468.548	-1.43453	1.14533	-1.2525	0.210388	0.370853
GH50 3.2.1.23	9.85855	-1.56116	1.24882	-1.25011	0.211259	0.371131
GH130 3.2.1.-	12.8665	1.40627	1.13709	1.23673	0.216186	0.378507
GH130	2010.49	-0.726883	0.590065	-1.23187	0.217998	0.3804
GH39 3.2.1.37	6.6027	1.10914	0.905382	1.22505	0.220556	0.383575
GH43_12	220.471	-1.28423	1.05043	-1.22257	0.221492	0.383919
GH101 3.2.1.97	215.944	-1.70085	1.39705	-1.21746	0.223428	0.385988
GH98	339.613	-1.98004	1.65914	-1.19342	0.232707	0.400687
GH97 3.2.1.3	119.85	-1.45732	1.22834	-1.18641	0.235459	0.404088
CE1	867.609	0.522818	0.450039	1.16172	0.24535	0.418302
GH112	2158.94	-1.11989	0.963328	-1.16252	0.245024	0.418302
GT20 2.4.1.213	1.43715	-1.59149	1.38084	-1.15256	0.249092	0.423294
GH145	43.5276	1.08457	0.943997	1.14891	0.250591	0.424454
GH127	348.27	0.631228	0.557054	1.13316	0.257149	0.42996
GH13_39 3.2.1.1 3.2.1.41	8.58203	-0.933842	0.822732	-1.13505	0.256354	0.42996
GT29 2.4.99.3	1.11034	3.0728	2.6985	1.13871	0.254826	0.42996
GT29 2.4.99.9	2.86328	1.1361	1.00181	1.13404	0.256779	0.42996
AA4	23.9036	0.884657	0.783192	1.12955	0.258665	0.431108
PL8 4.2.2.1	1.62944	-2.19004	1.97393	-1.10948	0.267222	0.443947
CBM57	220.114	0.605151	0.551807	1.09667	0.272785	0.448164
GH111 3.2.1.-	7.04191	1.12843	1.02987	1.09571	0.273208	0.448164
GH13_40	1.75327	-1.6715	1.52044	-1.09935	0.271615	0.448164
GH77 2.4.1.25	16.3913	1.40757	1.28034	1.09937	0.271608	0.448164
GH31 3.2.1.10 3.2.1.48	0.984466	2.64983	2.46828	1.07355	0.283023	0.462805
CBM2	527.335	-0.710679	0.669235	-1.06193	0.288269	0.465781
CBM4	2.64714	-1.63327	1.53822	-1.06179	0.288329	0.465781
GT2 2.4.1.16	1.95658	1.43318	1.34968	1.06187	0.288295	0.465781
AA8	1.42428	-1.79391	1.68985	-1.06158	0.288426	0.465781
GT90	365.059	0.322464	0.312581	1.03162	0.302252	0.485096
GH30_6	2.78894	2.04598	1.98134	1.03263	0.301779	0.485096
GT29	134.91	-0.316477	0.308261	-1.02665	0.304584	0.487335
GH89 3.2.1.50	36.5404	-1.05447	1.03303	-1.02076	0.307368	0.49028
PL6_2	3.98806	1.35947	1.339	1.01529	0.309967	0.491411
GT90 2.4.1.- 2.4.2.-	1.22418	1.64584	1.61929	1.01639	0.309443	0.491411
GH13_16	26.565	-0.750204	0.758005	-0.989708	0.322317	0.509277
CBM1	6.9161	0.622498	0.630114	0.987913	0.323195	0.509277
GH43_10	318.056	0.784577	0.796754	0.984716	0.324764	0.510202
GH84 3.2.1.52	94.7453	-1.17238	1.19598	-0.980265	0.326955	0.512098
GH13_14 3.2.1.-	7.1733	-0.954556	0.981579	-0.97247	0.330817	0.514604
GH13_41 3.2.1.1	139.634	-0.959869	0.986516	-0.972989	0.330559	0.514604
GH43_16	32.0008	0.669576	0.689538	0.971049	0.331524	0.514604
GH43_3	928.905	0.378377	0.391776	0.9658	0.334145	0.515594
PL1	121.924	-0.48056	0.496939	-0.96704	0.333524	0.515594
GT14	62.6425	-0.416388	0.442193	-0.941644	0.346375	0.532885
GH3 3.2.1.-	9.65951	-0.821973	0.887306	-0.926369	0.354254	0.534861
GH3 3.2.1.21	59.4113	-0.689465	0.742997	-0.927952	0.353433	0.534861
GH30_4	52.6146	0.805683	0.869779	0.926308	0.354286	0.534861
GH65	1543.63	-0.907476	0.9754	-0.930363	0.352183	0.534861
GT80 2.4.99.1	6.38161	-0.569691	0.610012	-0.933902	0.350355	0.534861
PL11_1	208.662	0.690992	0.740137	0.9336	0.35051	0.534861
PL27	15.9545	-0.98038	1.05964	-0.925204	0.35486	0.534861
CBM35	282.471	0.61041	0.664281	0.918903	0.358146	0.53695
GH42	669.108	-0.658633	0.718548	-0.916617	0.359343	0.53695
GH66	103.095	-0.495756	0.53994	-0.918168	0.358531	0.53695
GH0 3.2.1.140	7.5616	-0.974137	1.06752	-0.912527	0.361491	0.538611
CBM6	98.4141	-0.251868	0.279369	-0.901561	0.36729	0.543779
GH13_12	7.78148	0.687418	0.766316	0.897042	0.369696	0.543779
GH5_5	8.50089	1.00234	1.12098	0.894165	0.371233	0.543779
GT25	7.94048	0.683938	0.76135	0.898323	0.369014	0.543779
GT89	9.04186	0.900374	1.00032	0.900081	0.368077	0.543779
GH5_37	0.900457	-2.81963	3.15036	-0.895021	0.370776	0.543779
GH42 3.2.1.23	6.34029	-1.00504	1.13455	-0.885842	0.375703	0.547801
GT17	43.1041	-0.747961	0.84503	-0.88513	0.376087	0.547801
GT93	5.77208	1.40544	1.59871	0.879108	0.379343	0.550189
GH5_41	2.39268	1.11107	1.26518	0.878188	0.379842	0.550189
GH110 3.2.1.22	17.5871	0.773992	0.883935	0.875621	0.381236	0.550308
GH26	756.866	0.681605	0.780566	0.873219	0.382544	0.550308
GH27 3.2.1.49	5.68202	0.842646	0.966115	0.872201	0.383099	0.550308
CE12	630.164	-0.261336	0.303434	-0.861263	0.389093	0.557379
GH138	67.1913	0.862543	1.02232	0.843711	0.398831	0.569759
GH43_4 3.2.1.99	219.596	1.02592	1.23135	0.833169	0.40475	0.57663
PL26	79.0781	0.801564	0.966601	0.829261	0.406957	0.57819
CBM14	291.602	0.332454	0.404469	0.821952	0.411104	0.579334
GH9	1256.75	-0.657693	0.799733	-0.822391	0.410854	0.579334
GH30_4 3.2.1.38	1.67103	-1.38597	1.68529	-0.822395	0.410852	0.579334
GH110 3.2.1.-	106.67	0.660763	0.806544	0.819252	0.412642	0.57993
GT47	1165.91	-0.231376	0.283851	-0.815132	0.414997	0.581666
GH13_2 3.2.1.116	6.70203	-1.14652	1.41424	-0.810701	0.417537	0.583654
CE4	2268.66	-0.311332	0.385571	-0.807458	0.419402	0.58469
GH123 3.2.1.53 3.2.1.-	21.0299	0.714471	0.888788	0.803872	0.421471	0.586003
GH62	3.36063	-0.781277	0.986289	-0.792138	0.42828	0.593882
GH51 3.2.1.55	38.4584	-0.585301	0.748137	-0.782344	0.434012	0.60023
GT1 2.4.1.173	1.52921	1.0665	1.36905	0.779004	0.435977	0.601348
GH85	326.176	-0.78572	1.0165	-0.772964	0.439544	0.604663
GH116	6.23249	1.34963	1.75519	0.768937	0.441931	0.606343
GH13_36 3.2.1.1	3.46488	-0.771883	1.00692	-0.76658	0.443331	0.606664
GH67	113.364	-0.783834	1.04232	-0.752005	0.452048	0.616968
CBM79	4.41574	-0.84546	1.13336	-0.745978	0.455681	0.620298
GH30_3	12.6619	0.414241	0.557021	0.743672	0.457075	0.620572
GH5_4 3.2.1.-	1.44258	-1.09128	1.49469	-0.730103	0.465327	0.630131
CE14	592.608	-0.268571	0.3696	-0.726654	0.467438	0.631344
CBM5	337.88	-0.190312	0.265039	-0.718052	0.472725	0.632607
GH129	338.735	0.613969	0.856788	0.716594	0.473625	0.632607
GH5_38 3.2.1.4	15.7044	0.515188	0.720292	0.715249	0.474455	0.632607
GT83	211.248	0.510455	0.709153	0.719809	0.471643	0.632607
PL1 4.2.2.-	47.5422	-0.588404	0.822443	-0.715435	0.47434	0.632607
GH13_23	5.68051	-0.542613	0.765173	-0.709137	0.478239	0.634399
PL9_1	145.277	-0.48456	0.682933	-0.709529	0.477996	0.634399
GH43_29	231.932	0.617653	0.888369	0.695266	0.486889	0.644229
GH5_7	99.1331	0.568351	0.822504	0.691002	0.489565	0.646126
GH115	290.782	-0.403762	0.587836	-0.686861	0.49217	0.647747
GH30_8	3.32422	-1.20242	1.75512	-0.685095	0.493284	0.647747
GH53	582.178	0.279961	0.412625	0.678488	0.497462	0.649951
GT51	4636.21	-0.17354	0.255129	-0.680203	0.496376	0.649951
AA7	3.93281	-0.694132	1.033	-0.671954	0.501613	0.652097
GH5_4	383.369	0.395791	0.587612	0.673559	0.500592	0.652097
GH43_10 3.2.1.55	2.51189	-0.781723	1.18538	-0.659468	0.509596	0.659178
GH137	1.84132	1.06222	1.60872	0.660289	0.509068	0.659178
GH2 3.2.1.23	191.977	-0.49422	0.773778	-0.638711	0.523011	0.674853
CE11	1642.26	0.143799	0.228442	0.629475	0.529038	0.68094
GH120	143.725	-0.575656	0.920391	-0.625447	0.531677	0.680966
GH43_19 3.2.1.55	15.0125	0.827446	1.31924	0.627215	0.530518	0.680966
GH130 2.4.1.319	4.52464	-0.75558	1.22018	-0.619237	0.53576	0.68451
GH43_12 3.2.1.37 3.2.1.55	1.47765	-0.857189	1.38976	-0.61679	0.537373	0.684888
GH2 3.2.1.31	213.96	0.629005	1.04327	0.602916	0.546564	0.689838
GT9	1663.8	-0.152224	0.25143	-0.605433	0.544891	0.689838
GH67 3.2.1.139	0.956117	-1.02182	1.69417	-0.603139	0.546416	0.689838
CE8 3.-.-.-	0.900391	1.75913	2.90543	0.605463	0.544872	0.689838
GH130 2.4.1.319 2.4.1.320	1.74158	-1.01791	1.69741	-0.599682	0.548718	0.69088
CBM32	1779.23	-0.183809	0.311629	-0.589834	0.555302	0.694128
GT44 2.4.1.-	1.86391	-0.816954	1.38474	-0.589968	0.555212	0.694128
GH13_21	1.54049	-0.828968	1.40058	-0.591875	0.553935	0.694128
GH37 3.2.1.28	1.73448	1.16416	2.01733	0.577077	0.563887	0.703169
GH121	13.5238	-0.486374	0.852311	-0.570653	0.568235	0.703529
GH13_3	1.70713	-1.07125	1.87606	-0.571013	0.567991	0.703529
GT100	62.5377	-0.447096	0.782257	-0.571546	0.567629	0.703529
GH53 3.2.1.89	2.55731	0.800932	1.45622	0.550007	0.582315	0.719249
CBM3	11.6445	0.357562	0.654321	0.546462	0.584749	0.720543
GH5_4 3.2.1.4	2.11736	-0.795254	1.57423	-0.50517	0.613439	0.75411
GT81	15.8754	0.342811	0.681932	0.502706	0.615171	0.754455
CE0 3.1.1.73	12.6481	0.424006	0.848706	0.499592	0.617363	0.755361
GH66 2.4.1.248 3.2.1.11	4.15493	0.621002	1.27888	0.485582	0.627264	0.765674
CE0	705.494	-0.176649	0.371451	-0.475566	0.634383	0.770746
GH9 3.2.1.73	1.92534	-1.02869	2.16133	-0.475953	0.634108	0.770746
GH3 3.2.1.58	1.4869	-0.740854	1.58297	-0.468014	0.639774	0.771561
CE3	3.32961	0.588696	1.25154	0.470378	0.638085	0.771561
GH13_28 3.2.1.1	3.65194	-0.676098	1.44353	-0.468363	0.639525	0.771561
GH9 3.2.1.4	2.17205	-0.596959	1.28016	-0.466316	0.640989	0.771561
CE8	345.295	0.365948	0.796062	0.459697	0.645733	0.774257
GH15	5.96804	-0.530381	1.15542	-0.459039	0.646207	0.774257
GH79 3.2.1.166	1.52175	0.618582	1.35478	0.456592	0.647964	0.774578
GH143	90.6198	0.365559	0.811391	0.450533	0.652326	0.7759
GH5_35	1.93563	-0.567457	1.26427	-0.448841	0.653547	0.7759
GT64	4.84128	0.437085	0.973052	0.449189	0.653295	0.7759
GH13_2 2.4.1.19	59.9953	-0.57922	1.35301	-0.428096	0.668581	0.788686
GH43_34	935.684	0.387293	0.915901	0.422855	0.672401	0.788686
GH43_35	273.485	0.305248	0.716384	0.426095	0.670039	0.788686
GH5_1	1.33292	0.576041	1.3637	0.42241	0.672726	0.788686
GH81	8.01033	-0.26149	0.611168	-0.427853	0.668758	0.788686
GT27	959.828	-0.145881	0.34613	-0.421463	0.673417	0.788686
GH43_27 3.2.1.55	1.372	-0.70614	1.75301	-0.402815	0.687084	0.802885
GH1 3.2.1.21 3.2.1.23 3.2.1.74	2.04219	-0.575365	1.47208	-0.390853	0.695906	0.809233
GH31 3.2.1.177	3.07536	-0.927342	2.37508	-0.390447	0.696206	0.809233
PL11	3.82677	0.522348	1.34967	0.38702	0.698742	0.809233
GT45	1.13816	0.605384	1.55889	0.388343	0.697762	0.809233
GH13_28	420.357	-0.20782	0.545359	-0.381071	0.703151	0.81253
PL1_12	2.35336	0.462551	1.23535	0.37443	0.708084	0.816417
CE8 3.1.1.11	1.75651	0.961489	2.66495	0.360791	0.718256	0.826312
GH13 3.2.1.-	49.2342	-0.176947	0.499938	-0.353938	0.723385	0.829387
GT56	5.00383	-0.295791	0.838029	-0.35296	0.724118	0.829387
GH43_28	34.2569	0.173901	0.500287	0.347602	0.728139	0.832159
GH8 3.2.1.8	3.00488	0.552411	1.61544	0.341956	0.732384	0.835174
GH13_36 3.2.1.54	1.3944	0.438366	1.33854	0.327496	0.743292	0.843913
GH35 3.2.1.165	2.09802	0.569606	1.73375	0.328539	0.742504	0.843913
GT39	51.5112	-0.267379	0.849506	-0.314746	0.752954	0.85302
CBM62	7.29968	-0.202382	0.650609	-0.311066	0.755751	0.854327
GH43_1	133.126	-0.286956	0.967814	-0.296499	0.766849	0.863135
GH43_27 3.2.1.37	1.39053	-0.411771	1.38886	-0.296482	0.766862	0.863135
GH0 3.2.1.51	3.9235	0.354044	1.38149	0.256276	0.797738	0.895947
GH5_25	20.9871	-0.0991453	0.399828	-0.24797	0.804158	0.901211
GH5_2	184.574	0.142929	0.591238	0.241745	0.808978	0.903575
PL15_2	8.53704	0.190763	0.792339	0.240759	0.809742	0.903575
GH94 2.4.1.49	1.00666	0.388284	1.70857	0.227257	0.820224	0.913312
GH13_11 3.2.1.-	22.3471	-0.147933	0.664165	-0.222736	0.823741	0.915268
AA3	5.92492	-0.209137	0.951772	-0.219734	0.826078	0.915907
CE2	103.06	-0.0907602	0.420727	-0.215723	0.829204	0.916051
GH43_11 3.2.1.37	0.984247	0.393949	1.85137	0.212788	0.831492	0.916051
GH13_42	40.2888	-0.927547	4.32788	-0.214319	0.830298	0.916051
GT84	4.81687	-0.183525	0.903385	-0.203153	0.839016	0.922385
GH112 2.4.1.247	1.87558	-0.304519	1.56206	-0.194947	0.845435	0.927481
CBM61	3.88256	0.197418	1.04626	0.188689	0.850337	0.930895
GH17	95.7792	0.0923465	0.498834	0.185125	0.853131	0.931992
GH66 3.2.1.11	121.299	-0.139532	0.769614	-0.181301	0.856131	0.933308
GH67 3.2.1.-	2.07871	0.515279	3.32778	0.154842	0.876946	0.954
CBM12	38.4048	-0.0523844	0.356634	-0.146886	0.883222	0.957455
GH113	11.4638	-0.269762	1.84582	-0.146147	0.883805	0.957455
GH35 3.2.1.23	4.61603	0.143442	1.00142	0.143238	0.886102	0.957948
GT99	20.0841	0.120924	0.861821	0.140312	0.888414	0.958455
GH30_2	9.84688	0.15427	1.12697	0.136889	0.891119	0.959382
GH5_8	1.1837	-0.230269	1.74998	-0.131584	0.895314	0.961907
GH109 3.2.1.49	2.76186	-0.120456	1.08814	-0.110699	0.911855	0.975647
GH129 3.2.1.49	4.68925	-0.124161	1.11272	-0.111583	0.911154	0.975647
CBM37	308.645	0.0338334	0.731755	0.046236	0.963122	0.976972
GH111	3.95266	0.0473663	1.08984	0.0434618	0.965333	0.976972
GH31 2.4.1.-	3.23893	0.0555622	1.11813	0.049692	0.960368	0.976972
GH33	4918.53	0.0308418	0.433607	0.0711284	0.943296	0.976972
GH43_17	91.1029	0.0193206	0.449284	0.043003	0.965699	0.976972
GH43_26	671.804	0.0221579	0.304463	0.0727768	0.941984	0.976972
GH47	324.951	0.0258093	0.301343	0.0856476	0.931747	0.976972
GH51	978.422	-0.0555354	0.573361	-0.0968593	0.922838	0.976972
GH91	36.6389	-0.129216	1.40053	-0.0922625	0.926489	0.976972
GH94	494.051	-0.053566	0.648219	-0.0826358	0.934141	0.976972
GT49	29.8902	0.023424	0.467523	0.0501024	0.960041	0.976972
GH37	1.91701	-0.205999	2.68681	-0.0766703	0.938886	0.976972
PL4_2	2.12953	0.114947	1.76962	0.0649558	0.948209	0.976972
PL6_1	2.04063	-0.206029	3.49704	-0.0589154	0.95302	0.976972
PL11_1 4.2.2.-	3.58879	-0.151553	2.1717	-0.0697855	0.944364	0.976972
GH97 3.2.1.20	3.03485	0.183009	2.26103	0.0809404	0.935489	0.976972
PL17	1.76833	-0.188131	1.89878	-0.09908	0.921075	0.976972
GH43_1 3.2.1.37	10.4261	-0.206185	4.32788	-0.0476411	0.962002	0.976972
GH43_7	66.8396	-0.206244	4.21201	-0.0489657	0.960947	0.976972
GH13_17	1.73262	-0.206092	4.03944	-0.0510201	0.95931	0.976972
GH13_2 3.2.1.133	1.69311	-0.206093	4.05737	-0.0507946	0.959489	0.976972
GH13_32 3.2.1.1	18.1044	-0.206207	4.32788	-0.0476463	0.961998	0.976972
GH13_37	11.4453	-0.206189	4.32788	-0.047642	0.962002	0.976972
GH43_1 3.2.1.37 3.2.1.55	1.62519	-0.206094	4.10251	-0.0502361	0.959934	0.976972
GH5_21	9.9427	-0.206183	4.32788	-0.0476407	0.962003	0.976972
GH8 3.2.1.156	4.71163	-0.206153	4.32788	-0.0476337	0.962008	0.976972
PL10	0.902833	-0.206086	4.32788	-0.0476182	0.962021	0.976972
PL17_2	1.17932	-0.206097	4.32788	-0.0476207	0.962019	0.976972
GH30_7	1.05512	-0.0816439	2.04445	-0.0399344	0.968145	0.977545
GH5_46	14.4863	-0.0337958	0.975399	-0.0346482	0.97236	0.979898
GH76 3.2.1.101	12.1266	0.0245841	0.907134	0.0271009	0.978379	0.984057
GH23	2095.95	-0.00302976	0.265394	-0.0114161	0.990891	0.991998
GH28	2182.66	0.00486973	0.485535	0.0100296	0.991998	0.991998
GH55 3.2.1.-	6.07772	0.0134766	1.18257	0.011396	0.990908	0.991998
AA12	0.357545	2.3324	4.26368	0.54704	0.584351	NA
AA2	0.696554	1.28177	3.37508	0.379775	0.704112	NA
CBM40	0.174237	-0.205928	4.32788	-0.0475817	0.96205	NA
CBM56	0.475227	0.792564	2.27041	0.349084	0.727026	NA
CBM73	0.698172	0.150218	2.88509	0.0520671	0.958475	NA
GH1 3.2.1.18 3.2.1.31	0.0871184	-0.205944	4.32788	-0.0475854	0.962047	NA
GH1 3.2.1.85	0.394656	0.51541	4.32788	0.119091	0.905204	NA
GH13_24 3.2.1.1	0.374188	1.20012	3.21376	0.373431	0.708828	NA
GH14 3.2.1.2	0.780696	1.77875	2.005	0.887158	0.374994	NA
GH16 3.2.1.73	7.39417	-1.72847	1.73206	-0.997925	NA	NA
GH23 4.2.2.n1	0.0871184	-0.205944	4.32788	-0.0475854	0.962047	NA
GH3	9508.92	0.201054	0.611378	0.328854	NA	NA
GH31 3.2.1.10 3.2.1.20 3.2.1.48	0.248978	0.515393	4.32788	0.119087	0.905207	NA
GH32 3.2.1.65	71.7541	2.28305	1.26779	1.80081	NA	NA
GH39 3.2.1.76	0.748651	1.5917	3.36336	0.473248	0.636036	NA
GH45	117.006	-0.222622	0.983618	-0.226329	NA	NA
GH5_22	0.443645	1.19542	3.73682	0.319903	0.749042	NA
GH75	0.0871184	-0.205944	4.32788	-0.0475854	0.962047	NA
GH82	0.0871184	-0.205944	4.32788	-0.0475854	0.962047	NA
GT103	0.596267	2.8327	2.40563	1.17753	0.238985	NA
GT14 2.4.1.150	0.296399	0.5154	4.32788	0.119088	0.905205	NA
GT29 2.4.99.4	25.381	2.48829	0.812339	3.06312	NA	NA
GT3 2.4.1.11	0.849519	0.956727	1.88761	0.506845	0.612263	NA
GT43 2.4.1.135	0.262877	-0.205944	4.03333	-0.0510605	0.959277	NA
GT58	0.731364	2.28551	2.03092	1.12536	0.260438	NA
GT64 2.4.1.224 2.4.1.225	0.667397	2.79685	2.1434	1.30487	0.191938	NA
GT65 2.4.1.221	0.434307	1.91898	2.97587	0.644846	0.519027	NA
GT68	0.56196	1.20318	2.49437	0.482359	0.629551	NA
GT7 2.4.1.275	0.83741	0.767612	2.12072	0.361959	0.717383	NA
GT73	0.438952	-2.16026	2.93725	-0.735471	0.462053	NA
GT8 2.4.1.-	0.34994	0.97549	3.14452	0.310219	0.756394	NA
PL1_6	0.49613	-2.94733	2.4398	-1.20802	0.227038	NA
PL1_7	0.309371	0.478706	3.24023	0.147738	0.882549	NA
PL15_1	0.670088	-0.205905	3.87047	-0.0531991	0.957573	NA
PL9	7.92532	-0.163689	1.27983	-0.127899	NA	NA
CBM67	0.657805	-0.206012	3.29327	-0.0625556	0.95012	NA
GH13_10	0.45328	2.56589	2.91591	0.879962	0.37888	NA
GH13_20 3.2.1.135 3.2.1.54	0.214681	-1.57292	4.32381	-0.36378	0.716022	NA
GH13_33	0.106515	-0.205944	4.32788	-0.0475854	0.962047	NA
GH130 2.4.1.-	0.53057	-2.60115	3.6347	-0.715643	0.474212	NA
GH18 3.2.1.-	0.465985	-1.62669	3.65841	-0.444643	0.656578	NA
GH31 3.2.1.84	0.781154	0.706178	2.00603	0.352029	0.724817	NA
GH35 3.2.1.23 3.2.1.38	0.163682	-0.927251	4.32788	-0.214251	0.830352	NA
GH4 3.2.1.122	0.179201	-0.20593	4.32788	-0.0475821	0.962049	NA
GH4 3.2.1.139	0.213031	-0.205925	4.32788	-0.0475811	0.96205	NA
GH4 3.2.1.22	0.270197	-0.927232	4.32788	-0.214246	0.830355	NA
GH43_12 3.2.1.55	0.213031	-0.205925	4.32788	-0.0475811	0.96205	NA
GH43_9	0.272549	1.84275	4.28677	0.42987	0.66729	NA
GH48	0.436893	1.91393	3.1107	0.615273	0.538374	NA
GH5_37 3.2.1.74	0.106515	-0.205944	4.32788	-0.0475854	0.962047	NA
GH5_44 3.2.1.-	0.331802	-1.20991	4.30503	-0.281046	0.778675	NA
GT11 2.4.1.-	0.106515	-0.205944	4.32788	-0.0475854	0.962047	NA
GT21	0.566173	-1.63099	2.62964	-0.620232	0.535105	NA
GT29 2.4.99.6	0.359011	2.45552	3.68832	0.665755	0.505568	NA
GT48	0.741499	2.35403	2.50279	0.940565	0.346928	NA
GT59	0.397506	1.425	3.04808	0.467507	0.640137	NA
PL22	0.508896	-0.92402	2.13395	-0.433009	0.665008	NA
PL6	0.500134	-0.205977	4.32788	-0.0475931	0.962041	NA
AA1_2	0.4621	0.375036	2.61215	0.143573	0.885837	NA
AA1_3	0.32016	1.6893	3.88447	0.434885	0.663646	NA
CE1 3.1.1.73	0.896067	-0.990056	2.5049	-0.395247	0.69266	NA
CE4 3.1.1.72	0.136244	-0.205932	4.32788	-0.0475826	0.962049	NA
GH13_19 3.2.1.98	0.140393	-0.205979	4.32788	-0.0475935	0.96204	NA
GH13_20 3.2.1.133	0.800252	-2.22502	2.28859	-0.972225	0.330939	NA
GH13_20 3.2.1.133 3.2.1.54	0.0726856	-0.205944	4.32788	-0.0475854	0.962047	NA
GH13_25 2.4.1.25 3.2.1.33	0.165143	0.515356	4.32788	0.119078	0.905213	NA
GH22	0.303598	2.33242	4.26368	0.547044	0.584348	NA
GH42 3.2.1.23 3.2.1.-	0.300525	0.515379	3.92352	0.131356	0.895493	NA
GH43_13	0.200716	0.51539	4.32788	0.119086	0.905207	NA
GH43_16 3.2.1.-	0.145371	-0.205931	4.32788	-0.0475824	0.962049	NA
GH43_33 3.2.1.55	0.478356	1.28051	3.11311	0.411328	0.680832	NA
GH73 3.2.1.-	0.650134	-0.146619	2.53966	-0.057732	0.953962	NA
GH9 3.2.1.-	0.112199	-0.205964	4.32788	-0.0475901	0.962043	NA
GH94 2.4.1.-	0.180851	-1.57292	4.32381	-0.36378	0.716022	NA
GT14 2.4.2.26	0.0726856	-0.205944	4.32788	-0.0475854	0.962047	NA
GT29 2.4.99.-	0.318186	1.89484	3.88722	0.487455	0.625936	NA
GT29 2.4.99.1	0.717893	2.38744	2.79036	0.855602	0.392218	NA
GT31 2.4.1.149	0.214893	-0.205931	4.32788	-0.0475823	0.962049	NA
GT50 2.4.1.-	0.0726856	-0.205944	4.32788	-0.0475854	0.962047	NA
GT6	0.577407	2.08605	2.3987	0.869656	0.384488	NA
GT64 2.4.1.223 2.4.1.225	0.223917	1.71727	4.29404	0.399919	0.689216	NA
GT76	0.300844	2.29827	3.8755	0.593026	0.553164	NA
PL1_6 4.2.2.2	0.0726856	-0.205944	4.32788	-0.0475854	0.962047	NA
PL8 4.2.2.12	0.12803	0.515376	4.32788	0.119083	0.90521	NA
CBM45	0.225512	0.476197	4.21881	0.112875	0.91013	NA
GH13 3.2.1.54	0.637165	0.189718	2.00313	0.0947106	0.924545	NA
GH13_8 2.4.1.18	0.244759	-0.927232	4.32788	-0.214246	0.830355	NA
GH3 3.2.1.21 3.2.1.58	0.0635588	-0.205944	4.32788	-0.0475854	0.962047	NA
GH54	0.217863	-0.205994	4.32788	-0.047597	0.962037	NA
GH56 3.2.1.35	0.306892	2.40327	4.26093	0.564025	0.572737	NA
GH63 3.2.1.106	0.211268	1.68673	4.2959	0.392637	0.694588	NA
GH9 3.2.1.151	0.0635588	-0.205944	4.32788	-0.0475854	0.962047	NA
GT11 2.4.1.69	0.544326	3.25138	2.29098	1.41921	0.155839	NA
GT14 2.4.1.102	0.449639	1.81688	2.95653	0.614532	0.538864	NA
GT43	0.155924	1.14434	4.32496	0.26459	0.791326	NA
GT6 2.4.1.87	0.173442	0.515356	4.32788	0.119078	0.905213	NA
PL21_1	0.127118	-0.205933	4.32788	-0.0475829	0.962049	NA
PL8_3	0.317794	-0.205912	4.32788	-0.047578	0.962053	NA
PL8_3 4.2.2.5	0.127118	-0.205933	4.32788	-0.0475829	0.962049	NA
AA1_1	0.058866	0.515363	4.32788	0.11908	0.905212	NA
CBM21	0.11747	1.32463	4.32036	0.306602	0.759146	NA
GH10 3.2.1.-	0.436538	2.20759	4.24422	0.52014	0.602966	NA
GH130 2.4.1.281	0.058866	0.515363	4.32788	0.11908	0.905212	NA
GH20 3.2.1.52 3.2.1.96	0.460364	3.31308	4.23531	0.782253	0.434066	NA
GH43_21	0.26967	1.19891	4.05343	0.295776	0.767402	NA
GH46	0.773102	2.65995	2.03586	1.30655	0.191366	NA
GT1 2.4.1.45	0.394808	3.09113	3.55786	0.868817	0.384947	NA
GT22 2.4.1.-	0.676419	1.42843	2.59205	0.55108	0.581579	NA
GT64 2.4.1.223	0.28086	2.60007	4.25396	0.611211	0.54106	NA
AA3_1	0.211542	0.993701	4.29417	0.231407	0.816999	NA
AA5_2	0.0461825	0.515363	4.32788	0.11908	0.905212	NA
CBM25	0.569452	-0.619657	2.22604	-0.278368	0.78073	NA
CBM38	0.560461	1.20182	2.85055	0.421609	0.67331	NA
CE3 3.1.1.72	0.598017	3.40228	4.23355	0.803645	0.421602	NA
GH13_16 5.4.99.16	0.100721	0.515343	4.32788	0.119075	0.905216	NA
GH31 3.2.1.11 2.4.1.-	0.404907	0.692004	3.09144	0.223845	0.822878	NA
GH43_16 3.2.1.55 3.2.1.8	0.525738	-1.78331	2.07668	-0.858735	0.390487	NA
GH43_5	0.639562	-0.206017	3.43288	-0.0600128	0.952145	NA
GH48 3.2.1.176	0.242035	-0.288438	4.14929	-0.0695149	0.94458	NA
GH66 2.4.1.248	0.197244	1.82015	4.28803	0.424472	0.671221	NA
GT0 2.4.99.-	0.0461825	0.515363	4.32788	0.11908	0.905212	NA
GT32 2.4.1.-	0.790645	1.14418	2.4512	0.466784	0.640655	NA
GT60	0.0461825	0.515363	4.32788	0.11908	0.905212	NA
GT7 2.4.1.174	0.0461825	0.515363	4.32788	0.11908	0.905212	NA
AA3_3	0.110689	1.28426	4.32187	0.297154	0.766349	NA
GH13_18 2.4.1.7	0.0553445	0.515363	4.32788	0.11908	0.905212	NA
GH13_31 5.4.99.11	0.109883	0.515343	4.32788	0.119075	0.905216	NA
GH15 3.2.1.3	0.0553445	0.515363	4.32788	0.11908	0.905212	NA
GH28 3.2.1.15	0.150203	1.28424	4.32187	0.29715	0.766352	NA
GH3 3.2.1.21 3.2.1.37	0.460551	-1.40804	2.68456	-0.524496	0.599934	NA
GH38 3.2.1.170	0.164422	0.515316	4.32788	0.119069	0.905221	NA
GH43_37	0.113948	1.29551	4.32145	0.299786	0.76434	NA
GH5_10	0.187316	1.29547	4.32145	0.299777	0.764347	NA
GH5_13	0.308958	-0.206004	4.32788	-0.0475993	0.962036	NA
GH5_4 3.1.1.72 3.2.1.4	0.0553445	0.515363	4.32788	0.11908	0.905212	NA
GH94 2.4.1.20	0.555711	-0.745122	2.87835	-0.258871	0.795735	NA
GT2 2.4.1.-	0.169678	-0.90457	4.32114	-0.209336	0.834186	NA
GT28 2.4.1.-	0.0553445	0.515363	4.32788	0.11908	0.905212	NA
GT53	0.0553445	0.515363	4.32788	0.11908	0.905212	NA
GT8 2.4.2.-	0.0553445	0.515363	4.32788	0.11908	0.905212	NA
PL10_2	0.0553445	0.515363	4.32788	0.11908	0.905212	NA
PL5	0.0553445	0.515363	4.32788	0.11908	0.905212	NA
GH119 3.2.1.1	0.117208	1.32463	4.32036	0.306602	0.759146	NA
GH25 3.2.1.17	0.883107	-2.03363	2.51528	-0.808511	0.418797	NA
GH8 3.2.1.132 3.2.1.4 3.2.1.73	0.0586038	0.515363	4.32788	0.11908	0.905212	NA
GH94 2.4.1.31	0.224429	1.32457	4.32036	0.306588	0.759157	NA
PL12_3	0.112687	-0.205944	4.32788	-0.0475854	0.962047	NA
PL9_2	0.0586038	0.515363	4.32788	0.11908	0.905212	NA
CE13	0.191507	-2.25075	4.28766	-0.524937	0.599627	NA
CE4 3.5.1.-	0.271587	-2.11313	4.0022	-0.527991	0.597506	NA
GH13_19 3.2.1.-	0.24559	-2.61446	4.26962	-0.612341	0.540312	NA
GH32 3.2.1.26	0.150763	-1.59755	4.32281	-0.369564	0.711707	NA
GH58	0.0935966	-0.927285	4.32788	-0.214258	0.830346	NA
GH67 3.2.1.131	0.416318	-2.03941	4.30005	-0.474275	0.635304	NA
GT4 2.4.1.157	0.337477	-3.08063	4.25216	-0.724485	0.468768	NA
CE5	0.611754	-3.78546	4.14156	-0.914019	0.360707	NA
GH13_20 3.2.1.1	0.228666	-2.52123	4.27383	-0.589923	0.555242	NA
GH16 3.2.1.6 3.2.1.73	8.43788	-0.927483	4.32788	-0.214304	NA	NA
GH16 3.2.1.73 3.2.1.8	0.114333	-1.62589	4.32115	-0.376264	0.706721	NA
GH32 2.4.1.-	0.433955	-2.9743	3.63333	-0.818615	0.413006	NA
GH35 3.2.1.23 3.2.1.-	0.117739	-1.65625	4.3194	-0.383444	0.701391	NA
GH43_29 3.2.1.37 3.2.1.55	0.620318	-3.31908	3.40618	-0.97443	0.329843	NA
GH44	0.130534	-0.927302	4.32788	-0.214262	0.830343	NA
GH5_1 3.2.1.4	0.376553	-2.56311	3.71045	-0.690781	0.489703	NA
GH5_37 3.2.1.4	0.417947	-2.11341	3.69252	-0.57235	0.567085	NA
GH5_47	0.289239	-2.85754	4.25983	-0.67081	0.502342	NA
GH93 3.2.1.-	0.1715	-2.10904	4.29598	-0.490934	0.623473	NA
GT5 2.4.1.21	0.0571665	-0.927265	4.32788	-0.214254	0.830349	NA
GT74 2.4.1.69	0.342999	-3.10317	4.25145	-0.729909	0.465446	NA
PL22_1	0.114333	-1.62589	4.32115	-0.376264	0.706721	NA
PL7_5	0.0571665	-0.927265	4.32788	-0.214254	0.830349	NA
GH0 3.2.1.4	0.0605728	-0.927265	4.32788	-0.214254	0.830349	NA
GH1 3.2.1.21 3.2.1.38	0.0605728	-0.927265	4.32788	-0.214254	0.830349	NA
GH13_14 3.2.1.68	0.183428	-1.73907	4.3148	-0.403048	0.686913	NA
GH13_31 3.2.1.10	0.0605728	-0.927265	4.32788	-0.214254	0.830349	NA
GH13_39 3.2.1.1	0.502395	-2.92067	4.25754	-0.686	0.492713	NA
GH32 3.2.1.7	0.179114	-0.927315	4.32788	-0.214265	0.83034	NA
GH4 3.2.1.20	0.22419	-0.927325	4.32788	-0.214268	0.830338	NA
GH43_11 3.2.1.37 3.2.1.55	0.311387	-1.73631	3.95349	-0.439185	0.660527	NA
GH43_30	0.258142	-0.927332	4.32788	-0.214269	0.830337	NA
GH5_40	0.0605728	-0.927265	4.32788	-0.214254	0.830349	NA
PL9_1 4.2.2.2	0.115112	-0.927285	4.32788	-0.214258	0.830346	NA
GH100	0.122855	-0.927285	4.32788	-0.214258	0.830346	NA
GH119	0.0833415	-0.927265	4.32788	-0.214254	0.830349	NA
GH13 3.2.1.1	0.0833415	-0.927265	4.32788	-0.214254	0.830349	NA
GH13_13 3.2.1.41	0.200536	-1.93128	4.30503	-0.44861	0.653713	NA
GH16 3.2.1.39 3.2.1.6	0.166683	-1.93123	4.30503	-0.448599	0.653721	NA
GH43_12 3.2.1.37	0.166683	-1.93123	4.30503	-0.448599	0.653721	NA
GH5_45	0.0833415	-0.927265	4.32788	-0.214254	0.830349	NA
AA0	0.054539	-0.205978	4.32788	-0.0475932	0.96204	NA
GH112 2.4.1.211 2.4.1.-	0.054539	-0.205978	4.32788	-0.0475932	0.96204	NA
GH142	0.195613	-0.206025	4.32788	-0.047604	0.962032	NA
GH31 3.2.1.10 3.2.1.20	0.054539	-0.205978	4.32788	-0.0475932	0.96204	NA
GH43_20	0.0883925	-0.205998	4.32788	-0.0475979	0.962037	NA
GH5_19	0.054539	-0.205978	4.32788	-0.0475932	0.96204	NA
GH5_34	0.054539	-0.205978	4.32788	-0.0475932	0.96204	NA
GH88 3.2.1.-	0.122246	-0.206009	4.32788	-0.0476005	0.962035	NA
GT4 2.4.1.198	0.109078	-0.206005	4.32788	-0.0475994	0.962035	NA
GT4 2.4.1.208	0.154304	-0.206008	4.32788	-0.0476001	0.962035	NA
AA3_3 1.1.3.13	0.0395138	-0.205978	4.32788	-0.0475932	0.96204	NA
CBM74	0.440204	-0.206057	4.32788	-0.0476116	0.962026	NA
CE7 3.1.1.-	0.541765	-0.206066	4.32788	-0.0476135	0.962024	NA
GH13_14 2.4.1.25 3.2.1.33 3.2.1.41	0.118541	-0.206008	4.32788	-0.0476003	0.962035	NA
GH13_20 3.2.1.135	0.0395138	-0.205978	4.32788	-0.0475932	0.96204	NA
GH13_32 3.2.1.1 3.2.1.41	0.197569	-0.206025	4.32788	-0.0476041	0.962032	NA
GH13_7	0.0733674	-0.205995	4.32788	-0.0475971	0.962037	NA
GH16 3.2.1.-	0.0395138	-0.205978	4.32788	-0.0475932	0.96204	NA
GH29 3.2.1.63	0.688391	-0.206075	4.32788	-0.0476157	0.962023	NA
GH3 3.2.1.45	0.496591	-0.206062	4.32788	-0.0476127	0.962025	NA
GH43_29 3.2.1.8	0.552977	-0.206066	4.32788	-0.0476137	0.962024	NA
GH5 3.2.1.-	0.29913	-0.206042	4.32788	-0.047608	0.962029	NA
GH5_37 3.2.1.-	0.259616	-0.206036	4.32788	-0.0476067	0.96203	NA
GH5_4 3.2.1.4 3.2.1.4	0.0733674	-0.205995	4.32788	-0.0475971	0.962037	NA
GH65 2.4.1.282	0.355516	-0.206049	4.32788	-0.0476096	0.962027	NA
GT2 2.4.1.- 2.4.1.- 2.4.1.212	0.174928	-0.206021	4.32788	-0.0476032	0.962032	NA
GT28 2.4.1.241	0.214442	-0.206028	4.32788	-0.0476049	0.962031	NA
PL11_2	0.29913	-0.206042	4.32788	-0.047608	0.962029	NA
GH13_31 3.2.1.10 3.2.1.-	0.0338535	-0.205978	4.32788	-0.0475932	0.96204	NA
GH16 3.2.1.6	3.62233	-14.5532	4.32788	-3.36267	NA	NA
GH33 3.2.1.-	0.169268	-0.20602	4.32788	-0.047603	0.962033	NA
GH43_16 3.2.1.37 3.2.1.55	0.203121	-0.206026	4.32788	-0.0476044	0.962031	NA
GH5_2 3.2.1.-	0.0338535	-0.205978	4.32788	-0.0475932	0.96204	NA
GH5_4 3.2.1.151	0.0338535	-0.205978	4.32788	-0.0475932	0.96204	NA
GH5_8 3.2.1.78	0.0677071	-0.205993	4.32788	-0.0475967	0.962038	NA
PL1_5 4.2.2.2	0.0338535	-0.205978	4.32788	-0.0475932	0.96204	NA

## Sheet: Sheet 17 - Cip vs Veh on WD
	baseMean	log2FoldChange	lfcSE	stat	pvalue	padj
GH13	3111.92	0.8142	0.214543	3.79504	0.000147619	0.0675554
GH92	16484.9	-2.85829	0.764055	-3.74095	0.000183325	0.0675554
GH20	5226.26	-1.10881	0.315216	-3.51763	0.000435424	0.106969
GH13 2.4.1.-	3.59011	6.27106	1.92942	3.25023	0.00115314	0.212465
GH38	1720.55	1.98642	0.634158	3.13238	0.00173398	0.255588
CBM13	11845.7	0.704408	0.262605	2.68239	0.0073099	0.434261
GH11 3.2.1.8	44.0109	-1.41748	0.562822	-2.51853	0.0117846	0.434261
GH110 3.2.1.-	106.67	-2.05576	0.812421	-2.53042	0.0113927	0.434261
GH111 3.2.1.-	7.04191	-3.34849	1.22332	-2.73723	0.00619591	0.434261
GH13 3.2.1.-	49.2342	-1.32783	0.518447	-2.56118	0.0104318	0.434261
GH13_11 3.2.1.-	22.3471	1.80997	0.648236	2.79215	0.00523597	0.434261
GH144	112.139	-1.96481	0.742614	-2.6458	0.00814972	0.434261
GH5_2 3.2.1.4	19.3761	1.71512	0.674078	2.54439	0.0109468	0.434261
GH68	11.0644	2.4792	0.96624	2.56582	0.0102933	0.434261
GT27	959.828	-0.932822	0.347276	-2.68611	0.00722895	0.434261
GT90	365.059	-0.821101	0.314319	-2.61232	0.00899301	0.434261
PL8	127.816	-1.53514	0.537536	-2.85587	0.00429185	0.434261
CBM1	6.9161	-2.16796	0.767571	-2.82444	0.00473633	0.434261
GH115 3.2.1.-	20.8268	-2.64382	0.975515	-2.71018	0.00672476	0.434261
PL7	12.0025	5.02509	1.94046	2.58963	0.00960781	0.434261
GH36 3.2.1.22	59.1442	1.22447	0.507028	2.41499	0.0157355	0.552243
GT41	143.719	0.776036	0.323675	2.39758	0.0165037	0.552873
GH43_29 3.2.1.-	108.646	-2.93831	1.2351	-2.379	0.0173594	0.556257
CBM0	1369.62	-1.13713	0.495018	-2.29715	0.0216101	0.560392
CBM20	550.654	-1.19634	0.557677	-2.14522	0.0319355	0.560392
GH123	307.416	-0.819973	0.381878	-2.14721	0.0317765	0.560392
GH123 3.2.1.53 3.2.1.-	21.0299	-2.00363	0.917125	-2.18469	0.0289115	0.560392
GH13_23	5.68051	1.61661	0.735676	2.19745	0.0279881	0.560392
GH13_26	237.478	0.63557	0.290668	2.18658	0.0287731	0.560392
GH2 3.2.1.31	213.96	2.29749	1.04016	2.20879	0.0271889	0.560392
GH31	4896.06	-0.572107	0.246661	-2.31941	0.0203731	0.560392
GH43_22	196.452	1.66031	0.726303	2.28598	0.0222554	0.560392
GH77 2.4.1.25	16.3913	2.61235	1.20949	2.15988	0.0307822	0.560392
GH89	547.02	-0.858001	0.381116	-2.25129	0.0243673	0.560392
GT14	62.6425	-1.05741	0.45865	-2.30549	0.0211392	0.560392
GT22	919.246	0.446572	0.201198	2.21956	0.0264486	0.560392
GT57	4.36646	-1.82797	0.840448	-2.175	0.0296303	0.560392
GT7	731.67	0.55882	0.245946	2.27212	0.0230791	0.560392
GT8	1002.99	0.489985	0.210457	2.3282	0.0199014	0.560392
PL12_2	24.7181	-1.68911	0.720174	-2.34542	0.0190057	0.560392
GH43_19	61.4207	-2.49653	1.15581	-2.15999	0.0307736	0.560392
GH5_44	12.5344	4.37017	1.95843	2.23146	0.0256505	0.560392
GH5_4	383.369	1.24812	0.586541	2.12794	0.0333421	0.562638
GH116 3.2.1.45	1.62536	-2.9644	1.39504	-2.12496	0.0335903	0.562638
GH23	2095.95	0.554204	0.265331	2.08872	0.0367326	0.594107
PL10_1	51.7219	-2.8451	1.36465	-2.08487	0.0370813	0.594107
GH13_40	1.75327	3.02465	1.45885	2.07331	0.0381434	0.59812
GH10 3.2.1.8	96.0309	0.999541	0.48918	2.0433	0.0410229	0.617018
GH76 3.2.1.101	12.1266	-2.16497	1.05587	-2.05041	0.040324	0.617018
CE2	103.06	-0.866281	0.428956	-2.01951	0.0434343	0.629005
GT89	9.04186	1.88918	0.935879	2.01862	0.0435268	0.629005
PL15_2	8.53704	-1.77499	0.887277	-2.00049	0.0454474	0.64413
GH140	73.097	-1.7716	0.893628	-1.98248	0.0474254	0.659482
GH43_12	220.471	2.05947	1.04971	1.96195	0.0497688	0.679252
GH3 3.2.1.21	59.4113	1.44506	0.74121	1.9496	0.0512236	0.686396
GH13_36	311.113	0.771812	0.404473	1.90819	0.0563667	0.705274
GH13_9 2.4.1.18	215.526	1.48517	0.777362	1.91053	0.0560655	0.705274
GH2 3.2.1.25	295.259	-1.65747	0.86894	-1.90747	0.0564602	0.705274
GH77	2404.83	0.451619	0.23575	1.91567	0.0554068	0.705274
GH50	6.82212	1.72258	0.906955	1.8993	0.0575246	0.706594
GH53	582.178	0.778794	0.411984	1.89035	0.058711	0.709345
GH43_8	4.92914	-2.24708	1.19616	-1.87858	0.0603025	0.716822
GH133	1435.06	-1.41048	0.754941	-1.86833	0.0617163	0.721983
CE4	2268.66	0.697684	0.385567	1.8095	0.0703735	0.722265
GH13_18	29.4535	1.62954	0.882165	1.8472	0.0647178	0.722265
GH13_20	381.043	1.12361	0.627816	1.78971	0.0735005	0.722265
GH3 3.2.1.21 3.2.1.52 2.4.1.-	3.16307	1.98398	1.10528	1.795	0.0726535	0.722265
GH36	3656.13	-0.690674	0.384697	-1.79537	0.0725943	0.722265
GH4	654.793	1.16432	0.645411	1.804	0.0712312	0.722265
GH72	734.986	0.400476	0.222097	1.80316	0.0713629	0.722265
GT1 2.4.1.17	41.553	-1.49041	0.824716	-1.80718	0.0707343	0.722265
GT35	7302.56	0.547858	0.303829	1.80318	0.0713602	0.722265
PL1_2	542.263	-1.84817	1.01983	-1.81224	0.0699496	0.722265
PL7_3	6.38086	4.36568	2.35068	1.8572	0.0632827	0.722265
GH8 3.2.1.8	3.00488	-3.32999	1.85849	-1.79177	0.0731694	0.722265
GH15	5.96804	1.99866	1.12196	1.78141	0.0748458	0.725807
GH38 3.2.1.24	15.9857	-1.40283	0.790253	-1.77516	0.0758713	0.726197
GH13_14 3.2.1.1 3.2.1.41	6.01618	1.68589	0.957018	1.7616	0.0781362	0.734529
GH92 3.2.1.-	621.637	-1.4498	0.824652	-1.75807	0.0787351	0.734529
GH130 2.4.1.320	236.969	-1.51179	0.864641	-1.74846	0.0803841	0.736676
GH63	35.3889	-0.706215	0.404681	-1.74512	0.0809644	0.736676
GH11	26.7952	1.05929	0.611387	1.7326	0.0831673	0.738485
GT32	165.556	0.783045	0.451111	1.73582	0.0825964	0.738485
GH112 2.4.1.211	138.328	1.3888	0.805254	1.72468	0.0845857	0.742139
GH104	40.5736	-0.782054	0.457014	-1.71123	0.0870393	0.745906
GH129	338.735	1.4686	0.855522	1.71661	0.0860509	0.745906
GH5_38 3.2.1.4	15.7044	-1.27227	0.748621	-1.69949	0.0892271	0.755866
GH13_11	3558.26	0.491121	0.291127	1.68697	0.0916095	0.767229
GH57	714.499	-1.08775	0.64914	-1.67568	0.0938005	0.768121
PL13 4.2.2.7	23.1413	-1.21877	0.727191	-1.676	0.093738	0.768121
GH38 3.2.1.114	5.36257	-1.62276	0.977788	-1.65962	0.09699	0.785513
AA9	1.81321	-2.43983	1.59651	-1.52823	0.126457	0.824467
CBM3	11.6445	-0.995274	0.689467	-1.44354	0.148868	0.824467
CBM32	1779.23	-0.457149	0.312088	-1.46481	0.142974	0.824467
CBM35	282.471	-0.979555	0.666181	-1.4704	0.141453	0.824467
CBM62	7.29968	0.981305	0.63402	1.54775	0.121683	0.824467
CE15	25.3136	0.849983	0.593656	1.43178	0.152207	0.824467
CE8	345.295	-1.21382	0.799925	-1.51742	0.129161	0.824467
GH103	23.9068	-0.747924	0.499688	-1.49678	0.13445	0.824467
GH106	237.521	-1.55158	0.996576	-1.55691	0.119492	0.824467
GH109 3.2.1.49	2.76186	1.51735	1.02391	1.48192	0.138361	0.824467
GH111	3.95266	1.45585	1.03915	1.401	0.161215	0.824467
GH129 3.2.1.49	4.68925	1.52141	1.076	1.41395	0.157376	0.824467
GH13_14 3.2.1.41	106.834	-1.23576	0.822826	-1.50185	0.133136	0.824467
GH13_28	420.357	0.750579	0.545212	1.37667	0.168613	0.824467
GH13_3	1.70713	2.58132	1.81864	1.41937	0.155792	0.824467
GH13_32	32.464	0.676277	0.485399	1.39324	0.163547	0.824467
GH13_38	271.374	-0.911968	0.591398	-1.54205	0.12306	0.824467
GH13_4	1186.65	1.08092	0.695189	1.55485	0.119981	0.824467
GH13_8	1257.11	-0.665864	0.479297	-1.38925	0.164756	0.824467
GH13_9	3559.4	0.604271	0.406184	1.48768	0.136836	0.824467
GH136	277.628	1.15549	0.805047	1.43531	0.151199	0.824467
GH26	756.866	1.12129	0.780089	1.43738	0.150609	0.824467
GH29 3.2.1.51	162.858	-1.25914	0.842931	-1.49376	0.135238	0.824467
GH3 3.2.1.-	9.65951	-1.55453	0.975672	-1.59329	0.111095	0.824467
GH32 3.2.1.26 3.2.1.64 3.2.1.80	309.086	-1.51149	0.979916	-1.54247	0.12296	0.824467
GH39	2651.26	0.74379	0.471199	1.5785	0.11445	0.824467
GH42	669.108	1.00909	0.718555	1.40433	0.160221	0.824467
GH43_10	318.056	-1.21744	0.799636	-1.52249	0.127887	0.824467
GH5_2	184.574	0.956284	0.590065	1.62064	0.105094	0.824467
GH55	640.288	0.284978	0.19792	1.43986	0.149906	0.824467
GH88	216.477	0.454994	0.328884	1.38345	0.166527	0.824467
GH92 3.2.1.113	220.949	-1.35889	0.852253	-1.59447	0.110831	0.824467
GH92 3.2.1.114 3.2.1.-	89.2474	-1.29068	0.874079	-1.47662	0.139778	0.824467
GH92 3.2.1.24	374.72	-1.31983	0.911667	-1.44772	0.147697	0.824467
GH97	1026.17	-1.08776	0.781516	-1.39186	0.163964	0.824467
GT24	4.16996	-1.27236	0.911434	-1.396	0.162714	0.824467
GT24 2.4.1.-	16.602	-1.19402	0.774567	-1.54153	0.123189	0.824467
GT25	7.94048	-1.13214	0.791365	-1.43061	0.152541	0.824467
GT29 2.4.99.9	2.86328	-1.58441	1.07445	-1.47462	0.140315	0.824467
GT34	43.4694	1.10427	0.703943	1.56869	0.11672	0.824467
GT35 2.4.1.1	5.51582	-1.35469	0.863357	-1.5691	0.116626	0.824467
GT56	5.00383	1.2362	0.814187	1.51833	0.128932	0.824467
GT98	25.7389	-1.2394	0.818543	-1.51416	0.129987	0.824467
PL0	160.741	-0.781472	0.566324	-1.3799	0.167616	0.824467
PL12_2 4.2.2.8	15.1597	-0.984803	0.608408	-1.61865	0.105522	0.824467
PL6_2	3.98806	-2.11891	1.4088	-1.50405	0.132567	0.824467
PL8_2	53.9908	-1.06273	0.762566	-1.39363	0.163431	0.824467
PL9_3	13.617	0.791781	0.575556	1.37568	0.168921	0.824467
GH139	30.0319	-1.93438	1.39262	-1.38902	0.164827	0.824467
GH30_1 3.2.1.45	3.14708	-1.53669	1.10347	-1.39259	0.163743	0.824467
GH30_2	9.84688	-1.96886	1.23239	-1.5976	0.110132	0.824467
GH30_5	8.54483	2.21311	1.38602	1.59674	0.110325	0.824467
GH43 3.2.1.55	4.1797	-1.74598	1.20223	-1.45228	0.146425	0.824467
PL4_2	2.12953	2.33792	1.65266	1.41464	0.157174	0.824467
GH113	11.4638	-2.80199	2.02711	-1.38225	0.166894	0.824467
GT92	1.63167	-2.78056	1.84581	-1.50642	0.131961	0.824467
GH30_4 3.2.1.38	1.67103	-2.92805	1.9414	-1.50821	0.1315	0.824467
GH30_8	3.32422	-3.12125	2.0025	-1.55867	0.119073	0.824467
GH46	0.773102	-3.01688	2.03586	-1.48187	0.138376	0.824467
GH130 2.4.1.319 2.4.1.320	1.74158	-2.76068	1.93906	-1.42372	0.154528	0.824467
GH13_19	5.26825	1.60404	1.16955	1.3715	0.170219	0.825337
PL1	121.924	-0.692086	0.50632	-1.3669	0.171658	0.826875
GH20 3.2.1.140	6.52893	-1.08144	0.806605	-1.34074	0.180006	0.850414
GH5_41	2.39268	-1.94313	1.44831	-1.34165	0.17971	0.850414
GH55 3.2.1.-	6.07772	-1.68994	1.25579	-1.34571	0.178395	0.850414
GH59 3.2.1.46	3.06485	-1.31348	0.983214	-1.33591	0.181579	0.85238
GH43_18	631.284	-0.678422	0.510706	-1.3284	0.184046	0.858494
CBM5	337.88	-0.341989	0.267337	-1.27925	0.20081	0.859011
CBM54	790.62	0.453219	0.356428	1.27156	0.203531	0.859011
GH101	991.672	1.52237	1.17551	1.29507	0.195296	0.859011
GH101 3.2.1.97	215.944	1.78135	1.39722	1.27493	0.202335	0.859011
GH110	627.37	-0.482896	0.370893	-1.30198	0.192922	0.859011
GH141	132.98	-1.26177	0.969025	-1.3021	0.192881	0.859011
GH31 3.2.1.20 3.2.1.84	20.8142	-1.11866	0.880034	-1.27115	0.203674	0.859011
GH37 3.2.1.28	1.73448	2.30772	1.78861	1.29023	0.196971	0.859011
GH43_3	928.905	-0.498779	0.392171	-1.27184	0.20343	0.859011
GH5_7	99.1331	1.06493	0.819545	1.29942	0.1938	0.859011
GH50 3.2.1.23	9.85855	1.60407	1.25298	1.2802	0.200475	0.859011
GH84 3.2.1.169	189.435	-0.947597	0.745953	-1.27032	0.203971	0.859011
GT100	62.5377	1.01843	0.781546	1.30309	0.192543	0.859011
GT101	47.3254	0.911556	0.706902	1.28951	0.197221	0.859011
GT5	9645.35	0.671382	0.52006	1.29097	0.196714	0.859011
GT96	68.7044	0.645135	0.497143	1.29769	0.194395	0.859011
PL12_1	4.99088	2.47272	1.92263	1.28611	0.198404	0.859011
GH0 4.2.2.n1	13.1065	-0.960669	0.758647	-1.26629	0.205409	0.860148
GT27 2.4.1.41	21.3711	-0.881261	0.700475	-1.25809	0.208359	0.867573
CBM37	308.645	0.917495	0.731257	1.25468	0.209594	0.867813
CBM26	15.2798	0.688229	0.565145	1.21779	0.223303	0.871845
CBM41	70.3851	0.730902	0.594867	1.22868	0.219191	0.871845
GH116	6.23249	2.0283	1.65903	1.22259	0.221486	0.871845
GH125 3.2.1.-	53.8158	-1.07628	0.866909	-1.24151	0.214417	0.871845
GH13_16	26.565	0.933353	0.759569	1.22879	0.21915	0.871845
GH13_29	64.9446	0.714118	0.572453	1.24747	0.212225	0.871845
GH33 3.2.1.18	707.187	-0.712719	0.585606	-1.21706	0.22358	0.871845
GH43_4 3.2.1.99	219.596	-1.5308	1.24937	-1.22525	0.22048	0.871845
GH84	2383.6	-0.918762	0.747152	-1.22968	0.218815	0.871845
GT12 2.4.1.92	60.4595	-0.892223	0.730157	-1.22196	0.221722	0.871845
GT13 2.4.1.-	4.02829	-1.34984	1.10486	-1.22173	0.221808	0.871845
GH13_39 3.2.1.1 3.2.1.41	8.58203	1.0062	0.828953	1.21382	0.224817	0.872054
GH18 3.2.1.96	269.294	-1.22487	1.01756	-1.20373	0.228693	0.882444
GH9	1256.75	0.960086	0.799745	1.20049	0.229949	0.882668
GH43_12 3.2.1.37 3.2.1.55	1.47765	-1.9842	1.66871	-1.18906	0.234416	0.895153
CBM9	222.12	0.623363	0.528014	1.18058	0.23777	0.898647
GH18	3322.64	-0.359987	0.304302	-1.18299	0.236812	0.898647
CBM51	595.459	-0.409249	0.351333	-1.16484	0.244082	0.913139
GH43_27	62.9062	1.12681	0.965593	1.16696	0.243226	0.913139
AA3_2	4.10093	-1.03809	0.900999	-1.15215	0.249258	0.927795
CBM42	8.49104	0.904658	0.788097	1.1479	0.251009	0.929616
CE7	127.771	0.567404	0.500577	1.1335	0.257004	0.942349
GH112	2158.94	1.09433	0.963363	1.13595	0.255977	0.942349
GH70 2.4.1.5	31.1021	0.846837	0.751477	1.1269	0.259786	0.947833
GH13_5	97.9895	-0.535847	0.478849	-1.11903	0.263126	0.953619
PL1_5	1.37526	2.07529	1.85778	1.11708	0.26396	0.953619
CE6	240.043	-0.327889	0.297304	-1.10287	0.270082	0.96906
GH43_10 3.2.1.55	2.51189	-1.56327	1.41977	-1.10108	0.270863	0.96906
GH30_4	52.6146	-0.956716	0.87683	-1.09111	0.275225	0.979909
AA10	18.5201	-0.232274	0.501602	-0.463064	0.643319	0.986163
AA12	0.357545	-1.24666	4.26368	-0.29239	0.769988	0.986163
AA2	0.696554	2.3637	3.26289	0.72442	0.468808	0.986163
AA4	23.9036	-0.186769	0.7796	-0.23957	0.810664	0.986163
AA6	99.0003	-0.397682	0.703444	-0.565335	0.571846	0.986163
AA7	3.93281	0.415719	1.05796	0.392945	0.69436	0.986163
CBM12	38.4048	0.0539165	0.361992	0.148944	0.881598	0.986163
CBM14	291.602	-0.236686	0.404931	-0.58451	0.558877	0.986163
CBM16	12.0674	-0.395379	0.675673	-0.585163	0.558438	0.986163
CBM22	5.89798	0.270967	0.82738	0.3275	0.74329	0.986163
CBM23	87.4264	0.685828	0.784245	0.874506	0.381842	0.986163
CBM27	27.5734	-0.655118	0.745871	-0.878326	0.379767	0.986163
CBM4	2.64714	1.67125	1.55056	1.07784	0.281107	0.986163
CBM40	0.174237	2.16497	4.31217	0.50206	0.615625	0.986163
CBM47	8.11416	0.124403	0.896837	0.138713	0.889677	0.986163
CBM48	622.354	0.190504	0.188252	1.01197	0.311555	0.986163
CBM50	9696.16	0.170735	0.194924	0.875902	0.381083	0.986163
CBM56	0.475227	-1.089	2.27939	-0.47776	0.632821	0.986163
CBM57	220.114	-0.579657	0.552683	-1.04881	0.294267	0.986163
CBM6	98.4141	0.235981	0.2822	0.836217	0.403033	0.986163
CBM61	3.88256	0.734516	1.01884	0.720936	0.470949	0.986163
CBM66	6.62728	-0.358639	0.816795	-0.439081	0.660603	0.986163
CBM73	0.698172	-0.531527	2.94336	-0.180585	0.856693	0.986163
CE0	705.494	-0.111279	0.372081	-0.299073	0.764884	0.986163
CE1	867.609	-0.186732	0.450064	-0.414902	0.678214	0.986163
CE11	1642.26	-0.0641241	0.228611	-0.280495	0.779098	0.986163
CE12	630.164	-0.117415	0.304476	-0.38563	0.699771	0.986163
CE14	592.608	0.326397	0.369867	0.882469	0.377523	0.986163
CE16	9.27992	-0.841976	0.918791	-0.916395	0.35946	0.986163
CE9	4827.69	-0.138476	0.319884	-0.432893	0.665092	0.986163
GH0 3.2.1.140	7.5616	0.638412	1.08211	0.589968	0.555212	0.986163
GH1	4296.2	0.308291	0.499361	0.617371	0.53699	0.986163
GH1 3.2.1.18 3.2.1.31	0.0871184	1.29165	4.32788	0.298447	0.765362	0.986163
GH1 3.2.1.21 3.2.1.23 3.2.1.74	2.04219	-0.934979	1.68098	-0.556209	0.578068	0.986163
GH1 3.2.1.85	0.394656	2.39344	4.26416	0.561292	0.574598	0.986163
GH1 3.2.1.86	4.36035	0.558504	1.06193	0.525933	0.598935	0.986163
GH10	1255.6	0.214363	0.38737	0.553379	0.580004	0.986163
GH102	975.498	0.521171	0.648481	0.80368	0.421582	0.986163
GH105	807.131	-0.555667	0.577376	-0.9624	0.335849	0.986163
GH108	6.80637	0.405282	0.678803	0.597054	0.550471	0.986163
GH109	2668.61	-0.243136	0.338841	-0.717552	0.473034	0.986163
GH110 3.2.1.22	17.5871	-0.14073	0.878987	-0.160104	0.872799	0.986163
GH115	290.782	0.0929331	0.589034	0.157772	0.874636	0.986163
GH117	71.6515	-0.209168	0.465293	-0.44954	0.653042	0.986163
GH12	90.4366	-0.703891	0.696455	-1.01068	0.312171	0.986163
GH120	143.725	0.883991	0.920467	0.960372	0.336868	0.986163
GH127	348.27	0.39219	0.556108	0.705241	0.48066	0.986163
GH128	108.849	-0.25949	0.575142	-0.451175	0.651863	0.986163
GH13 3.2.1.1 3.2.1.1 3.2.1.135 3.2.1.135 3.2.1.54 3.2.1.54	9.93449	0.168823	1.10517	0.152757	0.87859	0.986163
GH13_12	7.78148	0.137545	0.745217	0.184571	0.853566	0.986163
GH13_13	9.23817	-0.269886	0.801703	-0.336641	0.736388	0.986163
GH13_14	489.287	-0.194776	0.661582	-0.29441	0.768445	0.986163
GH13_14 3.2.1.-	7.1733	0.8877	0.990431	0.896276	0.370105	0.986163
GH13_2	468.548	0.482455	1.15403	0.418063	0.675901	0.986163
GH13_2 2.4.1.19	59.9953	-0.583158	1.46994	-0.396724	0.691571	0.986163
GH13_2 3.2.1.116	6.70203	0.806664	1.42698	0.565296	0.571872	0.986163
GH13_24 3.2.1.1	0.374188	0.763997	3.19198	0.239348	0.810835	0.986163
GH13_25	2.101	-0.508796	1.18274	-0.430182	0.667063	0.986163
GH13_30	14.2757	0.148203	0.682485	0.217152	0.82809	0.986163
GH13_31	1188.56	0.22611	0.723246	0.312632	0.75456	0.986163
GH13_31 3.2.1.20	5.58858	-0.674818	1.52183	-0.443426	0.657457	0.986163
GH13_35	9.47898	0.276469	0.845202	0.327105	0.743589	0.986163
GH13_36 3.2.1.54	1.3944	0.719866	1.25094	0.575461	0.56498	0.986163
GH13_39	1166.95	0.290116	0.70729	0.41018	0.681674	0.986163
GH13_41	2917.87	0.924712	0.981374	0.942263	0.346058	0.986163
GH13_41 3.2.1.1	139.634	0.490387	0.987807	0.49644	0.619584	0.986163
GH13_5 3.2.1.1	4.39984	0.572366	1.21428	0.471362	0.637382	0.986163
GH13_6	41.2773	-0.400957	0.556942	-0.719925	0.471571	0.986163
GH130	2010.49	0.623535	0.590148	1.05657	0.290706	0.986163
GH130 2.4.1.319	4.52464	-0.483239	1.28678	-0.37554	0.707259	0.986163
GH132	2.95697	-0.637326	0.937073	-0.680125	0.496426	0.986163
GH135	35.3261	0.11546	0.51931	0.222334	0.824054	0.986163
GH138	67.1913	-0.678165	1.02502	-0.661612	0.50822	0.986163
GH14 3.2.1.2	0.780696	0.318318	1.87075	0.170155	0.864888	0.986163
GH143	90.6198	-0.248543	0.813295	-0.3056	0.759909	0.986163
GH145	43.5276	-1.02578	0.947413	-1.08272	0.278935	0.986163
GH16	1747.56	0.481741	0.523218	0.920728	0.357193	0.986163
GH16 3.2.1.39	6.15528	0.211498	1.01771	0.207818	0.835371	0.986163
GH17	95.7792	0.426917	0.498078	0.857129	0.391374	0.986163
GH2 3.2.1.23	191.977	0.713224	0.773946	0.921542	0.356768	0.986163
GH20 3.2.1.-	42.8415	-0.460169	0.639957	-0.719062	0.472102	0.986163
GH20 3.2.1.52	19.817	-0.57609	0.728286	-0.791022	0.428931	0.986163
GH22 3.2.1.17	27.1859	0.217179	0.848634	0.255916	0.798015	0.986163
GH23 4.2.2.n1	0.0871184	1.29165	4.32788	0.298447	0.765362	0.986163
GH24	245.177	0.274116	0.660871	0.41478	0.678303	0.986163
GH25	2915.58	0.356001	0.458056	0.777199	0.437041	0.986163
GH26 3.2.1.78	8.0144	0.388679	0.853644	0.455318	0.648881	0.986163
GH27	668.92	-0.0905022	0.252475	-0.358459	0.72	0.986163
GH27 3.2.1.49	5.68202	-0.256224	0.958618	-0.267285	0.78925	0.986163
GH28	2182.66	-0.191246	0.485697	-0.393756	0.693761	0.986163
GH29	1906.23	-0.161471	0.270904	-0.596045	0.551145	0.986163
GH29 3.2.1.111	6.64482	-0.65139	0.988135	-0.659211	0.50976	0.986163
GH3 3.2.1.37	4.43651	0.76546	0.90691	0.84403	0.398652	0.986163
GH3 3.2.1.58	1.4869	0.999894	1.59146	0.628288	0.529815	0.986163
GH30	24.2142	-0.322003	0.473269	-0.68038	0.496264	0.986163
GH30_1	29.5488	0.364992	0.672393	0.542826	0.58725	0.986163
GH30_3	12.6619	-0.606469	0.57716	-1.05078	0.293359	0.986163
GH30_7	1.05512	1.4943	1.94931	0.76658	0.443331	0.986163
GH31 2.4.1.-	3.23893	-0.563508	1.16684	-0.482936	0.629141	0.986163
GH31 3.2.1.10 3.2.1.20 3.2.1.48	0.248978	1.47019	4.31079	0.341049	0.733066	0.986163
GH31 3.2.1.10 3.2.1.48	0.984466	0.99783	2.31228	0.431536	0.666079	0.986163
GH31 3.2.1.177	3.07536	1.29173	2.37508	0.543869	0.586531	0.986163
GH31 3.2.1.20	189.965	0.365842	0.674158	0.542666	0.58736	0.986163
GH33 4.2.2.15	2267.82	0.678413	1.39568	0.486081	0.62691	0.986163
GH35	988.563	0.143097	0.41535	0.344521	0.730455	0.986163
GH35 3.2.1.165	2.09802	0.441835	1.6943	0.260777	0.794265	0.986163
GH38 3.2.1.113 3.2.1.-	35.2487	-0.877577	0.830565	-1.0566	0.290693	0.986163
GH39 3.2.1.37	6.6027	0.503738	0.854897	0.589239	0.555701	0.986163
GH39 3.2.1.76	0.748651	-0.524381	3.31497	-0.158186	0.87431	0.986163
GH42 3.2.1.23	6.34029	0.796896	1.14934	0.69335	0.48809	0.986163
GH43	65.296	-0.271154	0.503552	-0.538483	0.590244	0.986163
GH43_1	133.126	0.204548	0.974274	0.209949	0.833707	0.986163
GH43_11	70.4478	0.719137	0.682257	1.05405	0.291858	0.986163
GH43_16	32.0008	0.183821	0.684765	0.268444	0.788358	0.986163
GH43_17	91.1029	0.250255	0.449855	0.556302	0.578004	0.986163
GH43_19 3.2.1.55	15.0125	-0.423214	1.3177	-0.321176	0.748077	0.986163
GH43_24	690.567	-0.0696984	0.41163	-0.169323	0.865543	0.986163
GH43_26	671.804	-0.108661	0.304935	-0.356342	0.721584	0.986163
GH43_27 3.2.1.37	1.39053	-1.18686	1.61582	-0.734521	0.462631	0.986163
GH43_27 3.2.1.55	1.372	-0.883332	1.93473	-0.456565	0.647984	0.986163
GH43_29	231.932	-0.534562	0.889734	-0.600812	0.547965	0.986163
GH43_31	62.715	-0.753344	0.858275	-0.877742	0.380084	0.986163
GH43_33	5.68515	0.774774	1.29374	0.598863	0.549264	0.986163
GH43_34	935.684	-0.435742	0.916692	-0.475342	0.634543	0.986163
GH43_35	273.485	0.4655	0.71551	0.650585	0.515315	0.986163
GH43_4	81.2154	0.759364	0.810529	0.936875	0.348823	0.986163
GH47	324.951	0.192018	0.301653	0.636554	0.524415	0.986163
GH47 3.2.1.113	19.3701	-0.404042	0.909115	-0.444434	0.656729	0.986163
GH49	2368.55	-0.555056	0.734623	-0.755566	0.44991	0.986163
GH5	39.3587	0.523653	0.564932	0.926931	0.353962	0.986163
GH5 3.2.1.78	8.26591	0.4774	0.989286	0.482571	0.629401	0.986163
GH5_1	1.33292	-0.346703	1.37955	-0.251316	0.80157	0.986163
GH5_31	0.982598	0.658499	1.70612	0.385963	0.699524	0.986163
GH5_35	1.93563	0.402422	1.30537	0.308283	0.757867	0.986163
GH5_46	14.4863	0.537071	0.973487	0.551698	0.581155	0.986163
GH5_48	6.66898	-0.313379	1.50998	-0.207539	0.835589	0.986163
GH5_5	8.50089	-0.609963	1.12025	-0.544486	0.586107	0.986163
GH5_9	41.1832	0.380408	0.839328	0.453229	0.650384	0.986163
GH51	978.422	0.208342	0.57351	0.363274	0.7164	0.986163
GH6	10.5386	0.16823	0.775836	0.216838	0.828335	0.986163
GH62	3.36063	0.38171	1.02206	0.373472	0.708797	0.986163
GH64	15.6958	0.463046	0.561991	0.823938	0.409975	0.986163
GH65	1543.63	-0.539364	0.975741	-0.552773	0.580419	0.986163
GH66	103.095	0.16511	0.54238	0.304418	0.760809	0.986163
GH66 2.4.1.248 3.2.1.11	4.15493	0.578252	1.25061	0.462377	0.643811	0.986163
GH66 3.2.1.11	121.299	0.292031	0.77004	0.379241	0.704509	0.986163
GH67	113.364	-0.474064	1.06734	-0.444156	0.65693	0.986163
GH70	69.749	0.618313	0.600575	1.02953	0.303229	0.986163
GH71	185.911	0.144067	0.327952	0.439294	0.660449	0.986163
GH73	3264.53	0.205894	0.471328	0.436838	0.662229	0.986163
GH74	22.8836	-0.594747	0.861	-0.690764	0.489714	0.986163
GH75	0.0871184	1.29165	4.32788	0.298447	0.765362	0.986163
GH76	177.036	-0.497006	0.496194	-1.00164	0.316519	0.986163
GH79	29.1005	1.08021	1.16234	0.929342	0.352712	0.986163
GH8	115.429	-0.216489	0.746194	-0.290124	0.771721	0.986163
GH81	8.01033	-0.494711	0.668541	-0.739986	0.459308	0.986163
GH82	0.0871184	1.29165	4.32788	0.298447	0.765362	0.986163
GH84 3.2.1.52	94.7453	0.470443	1.19779	0.392758	0.694498	0.986163
GH85	326.176	-1.00003	1.01805	-0.982304	0.32595	0.986163
GH85 3.2.1.96	11.1373	0.597384	1.17049	0.51037	0.609793	0.986163
GH86	178.351	0.22383	0.635864	0.35201	0.724831	0.986163
GH87	21.6485	-0.149233	0.703226	-0.212211	0.831942	0.986163
GH89 3.2.1.50	36.5404	-0.808403	1.05039	-0.76962	0.441525	0.986163
GH9 3.2.1.73	1.92534	-1.49018	2.34013	-0.636795	0.524258	0.986163
GH91	36.6389	1.04388	1.37014	0.761878	0.446133	0.986163
GH93	80.2633	-0.177106	0.351304	-0.504139	0.614164	0.986163
GH94	494.051	0.410132	0.648228	0.632697	0.526931	0.986163
GH94 2.4.1.49	1.00666	0.991545	1.56953	0.631746	0.527553	0.986163
GH95 3.2.1.63	249.518	0.696264	0.731076	0.952381	0.340904	0.986163
GH97 3.2.1.22	94.7537	-0.721751	0.806739	-0.894652	0.370973	0.986163
GH98	339.613	1.16137	1.70395	0.681577	0.495507	0.986163
GT0	1798.36	0.0708459	0.210203	0.337035	0.736091	0.986163
GT0 2.4.1.66	1.58506	-0.677044	1.47474	-0.459095	0.646166	0.986163
GT1	212.748	-0.41376	0.64513	-0.64136	0.521289	0.986163
GT10	17.8694	-0.804156	1.03638	-0.775928	0.437792	0.986163
GT103	0.596267	-0.341574	2.32396	-0.146979	0.883148	0.986163
GT11	177.078	0.555751	0.925763	0.600317	0.548295	0.986163
GT13	14.774	-0.812013	0.992224	-0.818377	0.413142	0.986163
GT14 2.4.1.150	0.296399	1.84895	4.29052	0.430939	0.666512	0.986163
GT15	8.07676	-0.558202	0.792589	-0.704277	0.48126	0.986163
GT17	43.1041	0.587708	0.848075	0.69299	0.488316	0.986163
GT18 2.4.1.155	2.54936	-0.634256	1.30018	-0.487823	0.625675	0.986163
GT19	497.066	0.395895	0.518959	0.762863	0.445545	0.986163
GT2	283195	0.372389	0.473606	0.786285	0.431701	0.986163
GT2 2.4.1.16	1.95658	-1.26829	1.36863	-0.926685	0.35409	0.986163
GT2 2.4.1.83	3.57316	-0.692199	1.24994	-0.553787	0.579725	0.986163
GT20	50.3142	0.154704	0.382722	0.404219	0.686052	0.986163
GT20 2.4.1.213	1.43715	0.201258	1.51303	0.133016	0.894181	0.986163
GT21 2.4.1.80	13.6256	-0.253795	0.770962	-0.329192	0.742011	0.986163
GT23	8.26987	-0.857095	0.874641	-0.979939	0.327116	0.986163
GT23 2.4.1.68	2.58078	-1.01417	1.23676	-0.820023	0.412203	0.986163
GT26	609.383	0.279904	0.361598	0.774075	0.438887	0.986163
GT28	2081.78	0.0973087	0.270897	0.35921	0.719438	0.986163
GT29	134.91	0.316477	0.310053	1.02072	0.307388	0.986163
GT29 2.4.99.3	1.11034	-0.641507	2.58006	-0.24864	0.803639	0.986163
GT3	346.032	-0.842301	0.853962	-0.986345	0.323964	0.986163
GT3 2.4.1.11	0.849519	-2.03866	1.99278	-1.02302	0.306298	0.986163
GT30	512.57	-0.144064	0.471342	-0.305647	0.759873	0.986163
GT31	14.7698	-0.773512	0.744339	-1.03919	0.298715	0.986163
GT31 2.4.1.-	1.10878	-0.50232	1.77247	-0.283401	0.776869	0.986163
GT31 2.4.1.122	3.63344	-1.02685	1.04674	-0.980994	0.326596	0.986163
GT31 2.4.1.222	2.35663	-0.727766	1.08035	-0.673639	0.500541	0.986163
GT39	51.5112	0.898083	0.848124	1.0589	0.289643	0.986163
GT39 2.4.1.109	1.26946	-0.354058	1.35269	-0.261743	0.793519	0.986163
GT4	18903.2	0.0876385	0.204223	0.429131	0.667828	0.986163
GT4 2.4.1.-	3.34302	1.21787	1.32756	0.917375	0.358946	0.986163
GT41 2.4.1.255	8.94108	-0.42814	0.757738	-0.565024	0.572058	0.986163
GT43 2.4.1.135	0.262877	2.48904	3.99836	0.622517	0.533602	0.986163
GT44 2.4.1.-	1.86391	-0.439963	1.50813	-0.291727	0.770495	0.986163
GT47	1165.91	0.133103	0.284139	0.468443	0.639468	0.986163
GT49	29.8902	-0.256098	0.476748	-0.537176	0.591146	0.986163
GT51	4636.21	0.127276	0.255201	0.498729	0.61797	0.986163
GT54	48.7466	-0.790781	0.788812	-1.0025	0.316104	0.986163
GT58	0.731364	-0.361154	1.91581	-0.188512	0.850475	0.986163
GT61	1.90462	-0.735231	1.30966	-0.561392	0.57453	0.986163
GT64	4.84128	0.87298	0.938817	0.929872	0.352437	0.986163
GT64 2.4.1.224 2.4.1.225	0.667397	-0.428497	2.06491	-0.207513	0.835609	0.986163
GT65 2.4.1.221	0.434307	-1.55456	2.97588	-0.522386	0.601402	0.986163
GT66	755.861	0.155336	0.341426	0.454963	0.649136	0.986163
GT68	0.56196	-0.871783	2.49377	-0.349585	0.72665	0.986163
GT7 2.4.1.-	2.61881	-0.943415	1.22242	-0.771761	0.440256	0.986163
GT7 2.4.1.22 2.4.1.38 2.4.1.90	5.12742	-0.199146	0.855251	-0.232851	0.815877	0.986163
GT7 2.4.1.275	0.83741	1.26345	1.96325	0.643547	0.519869	0.986163
GT7 2.4.1.38	1.38203	-0.743877	1.67917	-0.443002	0.657764	0.986163
GT73	0.438952	0.570322	3.03649	0.187822	0.851016	0.986163
GT74	6.66784	0.437944	0.906501	0.483115	0.629014	0.986163
GT8 2.4.1.-	0.34994	-0.611079	3.14452	-0.194331	0.845916	0.986163
GT8 2.4.1.186	1.57148	0.83346	1.22866	0.678349	0.49755	0.986163
GT80 2.4.99.1	6.38161	-0.602948	0.685982	-0.878956	0.379425	0.986163
GT81	15.8754	-0.412227	0.690478	-0.597017	0.550496	0.986163
GT82	5.04092	0.89723	1.32134	0.679031	0.497118	0.986163
GT83	211.248	0.573548	0.70692	0.811334	0.417174	0.986163
GT84	4.81687	0.359107	0.913647	0.393048	0.694284	0.986163
GT9	1663.8	0.0481924	0.25165	0.191506	0.84813	0.986163
GT93	5.77208	-0.594641	1.58674	-0.374756	0.707842	0.986163
GT95	2.80668	-1.4939	1.45949	-1.02357	0.306036	0.986163
GT99	20.0841	0.201815	0.862388	0.234019	0.81497	0.986163
PL1 4.2.2.-	47.5422	0.800844	0.823074	0.972992	0.330558	0.986163
PL1_6	0.49613	1.29168	2.56244	0.50408	0.614205	0.986163
PL1_7	0.309371	0.577908	3.22868	0.178992	0.857944	0.986163
PL11	3.82677	1.25012	1.29331	0.966601	0.333744	0.986163
PL11_1	208.662	-0.502516	0.740622	-0.678505	0.497451	0.986163
PL12	165.741	0.225915	0.85807	0.263283	0.792332	0.986163
PL13	4.789	-0.675867	0.959073	-0.704709	0.480991	0.986163
PL15	10.521	0.848128	0.805183	1.05334	0.292187	0.986163
PL15_1	0.670088	4.06723	3.76761	1.07952	0.280354	0.986163
PL26	79.0781	-0.338523	0.965276	-0.350701	0.725813	0.986163
PL27	15.9545	-0.515039	1.08748	-0.473606	0.635781	0.986163
PL8_2 4.2.2.20	31.0495	-0.643513	0.776821	-0.828392	0.407449	0.986163
PL9_1	145.277	-0.724625	0.696401	-1.04053	0.298094	0.986163
AA3	5.92492	0.366445	0.957882	0.382558	0.702048	0.986163
AA8	1.42428	-1.41585	1.93664	-0.731086	0.464726	0.986163
CBM67	0.657805	1.29172	3.29327	0.392231	0.694888	0.986163
CBM79	4.41574	-0.613869	1.20694	-0.508614	0.611023	0.986163
CE3	3.32961	-0.761836	1.27917	-0.595571	0.551462	0.986163
GH0 3.2.1.51	3.9235	-0.616263	1.4069	-0.438029	0.661365	0.986163
GH13 3.2.1.135	19.6936	1.1791	1.24433	0.947575	0.343346	0.986163
GH13_10	0.45328	-0.716532	2.89918	-0.24715	0.804792	0.986163
GH13_20 3.2.1.135 3.2.1.54	0.214681	1.29161	4.32788	0.298439	0.765368	0.986163
GH13_21	1.54049	-1.45597	1.65147	-0.881619	0.377983	0.986163
GH13_28 3.2.1.1	3.65194	0.475385	1.47982	0.321245	0.748025	0.986163
GH13_33	0.106515	1.29165	4.32788	0.298447	0.765362	0.986163
GH130 2.4.1.-	0.53057	2.05986	3.68911	0.558362	0.576597	0.986163
GH130 3.2.1.-	12.8665	-0.3663	1.11597	-0.328236	0.742733	0.986163
GH137	1.84132	-1.62491	1.69291	-0.959835	0.337138	0.986163
GH18 3.2.1.-	0.465985	2.64277	3.61729	0.730595	0.465027	0.986163
GH31 3.2.1.84	0.781154	-1.97881	2.12356	-0.931837	0.351421	0.986163
GH35 3.2.1.23	4.61603	-0.953075	1.05653	-0.902078	0.367015	0.986163
GH35 3.2.1.23 3.2.1.38	0.163682	1.29163	4.32788	0.298443	0.765365	0.986163
GH37	1.91701	1.4516	2.66022	0.545671	0.585292	0.986163
GH4 3.2.1.122	0.179201	2.06227	4.31653	0.477762	0.632819	0.986163
GH4 3.2.1.139	0.213031	2.28994	4.30589	0.531816	0.594853	0.986163
GH4 3.2.1.22	0.270197	2.28991	4.30589	0.531808	0.594859	0.986163
GH43_12 3.2.1.55	0.213031	2.28994	4.30589	0.531816	0.594853	0.986163
GH43_2	78.7916	-0.583431	1.28718	-0.453263	0.65036	0.986163
GH43_35 3.2.1.37 3.2.1.55	1.8789	0.561619	1.82928	0.307016	0.758831	0.986163
GH43_9	0.272549	-0.757015	4.28677	-0.176593	0.859828	0.986163
GH48	0.436893	-0.828183	3.1107	-0.266237	0.790057	0.986163
GH5_37 3.2.1.74	0.106515	1.29165	4.32788	0.298447	0.765362	0.986163
GH5_44 3.2.1.-	0.331802	0.57029	4.32788	0.131771	0.895165	0.986163
GH5_8	1.1837	-0.595006	1.88614	-0.315463	0.75241	0.986163
GH97 3.2.1.3	119.85	-0.215774	1.23491	-0.174729	0.861292	0.986163
GH99 3.2.1.130 3.2.1.-	3.65658	-0.947376	1.092	-0.867563	0.385633	0.986163
GT11 2.4.1.-	0.106515	1.29165	4.32788	0.298447	0.765362	0.986163
GT21	0.566173	2.73619	2.5638	1.06724	0.285864	0.986163
GT29 2.4.99.6	0.359011	-1.36976	3.68833	-0.371378	0.710356	0.986163
GT29 2.4.99.7	1.37926	-0.466766	1.49716	-0.311768	0.755217	0.986163
GT45	1.13816	-1.3045	1.69819	-0.76817	0.442386	0.986163
GT48	0.741499	-0.739083	2.43964	-0.302948	0.76193	0.986163
GT59	0.397506	-1.06058	3.04808	-0.347951	0.727877	0.986163
PL22	0.508896	1.86275	2.07035	0.899731	0.368263	0.986163
PL6	0.500134	2.96858	4.27031	0.695168	0.48695	0.986163
PL6_1	2.04063	2.95329	3.42627	0.861956	0.388712	0.986163
PL8 4.2.2.1	1.62944	-0.809366	2.18367	-0.370645	0.710902	0.986163
AA1_3	0.32016	-0.603562	3.88447	-0.155378	0.876523	0.986163
CE1 3.1.1.73	0.896067	-1.17054	2.64832	-0.441993	0.658494	0.986163
CE4 3.1.1.72	0.136244	1.94279	4.32083	0.449633	0.652975	0.986163
GH13_19 3.2.1.98	0.140393	1.29167	4.32788	0.298453	0.765358	0.986163
GH13_20 3.2.1.133	0.800252	0.570361	2.41892	0.235791	0.813594	0.986163
GH13_20 3.2.1.133 3.2.1.54	0.0726856	1.29165	4.32788	0.298447	0.765362	0.986163
GH13_25 2.4.1.25 3.2.1.33	0.165143	0.570352	4.32788	0.131785	0.895154	0.986163
GH16 3.2.1.83	0.978606	1.29169	2.21171	0.584021	0.559206	0.986163
GH22	0.303598	-1.24667	4.26368	-0.292393	0.769986	0.986163
GH3 3.2.1.37 3.2.1.55	1.30274	2.48375	2.51087	0.9892	0.322565	0.986163
GH30_6	2.78894	-1.00459	1.90783	-0.526563	0.598497	0.986163
GH42 3.2.1.23 3.2.1.-	0.300525	1.6367	3.89563	0.420137	0.674385	0.986163
GH43_13	0.200716	1.27772	4.31876	0.295853	0.767342	0.986163
GH43_16 3.2.1.-	0.145371	1.99903	4.31876	0.462871	0.643457	0.986163
GH43_33 3.2.1.55	0.478356	0.461165	3.10295	0.148621	0.881852	0.986163
GH5_4 3.2.1.-	1.44258	-0.744239	1.72081	-0.432494	0.665382	0.986163
GH5_4 3.2.1.4	2.11736	-1.45176	1.80625	-0.803742	0.421546	0.986163
GH53 3.2.1.89	2.55731	-0.528021	1.46607	-0.360161	0.718727	0.986163
GH73 3.2.1.-	0.650134	-1.17621	2.63679	-0.446076	0.655543	0.986163
GH9 3.2.1.-	0.112199	1.29166	4.32788	0.298451	0.765359	0.986163
GH9 3.2.1.4	2.17205	-0.624944	1.39788	-0.447065	0.654828	0.986163
GH94 2.4.1.-	0.180851	1.29161	4.32788	0.298439	0.765368	0.986163
GT1 2.4.1.173	1.52921	-0.643132	1.36336	-0.471724	0.637124	0.986163
GT14 2.4.2.26	0.0726856	1.29165	4.32788	0.298447	0.765362	0.986163
GT29 2.4.99.1	0.717893	-0.552858	2.71528	-0.20361	0.838658	0.986163
GT31 2.4.1.149	0.214893	0.570318	4.32788	0.131778	0.89516	0.986163
GT33	1.73326	-0.9231	1.57848	-0.584802	0.558681	0.986163
GT50 2.4.1.-	0.0726856	1.29165	4.32788	0.298447	0.765362	0.986163
GT6	0.577407	-0.621026	2.34893	-0.264387	0.791482	0.986163
GT64 2.4.1.223 2.4.1.225	0.223917	-0.631529	4.29404	-0.147071	0.883076	0.986163
GT76	0.300844	-1.21252	3.8755	-0.312867	0.754381	0.986163
GT90 2.4.1.- 2.4.2.-	1.22418	-0.528083	1.53197	-0.344708	0.730314	0.986163
PL1_6 4.2.2.2	0.0726856	1.29165	4.32788	0.298447	0.765362	0.986163
PL8 4.2.2.12	0.12803	0.570338	4.32788	0.131782	0.895156	0.986163
GH1 3.2.1.21	1.56836	0.570365	2.14072	0.266436	0.789904	0.986163
GH13 3.2.1.54	0.637165	-0.419528	2.06382	-0.203277	0.838918	0.986163
GH13_8 2.4.1.18	0.244759	2.30377	4.30522	0.535111	0.592573	0.986163
GH16 3.2.1.81	1.16729	1.9052	2.50794	0.759667	0.447454	0.986163
GH3 3.2.1.21 3.2.1.58	0.0635588	1.29165	4.32788	0.298447	0.765362	0.986163
GH43_11 3.2.1.37	0.984247	-0.773536	1.93595	-0.399565	0.689477	0.986163
GH54	0.217863	1.29168	4.32788	0.298455	0.765356	0.986163
GH56 3.2.1.35	0.306892	-1.31752	4.26094	-0.30921	0.757162	0.986163
GH63 3.2.1.106	0.211268	-0.600992	4.2959	-0.139899	0.88874	0.986163
GH67 3.2.1.139	0.956117	-1.49019	1.91704	-0.777337	0.43696	0.986163
GH9 3.2.1.151	0.0635588	1.29165	4.32788	0.298447	0.765362	0.986163
GT11 2.4.1.69	0.544326	-2.16561	2.29099	-0.945275	0.344518	0.986163
GT14 2.4.1.102	0.449639	-0.849617	2.9488	-0.288122	0.773253	0.986163
GT6 2.4.1.87	0.173442	0.570352	4.32788	0.131785	0.895154	0.986163
PL21_1	0.127118	1.88403	4.32306	0.43581	0.662975	0.986163
PL8_3	0.317794	3.00635	4.26866	0.704284	0.481256	0.986163
PL8_3 4.2.2.5	0.127118	1.88403	4.32306	0.43581	0.662975	0.986163
CBM21	0.11747	-0.960236	4.32036	-0.222258	0.824113	0.986163
GH10 3.2.1.-	0.436538	-2.5645	4.24423	-0.604231	0.54569	0.986163
GH20 3.2.1.52 3.2.1.96	0.460364	-2.94865	4.23532	-0.696206	0.4863	0.986163
GH43_21	0.26967	-1.55583	4.05343	-0.383831	0.701104	0.986163
GH97 3.2.1.20	3.03485	-1.80956	2.3317	-0.776069	0.437708	0.986163
GT1 2.4.1.45	0.394808	-2.72671	3.55787	-0.766388	0.443446	0.986163
GT22 2.4.1.-	0.676419	-2.50492	2.60538	-0.961442	0.33633	0.986163
GT64 2.4.1.223	0.28086	-2.23565	4.25397	-0.525544	0.599205	0.986163
PL17	1.76833	-1.50742	1.99135	-0.756983	0.44906	0.986163
AA3_1	0.211542	-1.35062	4.29417	-0.314525	0.753122	0.986163
CBM25	0.569452	-1.45422	2.33877	-0.621787	0.534082	0.986163
CBM38	0.560461	-0.837426	2.85055	-0.293776	0.768929	0.986163
CE3 3.1.1.72	0.598017	-3.03786	4.23356	-0.717566	0.473025	0.986163
CE8 3.-.-.-	0.900391	-2.83618	2.91735	-0.972177	0.330963	0.986163
GH31 3.2.1.11 2.4.1.-	0.404907	-1.72337	3.09891	-0.55612	0.578129	0.986163
GH43_16 3.2.1.55 3.2.1.8	0.525738	-0.84283	2.23478	-0.377143	0.706068	0.986163
GH48 3.2.1.176	0.242035	-0.833236	4.16022	-0.200286	0.841257	0.986163
GH66 2.4.1.248	0.197244	-1.45575	4.28804	-0.339492	0.734239	0.986163
GT32 2.4.1.-	0.790645	-2.15856	2.45927	-0.877726	0.380093	0.986163
AA3_3	0.110689	-0.919866	4.32187	-0.21284	0.831452	0.986163
CE8 3.1.1.11	1.75651	-2.21442	2.69344	-0.822154	0.410989	0.986163
GH28 3.2.1.15	0.150203	-0.919854	4.32187	-0.212837	0.831454	0.986163
GH43_37	0.113948	-0.931113	4.32145	-0.215463	0.829406	0.986163
GH5_10	0.187316	-0.931089	4.32145	-0.215458	0.829411	0.986163
GH94 2.4.1.20	0.555711	-1.52337	2.97731	-0.511659	0.60889	0.986163
GH119 3.2.1.1	0.117208	-0.960236	4.32036	-0.222258	0.824113	0.986163
GH25 3.2.1.17	0.883107	-1.54225	2.67967	-0.575537	0.564928	0.986163
GH94 2.4.1.31	0.224429	-0.960191	4.32036	-0.222248	0.824121	0.986163
CE13	0.191507	0.570268	4.32788	0.131766	0.895169	0.986163
CE4 3.5.1.-	0.271587	0.570297	4.03673	0.141277	0.887651	0.986163
GH13_19 3.2.1.-	0.24559	0.570257	4.32788	0.131764	0.895171	0.986163
GH13_42	40.2888	0.570493	4.32788	0.131818	0.895128	0.986163
GH30_8 3.2.1.8	1.19985	0.570322	2.49911	0.22821	0.819483	0.986163
GH32 3.2.1.26	0.150763	0.570299	4.32788	0.131773	0.895164	0.986163
GH5_37	0.900457	0.57035	3.24003	0.176032	0.860269	0.986163
GH58	0.0935966	0.570318	4.32788	0.131778	0.89516	0.986163
GH67 3.2.1.131	0.416318	0.570324	4.32788	0.131779	0.895159	0.986163
GT4 2.4.1.157	0.337477	0.570244	4.32788	0.131761	0.895174	0.986163
CE5	0.611754	0.570244	4.23711	0.134583	0.892941	0.986163
GH13_20 3.2.1.1	0.228666	0.57026	4.32788	0.131764	0.895171	0.986163
GH16 3.2.1.73 3.2.1.8	0.114333	0.570285	4.32788	0.13177	0.895166	0.986163
GH32 2.4.1.-	0.433955	0.570307	3.71769	0.153404	0.87808	0.986163
GH35 3.2.1.23 3.2.1.-	0.117739	0.570284	4.32788	0.13177	0.895166	0.986163
GH43_29 3.2.1.37 3.2.1.55	0.620318	0.570317	3.50877	0.16254	0.87088	0.986163
GH44	0.130534	0.570329	4.32788	0.13178	0.895158	0.986163
GH5_1 3.2.1.4	0.376553	0.570316	3.77481	0.151085	0.879909	0.986163
GH5_37 3.2.1.4	0.417947	0.570337	3.72999	0.152906	0.878473	0.986163
GH5_47	0.289239	0.57025	4.32788	0.131762	0.895173	0.986163
GH93 3.2.1.-	0.1715	0.570272	4.32788	0.131767	0.895169	0.986163
GT5 2.4.1.21	0.0571665	0.570305	4.32788	0.131775	0.895163	0.986163
GT74 2.4.1.69	0.342999	0.570244	4.32788	0.13176	0.895174	0.986163
PL22_1	0.114333	0.570285	4.32788	0.13177	0.895166	0.986163
PL7_5	0.0571665	0.570305	4.32788	0.131775	0.895163	0.986163
GH0 3.2.1.4	0.0605728	0.570305	4.32788	0.131775	0.895163	0.986163
GH1 3.2.1.21 3.2.1.38	0.0605728	0.570305	4.32788	0.131775	0.895163	0.986163
GH13_14 3.2.1.68	0.183428	0.570295	4.32788	0.131772	0.895164	0.986163
GH13_31 3.2.1.10	0.0605728	0.570305	4.32788	0.131775	0.895163	0.986163
GH13_39 3.2.1.1	0.502395	0.570289	4.32788	0.131771	0.895166	0.986163
GH32 3.2.1.7	0.179114	0.570339	4.32788	0.131782	0.895156	0.986163
GH4 3.2.1.20	0.22419	0.570345	4.32788	0.131784	0.895155	0.986163
GH43_11 3.2.1.37 3.2.1.55	0.311387	0.570329	3.96762	0.143746	0.885701	0.986163
GH43_30	0.258142	0.57035	4.32788	0.131785	0.895154	0.986163
GH5_40	0.0605728	0.570305	4.32788	0.131775	0.895163	0.986163
PL9_1 4.2.2.2	0.115112	0.570318	4.32788	0.131778	0.89516	0.986163
GH100	0.122855	0.570318	4.32788	0.131778	0.89516	0.986163
GH119	0.0833415	0.570305	4.32788	0.131775	0.895163	0.986163
GH13 3.2.1.1	0.0833415	0.570305	4.32788	0.131775	0.895163	0.986163
GH13_13 3.2.1.41	0.200536	0.57029	4.32788	0.131771	0.895165	0.986163
GH16 3.2.1.39 3.2.1.6	0.166683	0.570277	4.32788	0.131768	0.895168	0.986163
GH43_12 3.2.1.37	0.166683	0.570277	4.32788	0.131768	0.895168	0.986163
GH5_45	0.0833415	0.570305	4.32788	0.131775	0.895163	0.986163
AA0	0.054539	0.570338	4.32788	0.131782	0.895156	0.986163
GH112 2.4.1.211 2.4.1.-	0.054539	0.570338	4.32788	0.131782	0.895156	0.986163
GH142	0.195613	0.57037	4.32788	0.13179	0.895151	0.986163
GH31 3.2.1.10 3.2.1.20	0.054539	0.570338	4.32788	0.131782	0.895156	0.986163
GH43_1 3.2.1.37	10.4261	0.570477	4.32788	0.131814	0.895131	0.986163
GH43_20	0.0883925	0.570352	4.32788	0.131785	0.895154	0.986163
GH43_7	66.8396	0.570519	4.21201	0.13545	0.892256	0.986163
GH5_19	0.054539	0.570338	4.32788	0.131782	0.895156	0.986163
GH5_34	0.054539	0.570338	4.32788	0.131782	0.895156	0.986163
GH88 3.2.1.-	0.122246	0.570359	4.32788	0.131787	0.895153	0.986163
GT4 2.4.1.198	0.109078	0.570356	4.32788	0.131786	0.895153	0.986163
GT4 2.4.1.208	0.154304	0.570358	4.32788	0.131787	0.895153	0.986163
AA3_3 1.1.3.13	0.0395138	0.570338	4.32788	0.131782	0.895156	0.986163
CBM74	0.440204	0.570391	4.32788	0.131795	0.895147	0.986163
CE7 3.1.1.-	0.541765	0.570397	4.32788	0.131796	0.895146	0.986163
GH13_14 2.4.1.25 3.2.1.33 3.2.1.41	0.118541	0.570359	4.32788	0.131787	0.895153	0.986163
GH13_17	1.73262	0.570422	4.03944	0.141213	0.887702	0.986163
GH13_2 3.2.1.133	1.69311	0.570422	4.05737	0.140589	0.888195	0.986163
GH13_20 3.2.1.135	0.0395138	0.570338	4.32788	0.131782	0.895156	0.986163
GH13_32 3.2.1.1	18.1044	0.570491	4.32788	0.131818	0.895128	0.986163
GH13_32 3.2.1.1 3.2.1.41	0.197569	0.57037	4.32788	0.13179	0.895151	0.986163
GH13_37	11.4453	0.570479	4.32788	0.131815	0.895131	0.986163
GH13_7	0.0733674	0.57035	4.32788	0.131785	0.895154	0.986163
GH16 3.2.1.-	0.0395138	0.570338	4.32788	0.131782	0.895156	0.986163
GH29 3.2.1.63	0.688391	0.570403	4.32788	0.131797	0.895145	0.986163
GH3 3.2.1.45	0.496591	0.570395	4.32788	0.131795	0.895146	0.986163
GH43_1 3.2.1.37 3.2.1.55	1.62519	0.570422	4.10251	0.139042	0.889417	0.986163
GH43_29 3.2.1.8	0.552977	0.570397	4.32788	0.131796	0.895146	0.986163
GH5 3.2.1.-	0.29913	0.570381	4.32788	0.131792	0.895149	0.986163
GH5_21	9.9427	0.570475	4.32788	0.131814	0.895131	0.986163
GH5_37 3.2.1.-	0.259616	0.570377	4.32788	0.131791	0.895149	0.986163
GH5_4 3.2.1.4 3.2.1.4	0.0733674	0.57035	4.32788	0.131785	0.895154	0.986163
GH65 2.4.1.282	0.355516	0.570386	4.32788	0.131793	0.895148	0.986163
GH8 3.2.1.156	4.71163	0.570455	4.32788	0.131809	0.895135	0.986163
GT2 2.4.1.- 2.4.1.- 2.4.1.212	0.174928	0.570367	4.32788	0.131789	0.895151	0.986163
GT28 2.4.1.241	0.214442	0.570372	4.32788	0.13179	0.89515	0.986163
PL10	0.902833	0.570411	4.32788	0.131799	0.895143	0.986163
PL11_2	0.29913	0.570381	4.32788	0.131792	0.895149	0.986163
PL17_2	1.17932	0.570418	4.32788	0.131801	0.895142	0.986163
GH13_31 3.2.1.10 3.2.1.-	0.0338535	0.570338	4.32788	0.131782	0.895156	0.986163
GH33 3.2.1.-	0.169268	0.570367	4.32788	0.131789	0.895151	0.986163
GH43_16 3.2.1.37 3.2.1.55	0.203121	0.570371	4.32788	0.13179	0.895151	0.986163
GH5_2 3.2.1.-	0.0338535	0.570338	4.32788	0.131782	0.895156	0.986163
GH5_4 3.2.1.151	0.0338535	0.570338	4.32788	0.131782	0.895156	0.986163
GH5_8 3.2.1.78	0.0677071	0.570348	4.32788	0.131785	0.895155	0.986163
PL1_5 4.2.2.2	0.0338535	0.570338	4.32788	0.131782	0.895156	0.986163
GH3 3.2.1.21 3.2.1.74	6.08831	0.122057	0.951045	0.12834	0.89788	0.987668
AA1	3.15347	0.0883024	0.989162	0.0892699	0.928867	0.987684
CBM2	527.335	0.0625401	0.669787	0.0933731	0.925607	0.987684
GH0	3914.42	-0.0208775	0.273941	-0.0762119	0.93925	0.987684
GH114	16.7361	-0.0391282	0.893266	-0.0438035	0.965061	0.987684
GH121	13.5238	-0.0453489	0.867551	-0.0522723	0.958312	0.987684
GH13_34	2.99855	0.0602399	1.07924	0.0558169	0.955488	0.987684
GH19	3568.84	-0.0402698	0.41418	-0.0972277	0.922546	0.987684
GH2	12111.6	0.0347827	0.283694	0.122606	0.902419	0.987684
GH27 3.2.1.22	3.18902	0.100537	0.99215	0.101333	0.919286	0.987684
GH32	2820.95	0.0385697	0.51762	0.0745136	0.940602	0.987684
GH33	4918.53	-0.0439315	0.433643	-0.101308	0.919306	0.987684
GH36 3.2.1.49	2.43072	0.205578	1.73044	0.118801	0.905433	0.987684
GH43_28	34.2569	-0.0404768	0.503272	-0.0804273	0.935897	0.987684
GH51 3.2.1.55	38.4584	-0.0673664	0.762949	-0.0882974	0.92964	0.987684
GH59	20.2684	-0.125529	1.03297	-0.121522	0.903277	0.987684
GH78	1077.31	-0.0365367	0.575487	-0.0634883	0.949378	0.987684
GH78 3.2.1.40	5.68523	-0.100642	0.817355	-0.123131	0.902003	0.987684
GH79 3.2.1.166	1.52175	0.127018	1.32392	0.0959408	0.923568	0.987684
GH84 3.2.1.35	66.0011	0.149551	1.45978	0.102447	0.918402	0.987684
GH95	2188.68	0.0193847	0.336649	0.0575813	0.954082	0.987684
GT50	1.35098	-0.0999237	1.44253	-0.0692698	0.944775	0.987684
GT87	8.36133	-0.0439993	0.818336	-0.0537668	0.957121	0.987684
PL1_12	2.35336	0.088486	1.22408	0.072288	0.942373	0.987684
PL4	2.62613	0.0419682	1.23733	0.0339184	0.972942	0.987684
PL4_1	13.7424	0.0627366	0.817393	0.0767521	0.938821	0.987684
GH112 2.4.1.247	1.87558	0.10638	1.59877	0.0665389	0.946949	0.987684
GH13_20 3.2.1.54	2.96093	0.134757	1.3642	0.098781	0.921312	0.987684
AA1_2	0.4621	-0.0913621	2.61651	-0.0349175	0.972146	0.987684
GH43_32	5.00554	-0.183447	2.02064	-0.0907865	0.927662	0.987684
PL11_1 4.2.2.-	3.58879	-0.18857	2.18595	-0.0862644	0.931256	0.987684
PL6_3	8.26435	0.197436	1.85921	0.106193	0.915429	0.987684
AA1_1	0.058866	-0.150982	4.32788	-0.0348859	0.972171	0.987684
GH130 2.4.1.281	0.058866	-0.150982	4.32788	-0.0348859	0.972171	0.987684
AA5_2	0.0461825	-0.150982	4.32788	-0.0348859	0.972171	0.987684
GH13_16 5.4.99.16	0.100721	-0.150968	4.32788	-0.0348828	0.972173	0.987684
GH43_5	0.639562	-0.150945	3.43288	-0.0439703	0.964928	0.987684
GT0 2.4.99.-	0.0461825	-0.150982	4.32788	-0.0348859	0.972171	0.987684
GT60	0.0461825	-0.150982	4.32788	-0.0348859	0.972171	0.987684
GT7 2.4.1.174	0.0461825	-0.150982	4.32788	-0.0348859	0.972171	0.987684
GH13_18 2.4.1.7	0.0553445	-0.150982	4.32788	-0.0348859	0.972171	0.987684
GH13_31 5.4.99.11	0.109883	-0.150968	4.32788	-0.0348828	0.972173	0.987684
GH15 3.2.1.3	0.0553445	-0.150982	4.32788	-0.0348859	0.972171	0.987684
GH3 3.2.1.21 3.2.1.37	0.460551	-0.150978	2.73786	-0.0551444	0.956023	0.987684
GH38 3.2.1.170	0.164422	-0.150951	4.32788	-0.0348786	0.972177	0.987684
GH5_13	0.308958	-0.150962	4.32788	-0.0348813	0.972174	0.987684
GH5_4 3.1.1.72 3.2.1.4	0.0553445	-0.150982	4.32788	-0.0348859	0.972171	0.987684
GT2 2.4.1.-	0.169678	-0.151022	4.32788	-0.0348951	0.972163	0.987684
GT28 2.4.1.-	0.0553445	-0.150982	4.32788	-0.0348859	0.972171	0.987684
GT53	0.0553445	-0.150982	4.32788	-0.0348859	0.972171	0.987684
GT8 2.4.2.-	0.0553445	-0.150982	4.32788	-0.0348859	0.972171	0.987684
PL10_2	0.0553445	-0.150982	4.32788	-0.0348859	0.972171	0.987684
PL5	0.0553445	-0.150982	4.32788	-0.0348859	0.972171	0.987684
GH67 3.2.1.-	2.07871	-0.150913	3.32778	-0.0453496	0.963829	0.987684
GH8 3.2.1.132 3.2.1.4 3.2.1.73	0.0586038	-0.150982	4.32788	-0.0348859	0.972171	0.987684
PL12_3	0.112687	-0.151002	4.32788	-0.0348906	0.972167	0.987684
PL9_2	0.0586038	-0.150982	4.32788	-0.0348859	0.972171	0.987684
GH5_25	20.9871	-0.0111517	0.412178	-0.0270557	0.978415	0.988458
GT18	8.64508	-0.0288788	1.11928	-0.0258013	0.979416	0.988458
GH13_36 3.2.1.1	3.46488	-0.0265871	1.08282	-0.0245537	0.980411	0.988458
GT29 2.4.99.-	0.318186	-0.101509	3.87703	-0.0261821	0.979112	0.988458
CBM45	0.225512	-0.111794	4.21881	-0.0264989	0.978859	0.988458
GH125	541.893	-0.00968164	0.578009	-0.01675	0.986636	0.993061
GH99	237	0.00516908	0.334506	0.0154529	0.987671	0.993061
CE0 3.1.1.73	12.6481	0.0088549	0.84731	0.0104506	0.991662	0.99312
GH18 3.2.1.14	55.9661	-0.00301509	0.349638	-0.00862348	0.99312	0.99312
GH5_22	0.443645	0.0378965	3.71881	0.0101905	0.991869	0.99312
GT43	0.155924	-0.0586079	4.32496	-0.0135511	0.989188	0.99312
GH16 3.2.1.73	7.39417	1.40807	1.77287	0.794231	NA	NA
GH3	9508.92	-0.0829027	0.611393	-0.135597	NA	NA
GH32 3.2.1.65	71.7541	-1.95585	1.26838	-1.542	NA	NA
GH45	117.006	-1.02828	0.9942	-1.03428	NA	NA
GT29 2.4.99.4	25.381	1.63783	0.736	2.22532	NA	NA
PL9	7.92532	-0.793115	1.33625	-0.593538	NA	NA
GH16 3.2.1.6 3.2.1.73	8.43788	0.57045	4.32788	0.131808	NA	NA
GH16 3.2.1.6	3.62233	0.570448	4.32788	0.131808	NA	NA

## Sheet: Sheet 18 - Cip vs Veh on NC
	baseMean	log2FoldChange	lfcSE	stat	pvalue	padj
GH13_5	97.9895	-2.90564	0.47692	-6.0925	1.11e-09	5.3e-07
GH43_2	78.7916	8.02513	1.39301	5.76098	8.36e-09	1.99e-06
GH141	132.98	5.28324	0.976222	5.41193	6.23e-08	9.14e-06
GH98	339.613	8.24151	1.53332	5.37494	7.66e-08	9.14e-06
GH43_1	133.126	4.98268	0.949615	5.24705	1.55e-07	1.23e-05
GH43_4 3.2.1.99	219.596	6.41857	1.22231	5.25116	1.51e-07	1.23e-05
GH43_34	935.684	4.75759	0.914436	5.20276	1.96e-07	1.34e-05
GH43_29 3.2.1.-	108.646	6.0763	1.19868	5.06915	4e-07	2.38e-05
GH13_2 2.4.1.19	59.9953	6.29282	1.26685	4.96731	6.79e-07	3.6e-05
GH13_2	468.548	5.49975	1.13185	4.85909	1.18e-06	5.63e-05
GH91	36.6389	6.14971	1.30821	4.70084	2.59e-06	0.000112351
GH106	237.521	4.62848	0.996623	4.64417	3.41e-06	0.000135727
PL26	79.0781	4.34917	0.957021	4.54449	5.51e-06	0.000202063
GH43_29	231.932	3.97289	0.885242	4.48792	7.19e-06	0.000238769
PL9_1	145.277	3.02489	0.675389	4.47874	7.51e-06	0.000238769
GH43_10	318.056	3.50629	0.795123	4.40974	1.03e-05	0.000308543
GH43_19	61.4207	4.79569	1.09924	4.36274	1.28e-05	0.000360394
GT83	211.248	3.06793	0.706308	4.34361	1.4e-05	0.000371416
GH49	2368.55	-3.1724	0.734522	-4.319	1.57e-05	0.0003935
PL1_2	542.263	4.36826	1.01781	4.29183	1.77e-05	0.000422639
PL10_1	51.7219	5.43657	1.27586	4.26111	2.03e-05	0.000462048
GH13_32	32.464	-2.00193	0.477953	-4.18854	2.81e-05	0.000582261
GH67	113.364	4.30009	1.02473	4.1963	2.71e-05	0.000582261
GH105	807.131	2.36627	0.577457	4.09773	4.17e-05	0.000829213
GH33 4.2.2.15	2267.82	5.75155	1.41666	4.05993	4.91e-05	0.000936579
CE8	345.295	3.21185	0.794395	4.04313	5.27e-05	0.000967602
GH138	67.1913	4.0484	1.01401	3.99247	6.54e-05	0.00115518
AA6	99.0003	-2.80586	0.704956	-3.98019	6.89e-05	0.00116663
GH73	3264.53	-1.87224	0.471222	-3.97315	7.09e-05	0.00116663
GH78	1077.31	2.26248	0.575359	3.9323	8.41e-05	0.00133777
GH51	978.422	2.22076	0.57272	3.87757	0.000105505	0.00162342
GH43_35	273.485	2.74889	0.714353	3.84809	0.000119043	0.00177448
CBM0	1369.62	1.85477	0.494958	3.74732	0.000178736	0.00243591
GH125	541.893	2.17889	0.58016	3.75568	0.000172872	0.00243591
GH25	2915.58	-1.71669	0.457821	-3.7497	0.00017705	0.00243591
GH143	90.6198	2.94499	0.805881	3.65437	0.00025781	0.00341598
GH35	988.563	1.49371	0.415697	3.59327	0.000326549	0.00409905
GH139	30.0319	4.9181	1.36706	3.59758	0.000321191	0.00409905
GH33 3.2.1.18	707.187	2.07624	0.586726	3.53869	0.000402122	0.00491827
GH13_5 3.2.1.1	4.39984	-4.79787	1.38247	-3.4705	0.000519495	0.00619498
GH30_4	52.6146	2.939	0.863619	3.40312	0.000666215	0.00775085
CBM35	282.471	2.24824	0.663214	3.38991	0.000699156	0.00794041
GT30	512.57	1.57412	0.471985	3.3351	0.000852678	0.00945878
GH71	185.911	-1.05916	0.323839	-3.27063	0.0010731	0.0116334
GH144	112.139	2.39889	0.738771	3.24714	0.00116571	0.0123565
GH38 3.2.1.113 3.2.1.-	35.2487	2.69985	0.834191	3.23649	0.00121009	0.0125482
GH32 3.2.1.26 3.2.1.64 3.2.1.80	309.086	3.13761	0.981025	3.19829	0.00138244	0.0140303
GH92 3.2.1.114 3.2.1.-	89.2474	2.75445	0.877102	3.1404	0.00168716	0.0167661
GH13 3.2.1.1 3.2.1.1 3.2.1.135 3.2.1.135 3.2.1.54 3.2.1.54	9.93449	3.70287	1.18156	3.13388	0.0017251	0.0167933
GT10	17.8694	3.20848	1.0356	3.0982	0.00194702	0.0182104
GT20	50.3142	-1.14764	0.370067	-3.10117	0.00192757	0.0182104
CBM50	9696.16	-0.601652	0.19475	-3.08936	0.0020059	0.0184003
GT3	346.032	2.61598	0.854519	3.06135	0.00220345	0.019831
GH125 3.2.1.-	53.8158	2.62572	0.865456	3.03391	0.00241404	0.021324
GH43_19 3.2.1.55	15.0125	3.90905	1.29191	3.02579	0.00247984	0.0214132
GH115 3.2.1.-	20.8268	2.92292	0.967323	3.02166	0.00251392	0.0214132
GH104	40.5736	1.40357	0.467948	2.99941	0.00270499	0.0216228
GH30	24.2142	-1.23716	0.410658	-3.01261	0.00259008	0.0216228
GT7 2.4.1.22 2.4.1.38 2.4.1.90	5.12742	-3.97902	1.32734	-2.99775	0.00271985	0.0216228
PL11_1	208.662	2.22232	0.738905	3.00759	0.0026333	0.0216228
CE1	867.609	1.33829	0.449779	2.97543	0.00292576	0.0228785
GH1	4296.2	-1.46619	0.499119	-2.93756	0.00330806	0.0254507
CE12	630.164	0.865225	0.302604	2.85926	0.00424624	0.0316478
GH127	348.27	1.5923	0.556382	2.86188	0.00421131	0.0316478
GH28	2182.66	1.37443	0.48536	2.83178	0.00462894	0.0337982
GH97	1026.17	2.21037	0.78146	2.82851	0.00467649	0.0337982
GH57	714.499	1.83374	0.649555	2.82308	0.00475653	0.0338636
GH92 3.2.1.-	621.637	2.3229	0.824867	2.81609	0.00486121	0.0340999
GH43_3	928.905	1.09756	0.391537	2.80321	0.00505972	0.0349781
CE15	25.3136	1.47244	0.531983	2.76783	0.00564312	0.0384538
GH51 3.2.1.55	38.4584	2.01654	0.732377	2.75342	0.0058977	0.0396226
GH43_12	220.471	2.85073	1.04459	2.72903	0.00635203	0.0420822
GH27 3.2.1.49	5.68202	-3.55751	1.31626	-2.70275	0.00687686	0.0449351
GH13_14 3.2.1.41	106.834	2.2022	0.824206	2.67191	0.00754204	0.0486156
CBM16	12.0674	2.02256	0.759893	2.66163	0.00777632	0.0492621
GH12	90.4366	1.85155	0.696465	2.6585	0.0078489	0.0492621
GT4 2.4.1.-	3.34302	4.21883	1.59703	2.64167	0.00824985	0.0511062
CE7	127.771	1.29237	0.492445	2.62439	0.00868047	0.051272
GH13 3.2.1.-	49.2342	-1.33868	0.508653	-2.63182	0.00849281	0.051272
GH18	3322.64	0.801586	0.304197	2.63509	0.00841152	0.051272
GH29 3.2.1.51	162.858	2.21627	0.84482	2.62337	0.00870657	0.051272
GH110 3.2.1.-	106.67	-2.11918	0.814625	-2.60142	0.00928393	0.0533546
GH27	668.92	0.659127	0.25317	2.60349	0.00922794	0.0533546
GH92 3.2.1.113	220.949	2.21528	0.853525	2.59544	0.00944691	0.0536449
CBM66	6.62728	2.42897	0.937412	2.59114	0.00956575	0.0536807
GT28	2081.78	-0.697508	0.270749	-2.57622	0.00998873	0.0554026
GH43_7	66.8396	10.4969	4.08684	2.56847	0.0102148	0.0560055
PL1	121.924	1.25595	0.49282	2.5485	0.0108187	0.0586421
GH95	2188.68	0.856469	0.337062	2.54098	0.0110541	0.0592452
GH2 3.2.1.25	295.259	2.16099	0.868838	2.48722	0.0128745	0.068235
GH130 3.2.1.-	12.8665	2.78926	1.12594	2.47728	0.0132389	0.0693952
GH22 3.2.1.17	27.1859	-2.59481	1.05224	-2.46598	0.013664	0.0700832
GT66	755.861	-0.841454	0.340743	-2.46947	0.0135314	0.0700832
CBM20	550.654	1.36732	0.557815	2.45121	0.0142378	0.0709652
GH31 3.2.1.177	3.07536	5.27776	2.15411	2.45008	0.0142823	0.0709652
GH43_18	631.284	1.25361	0.510837	2.45403	0.0141266	0.0709652
PL11_1 4.2.2.-	3.58879	4.73957	1.93954	2.44366	0.0145393	0.0714971
GH13_29	64.9446	-1.37058	0.567246	-2.4162	0.0156835	0.075691
PL8_2	53.9908	1.85163	0.766532	2.4156	0.0157095	0.075691
GH5_2 3.2.1.4	19.3761	-1.57304	0.65823	-2.3898	0.0168577	0.0804113
GH133	1435.06	1.79515	0.754795	2.37833	0.0173912	0.081747
GH89	547.02	0.907228	0.381759	2.37644	0.0174805	0.081747
GH145	43.5276	2.23093	0.940921	2.37101	0.0177396	0.0821532
GH13_39	1166.95	-1.67239	0.706876	-2.36589	0.0179869	0.0824978
GT32	165.556	1.04069	0.44651	2.33071	0.0197687	0.0898063
AA10	18.5201	-1.44557	0.622337	-2.3228	0.0201897	0.090683
CBM57	220.114	1.27539	0.551168	2.31398	0.0206688	0.090683
GH115	290.782	1.35865	0.586266	2.31747	0.0204782	0.090683
GH76	177.036	1.14717	0.495965	2.31301	0.0207221	0.090683
GH84 3.2.1.169	189.435	1.70937	0.746048	2.29123	0.0219498	0.0951825
GH11 3.2.1.8	44.0109	1.2657	0.554411	2.28297	0.022432	0.0963968
GH13_8	1257.11	1.09205	0.479391	2.27799	0.022727	0.0967926
GH36 3.2.1.22	59.1442	-1.1424	0.503949	-2.2669	0.0233966	0.0987626
GH43	65.296	1.1346	0.502103	2.2597	0.02384	0.0997516
GH92	16484.9	-1.71441	0.764033	-2.24389	0.0248395	0.10303
CBM27	27.5734	1.64909	0.741674	2.22347	0.0261843	0.107315
GH30_4 3.2.1.38	1.67103	-4.23223	1.90519	-2.22142	0.0263226	0.107315
GH78 3.2.1.40	5.68523	-1.73028	0.782316	-2.21174	0.0269846	0.109082
GT80 2.4.99.1	6.38161	-1.4241	0.648449	-2.19616	0.0280803	0.112557
GH70	69.749	-1.29656	0.596076	-2.17515	0.0296189	0.117735
GH13_42	40.2888	9.04343	4.2063	2.14997	0.0315575	0.124404
GH99	237	-0.705425	0.329249	-2.14253	0.032151	0.125705
GH18 3.2.1.96	269.294	2.17134	1.01921	2.13041	0.0331374	0.128509
GH102	975.498	-1.3729	0.648354	-2.11752	0.0342155	0.12953
GH2	12111.6	0.601193	0.283696	2.11915	0.0340781	0.12953
GH43_31	62.715	1.82925	0.862877	2.11995	0.0340106	0.12953
GH17	95.7792	1.0413	0.495945	2.09962	0.0357624	0.13432
PL12	165.741	-1.79507	0.856819	-2.09504	0.0361674	0.13478
GH53	582.178	0.859137	0.41226	2.08397	0.0371631	0.137417
GH76 3.2.1.101	12.1266	1.83594	0.886055	2.07204	0.038262	0.140392
GH13_32 3.2.1.1	18.1044	8.6129	4.20673	2.04741	0.0406179	0.147899
GT64	4.84128	-2.45482	1.20273	-2.04104	0.041247	0.149052
PL8_2 4.2.2.20	31.0495	1.58734	0.782693	2.02805	0.0425551	0.152623
GH62	3.36063	-2.19378	1.09751	-1.99888	0.0456217	0.161197
GH8	115.429	1.42646	0.712579	2.00182	0.0453039	0.161197
GH13_38	271.374	1.18017	0.592781	1.99091	0.0464911	0.163061
GH20 3.2.1.-	42.8415	-1.30889	0.659882	-1.98352	0.0473096	0.16472
GH13_14 3.2.1.-	7.1733	-2.01666	1.02498	-1.96751	0.049124	0.169798
GH13_36	311.113	0.786961	0.401355	1.96076	0.049907	0.171264
GH97 3.2.1.22	94.7537	1.5822	0.808494	1.95698	0.0503504	0.171551
GH20	5226.26	0.6052	0.315231	1.91986	0.054875	0.185641
GH13_12	7.78148	1.43668	0.749579	1.91665	0.0552826	0.185703
GH31	4896.06	0.469713	0.246738	1.90369	0.0569506	0.189968
GH36	3656.13	0.72983	0.384646	1.89741	0.0577741	0.191377
GH13_37	11.4453	7.95156	4.20718	1.89	0.0587583	0.193295
GH109	2668.61	0.636869	0.338955	1.87892	0.0602556	0.196862
GH140	73.097	1.58408	0.846253	1.87187	0.0612243	0.198667
CBM23	87.4264	-1.45618	0.779871	-1.86721	0.0618728	0.199414
CBM14	291.602	-0.756915	0.406267	-1.8631	0.0624485	0.199919
GH43_1 3.2.1.37	10.4261	7.81713	4.2073	1.85799	0.0631702	0.200881
CE0	705.494	0.687875	0.370995	1.85414	0.0637197	0.201287
GH5_21	9.9427	7.74868	4.20737	1.84169	0.06552	0.205612
GT90	365.059	-0.574839	0.313917	-1.83118	0.0670734	0.209111
GT82	5.04092	-2.37944	1.31876	-1.80431	0.0711828	0.219059
GH43 3.2.1.55	4.1797	2.12216	1.17585	1.80479	0.0711072	0.219059
GH130 2.4.1.320	236.969	1.55273	0.865017	1.79503	0.0726485	0.219325
GH13_20 3.2.1.54	2.96093	-2.23287	1.24164	-1.79833	0.0721245	0.219325
GH97 3.2.1.20	3.03485	3.8598	2.14745	1.79739	0.0722733	0.219325
GH3 3.2.1.-	9.65951	-1.62089	0.90577	-1.78951	0.0735322	0.220597
GT33	1.73326	3.21987	1.80783	1.78107	0.0749011	0.223299
GH39	2651.26	0.838671	0.471873	1.77732	0.0755148	0.22373
GH38 3.2.1.114	5.36257	-2.06548	1.16933	-1.76638	0.0773319	0.227292
PL0	160.741	0.996484	0.564782	1.76437	0.0776699	0.227292
GH128	108.849	0.971501	0.55349	1.75523	0.0792201	0.227472
GH13_41	2917.87	1.7263	0.983849	1.75464	0.0793206	0.227472
GH3 3.2.1.21 3.2.1.52 2.4.1.-	3.16307	2.51221	1.42801	1.75923	0.0785382	0.227472
GH37	1.91701	4.38279	2.50048	1.75278	0.079639	0.227472
GH110	627.37	-0.646999	0.371613	-1.74106	0.0816736	0.231895
CE4	2268.66	-0.666616	0.38567	-1.72846	0.0839052	0.235428
GH92 3.2.1.24	374.72	1.57766	0.911989	1.72992	0.0836453	0.235428
GH13_35	9.47898	-2.03767	1.19723	-1.70199	0.088757	0.23564
GH19	3568.84	-0.705393	0.413945	-1.70408	0.088367	0.23564
GH70 2.4.1.5	31.1021	-1.26348	0.740873	-1.7054	0.0881197	0.23564
GH88	216.477	0.566595	0.330941	1.71207	0.0868834	0.23564
GT18 2.4.1.155	2.54936	-2.92563	1.70578	-1.71512	0.0863224	0.23564
GT25	7.94048	-1.41172	0.827037	-1.70697	0.0878285	0.23564
GT9	1663.8	-0.427947	0.251568	-1.70112	0.0889209	0.23564
GT96	68.7044	-0.834025	0.488088	-1.70876	0.0874955	0.23564
GH5_41	2.39268	2.10118	1.23027	1.7079	0.0876546	0.23564
GH67 3.2.1.-	2.07871	5.45594	3.17675	1.71746	0.0858946	0.23564
GH43_17	91.1029	0.752963	0.446715	1.68555	0.0918816	0.242141
GH16 3.2.1.39	6.15528	-1.48472	0.883162	-1.68114	0.0927351	0.243047
GT26	609.383	-0.602654	0.361075	-1.66906	0.0951064	0.2479
PL17	1.76833	2.8836	1.73681	1.66028	0.0968572	0.251092
GH30_6	2.78894	3.2432	1.95875	1.65575	0.0977729	0.252095
GH110 3.2.1.22	17.5871	1.44544	0.878652	1.64507	0.0999562	0.256339
GT41	143.719	-0.528945	0.322288	-1.64122	0.100753	0.257
AA7	3.93281	-1.79017	1.09773	-1.6308	0.102933	0.261165
GT101	47.3254	1.17583	0.728231	1.61463	0.10639	0.264313
GT15	8.07676	-1.75063	1.08256	-1.61712	0.105852	0.264313
PL1 4.2.2.-	47.5422	-1.33922	0.827572	-1.61825	0.105609	0.264313
PL1_12	2.35336	-2.42808	1.4989	-1.61991	0.105252	0.264313
AA3	5.92492	-1.62866	1.01228	-1.60891	0.107636	0.266023
GH53 3.2.1.89	2.55731	2.2444	1.40926	1.59261	0.111248	0.273532
GH8 3.2.1.156	4.71163	6.67221	4.20893	1.58525	0.11291	0.276195
GT23	8.26987	1.36575	0.865055	1.5788	0.114382	0.27837
GH13_39 3.2.1.1 3.2.1.41	8.58203	-1.31633	0.835739	-1.57505	0.115245	0.279045
GH0 4.2.2.n1	13.1065	-1.27588	0.811368	-1.5725	0.115834	0.279054
GT14	62.6425	-0.692272	0.443971	-1.55927	0.118932	0.281224
GT2 2.4.1.16	1.95658	-2.59207	1.65873	-1.56269	0.118126	0.281224
PL13	4.789	1.54445	0.992511	1.55611	0.119682	0.281224
CBM79	4.41574	-1.84426	1.17761	-1.5661	0.117325	0.281224
PL6_1	2.04063	5.22503	3.35514	1.55732	0.119395	0.281224
GH5	39.3587	-0.862444	0.55892	-1.54305	0.122818	0.287176
GH77	2404.83	-0.360428	0.235212	-1.53235	0.125435	0.291866
GH59	20.2684	-1.5524	1.01932	-1.52298	0.127764	0.295841
GH77 2.4.1.25	16.3913	1.92706	1.27342	1.51329	0.130205	0.297167
GT12 2.4.1.92	60.4595	-1.13764	0.751427	-1.51398	0.130031	0.297167
GT2	283195	-0.717023	0.473603	-1.51398	0.130032	0.297167
GH10	1255.6	-0.584286	0.386853	-1.51036	0.130953	0.29745
GT1	212.748	-0.974031	0.648982	-1.50086	0.133392	0.301554
GH74	22.8836	-1.24425	0.834834	-1.49042	0.136114	0.306256
GH31 3.2.1.20	189.965	1.00962	0.679572	1.48568	0.137364	0.307619
GH32	2820.95	-0.765429	0.517346	-1.47953	0.138999	0.309824
GH43_10 3.2.1.55	2.51189	-1.82501	1.25305	-1.45645	0.145268	0.322292
GH85	326.176	-1.45607	1.01693	-1.43182	0.152196	0.336099
GH31 3.2.1.20 3.2.1.84	20.8142	-1.34356	0.942801	-1.42508	0.154135	0.338813
GH30_2	9.84688	1.55498	1.11203	1.39832	0.162016	0.354502
GH55 3.2.1.-	6.07772	-1.71468	1.22955	-1.39456	0.163148	0.35535
GH13_28 3.2.1.1	3.65194	1.87969	1.3536	1.38866	0.164936	0.357612
GH1 3.2.1.86	4.36035	-1.38744	1.00563	-1.37967	0.167689	0.360192
GH13_18	29.4535	-1.19086	0.86223	-1.38114	0.167235	0.360192
GH16	1747.56	0.719781	0.523496	1.37495	0.169147	0.360192
GT31	14.7698	-1.21158	0.879925	-1.37692	0.168538	0.360192
PL4_1	13.7424	1.17168	0.861907	1.3594	0.17402	0.368923
GH13 2.4.1.-	3.59011	-2.70573	1.99708	-1.35484	0.175467	0.370345
GH13_31	1188.56	-0.965034	0.722506	-1.33568	0.181655	0.380049
GH13_17	1.73262	5.23208	3.91721	1.33567	0.181659	0.380049
GH13_14 3.2.1.1 3.2.1.41	6.01618	-1.19856	0.902261	-1.32839	0.184049	0.383369
GT27 2.4.1.41	21.3711	-1.03469	0.781861	-1.32337	0.185713	0.385153
GH13_2 3.2.1.133	1.69311	5.19887	3.9359	1.32088	0.18654	0.385193
GH47 3.2.1.113	19.3701	-1.3008	0.994337	-1.3082	0.190804	0.3923
GT35	7302.56	-0.394924	0.303663	-1.30054	0.193417	0.395965
GH97 3.2.1.3	119.85	1.58598	1.22399	1.29574	0.195063	0.397629
GT39	51.5112	1.09175	0.844333	1.29303	0.196	0.397839
CE6	240.043	0.379637	0.298031	1.27382	0.202728	0.406923
GH29 3.2.1.111	6.64482	1.33173	1.04322	1.27655	0.20176	0.406923
GH66 2.4.1.248 3.2.1.11	4.15493	-1.8093	1.42134	-1.27295	0.203035	0.406923
CE9	4827.69	-0.40464	0.319678	-1.26577	0.205594	0.409259
GT74	6.66784	-1.36588	1.07986	-1.26487	0.205916	0.409259
CE16	9.27992	-1.23294	0.987354	-1.24873	0.211762	0.414994
GH2 3.2.1.31	213.96	1.30038	1.04255	1.24732	0.212282	0.414994
GT29 2.4.99.9	2.86328	-1.46771	1.17313	-1.2511	0.210898	0.414994
PL4	2.62613	2.04152	1.63146	1.25134	0.210809	0.414994
CE8 3.1.1.11	1.75651	3.22429	2.60362	1.23839	0.215572	0.419706
GH11	26.7952	-0.739797	0.603981	-1.22487	0.220625	0.424449
GH13	3111.92	0.262035	0.214203	1.2233	0.221216	0.424449
GH55	640.288	-0.240484	0.195983	-1.22707	0.219798	0.424449
GT21 2.4.1.80	13.6256	-1.0784	0.882221	-1.22237	0.221568	0.424449
GH13_20	381.043	0.746081	0.616626	1.20994	0.226302	0.431783
AA4	23.9036	-0.958533	0.804516	-1.19144	0.233481	0.439593
AA9	1.81321	-2.24293	1.88794	-1.18804	0.234819	0.439593
GH5_2	184.574	-0.709724	0.593226	-1.19638	0.231548	0.439593
GT98	25.7389	-1.01986	0.858753	-1.18761	0.234989	0.439593
GH43_8	4.92914	1.31984	1.11138	1.18757	0.235002	0.439593
PL13 4.2.2.7	23.1413	0.837464	0.714818	1.17158	0.241367	0.449735
GH2 3.2.1.23	191.977	-0.900512	0.774467	-1.16275	0.244931	0.454599
AA3_2	4.10093	-1.42905	1.23809	-1.15424	0.248404	0.459258
GH93	80.2633	0.407032	0.354041	1.14967	0.250278	0.460937
GH113	11.4638	2.0914	1.82963	1.14307	0.253008	0.464172
CBM41	70.3851	-0.665591	0.58932	-1.12942	0.25872	0.472833
GH13_13	9.23817	0.757619	0.676216	1.12038	0.262552	0.475593
GH13_31 3.2.1.20	5.58858	-1.59479	1.42583	-1.1185	0.263354	0.475593
GH13_9	3559.4	-0.453293	0.406003	-1.11648	0.264218	0.475593
GT24 2.4.1.-	16.602	-0.963334	0.857495	-1.12343	0.261256	0.475593
GH13_4	1186.65	-0.77226	0.694631	-1.11176	0.266243	0.475695
GH3 3.2.1.21	59.4113	0.818488	0.736253	1.11169	0.26627	0.475695
GH33	4918.53	-0.478599	0.433654	-1.10364	0.269748	0.478326
GT41 2.4.1.255	8.94108	0.940341	0.850597	1.10551	0.26894	0.478326
GH43_22	196.452	-0.796378	0.725502	-1.09769	0.272339	0.481132
GH27 3.2.1.22	3.18902	1.23194	1.13724	1.08328	0.278686	0.490529
CBM54	790.62	-0.383564	0.356068	-1.07722	0.281382	0.493453
GH30_3	12.6619	0.593612	0.553731	1.07202	0.28371	0.494313
PL12_2	24.7181	0.756592	0.706106	1.0715	0.283945	0.494313
CBM32	1779.23	0.333025	0.311508	1.06907	0.285036	0.494408
CBM2	527.335	-0.703311	0.66926	-1.05088	0.293315	0.506924
GH116	6.23249	1.82717	1.74563	1.04671	0.295233	0.507187
GT84	4.81687	0.904294	0.864584	1.04593	0.295593	0.507187
GH35 3.2.1.23	4.61603	-1.08292	1.04649	-1.03481	0.300757	0.514197
GT13 2.4.1.-	4.02829	1.4296	1.39402	1.02553	0.305115	0.519786
GH13_30	14.2757	-0.631928	0.623929	-1.01282	0.311146	0.52076
GH18 3.2.1.14	55.9661	-0.368318	0.362617	-1.01572	0.309762	0.52076
GH26 3.2.1.78	8.0144	-0.815507	0.801266	-1.01777	0.308786	0.52076
GH5_5	8.50089	1.13913	1.11967	1.01738	0.308973	0.52076
GT23 2.4.1.68	2.58078	-1.60086	1.57921	-1.01371	0.310723	0.52076
GH120	143.725	-0.914179	0.921078	-0.992509	0.320949	0.535289
GH94	494.051	0.640104	0.647901	0.987965	0.32317	0.537115
GH99 3.2.1.130 3.2.1.-	3.65658	1.09968	1.12865	0.974324	0.329896	0.54639
GH3 3.2.1.21 3.2.1.74	6.08831	1.09034	1.12916	0.965622	0.334233	0.551659
GT1 2.4.1.17	41.553	-0.81258	0.847335	-0.958984	0.337567	0.555239
GH85 3.2.1.96	11.1373	-1.01656	1.07546	-0.945234	0.344539	0.56476
GH5_48	6.66898	-1.23259	1.30776	-0.942525	0.345924	0.565088
CE14	592.608	-0.345847	0.369707	-0.935462	0.34955	0.567128
GH81	8.01033	0.550907	0.587519	0.937684	0.348407	0.567128
GH43_4	81.2154	0.722889	0.776239	0.931272	0.351713	0.568702
CBM48	622.354	-0.173279	0.187175	-0.925761	0.35457	0.571385
GH43_32	5.00554	1.33344	1.47677	0.902944	0.366556	0.588711
GH31 2.4.1.-	3.23893	-1.04442	1.17157	-0.891463	0.372681	0.595975
GH64	15.6958	-0.577596	0.650769	-0.88756	0.374778	0.595975
GT44 2.4.1.-	1.86391	-1.25612	1.4154	-0.887468	0.374827	0.595975
GT18	8.64508	1.07553	1.2158	0.884627	0.376358	0.596421
GH0 3.2.1.140	7.5616	-0.927232	1.06669	-0.869261	0.384704	0.607629
GH1 3.2.1.21 3.2.1.23 3.2.1.74	2.04219	1.18794	1.38615	0.857009	0.39144	0.616227
GH15	5.96804	0.937188	1.10552	0.847731	0.396588	0.622277
GH24	245.177	-0.556152	0.665047	-0.83626	0.403009	0.630279
GH26	756.866	-0.647109	0.781216	-0.828336	0.407481	0.63127
GH84	2383.6	-0.619102	0.747497	-0.828234	0.407538	0.63127
CE3	3.32961	-1.0979	1.3258	-0.828102	0.407612	0.63127
GH29	1906.23	0.223506	0.271065	0.824547	0.409629	0.632208
GH13 3.2.1.135	19.6936	0.954975	1.16125	0.822366	0.410869	0.632208
GH36 3.2.1.49	2.43072	-1.13574	1.43104	-0.793645	0.427402	0.651371
GH5_25	20.9871	0.31301	0.392158	0.798173	0.42477	0.651371
PL15	10.521	-1.02179	1.28751	-0.793615	0.427419	0.651371
GH9 3.2.1.4	2.17205	-1.0326	1.30637	-0.790439	0.429271	0.65211
GH30_1	29.5488	-0.489481	0.625299	-0.782795	0.433748	0.652674
GH5_9	41.1832	-0.646508	0.823861	-0.784729	0.432612	0.652674
PL8	127.816	0.430414	0.549143	0.783791	0.433162	0.652674
GH5_7	99.1331	-0.642074	0.82657	-0.776792	0.437281	0.655922
CBM42	8.49104	0.519889	0.674571	0.770695	0.440888	0.657198
GH66 3.2.1.11	121.299	-0.594277	0.770652	-0.771135	0.440627	0.657198
GH37 3.2.1.28	1.73448	-1.66228	2.16583	-0.767504	0.442782	0.657966
GT31 2.4.1.222	2.35663	1.001	1.35146	0.740684	0.458885	0.679777
CBM13	11845.7	-0.190713	0.262509	-0.726503	0.46753	0.69044
GH13_6	41.2773	-0.433406	0.599338	-0.723141	0.469593	0.691346
CE0 3.1.1.73	12.6481	0.604703	0.846644	0.714236	0.475081	0.697273
GH86	178.351	-0.4454	0.631712	-0.705069	0.480768	0.703454
GH68	11.0644	-0.652508	0.937094	-0.69631	0.486235	0.709278
GH5_4	383.369	-0.405699	0.588572	-0.689294	0.490639	0.71352
GH121	13.5238	-0.580375	0.854164	-0.679466	0.496843	0.714609
GH13_14	489.287	0.447497	0.659248	0.678799	0.497265	0.714609
GT24	4.16996	-0.653735	0.963333	-0.678618	0.49738	0.714609
GH43_35 3.2.1.37 3.2.1.55	1.8789	0.90081	1.32189	0.681457	0.495582	0.714609
GH4	654.793	-0.434826	0.644364	-0.674814	0.499794	0.715921
GH13_16	26.565	-0.495284	0.755683	-0.655412	0.512202	0.726406
GH66	103.095	-0.352843	0.539635	-0.653856	0.513205	0.726406
GH79	29.1005	0.746167	1.138	0.65568	0.51203	0.726406
GT22	919.246	0.130749	0.19981	0.654366	0.512876	0.726406
GH9 3.2.1.73	1.92534	-1.41459	2.17956	-0.649029	0.51632	0.728652
GT7	731.67	0.157486	0.24482	0.643275	0.520046	0.731746
CBM4	2.64714	-0.949299	1.4887	-0.63767	0.523689	0.734704
GH3 3.2.1.37	4.43651	-0.492492	0.777604	-0.633345	0.526508	0.736494
CE11	1642.26	0.141945	0.228465	0.6213	0.534402	0.743177
GT4	18903.2	-0.127326	0.204163	-0.623649	0.532858	0.743177
GH43_11	70.4478	-0.381697	0.627248	-0.608527	0.542838	0.752714
GH132	2.95697	-0.986116	1.6342	-0.603425	0.546226	0.755217
GH123	307.416	0.228971	0.38311	0.597664	0.550064	0.758326
GH130	2010.49	0.347598	0.589912	0.589237	0.555702	0.762199
GT5	9645.35	-0.306121	0.520005	-0.588689	0.55607	0.762199
GH38 3.2.1.24	15.9857	-0.495262	0.848334	-0.583806	0.559351	0.764286
GH39 3.2.1.37	6.6027	0.53606	0.921606	0.581659	0.560797	0.764286
GT11	177.078	-0.53156	0.923677	-0.575482	0.564965	0.767773
CBM26	15.2798	0.36942	0.675562	0.546833	0.584493	0.786062
GH13_9 2.4.1.18	215.526	-0.429332	0.776637	-0.552809	0.580394	0.786062
GH43_24	690.567	0.223824	0.409861	0.546098	0.584999	0.786062
GH87	21.6485	-0.355551	0.651104	-0.546075	0.585015	0.786062
CE2	103.06	0.224605	0.41986	0.534952	0.592683	0.787493
GT54	48.7466	-0.436203	0.813254	-0.536367	0.591705	0.787493
GT61	1.90462	-0.983034	1.83221	-0.536529	0.591593	0.787493
GH137	1.84132	-0.93006	1.71993	-0.540754	0.588677	0.787493
GH123 3.2.1.53 3.2.1.-	21.0299	-0.477496	0.898166	-0.531634	0.594979	0.788347
GH13_11	3558.26	-0.152751	0.290918	-0.525065	0.599538	0.792187
GH112 2.4.1.211	138.328	-0.410918	0.804088	-0.511036	0.609326	0.794218
GH13_2 3.2.1.116	6.70203	-0.721242	1.40506	-0.513318	0.607729	0.794218
GT31 2.4.1.122	3.63344	-0.801319	1.55391	-0.51568	0.606078	0.794218
GT8	1002.99	-0.106975	0.209373	-0.51093	0.6094	0.794218
GH8 3.2.1.8	3.00488	0.832163	1.60985	0.516921	0.605211	0.794218
CBM1	6.9161	-0.333183	0.65751	-0.506734	0.612342	0.795877
CBM3	11.6445	0.314314	0.655261	0.479678	0.631457	0.811315
GH13_28	420.357	0.260732	0.545035	0.478377	0.632382	0.811315
GH43_27	62.9062	-0.462432	0.958125	-0.482643	0.629349	0.811315
GH20 3.2.1.140	6.52893	0.391907	0.804286	0.487273	0.626065	0.811315
PL7_3	6.38086	-1.01055	2.11458	-0.477897	0.632724	0.811315
GH5 3.2.1.78	8.26591	-0.401281	0.85394	-0.469917	0.638414	0.812063
GH50 3.2.1.23	9.85855	-0.578155	1.22862	-0.470573	0.637945	0.812063
GT2 2.4.1.83	3.57316	-0.669343	1.42307	-0.470353	0.638103	0.812063
GH43_28	34.2569	0.232332	0.500008	0.464656	0.642178	0.813905
GT0	1798.36	0.0964162	0.210346	0.458369	0.646688	0.813905
GT7 2.4.1.-	2.61881	0.752297	1.63731	0.459473	0.645895	0.813905
GT81	15.8754	-0.319682	0.691746	-0.462139	0.643982	0.813905
CBM9	222.12	0.23389	0.525496	0.445084	0.656259	0.820221
GH135	35.3261	-0.24441	0.550167	-0.444247	0.656864	0.820221
GH130 2.4.1.319 2.4.1.320	1.74158	-0.750778	1.68385	-0.445871	0.655691	0.820221
AA1	3.15347	-0.504181	1.18009	-0.42724	0.669204	0.829118
PL7	12.0025	-0.715475	1.6718	-0.427967	0.668675	0.829118
PL6_3	8.26435	-0.735264	1.71749	-0.428103	0.668576	0.829118
CBM62	7.29968	0.264586	0.631017	0.4193	0.674997	0.829764
GH111 3.2.1.-	7.04191	0.432884	1.04077	0.415929	0.677462	0.829764
GH13_23	5.68051	0.302733	0.720807	0.419991	0.674492	0.829764
GT17	43.1041	0.346243	0.839904	0.412241	0.680163	0.829764
GT89	9.04186	-0.433613	1.05126	-0.41247	0.679995	0.829764
GT95	2.80668	0.643083	1.55702	0.413021	0.679591	0.829764
CBM51	595.459	-0.142499	0.351818	-0.405037	0.68545	0.829847
GH13_19	5.26825	-0.439257	1.08208	-0.405937	0.684789	0.829847
GT100	62.5377	-0.319234	0.781909	-0.408275	0.683072	0.829847
GT29	134.91	0.120414	0.306659	0.392665	0.694567	0.838756
PL12_2 4.2.2.8	15.1597	0.240334	0.620152	0.387541	0.698356	0.841201
GH0 3.2.1.51	3.9235	-0.537599	1.40871	-0.381625	0.702739	0.844349
GH84 3.2.1.35	66.0011	-0.535085	1.43943	-0.371734	0.710091	0.849625
GH30_1 3.2.1.45	3.14708	-0.481751	1.29878	-0.370927	0.710692	0.849625
CBM6	98.4141	0.0931183	0.277452	0.335619	0.737158	0.851446
GH13_3	1.70713	-0.640509	1.82451	-0.351058	0.725545	0.851446
GH130 2.4.1.319	4.52464	-0.406072	1.21015	-0.335555	0.737206	0.851446
GH35 3.2.1.165	2.09802	0.592042	1.73335	0.34156	0.732682	0.851446
GH42	669.108	-0.259165	0.718399	-0.360754	0.718284	0.851446
GH43_33	5.68515	-0.380682	1.1016	-0.345572	0.729664	0.851446
GH84 3.2.1.52	94.7453	-0.410306	1.19474	-0.343427	0.731277	0.851446
GH9	1256.75	-0.273809	0.799666	-0.342404	0.732047	0.851446
GH95 3.2.1.63	249.518	-0.252147	0.734534	-0.343274	0.731392	0.851446
GT51	4636.21	-0.0908025	0.255125	-0.355913	0.721906	0.851446
GT56	5.00383	-0.282322	0.835283	-0.337996	0.735367	0.851446
GT87	8.36133	-0.32152	0.893389	-0.359888	0.718931	0.851446
PL6_2	3.98806	-0.46761	1.39022	-0.336358	0.736601	0.851446
GH13_36 3.2.1.1	3.46488	0.344903	0.954741	0.361254	0.71791	0.851446
GH5_38 3.2.1.4	15.7044	0.23814	0.723764	0.329029	0.742133	0.855067
GT19	497.066	0.169597	0.520202	0.326022	0.744407	0.85562
GH47	324.951	-0.0961079	0.301633	-0.318625	0.750011	0.857926
PL15_2	8.53704	0.253314	0.791527	0.320032	0.748944	0.857926
GH50	6.82212	-0.352902	1.12602	-0.313406	0.753972	0.860394
GH108	6.80637	-0.245221	0.811776	-0.30208	0.762591	0.864802
GH129	338.735	0.257465	0.857125	0.300383	0.763885	0.864802
GH13_26	237.478	-0.0876346	0.288613	-0.30364	0.761402	0.864802
GH43_16	32.0008	0.207149	0.693255	0.298807	0.765087	0.864802
CBM37	308.645	0.205117	0.731656	0.280347	0.779212	0.876695
GH63	35.3889	0.113025	0.403297	0.280252	0.779284	0.876695
GH72	734.986	-0.060703	0.221059	-0.274602	0.783622	0.879501
GH13_11 3.2.1.-	22.3471	-0.17855	0.664925	-0.268526	0.788294	0.881592
GH5_46	14.4863	0.259963	0.972289	0.267373	0.789182	0.881592
GH30_5	8.54483	-0.339617	1.29479	-0.262294	0.793094	0.883893
GH112 2.4.1.247	1.87558	-0.399329	1.56736	-0.254778	0.798894	0.888281
GH117	71.6515	-0.11188	0.475157	-0.235458	0.813853	0.899392
GH65	1543.63	0.221971	0.975286	0.227596	0.819961	0.899392
GT27	959.828	-0.0801705	0.346125	-0.231623	0.816831	0.899392
GT47	1165.91	-0.064688	0.283794	-0.22794	0.819693	0.899392
PL12_1	4.99088	-0.365062	1.58822	-0.229856	0.818204	0.899392
GH30_8	3.32422	0.389439	1.71342	0.227287	0.8202	0.899392
CBM12	38.4048	-0.0763867	0.356942	-0.214003	0.830545	0.900386
GH111	3.95266	0.238879	1.07961	0.221265	0.824886	0.900386
GH13_41 3.2.1.1	139.634	0.211755	0.985042	0.214971	0.82979	0.900386
GH43_26	671.804	-0.0652659	0.304572	-0.214288	0.830323	0.900386
GH59 3.2.1.46	3.06485	0.275326	1.25294	0.219744	0.826071	0.900386
PL4_2	2.12953	-0.382829	1.81183	-0.211294	0.832658	0.90063
GH10 3.2.1.8	96.0309	0.0974818	0.48568	0.200712	0.840924	0.907513
GT13	14.774	-0.199867	1.0446	-0.191334	0.848264	0.913368
GH114	16.7361	-0.172727	0.945032	-0.182773	0.854976	0.917684
GH13_40	1.75327	0.221839	1.25958	0.176122	0.860198	0.917684
GH5_35	1.93563	-0.209644	1.23561	-0.169669	0.86527	0.917684
GT34	43.4694	0.119589	0.695846	0.171861	0.863547	0.917684
GT99	20.0841	0.15489	0.861859	0.179716	0.857375	0.917684
PL11	3.82677	0.230219	1.36166	0.169073	0.865739	0.917684
PL27	15.9545	-0.180159	1.0522	-0.171221	0.86405	0.917684
GH109 3.2.1.49	2.76186	-0.180311	1.08826	-0.165688	0.868402	0.918465
GH6	10.5386	-0.138818	0.850857	-0.163151	0.8704	0.918542
GH42 3.2.1.23	6.34029	-0.1741	1.11189	-0.15658	0.875576	0.921964
GH20 3.2.1.52	19.817	-0.114604	0.775137	-0.147851	0.882461	0.927167
CBM5	337.88	0.0378189	0.26473	0.142859	0.886402	0.929261
GH23	2095.95	-0.0347858	0.265421	-0.131059	0.895729	0.93448
GT49	29.8902	-0.0605123	0.468628	-0.129127	0.897258	0.93448
GT57	4.36646	-0.105912	0.797028	-0.132884	0.894285	0.93448
GH13_25	2.101	-0.210395	1.6876	-0.124671	0.900784	0.936109
CBM61	3.88256	0.108976	1.04952	0.103834	0.917301	0.951201
GH5_44	12.5344	-0.184384	1.83147	-0.100676	0.919808	0.951732
GH112	2158.94	0.0922329	0.963213	0.0957555	0.923715	0.953083
GH13_34	2.99855	0.110558	1.24264	0.08897	0.929106	0.953083
GH89 3.2.1.50	36.5404	-0.0941705	1.02906	-0.091511	0.927087	0.953083
GT93	5.77208	-0.14848	1.62777	-0.0912168	0.92732	0.953083
GH5_4 3.2.1.4	2.11736	-0.122801	1.54394	-0.0795375	0.936605	0.958714
GH101 3.2.1.97	215.944	0.0923921	1.39557	0.0662038	0.947216	0.961038
GH103	23.9068	-0.0356714	0.512999	-0.0695351	0.944564	0.961038
GH129 3.2.1.49	4.68925	0.076793	1.10384	0.0695692	0.944537	0.961038
GH38	1720.55	0.0405897	0.633961	0.0640255	0.94895	0.961038
PL9_3	13.617	0.0367515	0.54145	0.0678761	0.945884	0.961038
CBM22	5.89798	0.0388582	0.727717	0.0533974	0.957415	0.967557
GH136	277.628	-0.0395957	0.802665	-0.0493303	0.960656	0.96878
GH101	991.672	0.0495737	1.17515	0.0421849	0.966351	0.972467
CBM47	8.11416	-0.0209074	0.975339	-0.0214361	0.982898	0.987036
GT35 2.4.1.1	5.51582	-0.0163545	0.901716	-0.0181371	0.985529	0.9876
GH0	3914.42	0.00298512	0.273706	0.0109063	0.991298	0.991298
AA12	0.357545	0.446124	4.32788	0.103081	0.917898	NA
AA2	0.696554	-0.275126	3.38271	-0.0813331	0.935177	NA
CBM40	0.174237	-0.275108	4.32788	-0.0635665	0.949315	NA
CBM56	0.475227	-0.325432	2.34966	-0.138501	0.889844	NA
CBM73	0.698172	-1.87921	2.98694	-0.629144	0.529255	NA
GH1 3.2.1.18 3.2.1.31	0.0871184	-0.275125	4.32788	-0.0635703	0.949312	NA
GH1 3.2.1.85	0.394656	-0.275111	4.32788	-0.0635671	0.949315	NA
GH13_24 3.2.1.1	0.374188	1.10251	3.19735	0.34482	0.73023	NA
GH13_36 3.2.1.54	1.3944	0.181597	1.35658	0.133864	0.89351	NA
GH14 3.2.1.2	0.780696	0.599536	2.09909	0.285617	0.775171	NA
GH16 3.2.1.73	7.39417	3.47455	1.53215	2.26777	NA	NA
GH23 4.2.2.n1	0.0871184	-0.275125	4.32788	-0.0635703	0.949312	NA
GH3	9508.92	1.78982	0.611341	2.9277	NA	NA
GH3 3.2.1.58	1.4869	-0.0583858	1.52079	-0.0383918	0.969375	NA
GH30_7	1.05512	0.580354	1.98191	0.292826	0.769655	NA
GH31 3.2.1.10 3.2.1.20 3.2.1.48	0.248978	-0.275128	4.32788	-0.0635711	0.949312	NA
GH31 3.2.1.10 3.2.1.48	0.984466	1.35855	2.55166	0.53242	0.594435	NA
GH32 3.2.1.65	71.7541	4.30845	1.26521	3.40533	NA	NA
GH39 3.2.1.76	0.748651	-1.69622	3.47097	-0.488688	0.625062	NA
GH43_12 3.2.1.37 3.2.1.55	1.47765	-1.44617	1.43721	-1.00624	0.3143	NA
GH43_27 3.2.1.37	1.39053	-0.650232	1.40525	-0.462717	0.643567	NA
GH43_27 3.2.1.55	1.372	-0.769062	1.75696	-0.437723	0.661587	NA
GH45	117.006	2.73094	0.979153	2.78908	NA	NA
GH5_1	1.33292	-0.797098	1.48673	-0.536143	0.59186	NA
GH5_22	0.443645	-0.275151	3.78846	-0.0726286	0.942102	NA
GH5_31	0.982598	-0.275145	2.09858	-0.13111	0.895688	NA
GH75	0.0871184	-0.275125	4.32788	-0.0635703	0.949312	NA
GH79 3.2.1.166	1.52175	-3.25256	1.63486	-1.9895	0.046646	NA
GH82	0.0871184	-0.275125	4.32788	-0.0635703	0.949312	NA
GH94 2.4.1.49	1.00666	1.66185	1.58313	1.04973	0.293843	NA
GT0 2.4.1.66	1.58506	-1.72025	1.93796	-0.887659	0.374724	NA
GT103	0.596267	-0.275154	2.54603	-0.108072	0.913939	NA
GT14 2.4.1.150	0.296399	-0.275121	4.32788	-0.0635695	0.949313	NA
GT20 2.4.1.213	1.43715	-3.68608	1.58917	-2.3195	0.0203677	NA
GT29 2.4.99.3	1.11034	-0.996494	2.85394	-0.349164	0.726966	NA
GT29 2.4.99.4	25.381	-1.06762	0.927916	-1.15055	NA	NA
GT3 2.4.1.11	0.849519	-1.02182	2.0405	-0.500769	0.616533	NA
GT31 2.4.1.-	1.10878	-0.99649	2.15713	-0.461951	0.644117	NA
GT39 2.4.1.109	1.26946	-0.275146	1.84858	-0.148842	0.881678	NA
GT43 2.4.1.135	0.262877	0.446217	4.03333	0.110632	0.911908	NA
GT50	1.35098	-0.996488	1.92914	-0.516544	0.605474	NA
GT58	0.731364	-0.996488	2.20436	-0.452052	0.651231	NA
GT64 2.4.1.224 2.4.1.225	0.667397	1.3365	2.24868	0.594348	0.552279	NA
GT65 2.4.1.221	0.434307	-0.996499	3.08246	-0.32328	0.746483	NA
GT68	0.56196	-1.72346	2.62123	-0.657501	0.510859	NA
GT7 2.4.1.275	0.83741	-1.70063	2.23619	-0.760502	0.446955	NA
GT7 2.4.1.38	1.38203	-1.71438	2.07878	-0.824705	0.409539	NA
GT73	0.438952	-2.95079	2.93725	-1.00461	0.315085	NA
GT8 2.4.1.-	0.34994	-0.275153	3.18899	-0.0862821	0.931242	NA
GT8 2.4.1.186	1.57148	-0.275141	1.78213	-0.154389	0.877303	NA
PL1_6	0.49613	-2.29517	2.4398	-0.940722	0.346847	NA
PL1_7	0.309371	-0.99647	3.24557	-0.307024	0.758825	NA
PL15_1	0.670088	-0.275086	3.87047	-0.0710731	0.94334	NA
PL9	7.92532	1.8239	1.25202	1.45676	NA	NA
AA8	1.42428	-2.50092	1.75177	-1.42765	0.153393	NA
CBM67	0.657805	3.58458	3.16489	1.13261	0.257378	NA
GH116 3.2.1.45	1.62536	-0.984996	1.70995	-0.576039	0.564589	NA
GH13_10	0.45328	-0.275163	3.02116	-0.0910785	0.92743	NA
GH13_20 3.2.1.135 3.2.1.54	0.214681	-1.6421	4.32381	-0.37978	0.704109	NA
GH13_21	1.54049	0.516255	1.30617	0.395245	0.692662	NA
GH13_33	0.106515	-0.275125	4.32788	-0.0635703	0.949312	NA
GH130 2.4.1.-	0.53057	-1.00169	3.60182	-0.278107	0.78093	NA
GH18 3.2.1.-	0.465985	-0.974526	3.65841	-0.266379	0.789947	NA
GH31 3.2.1.84	0.781154	-1.91219	2.18419	-0.875471	0.381318	NA
GH35 3.2.1.23 3.2.1.38	0.163682	-0.996432	4.32788	-0.230235	0.817909	NA
GH4 3.2.1.122	0.179201	-0.27511	4.32788	-0.063567	0.949315	NA
GH4 3.2.1.139	0.213031	-0.275106	4.32788	-0.063566	0.949316	NA
GH4 3.2.1.22	0.270197	-0.996413	4.32788	-0.230231	0.817912	NA
GH43_12 3.2.1.55	0.213031	-0.275106	4.32788	-0.063566	0.949316	NA
GH43_9	0.272549	-0.275182	4.32788	-0.0635836	0.949302	NA
GH48	0.436893	1.45713	3.13048	0.465466	0.641597	NA
GH5_37 3.2.1.74	0.106515	-0.275125	4.32788	-0.0635703	0.949312	NA
GH5_44 3.2.1.-	0.331802	-2.00043	4.30503	-0.464673	0.642165	NA
GH5_8	1.1837	0.703796	1.68696	0.417199	0.676533	NA
GT11 2.4.1.-	0.106515	-0.275125	4.32788	-0.0635703	0.949312	NA
GT21	0.566173	0.611069	2.54254	0.240338	0.810068	NA
GT29 2.4.99.6	0.359011	-0.275185	3.76768	-0.0730383	0.941776	NA
GT29 2.4.99.7	1.37926	0.570836	1.90049	0.300363	0.7639	NA
GT45	1.13816	0.3063	1.57807	0.194098	0.846099	NA
GT48	0.741499	-0.275154	2.64812	-0.103905	0.917244	NA
GT59	0.397506	-0.275159	3.12658	-0.0880064	0.929872	NA
PL22	0.508896	-0.3755	2.1024	-0.178606	0.858247	NA
PL6	0.500134	2.0201	4.27756	0.472256	0.636744	NA
PL8 4.2.2.1	1.62944	-0.5517	1.85782	-0.296962	0.766496	NA
AA1_2	0.4621	-1.78598	2.683	-0.665665	0.505626	NA
AA1_3	0.32016	0.446154	3.92	0.113815	0.909385	NA
CE1 3.1.1.73	0.896067	-1.82029	2.55833	-0.711514	0.476766	NA
CE4 3.1.1.72	0.136244	-0.275113	4.32788	-0.0635675	0.949315	NA
GH13_19 3.2.1.98	0.140393	0.972317	4.31621	0.225271	0.821769	NA
GH13_20 3.2.1.133	0.800252	0.230656	2.12468	0.108561	0.913551	NA
GH13_20 3.2.1.133 3.2.1.54	0.0726856	-0.275125	4.32788	-0.0635703	0.949312	NA
GH13_25 2.4.1.25 3.2.1.33	0.165143	0.446175	4.32788	0.103093	0.917889	NA
GH16 3.2.1.83	0.978606	-1.91516	1.89358	-1.0114	0.311826	NA
GH22	0.303598	-0.275196	4.32788	-0.0635868	0.949299	NA
GH3 3.2.1.37 3.2.1.55	1.30274	-0.10019	2.22642	-0.0450005	0.964107	NA
GH42 3.2.1.23 3.2.1.-	0.300525	0.446198	3.92352	0.113724	0.909457	NA
GH43_13	0.200716	-0.275132	4.32788	-0.0635719	0.949311	NA
GH43_16 3.2.1.-	0.145371	-0.275112	4.32788	-0.0635672	0.949315	NA
GH43_33 3.2.1.55	0.478356	2.3732	3.03076	0.783038	0.433605	NA
GH5_4 3.2.1.-	1.44258	-0.41032	1.43986	-0.284971	0.775666	NA
GH73 3.2.1.-	0.650134	-1.04267	2.59726	-0.401451	0.688088	NA
GH9 3.2.1.-	0.112199	0.446196	4.32788	0.103098	0.917885	NA
GH94 2.4.1.-	0.180851	-1.6421	4.32381	-0.37978	0.704109	NA
GT1 2.4.1.173	1.52921	-2.36297	1.65754	-1.42559	0.153985	NA
GT14 2.4.2.26	0.0726856	-0.275125	4.32788	-0.0635703	0.949312	NA
GT29 2.4.99.-	0.318186	-0.275165	3.93561	-0.0699168	0.94426	NA
GT29 2.4.99.1	0.717893	-0.996491	2.92255	-0.340966	0.733129	NA
GT31 2.4.1.149	0.214893	-0.996452	4.32788	-0.23024	0.817905	NA
GT50 2.4.1.-	0.0726856	-0.275125	4.32788	-0.0635703	0.949312	NA
GT6	0.577407	-0.996489	2.53828	-0.392584	0.694627	NA
GT64 2.4.1.223 2.4.1.225	0.223917	-0.275179	4.32788	-0.0635828	0.949302	NA
GT76	0.300844	-0.275186	3.94455	-0.0697635	0.944382	NA
GT90 2.4.1.- 2.4.2.-	1.22418	-1.60827	1.86374	-0.862927	0.388178	NA
PL1_6 4.2.2.2	0.0726856	-0.275125	4.32788	-0.0635703	0.949312	NA
PL8 4.2.2.12	0.12803	-0.275145	4.32788	-0.063575	0.949309	NA
CBM45	0.225512	-0.996472	4.22284	-0.235972	0.813454	NA
GH1 3.2.1.21	1.56836	0.754216	1.69278	0.445548	0.655924	NA
GH13 3.2.1.54	0.637165	-0.124335	2.02347	-0.0614465	0.951004	NA
GH13_8 2.4.1.18	0.244759	-0.996413	4.32788	-0.230231	0.817912	NA
GH16 3.2.1.81	1.16729	-1.91071	2.22287	-0.859568	0.390027	NA
GH3 3.2.1.21 3.2.1.58	0.0635588	-0.275125	4.32788	-0.0635703	0.949312	NA
GH43_11 3.2.1.37	0.984247	1.07751	1.8064	0.596494	0.550845	NA
GH54	0.217863	1.49996	4.29589	0.349161	0.726969	NA
GH56 3.2.1.35	0.306892	-0.275198	4.32788	-0.0635872	0.949299	NA
GH63 3.2.1.106	0.211268	-0.275178	4.32788	-0.0635826	0.949303	NA
GH67 3.2.1.139	0.956117	-3.15155	1.87046	-1.68491	0.0920064	NA
GH9 3.2.1.151	0.0635588	-0.275125	4.32788	-0.0635703	0.949312	NA
GT11 2.4.1.69	0.544326	0.446173	2.45576	0.181684	0.85583	NA
GT14 2.4.1.102	0.449639	-0.996492	3.05907	-0.32575	0.744614	NA
GT43	0.155924	-0.275163	4.32788	-0.0635791	0.949305	NA
GT6 2.4.1.87	0.173442	0.446175	4.32788	0.103093	0.917889	NA
GT92	1.63167	0.113806	1.87422	0.0607219	0.951581	NA
PL1_5	1.37526	0.447962	1.51091	0.296485	0.766859	NA
PL21_1	0.127118	-0.275114	4.32788	-0.0635677	0.949314	NA
PL8_3	0.317794	-0.275093	4.32788	-0.0635629	0.949318	NA
PL8_3 4.2.2.5	0.127118	-0.275114	4.32788	-0.0635677	0.949314	NA
AA1_1	0.058866	-0.275159	4.32788	-0.0635781	0.949306	NA
CBM21	0.11747	-0.275181	4.32788	-0.0635834	0.949302	NA
GH10 3.2.1.-	0.436538	-0.996533	4.32788	-0.230259	0.817891	NA
GH130 2.4.1.281	0.058866	-0.275159	4.32788	-0.0635781	0.949306	NA
GH20 3.2.1.52 3.2.1.96	0.460364	-0.275237	4.32788	-0.0635963	0.949292	NA
GH43_21	0.26967	-0.27518	4.10126	-0.0670963	0.946505	NA
GH46	0.773102	1.29208	2.12023	0.609406	0.542255	NA
GT1 2.4.1.45	0.394808	-0.275205	3.66196	-0.0751522	0.940094	NA
GT22 2.4.1.-	0.676419	0.14279	2.66644	0.0535509	0.957293	NA
GT64 2.4.1.223	0.28086	-0.275217	4.32788	-0.0635916	0.949295	NA
AA3_1	0.211542	-0.996499	4.32788	-0.230251	0.817897	NA
AA5_2	0.0461825	-0.275159	4.32788	-0.0635781	0.949306	NA
CBM25	0.569452	-1.0491	2.24835	-0.466608	0.64078	NA
CBM38	0.560461	3.34309	2.71454	1.23155	0.218118	NA
CE3 3.1.1.72	0.598017	1.40132	4.30012	0.32588	0.744515	NA
CE8 3.-.-.-	0.900391	1.47935	2.91653	0.50723	0.611993	NA
GH13_16 5.4.99.16	0.100721	0.446162	4.32788	0.10309	0.917891	NA
GH31 3.2.1.11 2.4.1.-	0.404907	-0.949596	3.16523	-0.300009	0.76417	NA
GH43_16 3.2.1.55 3.2.1.8	0.525738	-2.54434	2.08548	-1.22003	0.222455	NA
GH43_5	0.639562	2.83373	3.3106	0.855957	0.392022	NA
GH48 3.2.1.176	0.242035	-1.76121	4.15339	-0.424041	0.671536	NA
GH66 2.4.1.248	0.197244	0.446125	4.32788	0.103082	0.917898	NA
GT0 2.4.99.-	0.0461825	-0.275159	4.32788	-0.0635781	0.949306	NA
GT32 2.4.1.-	0.790645	1.85312	2.4181	0.766353	0.443466	NA
GT60	0.0461825	-0.275159	4.32788	-0.0635781	0.949306	NA
GT7 2.4.1.174	0.0461825	-0.275159	4.32788	-0.0635781	0.949306	NA
AA3_3	0.110689	-0.27518	4.32788	-0.0635831	0.949302	NA
GH13_18 2.4.1.7	0.0553445	-0.275159	4.32788	-0.0635781	0.949306	NA
GH13_31 5.4.99.11	0.109883	0.446162	4.32788	0.10309	0.917891	NA
GH15 3.2.1.3	0.0553445	-0.275159	4.32788	-0.0635781	0.949306	NA
GH28 3.2.1.15	0.150203	0.44614	4.32788	0.103085	0.917895	NA
GH3 3.2.1.21 3.2.1.37	0.460551	0.272724	2.58973	0.10531	0.91613	NA
GH38 3.2.1.170	0.164422	1.4014	4.30012	0.325898	0.744501	NA
GH43_37	0.113948	-0.275181	4.32788	-0.0635832	0.949302	NA
GH5_10	0.187316	1.03741	4.31401	0.240475	0.809962	NA
GH5_13	0.308958	1.13705	4.2826	0.265504	0.790621	NA
GH5_4 3.1.1.72 3.2.1.4	0.0553445	-0.275159	4.32788	-0.0635781	0.949306	NA
GH94 2.4.1.20	0.555711	-2.1867	2.9429	-0.743042	0.457456	NA
GT2 2.4.1.-	0.169678	-1.69509	4.32114	-0.392278	0.694853	NA
GT28 2.4.1.-	0.0553445	-0.275159	4.32788	-0.0635781	0.949306	NA
GT53	0.0553445	-0.275159	4.32788	-0.0635781	0.949306	NA
GT8 2.4.2.-	0.0553445	-0.275159	4.32788	-0.0635781	0.949306	NA
PL10_2	0.0553445	-0.275159	4.32788	-0.0635781	0.949306	NA
PL5	0.0553445	-0.275159	4.32788	-0.0635781	0.949306	NA
GH119 3.2.1.1	0.117208	-0.275181	4.32788	-0.0635834	0.949302	NA
GH25 3.2.1.17	0.883107	-4.21541	2.59061	-1.62719	0.103697	NA
GH8 3.2.1.132 3.2.1.4 3.2.1.73	0.0586038	-0.275159	4.32788	-0.0635781	0.949306	NA
GH94 2.4.1.31	0.224429	1.42139	4.29924	0.330614	0.740936	NA
PL12_3	0.112687	-0.996466	4.32788	-0.230243	0.817903	NA
PL9_2	0.0586038	-0.275159	4.32788	-0.0635781	0.949306	NA
CE13	0.191507	-2.31993	4.28766	-0.541072	0.588458	NA
CE4 3.5.1.-	0.271587	-1.46097	4.0022	-0.36504	0.715081	NA
GH13_19 3.2.1.-	0.24559	-2.68364	4.26962	-0.628544	0.529648	NA
GH30_8 3.2.1.8	1.19985	-4.18266	2.30668	-1.81328	0.0697885	NA
GH32 3.2.1.26	0.150763	-0.945394	4.32281	-0.218699	0.826884	NA
GH5_37	0.900457	1.15454	3.01173	0.383349	0.701461	NA
GH58	0.0935966	-0.275125	4.32788	-0.0635703	0.949312	NA
GH67 3.2.1.131	0.416318	0.578745	4.23388	0.136694	0.891273	NA
GT4 2.4.1.157	0.337477	-3.14981	4.25216	-0.740754	0.458842	NA
CE5	0.611754	-3.1333	4.14156	-0.756551	0.449319	NA
GH13_20 3.2.1.1	0.228666	-2.59041	4.27383	-0.60611	0.544442	NA
GH16 3.2.1.6 3.2.1.73	8.43788	6.78098	4.20763	1.61159	NA	NA
GH16 3.2.1.73 3.2.1.8	0.114333	-1.69507	4.32115	-0.392274	0.694856	NA
GH32 2.4.1.-	0.433955	-1.23518	3.59329	-0.343746	0.731037	NA
GH35 3.2.1.23 3.2.1.-	0.117739	-1.72543	4.3194	-0.39946	0.689554	NA
GH43_29 3.2.1.37 3.2.1.55	0.620318	-0.872021	3.33061	-0.26182	0.79346	NA
GH44	0.130534	0.316143	4.31401	0.0732828	0.941581	NA
GH5_1 3.2.1.4	0.376553	-0.613823	3.66188	-0.167625	0.866878	NA
GH5_37 3.2.1.4	0.417947	0.533054	3.61372	0.147508	0.882731	NA
GH5_47	0.289239	-2.92672	4.25983	-0.68705	0.492051	NA
GH93 3.2.1.-	0.1715	-2.17822	4.29598	-0.507037	0.612129	NA
GT5 2.4.1.21	0.0571665	-0.996445	4.32788	-0.230239	0.817906	NA
GT74 2.4.1.69	0.342999	-3.17235	4.25145	-0.746181	0.455558	NA
PL22_1	0.114333	-1.69507	4.32115	-0.392274	0.694856	NA
PL7_5	0.0571665	-0.996445	4.32788	-0.230239	0.817906	NA
GH0 3.2.1.4	0.0605728	-0.996445	4.32788	-0.230239	0.817906	NA
GH1 3.2.1.21 3.2.1.38	0.0605728	-0.996445	4.32788	-0.230239	0.817906	NA
GH13_14 3.2.1.68	0.183428	-1.08691	4.3148	-0.251903	0.801116	NA
GH13_31 3.2.1.10	0.0605728	-0.996445	4.32788	-0.230239	0.817906	NA
GH13_39 3.2.1.1	0.502395	-0.856177	4.2115	-0.203295	0.838904	NA
GH32 3.2.1.7	0.179114	0.806904	4.29472	0.187883	0.850969	NA
GH4 3.2.1.20	0.22419	1.15479	4.28202	0.269683	0.787404	NA
GH43_11 3.2.1.37 3.2.1.55	0.311387	0.190644	3.90891	0.0487716	0.961101	NA
GH43_30	0.258142	1.40171	4.27436	0.327935	0.742961	NA
GH5_40	0.0605728	-0.996445	4.32788	-0.230239	0.817906	NA
PL9_1 4.2.2.2	0.115112	-0.275125	4.32788	-0.0635703	0.949312	NA
GH100	0.122855	-0.275125	4.32788	-0.0635703	0.949312	NA
GH119	0.0833415	-0.996445	4.32788	-0.230239	0.817906	NA
GH13 3.2.1.1	0.0833415	-0.996445	4.32788	-0.230239	0.817906	NA
GH13_13 3.2.1.41	0.200536	-1.27912	4.30503	-0.297123	0.766373	NA
GH16 3.2.1.39 3.2.1.6	0.166683	-2.00041	4.30503	-0.464669	0.642169	NA
GH43_12 3.2.1.37	0.166683	-2.00041	4.30503	-0.464669	0.642169	NA
GH5_45	0.0833415	-0.996445	4.32788	-0.230239	0.817906	NA
AA0	0.054539	0.446182	4.32788	0.103095	0.917888	NA
GH112 2.4.1.211 2.4.1.-	0.054539	0.446182	4.32788	0.103095	0.917888	NA
GH142	0.195613	2.10734	4.27506	0.492937	0.622057	NA
GH31 3.2.1.10 3.2.1.20	0.054539	0.446182	4.32788	0.103095	0.917888	NA
GH43_20	0.0883925	1.16327	4.31	0.2699	0.787237	NA
GH5_19	0.054539	0.446182	4.32788	0.103095	0.917888	NA
GH5_34	0.054539	0.446182	4.32788	0.103095	0.917888	NA
GH88 3.2.1.-	0.122246	1.55681	4.29356	0.362591	0.71691	NA
GT4 2.4.1.198	0.109078	1.40142	4.30012	0.325903	0.744498	NA
GT4 2.4.1.208	0.154304	1.49994	4.29589	0.349157	0.726971	NA
AA3_3 1.1.3.13	0.0395138	0.446182	4.32788	0.103095	0.917888	NA
CBM74	0.440204	3.26617	4.23728	0.770818	0.440815	NA
CE7 3.1.1.-	0.541765	3.56325	4.2315	0.842078	0.399744	NA
GH13_14 2.4.1.25 3.2.1.33 3.2.1.41	0.118541	1.52821	4.29472	0.355835	0.721964	NA
GH13_20 3.2.1.135	0.0395138	0.446182	4.32788	0.103095	0.917888	NA
GH13_32 3.2.1.1 3.2.1.41	0.197569	2.12302	4.27437	0.496687	0.61941	NA
GH13_7	0.0733674	1.03745	4.31401	0.240485	0.809955	NA
GH16 3.2.1.-	0.0395138	0.446182	4.32788	0.103095	0.917888	NA
GH29 3.2.1.63	0.688391	3.90704	4.22612	0.924498	0.355227	NA
GH3 3.2.1.45	0.496591	3.43926	4.23377	0.812339	0.416597	NA
GH43_1 3.2.1.37 3.2.1.55	1.62519	5.14025	3.98278	1.29062	0.196836	NA
GH43_29 3.2.1.8	0.552977	3.5936	4.23097	0.849355	0.395684	NA
GH5 3.2.1.-	0.29913	2.71479	4.25166	0.638526	0.523132	NA
GH5_37 3.2.1.-	0.259616	2.51378	4.25839	0.590314	0.55498	NA
GH5_4 3.2.1.4 3.2.1.4	0.0733674	1.03745	4.31401	0.240485	0.809955	NA
GH65 2.4.1.282	0.355516	2.96252	4.24453	0.697961	0.485202	NA
GT2 2.4.1.- 2.4.1.- 2.4.1.212	0.174928	1.98477	4.27862	0.463881	0.642733	NA
GT28 2.4.1.241	0.214442	2.24482	4.26893	0.525851	0.598991	NA
PL10	0.902833	4.29549	4.22138	1.01756	0.308889	NA
PL11_2	0.29913	2.71479	4.25166	0.638526	0.523132	NA
PL17_2	1.17932	4.67895	4.21779	1.10934	0.267285	NA
GH13_31 3.2.1.10 3.2.1.-	0.0338535	0.446182	4.32788	0.103095	0.917888	NA
GH16 3.2.1.6	3.62233	18.2548	4.20983	4.33622	NA	NA
GH33 3.2.1.-	0.169268	1.94852	4.27973	0.455291	0.6489	NA
GH43_16 3.2.1.37 3.2.1.55	0.203121	2.17155	4.27215	0.508303	0.611241	NA
GH5_2 3.2.1.-	0.0338535	0.446182	4.32788	0.103095	0.917888	NA
GH5_4 3.2.1.151	0.0338535	0.446182	4.32788	0.103095	0.917888	NA
GH5_8 3.2.1.78	0.0677071	0.972305	4.31621	0.225268	0.821771	NA
PL1_5 4.2.2.2	0.0338535	0.446182	4.32788	0.103095	0.917888	NA

## Sheet: Sheet 19 - Interaction Term
	baseMean	log2FoldChange	lfcSE	stat	pvalue	padj
GH43_29 3.2.1.-	108.646	-9.01462	1.72114	-5.2376	1.63e-07	7.06e-05
GH141	132.98	-6.54502	1.37551	-4.75826	1.95e-06	0.000423726
GH43_4 3.2.1.99	219.596	-7.94937	1.74785	-4.54809	5.41e-06	0.000491057
GH43_19	61.4207	-7.29223	1.59506	-4.57176	4.84e-06	0.000491057
GH43_2	78.7916	-8.60856	1.89666	-4.53881	5.66e-06	0.000491057
PL10_1	51.7219	-8.28168	1.86817	-4.43304	9.29e-06	0.00067207
GH106	237.521	-6.18007	1.4094	-4.38488	1.16e-05	0.000719501
PL1_2	542.263	-6.21644	1.44083	-4.31449	1.6e-05	0.000867831
CBM0	1369.62	-2.9919	0.700019	-4.27403	1.92e-05	0.000925739
GH43_10	318.056	-4.72373	1.12767	-4.18893	2.8e-05	0.00121638
GH144	112.139	-4.36371	1.0475	-4.16583	3.1e-05	0.00122398
GH115 3.2.1.-	20.8268	-5.56674	1.37381	-4.05206	5.08e-05	0.00183612
GH43_34	935.684	-5.19334	1.2948	-4.01091	6.05e-05	0.00201929
CE8	345.295	-4.42567	1.12736	-3.92569	8.65e-05	0.0025022
GH13_32	32.464	2.6782	0.681213	3.93152	8.44e-05	0.0025022
PL9_1	145.277	-3.74952	0.970115	-3.86502	0.000111078	0.00301299
GH20	5226.26	-1.71401	0.445793	-3.84486	0.00012062	0.00307935
GH105	807.131	-2.92194	0.81659	-3.57821	0.000345949	0.00790221
GH43_29	231.932	-4.50746	1.2551	-3.59131	0.000329018	0.00790221
GH13_2 2.4.1.19	59.9953	-6.87598	1.94052	-3.54338	0.00039504	0.00856838
GH13_5	97.9895	2.36979	0.675832	3.50647	0.000454085	0.00856838
GH43_1	133.126	-4.77813	1.36051	-3.51202	0.000444706	0.00856838
GH139	30.0319	-6.85249	1.95147	-3.51145	0.00044567	0.00856838
GH5_2 3.2.1.4	19.3761	3.28815	0.94215	3.49005	0.000482926	0.00873292
PL26	79.0781	-4.68769	1.35928	-3.44866	0.000563383	0.00978033
CBM35	282.471	-3.22779	0.940026	-3.43373	0.000595347	0.00993772
GH11 3.2.1.8	44.0109	-2.68319	0.790025	-3.39634	0.000682945	0.0109777
GH33 3.2.1.18	707.187	-2.78896	0.828964	-3.36439	0.000767125	0.0118904
GH32 3.2.1.26 3.2.1.64 3.2.1.80	309.086	-4.6491	1.38659	-3.35289	0.000799722	0.0119683
GH104	40.5736	-2.18562	0.654092	-3.34146	0.000833385	0.0120563
GH36 3.2.1.22	59.1442	2.36687	0.714872	3.3109	0.00092997	0.0130196
GH138	67.1913	-4.72657	1.44183	-3.27817	0.00104481	0.0138864
GH89	547.02	-1.76523	0.539434	-3.27238	0.00106648	0.0138864
GH92 3.2.1.114 3.2.1.-	89.2474	-4.04514	1.23827	-3.26676	0.00108787	0.0138864
CBM20	550.654	-2.56366	0.788772	-3.25019	0.00115327	0.0143006
GH13 2.4.1.-	3.59011	8.97682	2.77686	3.23272	0.00122617	0.0143071
GH67	113.364	-4.77416	1.47962	-3.2266	0.00125269	0.0143071
GH92 3.2.1.-	621.637	-3.7727	1.16639	-3.23452	0.00121846	0.0143071
GH25	2915.58	2.07269	0.647623	3.20046	0.00137209	0.0152689
GH57	714.499	-2.9215	0.918316	-3.18137	0.00146583	0.0159042
GH30_4	52.6146	-3.89572	1.23072	-3.1654	0.00154869	0.0163935
GH73	3264.53	2.07813	0.666483	3.11805	0.00182049	0.0188117
GH13_2	468.548	-5.01729	1.61643	-3.10393	0.00190968	0.0188363
GH2 3.2.1.25	295.259	-3.81847	1.22879	-3.10749	0.00188681	0.0188363
GH98	339.613	-7.08013	2.29227	-3.0887	0.00201034	0.0193886
GH38 3.2.1.113 3.2.1.-	35.2487	-3.57743	1.17716	-3.03903	0.00237343	0.0223928
GH125 3.2.1.-	53.8158	-3.702	1.22497	-3.02212	0.00251011	0.0231785
GH133	1435.06	-3.20563	1.06754	-3.00281	0.00267498	0.0241863
GH31	4896.06	-1.04182	0.348886	-2.98613	0.00282528	0.024677
GH97	1026.17	-3.29814	1.10519	-2.98423	0.00284297	0.024677
GH92 3.2.1.113	220.949	-3.57417	1.20617	-2.96325	0.00304412	0.0259049
GH13_14 3.2.1.41	106.834	-3.43797	1.16463	-2.95199	0.00315733	0.0263516
GH13_5 3.2.1.1	4.39984	5.37023	1.84003	2.91856	0.0035165	0.0287955
GH29 3.2.1.51	162.858	-3.47541	1.19342	-2.91215	0.00358956	0.0288494
GH76 3.2.1.101	12.1266	-4.00092	1.37839	-2.9026	0.00370075	0.0292023
GH43_3	928.905	-1.59634	0.554166	-2.88062	0.00396896	0.0307595
GT3	346.032	-3.45828	1.20808	-2.86263	0.00420139	0.0319895
GT41	143.719	1.30498	0.456766	2.857	0.00427663	0.032001
GH78	1077.31	-2.29902	0.81377	-2.82515	0.00472589	0.0347633
CBM50	9696.16	0.772386	0.275541	2.80316	0.00506045	0.0366039
GH143	90.6198	-3.19354	1.14494	-2.78926	0.00528294	0.0375868
PL1	121.924	-1.94804	0.706563	-2.75707	0.00583227	0.0408259
GT10	17.8694	-4.01264	1.46511	-2.7388	0.00616635	0.0424793
GH140	73.097	-3.35568	1.23074	-2.72656	0.00639979	0.0433986
GH18	3322.64	-1.16157	0.430273	-2.69962	0.00694194	0.0455626
GH91	36.6389	-5.10582	1.89439	-2.69524	0.00703386	0.0455626
PL8_2	53.9908	-2.91437	1.08124	-2.6954	0.00703052	0.0455626
GH125	541.893	-2.18858	0.81895	-2.67242	0.00753068	0.0473669
GH43_18	631.284	-1.93203	0.72234	-2.67468	0.00747996	0.0473669
GH36	3656.13	-1.42051	0.544008	-2.61119	0.00902284	0.0552449
GH71	185.911	1.20322	0.460895	2.61062	0.00903777	0.0552449
PL11_1	208.662	-2.72484	1.04618	-2.60455	0.00919948	0.0554524
GH12	90.4366	-2.55545	0.984943	-2.59451	0.00947254	0.0557679
GH13_8	1257.11	-1.75792	0.677895	-2.5932	0.00950881	0.0557679
GH13_29	64.9446	2.0847	0.805897	2.5868	0.00968707	0.0560559
GT30	512.57	-1.71818	0.667033	-2.57586	0.00999909	0.0571001
PL8	127.816	-1.96555	0.768442	-2.55784	0.0105325	0.0593649
GH33 4.2.2.15	2267.82	-5.07314	1.98868	-2.55101	0.010741	0.0597642
GH49	2368.55	2.61734	1.03884	2.51948	0.0117529	0.0639464
GH84 3.2.1.169	189.435	-2.65697	1.055	-2.51845	0.0117874	0.0639464
GH1	4296.2	1.77448	0.706032	2.51332	0.0119602	0.064083
CE4	2268.66	1.3643	0.545347	2.50171	0.0123596	0.0641088
GH13_38	271.374	-2.09214	0.837342	-2.49855	0.0124702	0.0641088
GH130 2.4.1.320	236.969	-3.06453	1.22305	-2.50564	0.012223	0.0641088
GT83	211.248	-2.49438	0.999303	-2.49612	0.0125559	0.0641088
GH51	978.422	-2.01242	0.810507	-2.48292	0.0130312	0.0657621
GH145	43.5276	-3.25672	1.33526	-2.43901	0.0147276	0.071933
GH77	2404.83	0.812047	0.33302	2.43843	0.0147512	0.071933
GT20	50.3142	1.30234	0.532377	2.44628	0.0144339	0.071933
PL12_2	24.7181	-2.44571	1.00858	-2.4249	0.0153128	0.0738416
AA6	99.0003	2.40817	0.99589	2.41811	0.0156013	0.074406
CBM13	11845.7	0.895121	0.371312	2.4107	0.0159219	0.0751097
CE1	867.609	-1.52502	0.636285	-2.39676	0.0165409	0.0763271
GH43_22	196.452	2.45669	1.02658	2.39308	0.0167075	0.0763271
GT7 2.4.1.22 2.4.1.38 2.4.1.90	5.12742	3.77987	1.57901	2.39382	0.0166738	0.0763271
CBM16	12.0674	-2.41794	1.01684	-2.37788	0.0174124	0.0781737
CBM57	220.114	-1.85505	0.780541	-2.37662	0.017472	0.0781737
GH18 3.2.1.96	269.294	-3.39622	1.44021	-2.35813	0.0183671	0.0813399
GH111 3.2.1.-	7.04191	-3.78139	1.60614	-2.35433	0.0185562	0.0813474
GH43_19 3.2.1.55	15.0125	-4.33226	1.84536	-2.34765	0.0188923	0.0819926
GH76	177.036	-1.64418	0.701562	-2.3436	0.0190988	0.0820682
GH68	11.0644	3.1317	1.34602	2.32665	0.0199842	0.0850307
GH35	988.563	-1.35062	0.587639	-2.29838	0.0215403	0.0898893
GH43 3.2.1.55	4.1797	-3.86814	1.68166	-2.30019	0.0214374	0.0898893
CE12	630.164	-0.98264	0.429272	-2.28909	0.0220744	0.0910199
GH13_18	29.4535	2.8204	1.23355	2.2864	0.0222307	0.0910199
GH28	2182.66	-1.56568	0.686641	-2.2802	0.0225956	0.0916494
GH70	69.749	1.91487	0.846166	2.26299	0.0236362	0.0949825
GH43_35	273.485	-2.28339	1.01107	-2.2584	0.0239205	0.0952429
CBM66	6.62728	-2.78761	1.24334	-2.24203	0.0249592	0.0969072
GH92 3.2.1.24	374.72	-2.8975	1.28952	-2.24696	0.0246423	0.0969072
PL7	12.0025	5.74059	2.56131	2.24127	0.0250083	0.0969072
PL0	160.741	-1.77796	0.799813	-2.22297	0.0262181	0.100696
CBM27	27.5734	-2.30421	1.05186	-2.19061	0.0284801	0.106412
GH13 3.2.1.1 3.2.1.1 3.2.1.135 3.2.1.135 3.2.1.54 3.2.1.54	9.93449	-3.53405	1.61786	-2.18439	0.0289333	0.106412
GH13_14 3.2.1.1 3.2.1.41	6.01618	2.88444	1.31528	2.19303	0.0283053	0.106412
GT35	7302.56	0.942782	0.429561	2.19475	0.0281812	0.106412
GT64	4.84128	3.3278	1.52576	2.18108	0.0291774	0.106412
GH43_8	4.92914	-3.56692	1.63278	-2.18458	0.02892	0.106412
GH38	1720.55	1.94583	0.896696	2.17	0.0300067	0.108524
GH13_11 3.2.1.-	22.3471	1.98852	0.92862	2.14137	0.0322442	0.115653
GH43_31	62.715	-2.5826	1.21704	-2.12203	0.0338352	0.118423
GT96	68.7044	1.47916	0.696693	2.12312	0.0337441	0.118423
GH30_2	9.84688	-3.52385	1.65993	-2.12288	0.0337637	0.118423
GH11	26.7952	1.79908	0.859411	2.09339	0.0363141	0.125082
GH27	668.92	-0.74963	0.357546	-2.0966	0.0360292	0.125082
GH22 3.2.1.17	27.1859	2.81198	1.35181	2.08016	0.0375108	0.128186
GT28	2081.78	0.794816	0.383001	2.07523	0.037965	0.128725
GH102	975.498	1.89407	0.917001	2.06551	0.0388748	0.129782
GT66	755.861	0.996789	0.482367	2.06646	0.0387854	0.129782
GH13_14 3.2.1.-	7.1733	2.90436	1.42532	2.03769	0.0415808	0.137756
GH27 3.2.1.49	5.68202	3.30129	1.62834	2.0274	0.0426215	0.140134
PL8_2 4.2.2.20	31.0495	-2.23086	1.10275	-2.02299	0.043074	0.140557
GH97 3.2.1.22	94.7537	-2.30396	1.14214	-2.01722	0.0436722	0.140631
PL13 4.2.2.7	23.1413	-2.05624	1.01969	-2.01653	0.0437446	0.140631
GT8	1002.99	0.59696	0.296865	2.01088	0.0443383	0.141491
GH70 2.4.1.5	31.1021	2.11032	1.05528	1.99978	0.045524	0.144215
GH5_2	184.574	1.66601	0.836716	1.99113	0.0464669	0.144322
GH5_4	383.369	1.65382	0.830931	1.99032	0.0465554	0.144322
GH130 3.2.1.-	12.8665	-3.15557	1.58528	-1.99054	0.0465314	0.144322
GH43	65.296	-1.40576	0.711106	-1.97686	0.0480577	0.147922
GH13_39 3.2.1.1 3.2.1.41	8.58203	2.32253	1.17712	1.97305	0.0484895	0.148065
GH51 3.2.1.55	38.4584	-2.08391	1.05758	-1.97045	0.0487862	0.148065
GH13_39	1166.95	1.9625	0.999967	1.96257	0.0496963	0.149779
CBM23	87.4264	2.14201	1.106	1.93671	0.0527805	0.156896
GH123	307.416	-1.04894	0.540929	-1.93915	0.0524826	0.156896
GH13_4	1186.65	1.85317	0.982751	1.8857	0.0593353	0.173997
GH55	640.288	0.525461	0.278535	1.88652	0.0592248	0.173997
GH13_9	3559.4	1.05756	0.574303	1.84147	0.0655523	0.190937
GH109	2668.61	-0.880005	0.479274	-1.83612	0.0663396	0.19178
PL1 4.2.2.-	47.5422	2.14006	1.16719	1.83352	0.0667251	0.19178
GH13	3111.92	0.552165	0.30317	1.82131	0.0685604	0.195758
CE2	103.06	-1.09089	0.600238	-1.81742	0.0691523	0.195767
CBM1	6.9161	-1.83478	1.01068	-1.81538	0.0694656	0.195767
GT23	8.26987	-2.22284	1.23017	-1.80694	0.0707714	0.19816
CBM32	1779.23	-0.790174	0.440949	-1.79199	0.0731354	0.20217
GH113	11.4638	-4.8934	2.7307	-1.792	0.0731334	0.20217
GH97 3.2.1.20	3.03485	-5.66937	3.1699	-1.7885	0.0736953	0.202429
GH13_26	237.478	0.723204	0.409616	1.76556	0.077469	0.211456
GH4	654.793	1.59915	0.912009	1.75343	0.0795277	0.213056
GH95	2188.68	-0.837084	0.476386	-1.75716	0.0788911	0.213056
GT82	5.04092	3.27667	1.86683	1.75521	0.0792235	0.213056
GH13_9 2.4.1.18	215.526	1.9145	1.09884	1.74229	0.081458	0.215566
GH5	39.3587	1.3861	0.794694	1.74419	0.0811264	0.215566
GT27	959.828	-0.852652	0.490309	-1.73901	0.0820333	0.215773
GT26	609.383	0.882558	0.511007	1.72709	0.0841506	0.220008
GH62	3.36063	2.57549	1.49971	1.71733	0.0859189	0.223286
PL15_2	8.53704	-2.02831	1.18902	-1.70586	0.0880343	0.227422
GH5_44	12.5344	4.55457	2.68136	1.6986	0.0893942	0.228218
PL7_3	6.38086	5.37626	3.16182	1.70037	0.0890612	0.228218
GH8 3.2.1.8	3.00488	-4.16216	2.45877	-1.69278	0.0904971	0.229018
GH43_7	66.8396	-9.92639	5.86879	-1.69139	0.090763	0.229018
PL11_1 4.2.2.-	3.58879	-4.92813	2.92236	-1.68636	0.0917272	0.230113
CE6	240.043	-0.707526	0.420966	-1.68072	0.092817	0.231509
CBM41	70.3851	1.39649	0.837356	1.66774	0.0953673	0.235706
PL12	165.741	2.02098	1.21261	1.66664	0.0955859	0.235706
CBM54	790.62	0.836782	0.503811	1.6609	0.0967327	0.237186
GT89	9.04186	2.3228	1.40749	1.65032	0.0988781	0.241085
GT2	283195	1.08941	0.669778	1.62653	0.103838	0.251763
PL13	4.789	-2.22032	1.38018	-1.60872	0.107678	0.259623
GH26	756.866	1.7684	1.10401	1.60179	0.109201	0.261842
GH8	115.429	-1.64295	1.03178	-1.59234	0.111309	0.265428
GH112 2.4.1.211	138.328	1.79972	1.13798	1.58151	0.113762	0.269647
GH13_35	9.47898	2.31414	1.46551	1.57907	0.11432	0.269647
GH23	2095.95	0.588989	0.375299	1.56939	0.116558	0.273438
GH13_11	3558.26	0.643872	0.411567	1.56444	0.117715	0.274215
GT13 2.4.1.-	4.02829	-2.77944	1.77876	-1.56257	0.118153	0.274215
GH128	108.849	-1.23099	0.79821	-1.54219	0.123027	0.28401
CE0	705.494	-0.799155	0.525435	-1.52094	0.128275	0.291472
GH115	290.782	-1.26572	0.831065	-1.52301	0.127756	0.291472
GH127	348.27	-1.20011	0.786649	-1.5256	0.12711	0.291472
AA10	18.5201	1.21329	0.799317	1.51791	0.129037	0.291677
GH99	237	0.710594	0.46936	1.51396	0.130036	0.292412
GH30_3	12.6619	-1.20008	0.799832	-1.50042	0.133506	0.298669
GT57	4.36646	-1.72206	1.15828	-1.48674	0.137082	0.305096
GH2 3.2.1.23	191.977	1.61373	1.09489	1.47387	0.140516	0.310838
GH72	734.986	0.461179	0.313359	1.47173	0.141095	0.310838
GH5_7	99.1331	1.707	1.16399	1.46651	0.142509	0.312368
GH10	1255.6	0.798648	0.547459	1.45883	0.144613	0.313809
GH30	24.2142	0.915152	0.626597	1.46051	0.14415	0.313809
GH5_38 3.2.1.4	15.7044	-1.51041	1.04128	-1.45053	0.146909	0.317207
AA7	3.93281	2.20589	1.52456	1.44691	0.147923	0.317381
GT4 2.4.1.-	3.34302	-3.00095	2.07676	-1.44502	0.148452	0.317381
GH78 3.2.1.40	5.68523	1.62964	1.13141	1.44036	0.149765	0.318618
GH50	6.82212	2.07548	1.44585	1.43547	0.151152	0.319242
GH63	35.3889	-0.81924	0.571327	-1.43393	0.151593	0.319242
AA3	5.92492	1.9951	1.39364	1.43158	0.152265	0.319242
GH2	12111.6	-0.566411	0.401205	-1.41177	0.158017	0.329088
PL12_2 4.2.2.8	15.1597	-1.22514	0.868763	-1.41021	0.158478	0.329088
GH13_42	40.2888	-8.4729	6.03513	-1.40393	0.160339	0.331368
GH120	143.725	1.79817	1.30217	1.3809	0.167309	0.342999
GH29 3.2.1.111	6.64482	-1.98312	1.43691	-1.38013	0.167548	0.342999
CBM3	11.6445	-1.30959	0.951174	-1.37681	0.16857	0.343471
CBM48	622.354	0.363783	0.265468	1.37035	0.170578	0.345939
GH30_5	8.54483	2.55273	1.89672	1.34587	0.178345	0.360009
GH1 3.2.1.86	4.36035	1.94594	1.46253	1.33053	0.183343	0.360947
GH13_16	26.565	1.42864	1.07145	1.33337	0.182411	0.360947
GT5	9645.35	0.977502	0.735437	1.32914	0.1838	0.360947
GT9	1663.8	0.476139	0.355829	1.33811	0.18086	0.360947
GH30_8	3.32422	-3.5107	2.63549	-1.33209	0.182832	0.360947
GH13_32 3.2.1.1	18.1044	-8.04237	6.03542	-1.33253	0.182687	0.360947
GH10 3.2.1.8	96.0309	0.902059	0.689334	1.30859	0.190672	0.372755
GT56	5.00383	1.51852	1.16645	1.30184	0.192972	0.373883
GH99 3.2.1.130 3.2.1.-	3.65658	-2.04705	1.57045	-1.30348	0.19241	0.373883
GH20 3.2.1.140	6.52893	-1.47335	1.13907	-1.29347	0.19585	0.377772
CE14	592.608	0.672243	0.522958	1.28546	0.198631	0.379642
GH110 3.2.1.22	17.5871	-1.58617	1.24284	-1.27625	0.201867	0.379642
GH13_19	5.26825	2.0433	1.59334	1.2824	0.199704	0.379642
GH13_23	5.68051	1.31388	1.02994	1.27568	0.202068	0.379642
GT74	6.66784	1.80383	1.4099	1.2794	0.200758	0.379642
GH13_20 3.2.1.54	2.96093	2.36763	1.84464	1.28352	0.199311	0.379642
GH16 3.2.1.39	6.15528	1.69622	1.34748	1.25881	0.208099	0.387618
GH66 2.4.1.248 3.2.1.11	4.15493	2.38755	1.8932	1.26112	0.207267	0.387618
GH42	669.108	1.26825	1.01608	1.24818	0.211965	0.393132
GH31 3.2.1.177	3.07536	-3.98602	3.20642	-1.24314	0.213818	0.393208
GH50 3.2.1.23	9.85855	2.18222	1.75484	1.24355	0.213667	0.393208
GH13_12	7.78148	-1.29913	1.05698	-1.2291	0.219036	0.399418
PL15	10.521	1.86992	1.51855	1.23138	0.21818	0.399418
GH13_37	11.4453	-7.38105	6.03574	-1.22289	0.221371	0.401988
GH64	15.6958	1.04064	0.859845	1.21027	0.226177	0.407509
GT100	62.5377	1.33766	1.10553	1.20997	0.22629	0.407509
GT41 2.4.1.255	8.94108	-1.36848	1.13916	-1.20131	0.229631	0.410614
GH43_1 3.2.1.37	10.4261	-7.24662	6.03582	-1.2006	0.229906	0.410614
GH123 3.2.1.53 3.2.1.-	21.0299	-1.52614	1.28367	-1.18889	0.234484	0.414432
GH43_11	70.4478	1.10083	0.926777	1.18781	0.234909	0.414432
GH5_21	9.9427	-7.17817	6.03587	-1.18925	0.23434	0.414432
GH81	8.01033	-1.04562	0.890014	-1.17483	0.240061	0.421808
GH93	80.2633	-0.584138	0.498758	-1.17119	0.241524	0.422668
GH43_27	62.9062	1.58924	1.36028	1.16832	0.242679	0.422983
GH13_31	1188.56	1.19114	1.0223	1.16516	0.243955	0.423505
GT7	731.67	0.401334	0.347025	1.1565	0.247477	0.427909
GH19	3568.84	0.665122	0.585573	1.13585	0.25602	0.43918
PL12_1	4.99088	2.83779	2.49378	1.13795	0.255143	0.43918
GT22	919.246	0.315823	0.283557	1.11379	0.26537	0.453428
GH5_5	8.50089	-1.7491	1.58387	-1.10432	0.269454	0.4586
GH32	2820.95	0.803997	0.731831	1.09861	0.271938	0.46102
GH9	1256.75	1.23389	1.13095	1.09102	0.275264	0.464843
GT35 2.4.1.1	5.51582	-1.33834	1.24839	-1.07205	0.283697	0.477227
GH92	16484.9	-1.14389	1.08052	-1.05865	0.289759	0.485542
GH136	277.628	1.19509	1.13682	1.05125	0.293144	0.487451
GH3 3.2.1.37	4.43651	1.25795	1.19464	1.053	0.292341	0.487451
GH97 3.2.1.3	119.85	-1.80176	1.73872	-1.03626	0.300083	0.497084
CE7	127.771	-0.724964	0.702196	-1.03242	0.301874	0.497381
GH0 3.2.1.140	7.5616	1.56564	1.51947	1.03039	0.302828	0.497381
GH26 3.2.1.78	8.0144	1.20419	1.17078	1.02853	0.303701	0.497381
GH85 3.2.1.96	11.1373	1.61395	1.58955	1.01535	0.30994	0.505691
CBM5	337.88	-0.379809	0.376232	-1.00951	0.312732	0.506439
GH8 3.2.1.156	4.71163	-6.10172	6.03696	-1.01073	0.312147	0.506439
GH29	1906.23	-0.384977	0.38323	-1.00456	0.315109	0.508392
GH103	23.9068	-0.712254	0.71614	-0.994573	0.319944	0.508629
GH129	338.735	1.21113	1.21102	1.00009	0.317269	0.508629
GH59 3.2.1.46	3.06485	-1.58881	1.59266	-0.997584	0.318481	0.508629
GT34	43.4694	0.984679	0.989816	0.99481	0.319829	0.508629
GH59	20.2684	1.42687	1.45122	0.983223	0.325498	0.51557
GH13_13	9.23817	-1.02751	1.04881	-0.979691	0.327239	0.516442
PL9_3	13.617	0.755029	0.79021	0.955479	0.339336	0.533593
GH129 3.2.1.49	4.68925	1.44461	1.5415	0.93715	0.348681	0.546309
PL4_1	13.7424	-1.10894	1.18786	-0.933561	0.350531	0.547231
GH30_1	29.5488	0.854472	0.91821	0.930584	0.352069	0.547662
GH20 3.2.1.-	42.8415	0.848716	0.919233	0.923288	0.355857	0.551579
GH95 3.2.1.63	249.518	0.948408	1.03635	0.915147	0.360114	0.556191
CBM14	291.602	0.520228	0.573604	0.906946	0.364435	0.560868
GH101	991.672	1.47279	1.66217	0.886067	0.375581	0.572361
GH24	245.177	0.830266	0.93757	0.885551	0.375859	0.572361
GT15	8.07676	1.19242	1.34169	0.888749	0.374138	0.572361
GH17	95.7792	-0.614379	0.702882	-0.874085	0.382072	0.578538
GH5_9	41.1832	1.02691	1.1761	0.87315	0.382581	0.578538
GT80 2.4.99.1	6.38161	0.821152	0.943958	0.869902	0.384354	0.5792
GH101 3.2.1.97	215.944	1.68895	1.9748	0.855254	0.39241	0.589295
GH13_30	14.2757	0.78013	0.924701	0.843657	0.398861	0.596917
PL6_2	3.98806	-1.65131	1.97924	-0.834312	0.404105	0.602686
GT11	177.078	1.08731	1.30775	0.831434	0.405729	0.603035
GH111	3.95266	1.21697	1.49846	0.812148	0.416707	0.615139
GH66 3.2.1.11	121.299	0.886306	1.08943	0.813547	0.415904	0.615139
CBM2	527.335	0.765849	0.946849	0.808839	0.418608	0.61585
CBM62	7.29968	0.716719	0.894518	0.801234	0.422996	0.620204
GH43_17	91.1029	-0.502708	0.633975	-0.792946	0.427809	0.625149
CE15	25.3136	-0.622455	0.79714	-0.78086	0.434885	0.631237
GH38 3.2.1.24	15.9857	-0.907567	1.15938	-0.782801	0.433744	0.631237
GH13_2 3.2.1.116	6.70203	1.5279	2.00261	0.762957	0.445489	0.644474
GH27 3.2.1.22	3.18902	-1.1314	1.50919	-0.749675	0.45345	0.653812
GH86	178.351	0.66923	0.896316	0.746644	0.455278	0.654052
GT4	18903.2	0.214964	0.288772	0.744406	0.456631	0.654052
GH112	2158.94	1.0021	1.36229	0.735596	0.461977	0.659533
CBM79	4.41574	1.23038	1.68626	0.729653	0.465602	0.662529
GH18 3.2.1.14	55.9661	0.365303	0.503724	0.725204	0.468327	0.664228
GH33	4918.53	0.434667	0.613271	0.708767	0.478469	0.676402
GT21 2.4.1.80	13.6256	0.824604	1.17162	0.703815	0.481548	0.678545
GH13_28 3.2.1.1	3.65194	-1.4043	2.00552	-0.70022	0.48379	0.679498
AA4	23.9036	0.771762	1.12028	0.688903	0.490884	0.682096
CBM37	308.645	0.712376	1.03444	0.688662	0.491036	0.682096
GH13_14	489.287	-0.642275	0.933969	-0.687684	0.491652	0.682096
GH15	5.96804	1.06148	1.57511	0.673906	0.500371	0.682096
GH2 3.2.1.31	213.96	0.997104	1.47269	0.677061	0.498367	0.682096
GH31 3.2.1.20	189.965	-0.643784	0.957239	-0.672543	0.501238	0.682096
GH43_33	5.68515	1.15546	1.6992	0.68	0.496505	0.682096
GH47	324.951	0.288126	0.426588	0.67542	0.499409	0.682096
GH5 3.2.1.78	8.26591	0.878681	1.30687	0.672357	0.501356	0.682096
GH66	103.095	0.517952	0.765102	0.676972	0.498424	0.682096
GT18	8.64508	-1.10441	1.65256	-0.668302	0.503941	0.683469
GH47 3.2.1.113	19.3701	0.896752	1.34729	0.665596	0.50567	0.683678
GH3 3.2.1.21 3.2.1.74	6.08831	-0.968281	1.4763	-0.655882	0.5119	0.689952
CE11	1642.26	-0.20607	0.323201	-0.63759	0.523741	0.703462
GH13_28	420.357	0.489846	0.770921	0.635403	0.525165	0.703462
GH30_1 3.2.1.45	3.14708	-1.05494	1.70425	-0.619005	0.535913	0.71565
GH108	6.80637	0.650503	1.05818	0.614735	0.53873	0.717181
GT1	212.748	0.560269	0.915079	0.612262	0.540364	0.717181
GH42 3.2.1.23	6.34029	0.970996	1.59915	0.607194	0.543722	0.717572
GT51	4636.21	0.218078	0.360855	0.604337	0.54562	0.717572
GH43_32	5.00554	-1.51689	2.50276	-0.606084	0.544459	0.717572
GH3 3.2.1.21	59.4113	0.626576	1.04473	0.599749	0.548673	0.719409
CE9	4827.69	0.266164	0.452239	0.588547	0.556165	0.727035
GH13_41	2917.87	-0.801596	1.38962	-0.576845	0.564044	0.734737
GH5_25	20.9871	-0.324162	0.568928	-0.569778	0.568828	0.734737
GT1 2.4.1.17	41.553	-0.677833	1.18243	-0.573256	0.566471	0.734737
GT14	62.6425	-0.36514	0.638334	-0.572021	0.567308	0.734737
GH65	1543.63	-0.76134	1.37958	-0.551862	0.581043	0.746073
GT90	365.059	-0.246263	0.44423	-0.554358	0.579334	0.746073
GH74	22.8836	0.649504	1.19928	0.541579	0.588108	0.750703
PL11	3.82677	1.0199	1.87797	0.543087	0.58707	0.750703
CBM51	595.459	-0.26675	0.497203	-0.536501	0.591612	0.752684
GH43_12	220.471	-0.791255	1.4809	-0.534307	0.593129	0.752684
CBM9	222.12	0.389472	0.744946	0.522819	0.6011	0.760311
GH84 3.2.1.52	94.7453	0.880746	1.69178	0.520604	0.602643	0.760311
GH43_24	690.567	-0.293524	0.580883	-0.505306	0.613344	0.771569
CE0 3.1.1.73	12.6481	-0.59585	1.19781	-0.497451	0.618871	0.776272
GT47	1165.91	0.19779	0.401589	0.49252	0.622352	0.778388
GH89 3.2.1.50	36.5404	-0.714235	1.47047	-0.485718	0.627167	0.782156
GH135	35.3261	0.359869	0.756549	0.475672	0.634308	0.788795
GT24	4.16996	-0.61863	1.32617	-0.466479	0.640872	0.794682
GH5_48	6.66898	0.919212	1.99756	0.460167	0.645396	0.798011
GT29	134.91	0.196063	0.436088	0.449595	0.653003	0.805122
GH121	13.5238	0.535025	1.21747	0.439455	0.660332	0.809559
GH13_31 3.2.1.20	5.58858	0.919968	2.08541	0.441145	0.659108	0.809559
GH20 3.2.1.52	19.817	-0.461488	1.0636	-0.433894	0.664366	0.810349
GT84	4.81687	-0.545187	1.25788	-0.433419	0.664711	0.810349
CBM61	3.88256	0.625539	1.46271	0.427658	0.6689	0.810901
GH13_20	381.043	0.377526	0.879989	0.429012	0.667914	0.810901
GT13	14.774	-0.612149	1.44073	-0.424889	0.670918	0.811082
GT32	165.556	-0.257641	0.634722	-0.405911	0.684808	0.825574
GH77 2.4.1.25	16.3913	0.685296	1.75626	0.390201	0.696388	0.837209
AA1	3.15347	0.592483	1.53982	0.384774	0.700405	0.8376
GH43_28	34.2569	-0.272809	0.70943	-0.384547	0.700573	0.8376
GT31	14.7698	0.43807	1.15252	0.380097	0.703874	0.839234
CBM42	8.49104	0.384769	1.03737	0.370908	0.710706	0.84488
PL6_3	8.26435	0.932699	2.53109	0.368497	0.712502	0.84488
CBM26	15.2798	0.318809	0.880779	0.361963	0.71738	0.846896
CBM6	98.4141	0.142862	0.395748	0.360992	0.718105	0.846896
GH84 3.2.1.35	66.0011	0.684632	2.0501	0.33395	0.738417	0.868491
GH130	2010.49	0.275936	0.834428	0.330688	0.74088	0.869032
GH16	1747.56	-0.238042	0.740138	-0.321618	0.747742	0.874717
GH110	627.37	0.164102	0.525031	0.312557	0.754617	0.875679
GH85	326.176	0.456028	1.43895	0.316918	0.751306	0.875679
GT54	48.7466	-0.354581	1.13296	-0.312967	0.754305	0.875679
GT19	497.066	0.226296	0.734798	0.30797	0.758105	0.87738
CE16	9.27992	0.390964	1.34872	0.289878	0.771909	0.881602
GH3 3.2.1.21 3.2.1.52 2.4.1.-	3.16307	-0.528224	1.80578	-0.292518	0.769891	0.881602
GH31 2.4.1.-	3.23893	0.480906	1.65351	0.29084	0.771174	0.881602
GH38 3.2.1.114	5.36257	0.442718	1.52427	0.290446	0.771475	0.881602
GT49	29.8902	-0.195586	0.668506	-0.292572	0.769849	0.881602
GH0 4.2.2.n1	13.1065	0.315208	1.11079	0.283768	0.776588	0.882503
GH84	2383.6	-0.299664	1.05688	-0.283537	0.776765	0.882503
GH6	10.5386	0.307047	1.15147	0.266657	0.789733	0.894893
AA3_2	4.10093	0.390957	1.53123	0.255322	0.798474	0.895446
CBM12	38.4048	0.130303	0.508376	0.256312	0.79771	0.895446
GT101	47.3254	-0.264272	1.0149	-0.260391	0.794562	0.895446
GH13_36 3.2.1.1	3.46488	-0.371491	1.44361	-0.257335	0.796921	0.895446
GH94	494.051	-0.229973	0.916502	-0.250925	0.801872	0.896939
GT25	7.94048	0.279584	1.14466	0.244251	0.807037	0.900396
GH88	216.477	-0.111602	0.466569	-0.239197	0.810953	0.902445
GT12 2.4.1.92	60.4595	0.245418	1.04775	0.234234	0.814803	0.90441
GT87	8.36133	0.277519	1.21153	0.229064	0.818819	0.906549
PL27	15.9545	-0.334883	1.51319	-0.221309	0.824852	0.910905
CBM22	5.89798	0.232108	1.10188	0.210648	0.833162	0.913317
GH13_41 3.2.1.1	139.634	0.278629	1.39502	0.199732	0.84169	0.913317
GH5_46	14.4863	0.277106	1.37587	0.201404	0.840383	0.913317
GH79	29.1005	0.334047	1.62668	0.205355	0.837295	0.913317
GH87	21.6485	0.206318	0.958365	0.215281	0.829548	0.913317
GT17	43.1041	0.241464	1.1936	0.2023	0.839683	0.913317
GT24 2.4.1.-	16.602	-0.230683	1.15553	-0.199634	0.841767	0.913317
GT93	5.77208	-0.446167	2.27319	-0.196274	0.844396	0.913885
GH132	2.95697	0.348788	1.8838	0.185151	0.85311	0.918766
GT98	25.7389	-0.219545	1.18637	-0.185056	0.853185	0.918766
CE3	3.32961	0.33606	1.84228	0.182415	0.855257	0.918766
GH31 3.2.1.20 3.2.1.84	20.8142	0.224901	1.2897	0.174382	0.861565	0.923257
GT39	51.5112	-0.193668	1.19675	-0.161828	0.871441	0.931541
GH117	71.6515	-0.097289	0.665035	-0.146292	0.883691	0.940119
GT27 2.4.1.41	21.3711	0.153427	1.04975	0.146156	0.883799	0.940119
GH39	2651.26	-0.0948823	0.666852	-0.142284	0.886856	0.941065
GH53	582.178	-0.0803432	0.582829	-0.13785	0.890359	0.942477
GH13 3.2.1.135	19.6936	0.224125	1.70202	0.131682	0.895236	0.945334
GT31 2.4.1.122	3.63344	-0.225533	1.87358	-0.120375	0.904186	0.952467
CBM47	8.11416	0.145309	1.32499	0.109668	0.912673	0.95908
GH114	16.7361	0.133597	1.30039	0.102736	0.918172	0.961908
GH43_26	671.804	-0.0433958	0.430987	-0.10069	0.919797	0.961908
GT81	15.8754	-0.0925462	0.97738	-0.0946881	0.924563	0.964568
GH116	6.23249	0.201136	2.40823	0.0835204	0.933438	0.966854
GT0	1798.36	-0.0255705	0.297374	-0.0859879	0.931476	0.966854
GH35 3.2.1.23	4.61603	0.129848	1.48708	0.0873172	0.930419	0.966854
GH0	3914.42	-0.0238631	0.387245	-0.0616228	0.950863	0.982559
GH110 3.2.1.-	106.67	0.0634118	1.1505	0.0551169	0.956045	0.985567
GH13_6	41.2773	0.0324484	0.818163	0.0396601	0.968364	0.987502
GH130 2.4.1.319	4.52464	-0.0771691	1.76643	-0.0436866	0.965154	0.987502
GH3 3.2.1.-	9.65951	0.0663531	1.3313	0.0498409	0.960249	0.987502
GT99	20.0841	0.0469239	1.21923	0.0384867	0.9693	0.987502
GH0 3.2.1.51	3.9235	-0.0786669	1.99093	-0.0395126	0.968482	0.987502
GH13_34	2.99855	-0.0503189	1.64588	-0.0305727	0.97561	0.987727
GH13_36	311.113	-0.0151492	0.569811	-0.0265863	0.97879	0.987727
GH39 3.2.1.37	6.6027	-0.0323221	1.25706	-0.0257124	0.979487	0.987727
GH43_16	32.0008	-0.0233295	0.974425	-0.0239418	0.980899	0.987727
GH43_4	81.2154	0.0364738	1.12228	0.0324999	0.974073	0.987727
GH13 3.2.1.-	49.2342	0.010849	0.726302	0.0149373	0.988082	0.99037
GT2 2.4.1.83	3.57316	-0.0228598	1.89406	-0.0120692	0.99037	0.99037
GH55 3.2.1.-	6.07772	0.0247361	1.7575	0.0140746	0.98877	0.99037
AA12	0.357545	-1.69281	6.07525	-0.27864	0.780521	NA
AA2	0.696554	2.63886	4.69988	0.561473	0.574475	NA
AA9	1.81321	-0.196908	2.47247	-0.0796401	0.936523	NA
CBM4	2.64714	2.62055	2.14952	1.21913	0.222795	NA
CBM40	0.174237	2.44014	6.10937	0.399408	0.689592	NA
CBM56	0.475227	-0.763573	3.2736	-0.233252	0.815566	NA
CBM73	0.698172	1.34768	4.19344	0.321379	0.747923	NA
GH1 3.2.1.18 3.2.1.31	0.0871184	1.56682	6.12048	0.255996	0.797954	NA
GH1 3.2.1.21 3.2.1.23 3.2.1.74	2.04219	-2.12293	2.17879	-0.974361	0.329877	NA
GH1 3.2.1.85	0.394656	2.66862	6.07559	0.439236	0.660491	NA
GH109 3.2.1.49	2.76186	1.69766	1.49422	1.13616	0.255891	NA
GH13_24 3.2.1.1	0.374188	-0.338497	4.51791	-0.0749234	0.940276	NA
GH13_25	2.101	-0.298403	2.06079	-0.144801	0.884868	NA
GH13_3	1.70713	3.22184	2.5761	1.25067	0.211056	NA
GH13_36 3.2.1.54	1.3944	0.538269	1.84531	0.291696	0.770519	NA
GH13_40	1.75327	2.80282	1.92737	1.45422	0.145886	NA
GH14 3.2.1.2	0.780696	-0.281217	2.81173	-0.100016	0.920332	NA
GH16 3.2.1.73	7.39417	-2.06647	2.34319	-0.881906	NA	NA
GH23 4.2.2.n1	0.0871184	1.56682	6.12048	0.255996	0.797954	NA
GH3	9508.92	-1.87273	0.864603	-2.166	NA	NA
GH3 3.2.1.58	1.4869	1.05828	2.20125	0.480764	0.630684	NA
GH30_7	1.05512	0.913953	2.77988	0.328774	0.742326	NA
GH31 3.2.1.10 3.2.1.20 3.2.1.48	0.248978	1.74537	6.1084	0.285733	0.775083	NA
GH31 3.2.1.10 3.2.1.48	0.984466	-0.360717	3.44347	-0.104754	0.916571	NA
GH32 3.2.1.65	71.7541	-6.26431	1.79152	-3.49665	NA	NA
GH35 3.2.1.165	2.09802	-0.150208	2.42387	-0.0619703	0.950586	NA
GH36 3.2.1.49	2.43072	1.34132	2.2455	0.597335	0.550284	NA
GH37 3.2.1.28	1.73448	3.97001	2.8089	1.41337	0.157547	NA
GH39 3.2.1.76	0.748651	1.17183	4.79962	0.244152	0.807113	NA
GH43_10 3.2.1.55	2.51189	0.261733	1.89364	0.138216	0.890069	NA
GH43_12 3.2.1.37 3.2.1.55	1.47765	-0.538028	2.20231	-0.244302	0.806997	NA
GH43_27 3.2.1.37	1.39053	-0.536629	2.1414	-0.250597	0.802126	NA
GH43_27 3.2.1.55	1.372	-0.114274	2.61344	-0.0437256	0.965123	NA
GH45	117.006	-3.75922	1.39541	-2.69399	NA	NA
GH5_1	1.33292	0.450393	2.02818	0.222068	0.824261	NA
GH5_22	0.443645	0.313051	5.30862	0.0589703	0.952976	NA
GH5_31	0.982598	0.933645	2.7046	0.345207	0.729939	NA
GH5_35	1.93563	0.612067	1.79741	0.340526	0.73346	NA
GH75	0.0871184	1.56682	6.12048	0.255996	0.797954	NA
GH79 3.2.1.166	1.52175	3.37957	2.10369	1.6065	0.108165	NA
GH82	0.0871184	1.56682	6.12048	0.255996	0.797954	NA
GH9 3.2.1.73	1.92534	-0.0755988	3.19791	-0.0236401	0.98114	NA
GH94 2.4.1.49	1.00666	-0.670305	2.22928	-0.300682	0.763657	NA
GT0 2.4.1.66	1.58506	1.0432	2.43526	0.428373	0.66838	NA
GT103	0.596267	-0.066423	3.44717	-0.0192689	0.984627	NA
GT14 2.4.1.150	0.296399	2.12413	6.09411	0.348554	0.727424	NA
GT18 2.4.1.155	2.54936	2.29137	2.14479	1.06834	0.285367	NA
GT2 2.4.1.16	1.95658	1.32378	2.15047	0.615577	0.538174	NA
GT20 2.4.1.213	1.43715	3.88734	2.19424	1.77161	0.07646	NA
GT23 2.4.1.68	2.58078	0.586682	2.00586	0.292484	0.769917	NA
GT29 2.4.99.3	1.11034	0.354978	3.84728	0.0922675	0.926486	NA
GT29 2.4.99.4	25.381	2.70545	1.18437	2.2843	NA	NA
GT29 2.4.99.9	2.86328	-0.116705	1.59081	-0.0733619	0.941518	NA
GT3 2.4.1.11	0.849519	-1.01684	2.85215	-0.356518	0.721453	NA
GT31 2.4.1.-	1.10878	0.494166	2.79192	0.176999	0.85951	NA
GT31 2.4.1.222	2.35663	-1.72877	1.7302	-0.999175	0.31771	NA
GT39 2.4.1.109	1.26946	-0.0789139	2.29063	-0.0344507	0.972518	NA
GT43 2.4.1.135	0.262877	2.04289	5.67926	0.359711	0.719064	NA
GT44 2.4.1.-	1.86391	0.816158	2.06829	0.394606	0.693134	NA
GT50	1.35098	0.896563	2.40883	0.372198	0.709745	NA
GT58	0.731364	0.635331	2.92053	0.21754	0.827788	NA
GT61	1.90462	0.2478	2.25215	0.110028	0.912387	NA
GT64 2.4.1.224 2.4.1.225	0.667397	-1.765	3.05293	-0.578133	0.563174	NA
GT65 2.4.1.221	0.434307	-0.558072	4.28453	-0.130253	0.896366	NA
GT68	0.56196	0.851674	3.61796	0.235402	0.813897	NA
GT7 2.4.1.-	2.61881	-1.69572	2.0433	-0.829892	0.4066	NA
GT7 2.4.1.275	0.83741	2.96408	2.97571	0.996091	0.319206	NA
GT7 2.4.1.38	1.38203	0.970503	2.67225	0.363178	0.716472	NA
GT73	0.438952	3.52112	4.22463	0.833474	0.404578	NA
GT8 2.4.1.-	0.34994	-0.335928	4.47855	-0.0750083	0.940208	NA
GT8 2.4.1.186	1.57148	1.1086	2.16462	0.512146	0.608549	NA
GT95	2.80668	-2.13699	2.13411	-1.00135	0.316658	NA
PL1_12	2.35336	2.51657	1.93521	1.30041	0.193461	NA
PL1_6	0.49613	3.58686	3.53817	1.01376	0.310696	NA
PL1_7	0.309371	1.57439	4.57797	0.343905	0.730917	NA
PL15_1	0.670088	4.3424	5.40138	0.803943	0.42143	NA
PL4	2.62613	-1.99955	2.04759	-0.976538	0.328798	NA
PL9	7.92532	-2.61702	1.83115	-1.42917	NA	NA
AA8	1.42428	1.08506	2.61137	0.415514	0.677766	NA
CBM67	0.657805	-2.29283	4.56748	-0.501991	0.615674	NA
GH112 2.4.1.247	1.87558	0.505709	2.2389	0.225874	0.8213	NA
GH116 3.2.1.45	1.62536	-1.97941	2.20682	-0.896953	0.369744	NA
GH13_10	0.45328	-0.441376	4.18717	-0.105411	0.916049	NA
GH13_20 3.2.1.135 3.2.1.54	0.214681	2.93375	6.1176	0.479559	0.631541	NA
GH13_21	1.54049	-1.97223	2.10557	-0.936672	0.348927	NA
GH13_33	0.106515	1.56682	6.12048	0.255996	0.797954	NA
GH130 2.4.1.-	0.53057	3.0616	5.15579	0.593816	0.552635	NA
GH137	1.84132	-0.694861	2.41332	-0.287928	0.773402	NA
GH18 3.2.1.-	0.465985	3.61735	5.14474	0.703117	0.481983	NA
GH31 3.2.1.84	0.781154	-0.0666236	3.04633	-0.0218701	0.982552	NA
GH35 3.2.1.23 3.2.1.38	0.163682	2.28811	6.12048	0.373844	0.70852	NA
GH37	1.91701	-2.93117	3.65089	-0.802863	0.422054	NA
GH4 3.2.1.122	0.179201	2.33745	6.11245	0.382408	0.702159	NA
GH4 3.2.1.139	0.213031	2.56516	6.10494	0.420178	0.674356	NA
GH4 3.2.1.22	0.270197	3.28643	6.10494	0.538323	0.590354	NA
GH43_12 3.2.1.55	0.213031	2.56516	6.10494	0.420178	0.674356	NA
GH43_35 3.2.1.37 3.2.1.55	1.8789	-0.339185	2.25691	-0.150287	0.880538	NA
GH43_9	0.272549	-0.481841	6.09148	-0.0791008	0.936952	NA
GH48	0.436893	-2.28532	4.41318	-0.517841	0.604569	NA
GH5_37 3.2.1.74	0.106515	1.56682	6.12048	0.255996	0.797954	NA
GH5_41	2.39268	-4.04431	1.90031	-2.12824	0.0333172	NA
GH5_44 3.2.1.-	0.331802	2.57075	6.10434	0.421135	0.673657	NA
GH5_8	1.1837	-1.2988	2.53048	-0.513265	0.607766	NA
GT11 2.4.1.-	0.106515	1.56682	6.12048	0.255996	0.797954	NA
GT21	0.566173	2.12515	3.61074	0.588562	0.556155	NA
GT29 2.4.99.6	0.359011	-1.0946	5.27245	-0.207607	0.835536	NA
GT29 2.4.99.7	1.37926	-1.03761	2.41936	-0.428876	0.668013	NA
GT45	1.13816	-1.6108	2.31822	-0.694845	0.487152	NA
GT48	0.741499	-0.463935	3.60059	-0.12885	0.897477	NA
GT59	0.397506	-0.785434	4.36647	-0.179878	0.857248	NA
PL22	0.508896	2.23827	2.95065	0.758567	0.448112	NA
PL4_2	2.12953	2.72075	2.45234	1.10945	0.267236	NA
PL6	0.500134	0.94856	6.04419	0.156937	0.875294	NA
PL6_1	2.04063	-2.27168	4.79541	-0.473721	0.635699	NA
PL8 4.2.2.1	1.62944	-0.257669	2.86703	-0.089873	0.928388	NA
AA1_2	0.4621	1.69462	3.7476	0.452188	0.651134	NA
AA1_3	0.32016	-1.04972	5.5186	-0.190215	0.849141	NA
CE1 3.1.1.73	0.896067	0.649742	3.6822	0.176455	0.859937	NA
CE4 3.1.1.72	0.136244	2.21796	6.11549	0.362678	0.716845	NA
GH13_19 3.2.1.98	0.140393	0.319401	6.11223	0.052256	0.958325	NA
GH13_20 3.2.1.133	0.800252	0.339713	3.21953	0.105516	0.915966	NA
GH13_20 3.2.1.133 3.2.1.54	0.0726856	1.56682	6.12048	0.255996	0.797954	NA
GH13_25 2.4.1.25 3.2.1.33	0.165143	0.124205	6.12048	0.0202934	0.983809	NA
GH16 3.2.1.83	0.978606	3.20686	2.91158	1.10142	0.270715	NA
GH22	0.303598	-0.971498	6.07525	-0.159911	0.872951	NA
GH3 3.2.1.37 3.2.1.55	1.30274	2.58397	3.3558	0.770001	0.441299	NA
GH30_6	2.78894	-4.2478	2.73432	-1.55351	0.1203	NA
GH42 3.2.1.23 3.2.1.-	0.300525	1.19054	5.52895	0.215328	0.829512	NA
GH43_13	0.200716	1.55289	6.11403	0.253988	0.799505	NA
GH43_16 3.2.1.-	0.145371	2.2742	6.11403	0.371964	0.70992	NA
GH43_33 3.2.1.55	0.478356	-1.91202	4.33746	-0.440816	0.659346	NA
GH5_4 3.2.1.-	1.44258	-0.333921	2.24374	-0.148823	0.881693	NA
GH5_4 3.2.1.4	2.11736	-1.32896	2.37619	-0.559283	0.575969	NA
GH53 3.2.1.89	2.55731	-2.77243	2.03356	-1.36334	0.172776	NA
GH73 3.2.1.-	0.650134	-0.133542	3.70112	-0.0360816	0.971217	NA
GH9 3.2.1.-	0.112199	0.845512	6.12048	0.138145	0.890126	NA
GH9 3.2.1.4	2.17205	0.407658	1.91329	0.213067	0.831275	NA
GH94 2.4.1.-	0.180851	2.93375	6.1176	0.479559	0.631541	NA
GT1 2.4.1.173	1.52921	1.71984	2.1462	0.801342	0.422934	NA
GT14 2.4.2.26	0.0726856	1.56682	6.12048	0.255996	0.797954	NA
GT29 2.4.99.-	0.318186	0.173659	5.52447	0.0314345	0.974923	NA
GT29 2.4.99.1	0.717893	0.443626	3.98922	0.111206	0.911453	NA
GT31 2.4.1.149	0.214893	1.5668	6.12048	0.255993	0.797956	NA
GT33	1.73326	-4.14298	2.39997	-1.72626	0.0842998	NA
GT50 2.4.1.-	0.0726856	1.56682	6.12048	0.255996	0.797954	NA
GT6	0.577407	0.37546	3.45836	0.108566	0.913547	NA
GT64 2.4.1.223 2.4.1.225	0.223917	-0.356355	6.09659	-0.0584515	0.953389	NA
GT76	0.300844	-0.93735	5.52977	-0.16951	0.865396	NA
GT90 2.4.1.- 2.4.2.-	1.22418	1.08018	2.41256	0.447735	0.654345	NA
PL1_6 4.2.2.2	0.0726856	1.56682	6.12048	0.255996	0.797954	NA
PL8 4.2.2.12	0.12803	0.845512	6.12048	0.138145	0.890126	NA
CBM45	0.225512	0.884686	5.96908	0.148211	0.882176	NA
GH1 3.2.1.21	1.56836	-0.183844	2.72914	-0.0673635	0.946292	NA
GH13 3.2.1.54	0.637165	-0.295194	2.89029	-0.102133	0.918651	NA
GH13_8 2.4.1.18	0.244759	3.30025	6.10448	0.540628	0.588764	NA
GH16 3.2.1.81	1.16729	3.81593	3.35125	1.13866	0.254846	NA
GH3 3.2.1.21 3.2.1.58	0.0635588	1.56682	6.12048	0.255996	0.797954	NA
GH43_11 3.2.1.37	0.984247	-1.85105	2.64782	-0.699084	0.4845	NA
GH54	0.217863	-0.208227	6.0979	-0.0341474	0.97276	NA
GH56 3.2.1.35	0.306892	-1.04235	6.07332	-0.171627	0.86373	NA
GH63 3.2.1.106	0.211268	-0.325819	6.09791	-0.0534312	0.957388	NA
GH67 3.2.1.139	0.956117	1.66136	2.67836	0.62029	0.535067	NA
GH9 3.2.1.151	0.0635588	1.56682	6.12048	0.255996	0.797954	NA
GT11 2.4.1.69	0.544326	-2.6118	3.35847	-0.777676	0.43676	NA
GT14 2.4.1.102	0.449639	0.146868	4.2489	0.0345662	0.972426	NA
GT43	0.155924	0.216562	6.11841	0.0353951	0.971765	NA
GT6 2.4.1.87	0.173442	0.124205	6.12048	0.0202934	0.983809	NA
GT92	1.63167	-2.89438	2.63053	-1.1003	0.2712	NA
PL1_5	1.37526	1.62734	2.39462	0.679583	0.496768	NA
PL21_1	0.127118	2.1592	6.11707	0.35298	0.724103	NA
PL8_3	0.317794	3.28152	6.07875	0.539836	0.58931	NA
PL8_3 4.2.2.5	0.127118	2.1592	6.11707	0.35298	0.724103	NA
AA1_1	0.058866	0.124192	6.12048	0.0202912	0.983811	NA
CBM21	0.11747	-0.685061	6.11516	-0.112027	0.910802	NA
GH10 3.2.1.-	0.436538	-1.56801	6.06161	-0.258679	0.795883	NA
GH130 2.4.1.281	0.058866	0.124192	6.12048	0.0202912	0.983811	NA
GH20 3.2.1.52 3.2.1.96	0.460364	-2.67347	6.05538	-0.441504	0.658848	NA
GH30_4 3.2.1.38	1.67103	1.30417	2.72007	0.479463	0.63161	NA
GH43_21	0.26967	-1.28067	5.76628	-0.222097	0.824238	NA
GH46	0.773102	-4.30897	2.9394	-1.46594	0.142665	NA
GT1 2.4.1.45	0.394808	-2.45154	5.10568	-0.48016	0.631114	NA
GT22 2.4.1.-	0.676419	-2.64773	3.72797	-0.710233	0.47756	NA
GT64 2.4.1.223	0.28086	-1.96047	6.06844	-0.323061	0.746649	NA
PL17	1.76833	-4.39103	2.64234	-1.66179	0.0965542	NA
AA3_1	0.211542	-0.354144	6.09669	-0.0580879	0.953679	NA
AA5_2	0.0461825	0.124192	6.12048	0.0202912	0.983811	NA
CBM25	0.569452	-0.405129	3.24421	-0.124878	0.90062	NA
CBM38	0.560461	-4.18052	3.93628	-1.06205	0.288213	NA
CE3 3.1.1.72	0.598017	-4.43925	6.03434	-0.735664	0.461935	NA
CE8 3.-.-.-	0.900391	-4.31556	4.12515	-1.04616	0.295488	NA
GH13_16 5.4.99.16	0.100721	-0.597115	6.12048	-0.0975602	0.922282	NA
GH130 2.4.1.319 2.4.1.320	1.74158	-2.00991	2.56813	-0.782637	0.43384	NA
GH31 3.2.1.11 2.4.1.-	0.404907	-0.773789	4.42964	-0.174685	0.861328	NA
GH43_16 3.2.1.55 3.2.1.8	0.525738	1.70151	3.0567	0.556649	0.577767	NA
GH43_5	0.639562	-2.98467	4.76911	-0.625833	0.531424	NA
GH48 3.2.1.176	0.242035	0.927966	5.87855	0.157856	0.87457	NA
GH66 2.4.1.248	0.197244	-1.9019	6.09237	-0.312177	0.754906	NA
GT0 2.4.99.-	0.0461825	0.124192	6.12048	0.0202912	0.983811	NA
GT32 2.4.1.-	0.790645	-4.0117	3.44893	-1.16317	0.24476	NA
GT60	0.0461825	0.124192	6.12048	0.0202912	0.983811	NA
GT7 2.4.1.174	0.0461825	0.124192	6.12048	0.0202912	0.983811	NA
AA3_3	0.110689	-0.644693	6.11623	-0.105407	0.916053	NA
CE8 3.1.1.11	1.75651	-5.43872	3.74611	-1.45183	0.146548	NA
GH13_18 2.4.1.7	0.0553445	0.124192	6.12048	0.0202912	0.983811	NA
GH13_31 5.4.99.11	0.109883	-0.597115	6.12048	-0.0975602	0.922282	NA
GH15 3.2.1.3	0.0553445	0.124192	6.12048	0.0202912	0.983811	NA
GH28 3.2.1.15	0.150203	-1.366	6.11623	-0.22334	0.823271	NA
GH3 3.2.1.21 3.2.1.37	0.460551	-0.423695	3.76861	-0.112427	0.910485	NA
GH38 3.2.1.170	0.164422	-1.55234	6.10088	-0.254445	0.799152	NA
GH43_37	0.113948	-0.65594	6.11593	-0.107251	0.91459	NA
GH5_10	0.187316	-1.96851	6.10612	-0.322383	0.747163	NA
GH5_13	0.308958	-1.28799	6.08855	-0.211544	0.832463	NA
GH5_4 3.1.1.72 3.2.1.4	0.0553445	0.124192	6.12048	0.0202912	0.983811	NA
GH94 2.4.1.20	0.555711	0.663318	4.18627	0.158451	0.874102	NA
GT2 2.4.1.-	0.169678	1.54408	6.11572	0.252478	0.800672	NA
GT28 2.4.1.-	0.0553445	0.124192	6.12048	0.0202912	0.983811	NA
GT53	0.0553445	0.124192	6.12048	0.0202912	0.983811	NA
GT8 2.4.2.-	0.0553445	0.124192	6.12048	0.0202912	0.983811	NA
PL10_2	0.0553445	0.124192	6.12048	0.0202912	0.983811	NA
PL5	0.0553445	0.124192	6.12048	0.0202912	0.983811	NA
GH119 3.2.1.1	0.117208	-0.685061	6.11516	-0.112027	0.910802	NA
GH25 3.2.1.17	0.883107	2.67316	3.72717	0.717208	0.473246	NA
GH67 3.2.1.-	2.07871	-5.60685	4.6006	-1.21872	0.222951	NA
GH8 3.2.1.132 3.2.1.4 3.2.1.73	0.0586038	0.124192	6.12048	0.0202912	0.983811	NA
GH94 2.4.1.31	0.224429	-2.38158	6.09492	-0.390749	0.695983	NA
PL12_3	0.112687	0.845478	6.12048	0.138139	0.89013	NA
PL9_2	0.0586038	0.124192	6.12048	0.0202912	0.983811	NA
CE13	0.191507	2.89023	6.09211	0.474423	0.635198	NA
CE4 3.5.1.-	0.271587	2.03129	5.68438	0.357346	0.720833	NA
GH13_19 3.2.1.-	0.24559	3.25394	6.07943	0.535237	0.592486	NA
GH30_8 3.2.1.8	1.19985	4.75299	3.40092	1.39756	0.162245	NA
GH32 3.2.1.26	0.150763	1.51573	6.11689	0.247794	0.804294	NA
GH5_37	0.900457	-0.584173	4.42358	-0.132059	0.894938	NA
GH58	0.0935966	0.845478	6.12048	0.138139	0.89013	NA
GH67 3.2.1.131	0.416318	-0.00838584	6.05438	-0.00138509	0.998895	NA
GT4 2.4.1.157	0.337477	3.72009	6.06718	0.61315	0.539777	NA
CE5	0.611754	3.70358	5.92494	0.625083	0.531916	NA
GH13_20 3.2.1.1	0.228666	3.16071	6.08238	0.51965	0.603308	NA
GH16 3.2.1.6 3.2.1.73	8.43788	-6.21049	6.03605	-1.0289	NA	NA
GH16 3.2.1.73 3.2.1.8	0.114333	2.26539	6.11572	0.370422	0.711068	NA
GH32 2.4.1.-	0.433955	1.80551	5.17035	0.349205	0.726935	NA
GH35 3.2.1.23 3.2.1.-	0.117739	2.29575	6.11448	0.375461	0.707318	NA
GH43_29 3.2.1.37 3.2.1.55	0.620318	1.44236	4.83778	0.298145	0.765592	NA
GH44	0.130534	0.254222	6.11068	0.0416029	0.966815	NA
GH5_1 3.2.1.4	0.376553	1.18417	5.2591	0.225165	0.821851	NA
GH5_37 3.2.1.4	0.417947	0.0373086	5.1934	0.00718385	0.994268	NA
GH5_47	0.289239	3.497	6.07255	0.57587	0.564703	NA
GH93 3.2.1.-	0.1715	2.74853	6.09797	0.450729	0.652185	NA
GT5 2.4.1.21	0.0571665	1.56679	6.12048	0.255991	0.797958	NA
GT74 2.4.1.69	0.342999	3.74263	6.06668	0.616916	0.53729	NA
PL22_1	0.114333	2.26539	6.11572	0.370422	0.711068	NA
PL7_5	0.0571665	1.56679	6.12048	0.255991	0.797958	NA
GH0 3.2.1.4	0.0605728	1.56679	6.12048	0.255991	0.797958	NA
GH1 3.2.1.21 3.2.1.38	0.0605728	1.56679	6.12048	0.255991	0.797958	NA
GH13_14 3.2.1.68	0.183428	1.65724	6.11123	0.27118	0.786253	NA
GH13_31 3.2.1.10	0.0605728	1.56679	6.12048	0.255991	0.797958	NA
GH13_39 3.2.1.1	0.502395	1.4265	6.03875	0.236225	0.813258	NA
GH32 3.2.1.7	0.179114	-0.23653	6.09708	-0.0387941	0.969055	NA
GH4 3.2.1.20	0.22419	-0.584408	6.08814	-0.0959913	0.923528	NA
GH43_11 3.2.1.37 3.2.1.55	0.311387	0.379714	5.56965	0.0681756	0.945646	NA
GH43_30	0.258142	-0.831327	6.08276	-0.13667	0.891292	NA
GH5_40	0.0605728	1.56679	6.12048	0.255991	0.797958	NA
PL9_1 4.2.2.2	0.115112	0.845478	6.12048	0.138139	0.89013	NA
GH100	0.122855	0.845478	6.12048	0.138139	0.89013	NA
GH119	0.0833415	1.56679	6.12048	0.255991	0.797958	NA
GH13 3.2.1.1	0.0833415	1.56679	6.12048	0.255991	0.797958	NA
GH13_13 3.2.1.41	0.200536	1.84945	6.10434	0.302972	0.761911	NA
GH16 3.2.1.39 3.2.1.6	0.166683	2.57073	6.10434	0.42113	0.67366	NA
GH43_12 3.2.1.37	0.166683	2.57073	6.10434	0.42113	0.67366	NA
GH5_45	0.0833415	1.56679	6.12048	0.255991	0.797958	NA
AA0	0.054539	0.124192	6.12048	0.0202912	0.983811	NA
GH112 2.4.1.211 2.4.1.-	0.054539	0.124192	6.12048	0.0202912	0.983811	NA
GH142	0.195613	-1.53693	6.08325	-0.25265	0.800539	NA
GH31 3.2.1.10 3.2.1.20	0.054539	0.124192	6.12048	0.0202912	0.983811	NA
GH43_20	0.0883925	-0.592884	6.10785	-0.0970692	0.922671	NA
GH5_19	0.054539	0.124192	6.12048	0.0202912	0.983811	NA
GH5_34	0.054539	0.124192	6.12048	0.0202912	0.983811	NA
GH88 3.2.1.-	0.122246	-0.986414	6.09626	-0.161806	0.871458	NA
GT4 2.4.1.198	0.109078	-0.83103	6.10088	-0.136215	0.891652	NA
GT4 2.4.1.208	0.154304	-0.929545	6.0979	-0.152437	0.878842	NA
AA3_3 1.1.3.13	0.0395138	0.124192	6.12048	0.0202912	0.983811	NA
CBM74	0.440204	-2.69575	6.05676	-0.445081	0.656261	NA
CE7 3.1.1.-	0.541765	-2.99282	6.05271	-0.494459	0.620982	NA
GH13_14 2.4.1.25 3.2.1.33 3.2.1.41	0.118541	-0.957819	6.09708	-0.157095	0.87517	NA
GH13_17	1.73262	-4.66163	5.62681	-0.828467	0.407406	NA
GH13_2 3.2.1.133	1.69311	-4.62842	5.6527	-0.818798	0.412902	NA
GH13_20 3.2.1.135	0.0395138	0.124192	6.12048	0.0202912	0.983811	NA
GH13_32 3.2.1.1 3.2.1.41	0.197569	-1.55261	6.08276	-0.255249	0.798531	NA
GH13_7	0.0733674	-0.467068	6.11068	-0.0764348	0.939073	NA
GH16 3.2.1.-	0.0395138	0.124192	6.12048	0.0202912	0.983811	NA
GH29 3.2.1.63	0.688391	-3.3366	6.04895	-0.551599	0.581223	NA
GH3 3.2.1.45	0.496591	-2.86883	6.0543	-0.473849	0.635607	NA
GH43_1 3.2.1.37 3.2.1.55	1.62519	-4.56979	5.71774	-0.799231	0.424156	NA
GH43_29 3.2.1.8	0.552977	-3.02316	6.05234	-0.499503	0.617425	NA
GH5 3.2.1.-	0.29913	-2.14438	6.06682	-0.35346	0.723744	NA
GH5_37 3.2.1.-	0.259616	-1.94337	6.07154	-0.320079	0.748909	NA
GH5_4 3.2.1.4 3.2.1.4	0.0733674	-0.467068	6.11068	-0.0764348	0.939073	NA
GH65 2.4.1.282	0.355516	-2.3921	6.06183	-0.394616	0.693126	NA
GT2 2.4.1.- 2.4.1.- 2.4.1.212	0.174928	-1.41437	6.08575	-0.232407	0.816222	NA
GT28 2.4.1.241	0.214442	-1.67441	6.07894	-0.275445	0.782974	NA
PL10	0.902833	-3.72505	6.04564	-0.616154	0.537793	NA
PL11_2	0.29913	-2.14438	6.06682	-0.35346	0.723744	NA
PL17_2	1.17932	-4.10849	6.04314	-0.679861	0.496593	NA
GH13_31 3.2.1.10 3.2.1.-	0.0338535	0.124192	6.12048	0.0202912	0.983811	NA
GH16 3.2.1.6	3.62233	-9.70243	6.03759	-1.60701	NA	NA
GH33 3.2.1.-	0.169268	-1.37812	6.08652	-0.226421	0.820874	NA
GH43_16 3.2.1.37 3.2.1.55	0.203121	-1.60114	6.0812	-0.263294	0.792324	NA
GH5_2 3.2.1.-	0.0338535	0.124192	6.12048	0.0202912	0.983811	NA
GH5_4 3.2.1.151	0.0338535	0.124192	6.12048	0.0202912	0.983811	NA
GH5_8 3.2.1.78	0.0677071	-0.401921	6.11223	-0.0657569	0.947571	NA
PL1_5 4.2.2.2	0.0338535	0.124192	6.12048	0.0202912	0.983811	NA
