# Supplementary material for: Consumption of a Western-Style Diet Modulates the Response of the Murine Gut Microbiome to Ciprofloxacin
Source: mSystems. 2020 Jul 28;5(4):e00317-20. doi: 10.1128/mSystems.00317-20 (PMC7394352; doi:10.1128/mSystems.00317-20)
Supplement: DATA SET S4 [file mSystems.00317-20-sd004.xls]

## Sheet: Sheet 12 - WD vs NC
Organism Name	log2FoldChange	lfcSE	stat	pvalue	padj
anhydrosialidase	10.521	0.830288	12.6716	8.50105e-37	9.91478e-33
Nif11-like leader peptide family natural product precursor	-7.12491	0.715283	-9.96096	2.25862e-23	1.31712e-19
D-alanine--D-serine ligase VanG	5.27273	0.586966	8.98303	2.63422e-19	7.68074e-16
cyclic lactone autoinducer peptide	6.3313	0.704485	8.98713	2.53776e-19	7.68074e-16
DUF3078 domain-containing protein	3.67689	0.42078	8.73826	2.36732e-18	5.52201e-15
spore coat protein CotJC	-5.53629	0.636325	-8.70041	3.3068e-18	6.42786e-15
aquaporin family protein	3.65841	0.424462	8.61894	6.75756e-18	1.12591e-14
Spo0E family sporulation regulatory protein-aspartic acid phosphatase	6.52425	0.782607	8.33656	7.64834e-17	9.9114e-14
glycoside hydrolase family 2, partial	5.23385	0.627072	8.34649	7.03226e-17	9.9114e-14
MULTISPECIES: DUF4943 domain-containing protein	3.16049	0.383676	8.2374	1.76001e-16	1.86609e-13
trehalase	5.58343	0.677583	8.24021	1.71904e-16	1.86609e-13
MULTISPECIES: ketose-bisphosphate aldolase	5.01927	0.620076	8.0946	5.74514e-16	5.5838e-13
Cys-rich peptide radical SAM maturase CcpM, partial	-9.99226	1.24426	-8.03065	9.69547e-16	8.69833e-13
sialidase	3.95178	0.495367	7.97748	1.49348e-15	1.24417e-12
mannose-6-phosphate isomerase	-2.11178	0.265261	-7.96114	1.70457e-15	1.32536e-12
site-specific recombinase XerD	4.86489	0.611694	7.95314	1.81843e-15	1.32552e-12
MULTISPECIES: DUF4248 domain-containing protein	2.55977	0.325601	7.86167	3.79034e-15	2.50284e-12
MULTISPECIES: competence protein ComFB	-3.01195	0.383234	-7.8593	3.86274e-15	2.50284e-12
IS5 family transposase ISRin1	9.2543	1.18319	7.82145	5.22174e-15	3.20532e-12
hydrolyase	-2.94168	0.380379	-7.73356	1.04581e-14	6.09865e-12
choline TMA-lyase-activating enzyme	-3.16012	0.412838	-7.65462	1.93883e-14	1.07679e-11
DUF4840 domain-containing protein	3.53043	0.467115	7.55794	4.09491e-14	2.17086e-11
DUF3160 domain-containing protein	-5.04648	0.679009	-7.43212	1.06867e-13	5.4191e-11
pyroglutamyl-peptidase I	-2.44896	0.331143	-7.39548	1.40895e-13	6.74274e-11
MULTISPECIES: AbrB family transcriptional regulator	-5.82603	0.788143	-7.3921	1.44533e-13	6.74274e-11
Mn-containing catalase	-5.24069	0.712443	-7.35594	1.89593e-13	8.50472e-11
MULTISPECIES: sodium-translocating pyrophosphatase	-3.89466	0.53193	-7.32176	2.44745e-13	1.05721e-10
DUF1998 domain-containing protein	-4.8599	0.664715	-7.31125	2.64677e-13	1.10247e-10
sensor histidine kinase, partial	2.72838	0.37512	7.27335	3.50677e-13	1.41033e-10
energy transducer TonB	2.3439	0.324478	7.22362	5.06221e-13	1.96802e-10
IS481 family transposase	-3.25289	0.451363	-7.20682	5.72721e-13	2.15472e-10
modulator protein	3.02145	0.419693	7.19919	6.0573e-13	2.2077e-10
DUF5033 domain-containing protein	2.87043	0.403417	7.11529	1.11678e-12	3.89818e-10
MULTISPECIES: sporulation protein YunB	-3.53452	0.496918	-7.11289	1.1364e-12	3.89818e-10
MULTISPECIES: NADH:ubiquinone oxidoreductase	2.99572	0.421661	7.10458	1.2069e-12	4.02172e-10
MULTISPECIES: GTP-binding protein	-3.32154	0.471573	-7.04353	1.87429e-12	6.07219e-10
ATP-dependent protease	-3.80122	0.541684	-7.01741	2.26017e-12	7.12442e-10
MULTISPECIES: sodium ion-translocating decarboxylase, beta subunit	-4.23023	0.605322	-6.98839	2.78059e-12	8.53422e-10
DNA/RNA helicase	-2.73844	0.392124	-6.98361	2.8769e-12	8.60339e-10
MULTISPECIES: homocitrate synthase	-5.70655	0.820316	-6.95653	3.48762e-12	1.0169e-09
MULTISPECIES: 30S ribosomal protein S14 type Z	-3.42951	0.495374	-6.92306	4.41979e-12	1.25727e-09
carboxypeptidase M32	-2.51341	0.364753	-6.8907	5.552e-12	1.54174e-09
stage IV sporulation protein A	-3.09353	0.450922	-6.86047	6.86367e-12	1.86165e-09
PTS sugar transporter subunit IIB	-3.31388	0.48373	-6.85069	7.34966e-12	1.94816e-09
arsenic transporter	-7.59594	1.11195	-6.83119	8.42109e-12	2.18256e-09
MULTISPECIES: IS4 family transposase	2.62896	0.385544	6.81884	9.17764e-12	2.32693e-09
phosphogluconate dehydrogenase (NADP(+)-dependent, decarboxylating)	2.19729	0.32277	6.8076	9.92379e-12	2.46258e-09
spore coat protein CotS	-6.99893	1.03178	-6.78338	1.17395e-11	2.85246e-09
glutaminase	2.38032	0.351678	6.76846	1.30158e-11	3.09803e-09
MULTISPECIES: TIGR04086 family membrane protein	-3.66041	0.541128	-6.76441	1.33854e-11	3.12228e-09
competence protein TfoX	-3.23115	0.478413	-6.75389	1.43929e-11	3.29146e-09
sigma-54 modulation protein	4.79998	0.712152	6.74012	1.58259e-11	3.54958e-09
MULTISPECIES: thiol:disulfide interchange protein	2.81669	0.418364	6.73264	1.66616e-11	3.66648e-09
MULTISPECIES: peptidoglycan-binding protein	-4.23241	0.629299	-6.72559	1.74883e-11	3.77716e-09
branched-chain amino acid ABC transporter substrate-binding protein	-3.75399	0.559919	-6.70452	2.02063e-11	4.23199e-09
phage shock protein A	-3.43488	0.512583	-6.70112	2.06828e-11	4.23199e-09
MULTISPECIES: TIGR04066 family peptide maturation system protein	-6.97646	1.04095	-6.70203	2.0554e-11	4.23199e-09
PTS sorbose transporter subunit IIC	-3.2583	0.488088	-6.67564	2.46157e-11	4.86598e-09
heme b synthase	8.51441	1.2753	6.67638	2.4491e-11	4.86598e-09
MULTISPECIES: riboflavin biosynthesis protein RibD	2.96565	0.444817	6.66712	2.60866e-11	5.0708e-09
acyl CoA:acetate/3-ketoacid CoA transferase	-3.29739	0.494992	-6.6615	2.71049e-11	5.09878e-09
MULTISPECIES: peptidase M28	-5.5985	0.840398	-6.66172	2.70645e-11	5.09878e-09
elongation factor Tu, partial	-2.69301	0.409219	-6.58084	4.6779e-11	8.42462e-09
DUF1648 domain-containing protein	4.20237	0.638642	6.58017	4.69917e-11	8.42462e-09
hemin receptor	3.3756	0.512695	6.58404	4.57837e-11	8.42462e-09
MULTISPECIES: cysteine protease	-5.1943	0.789645	-6.57802	4.76743e-11	8.42462e-09
MULTISPECIES: DUF378 domain-containing protein	-4.87154	0.741565	-6.56926	5.05651e-11	8.8021e-09
MmcQ protein	4.99943	0.761957	6.5613	5.33399e-11	9.14857e-09
CAAX protease	2.69667	0.411209	6.55789	5.45748e-11	9.22472e-09
HD family phosphohydrolase	-3.62112	0.552649	-6.5523	5.66578e-11	9.44001e-09
serine racemase VanT catalytic subunit	3.57851	0.548513	6.52401	6.84536e-11	1.12447e-08
MULTISPECIES: DUF4251 domain-containing protein	3.09417	0.47509	6.51281	7.37585e-11	1.19478e-08
MULTISPECIES: nicotinamide riboside transporter PnuC	2.71175	0.419235	6.46833	9.90892e-11	1.58312e-08
group II intron reverse transcriptase/maturase, partial	-3.94378	0.613167	-6.43182	1.26083e-10	1.98717e-08
DUF5034 domain-containing protein	3.2987	0.516635	6.38496	1.71446e-10	2.66609e-08
phosphocarrier protein HPr	-3.05606	0.481493	-6.34705	2.19487e-10	3.36138e-08
glutamate decarboxylase	3.11697	0.491222	6.34535	2.21921e-10	3.36138e-08
6-phospho-beta-glucosidase	-2.86995	0.45297	-6.33585	2.36043e-10	3.52945e-08
spore cortex-lytic protein	-4.25618	0.672506	-6.32884	2.4701e-10	3.64669e-08
MULTISPECIES: DUF4133 domain-containing protein	2.37492	0.375761	6.32028	2.61087e-10	3.80633e-08
PTS cellobiose transporter subunit IIC	-3.30524	0.523208	-6.31726	2.66247e-10	3.83363e-08
peptidoglycan-binding protein LysM	-4.02297	0.638443	-6.30122	2.95303e-10	4.20014e-08
BstXI family restriction endonuclease	4.49493	0.714381	6.29206	3.1328e-10	4.40215e-08
YtxH domain-containing protein	3.5873	0.571153	6.2808	3.36825e-10	4.67666e-08
FMN-binding protein	-2.29891	0.366658	-6.2699	3.61286e-10	4.89963e-08
Zn-dependent peptidase	-3.19714	0.5098	-6.27137	3.57896e-10	4.89963e-08
MULTISPECIES: ATP synthase subunit delta	2.27773	0.364048	6.25667	3.93283e-10	5.27225e-08
IS1595 family transposase	2.99667	0.479523	6.24927	4.12377e-10	5.4288e-08
F0F1 ATP synthase subunit alpha, partial	2.57627	0.412298	6.24855	4.1427e-10	5.4288e-08
MULTISPECIES: universal stress protein	2.73325	0.437945	6.24109	4.34538e-10	5.63113e-08
DUF2800 domain-containing protein	-3.22905	0.518953	-6.22223	4.90122e-10	6.28165e-08
MULTISPECIES: single-stranded DNA-binding protein	-2.07463	0.333676	-6.21751	5.0509e-10	6.40311e-08
MULTISPECIES: DNA glycosylase	2.69425	0.433834	6.21032	5.28752e-10	6.631e-08
glycoside hydrolase 43 family protein	-4.02109	0.648213	-6.20334	5.52763e-10	6.85838e-08
dTDP-glucose pyrophosphorylase	-3.00481	0.484536	-6.20141	5.59589e-10	6.86999e-08
rSAM-modified peptide	3.18476	0.514164	6.19405	5.86368e-10	7.12376e-08
thiamine biosynthesis protein ThiC	7.46477	1.21061	6.16611	6.99916e-10	8.41559e-08
acetyl-CoA acetyltransferase	-2.85049	0.462606	-6.16182	7.19157e-10	8.5587e-08
glucohydrolase	-2.23598	0.363189	-6.15653	7.43546e-10	8.75957e-08
UDP-N-acetylglucosamine diphosphorylase	-3.10166	0.50403	-6.15371	7.56899e-10	8.82771e-08
PTS N-acetylgalactosamine transporter subunit IIB	-3.39006	0.551725	-6.14448	8.02281e-10	9.26436e-08
MULTISPECIES: type I glutamate--ammonia ligase	-3.91303	0.639534	-6.11856	9.44255e-10	1.07969e-07
MULTISPECIES: isochorismate synthase	2.66507	0.436009	6.11244	9.81214e-10	1.10038e-07
riboflavin transporter	-2.97797	0.487097	-6.11372	9.73344e-10	1.10038e-07
undecaprenyl-diphosphatase UppP	-2.25269	0.36941	-6.09807	1.07355e-09	1.19246e-07
MULTISPECIES: DUF4488 domain-containing protein	3.01351	0.495575	6.08083	1.19563e-09	1.30327e-07
MULTISPECIES: twin-arginine translocase TatA/TatE family subunit	2.68932	0.442262	6.08082	1.19566e-09	1.30327e-07
MULTISPECIES: SusD/RagB family nutrient-binding outer membrane lipoprotein	2.80245	0.46168	6.0701	1.27831e-09	1.38045e-07
X-X-X-Leu-X-X-Gly heptad repeat protein	-2.19061	0.361373	-6.06192	1.34506e-09	1.43922e-07
pirin family protein	3.28841	0.543083	6.05507	1.40354e-09	1.48813e-07
MULTISPECIES: cell wall hydrolase	-3.44943	0.570031	-6.0513	1.43683e-09	1.50971e-07
MULTISPECIES: DNA polymerase subunit beta	2.32495	0.384344	6.04915	1.45612e-09	1.51632e-07
MULTISPECIES: peptidyl-prolyl cis-trans isomerase	2.05636	0.340768	6.0345	1.59457e-09	1.6458e-07
KamA family protein	2.66703	0.442465	6.02766	1.66346e-09	1.70183e-07
MalX	-7.18402	1.1946	-6.01373	1.81305e-09	1.83875e-07
12-oxophytodienoate reductase	3.77758	0.628712	6.00845	1.87311e-09	1.88328e-07
CotS family spore coat protein	-3.00797	0.501007	-6.00385	1.92692e-09	1.92083e-07
MULTISPECIES: ClC family H(+)/Cl(-) exchange transporter	4.53006	0.755903	5.99291	2.06125e-09	2.03731e-07
DUF4968 domain-containing protein	2.78963	0.465802	5.98887	2.11307e-09	2.07098e-07
Na+/Pi-cotransporter	2.66839	0.445816	5.9854	2.15863e-09	2.08632e-07
NHLP bacteriocin export ABC transporter permease/ATPase subunit	-3.32714	0.555964	-5.98445	2.17127e-09	2.08632e-07
MULTISPECIES: DUF3343 domain-containing protein	-3.22681	0.539274	-5.98362	2.18238e-09	2.08632e-07
ribitol-5-phosphate dehydrogenase	3.34324	0.558938	5.98141	2.21216e-09	2.09759e-07
DMSO reductase	-3.29809	0.551512	-5.98009	2.23014e-09	2.09759e-07
MULTISPECIES: cytochrome D ubiquinol oxidase subunit II	2.71642	0.454399	5.97804	2.25839e-09	2.10717e-07
isopentenyl-diphosphate Delta-isomerase	-2.43053	0.408112	-5.95553	2.59227e-09	2.3995e-07
Bcs3	4.56572	0.767071	5.95214	2.64651e-09	2.43041e-07
MULTISPECIES: DUF4270 domain-containing protein	2.40074	0.404077	5.94129	2.82787e-09	2.55879e-07
MIP family channel protein	2.37388	0.399565	5.94116	2.83018e-09	2.55879e-07
stage III sporulation protein AE	-3.9304	0.661854	-5.93847	2.877e-09	2.58111e-07
d-phosphoglycerate dehydrogenase	2.79927	0.47165	5.93506	2.93744e-09	2.61521e-07
MULTISPECIES: DUF5053 domain-containing protein	2.38632	0.402616	5.92703	3.08462e-09	2.7142e-07
spore coat protein CotS family	-7.24413	1.22233	-5.92647	3.09516e-09	2.7142e-07
DUF4858 domain-containing protein	4.3584	0.736325	5.91912	3.23666e-09	2.8171e-07
MULTISPECIES: DUF2007 domain-containing protein	2.98554	0.504971	5.91229	3.37377e-09	2.89782e-07
NADH-quinone reductase	-3.65172	0.617676	-5.91203	3.3791e-09	2.89782e-07
phosphoenolpyruvate carboxykinase	-2.0382	0.345202	-5.90437	3.53986e-09	2.9917e-07
MULTISPECIES: formate acetyltransferase	-2.27866	0.385862	-5.90538	3.51843e-09	2.9917e-07
terminase	-2.62621	0.445094	-5.90036	3.62713e-09	3.0434e-07
PTS glucose subfamily, IIA component	-2.60739	0.442593	-5.89117	3.83467e-09	3.19455e-07
PTS fructose transporter subunit IID	-2.90245	0.49308	-5.88636	3.94783e-09	3.2655e-07
MULTISPECIES: AMP nucleosidase	2.59292	0.440955	5.88023	4.09708e-09	3.36509e-07
RNase H	-4.39629	0.748286	-5.87515	4.22453e-09	3.4455e-07
NAD-dependent deacylase	2.60597	0.443696	5.87334	4.27103e-09	3.45924e-07
SusD/RagB family nutrient-binding outer membrane lipoprotein, partial	2.5191	0.428988	5.87218	4.30095e-09	3.45944e-07
NupC/NupG family nucleoside CNT transporter	3.75816	0.640723	5.8655	4.47776e-09	3.577e-07
murein transglycosylase	-2.97492	0.50794	-5.85684	4.71756e-09	3.74292e-07
MULTISPECIES: PTS fructose transporter subunit IIC	-3.08274	0.526741	-5.85247	4.8432e-09	3.81664e-07
porin family protein, partial	2.67733	0.457599	5.85082	4.89154e-09	3.82886e-07
DUF1540 domain-containing protein	-1.984	0.339168	-5.84961	4.92727e-09	3.83112e-07
IS110 family transposase, partial	2.88558	0.493546	5.84663	5.01633e-09	3.83782e-07
catalase HPII	3.56346	0.609552	5.84602	5.03461e-09	3.83782e-07
DUF4393 domain-containing protein	3.54092	0.605493	5.848	4.97523e-09	3.83782e-07
L-lactate dehydrogenase	-2.77011	0.47439	-5.83931	5.24168e-09	3.96972e-07
MULTISPECIES: DUF4369 domain-containing protein	2.54785	0.43671	5.83419	5.40531e-09	4.04116e-07
MULTISPECIES: DUF4134 domain-containing protein	2.49009	0.4268	5.83434	5.40046e-09	4.04116e-07
NADH-ubiquinone oxidoreductase	-7.43343	1.27553	-5.8277	5.61961e-09	4.17462e-07
DUF4251 domain-containing protein	2.52768	0.434016	5.82394	5.74779e-09	4.24282e-07
PemK family transcriptional regulator	-3.18013	0.546443	-5.81969	5.89557e-09	4.32453e-07
MULTISPECIES: RelA/SpoT family protein	2.29227	0.394018	5.81768	5.96713e-09	4.34967e-07
RelA/SpoT family protein	1.95352	0.33619	5.81076	6.2191e-09	4.50518e-07
cytochrome c oxidase subunit I	2.03301	0.350201	5.80527	6.42642e-09	4.62663e-07
MULTISPECIES: type I deoxyribonuclease HsdR	2.06028	0.356018	5.78702	7.1646e-09	5.12643e-07
MULTISPECIES: PTS ascorbate transporter subunit IIC	4.25633	0.736246	5.78113	7.42006e-09	5.27684e-07
DUF4476 domain-containing protein	2.98984	0.5175	5.77747	7.5832e-09	5.34906e-07
proton-translocating NADH-quinone oxidoreductase, chain	-5.88969	1.01954	-5.7768	7.61334e-09	5.34906e-07
DUF979 domain-containing protein	-2.18998	0.38042	-5.75674	8.57552e-09	5.989e-07
ATP F0F1 synthase subunit gamma	2.52728	0.439463	5.75085	8.87972e-09	6.16454e-07
MULTISPECIES: peptidase M50	-6.44482	1.12184	-5.74489	9.19832e-09	6.34793e-07
aspartate/aromatic aminotransferase	-3.18479	0.554826	-5.74015	9.459e-09	6.48943e-07
aryl-phospho-beta-D-glucosidase	-3.02273	0.526837	-5.73751	9.60805e-09	6.51504e-07
class A beta-lactamase	-2.09682	0.365455	-5.73756	9.60504e-09	6.51504e-07
PTS lactose transporter subunit IIBC	-2.64554	0.462359	-5.72183	1.05384e-08	7.06373e-07
DNA or RNA helicase of superfamily II	-4.28384	0.748567	-5.72272	1.04834e-08	7.06373e-07
IS21 family transposase	-2.82178	0.494018	-5.7119	1.11722e-08	7.44578e-07
MULTISPECIES: EBSC protein	-3.79622	0.664955	-5.70899	1.13651e-08	7.53128e-07
EDD domain protein	-3.28309	0.575408	-5.70567	1.15883e-08	7.63585e-07
aerotolerance regulator BatC	2.41509	0.423411	5.7039	1.17098e-08	7.67255e-07
DUF1877 domain-containing protein	-4.20902	0.738124	-5.70232	1.18186e-08	7.70061e-07
RNA-binding protein rbpA	2.50962	0.440262	5.70027	1.19617e-08	7.7505e-07
negative regulator of septation ring formation	-3.01828	0.529819	-5.69682	1.22065e-08	7.86544e-07
small molecule-binding protein	-3.79689	0.666897	-5.69338	1.24552e-08	7.9816e-07
30S ribosomal protein S11, partial	-3.09351	0.543649	-5.69026	1.26843e-08	8.084e-07
MULTISPECIES: amino acid permease	-3.31606	0.583451	-5.68353	1.31941e-08	8.36317e-07
MULTISPECIES: cysteine desulfurase NifS	-2.92869	0.515429	-5.68204	1.33098e-08	8.39094e-07
MULTISPECIES: DUF965 domain-containing protein	-2.44628	0.431139	-5.67399	1.39507e-08	8.74768e-07
MULTISPECIES: DUF2795 domain-containing protein	2.4957	0.440139	5.67026	1.42579e-08	8.89249e-07
MULTISPECIES: small, acid-soluble spore protein, alpha/beta type	-5.10617	0.900746	-5.66882	1.43781e-08	8.91975e-07
MULTISPECIES: DUF3427 domain-containing protein	3.05143	0.538687	5.66457	1.47396e-08	9.09563e-07
protein involved in sex pheromone biosynthesis	-3.05255	0.539494	-5.65818	1.52985e-08	9.39088e-07
nitrogen fixation protein NifU	-1.90384	0.336871	-5.65153	1.59028e-08	9.70161e-07
TIGR01777 family protein	2.87108	0.508085	5.65079	1.59711e-08	9.70161e-07
MBL fold protein	3.78528	0.670097	5.64885	1.61521e-08	9.7607e-07
cytochrome C oxidase assembly protein	2.82823	0.500799	5.64744	1.62859e-08	9.79084e-07
peptidase M32	-2.96194	0.524568	-5.64644	1.63804e-08	9.79714e-07
MULTISPECIES: L-arabinose isomerase	2.21982	0.393446	5.642	1.68085e-08	1.00019e-06
PTS system, cellobiose-specific IIC component	-2.4829	0.44016	-5.64091	1.69153e-08	1.00144e-06
phosphopyruvate hydratase	-2.82595	0.50143	-5.63579	1.74262e-08	1.02647e-06
MULTISPECIES: DNA polymerase III subunit beta	2.04217	0.36261	5.63186	1.78271e-08	1.04481e-06
PTS beta-glucoside transporter subunit EIIBCA	-2.57685	0.458068	-5.62549	1.84986e-08	1.07874e-06
ribosome recycling factor	-2.40921	0.428377	-5.62405	1.86532e-08	1.08235e-06
anti-sigma factor	2.46591	0.438923	5.61808	1.93088e-08	1.11212e-06
pyridoxal 5'-phosphate synthase lyase subunit PdxS, partial	-6.8148	1.21311	-5.61765	1.9357e-08	1.11212e-06
arginine-binding protein	-3.20942	0.573183	-5.59929	2.15234e-08	1.2266e-06
serine protease DO	-6.57358	1.17406	-5.59899	2.15598e-08	1.2266e-06
ferritin	1.76449	0.315257	5.59699	2.18106e-08	1.23484e-06
electron transporter RnfB	-2.75065	0.491666	-5.59456	2.21186e-08	1.24623e-06
porin family protein	2.21421	0.396019	5.59118	2.25537e-08	1.26449e-06
NADH:ubiquinone oxidoreductase subunit RnfD	-3.07892	0.550755	-5.59036	2.26596e-08	1.26449e-06
D-alanyl-D-alanine carboxypeptidase/D-alanyl-D-alanine-endopeptidase	2.53236	0.453393	5.58535	2.33232e-08	1.29533e-06
MULTISPECIES: macrolide efflux MFS transporter Mef(A)	2.50972	0.449571	5.58249	2.37105e-08	1.29949e-06
2-oxoglutarate dehydrogenase E1 component	3.21225	0.575311	5.58349	2.35733e-08	1.29949e-06
DUF4837 domain-containing protein	2.54183	0.455335	5.58233	2.37324e-08	1.29949e-06
MULTISPECIES: serine hydrolase	-3.74678	0.671318	-5.58122	2.38835e-08	1.30165e-06
glycosyl transferase family A	2.31278	0.414507	5.5796	2.41076e-08	1.30776e-06
DUF1460 domain-containing protein	2.45907	0.44095	5.57675	2.45058e-08	1.3232e-06
beta-methylgalactoside transporter	-2.41624	0.433482	-5.57403	2.48911e-08	1.33265e-06
MULTISPECIES: RNA polymerase sigma-70 factor	2.38683	0.428277	5.57311	2.50235e-08	1.33265e-06
fatty acid oxidation complex subunit alpha FadJ	2.88833	0.518191	5.57387	2.4914e-08	1.33265e-06
methionine ABC transporter ATP-binding protein	-3.16844	0.568613	-5.57223	2.51502e-08	1.3333e-06
MULTISPECIES: RNA polymerase subunit sigma-54	2.71618	0.487715	5.56919	2.5592e-08	1.3445e-06
sporulation protein YjcZ	-9.67099	1.73634	-5.56977	2.55075e-08	1.3445e-06
MULTISPECIES: sporulation protein YqfD	-4.95732	0.890643	-5.56601	2.60641e-08	1.36317e-06
MULTISPECIES: carbon monoxide-induced hydrogenase proton translocating subunit CooK	-5.84416	1.05037	-5.56389	2.63827e-08	1.37367e-06
MULTISPECIES: Asp23/Gls24 family envelope stress response protein	-2.71568	0.488383	-5.56057	2.68902e-08	1.39387e-06
alpha-2-macroglobulin	2.4798	0.446149	5.55824	2.72504e-08	1.40009e-06
NHLP family bacteriocin export ABC transporter permease/ATPase subunit	-2.73152	0.49141	-5.55854	2.72047e-08	1.40009e-06
crotonobetaine/carnitine-CoA ligase	4.23085	0.761881	5.55317	2.80537e-08	1.43505e-06
cytochrome d ubiquinol oxidase subunit II	1.92476	0.346665	5.55223	2.8205e-08	1.43648e-06
MULTISPECIES: YtxH domain-containing protein	3.39741	0.612652	5.54541	2.93273e-08	1.48071e-06
pyridoxal-dependent decarboxylase	3.25062	0.586167	5.54555	2.93032e-08	1.48071e-06
MULTISPECIES: RNA polymerase sporulation sigma factor SigK	-3.58853	0.648013	-5.53775	3.06386e-08	1.52709e-06
MULTISPECIES: cyclase	-4.7224	0.852683	-5.53828	3.05456e-08	1.52709e-06
MULTISPECIES: molybdate ABC transporter substrate-binding protein	-6.5183	1.1769	-5.53851	3.0505e-08	1.52709e-06
phosphofructokinase	-4.46537	0.806538	-5.53647	3.08637e-08	1.52845e-06
NADH:ubiquinone oxidoreductase subunit L	2.61746	0.472798	5.5361	3.09281e-08	1.52845e-06
carbamoyl phosphate synthase	3.23373	0.584775	5.52988	3.20458e-08	1.57701e-06
asparagine synthase B	-2.68155	0.485201	-5.52668	3.2635e-08	1.59925e-06
MULTISPECIES: succinate dehydrogenase/fumarate reductase cytochrome b subunit	2.53761	0.459721	5.51989	3.39221e-08	1.65537e-06
MULTISPECIES: QueT transporter family protein	-3.01669	0.546991	-5.51506	3.4866e-08	1.69434e-06
MULTISPECIES: integrase	2.06434	0.374902	5.50634	3.66363e-08	1.77298e-06
peptidase S8	-1.91222	0.347496	-5.50287	3.73666e-08	1.80085e-06
alpha-N-acetylglucosaminidase	2.11193	0.38398	5.50009	3.79588e-08	1.82185e-06
carbamoylphosphate synthase large subunit	-2.52769	0.459633	-5.49937	3.81147e-08	1.82185e-06
MULTISPECIES: 4-hydroxythreonine-4-phosphate dehydrogenase PdxA	2.16031	0.393115	5.49536	3.8992e-08	1.85618e-06
MULTISPECIES: hydrophobe/amphiphile efflux-1 family RND transporter	2.49045	0.453353	5.49339	3.94282e-08	1.86931e-06
MULTISPECIES: YhgE/Pip domain-containing protein	-4.30398	0.783777	-5.49133	3.98921e-08	1.88365e-06
MULTISPECIES: DUF4861 domain-containing protein	2.42018	0.441198	5.48548	4.12355e-08	1.93923e-06
MULTISPECIES: HlyD family secretion protein	2.86674	0.523984	5.47106	4.47361e-08	2.09541e-06
Na(+)-translocating NADH-quinone reductase subunit A	2.72418	0.498135	5.46876	4.53194e-08	2.11424e-06
PqqD family peptide modification chaperone	-3.04446	0.556873	-5.46708	4.57522e-08	2.12034e-06
MULTISPECIES: flagellar basal body rod protein FlgC	-2.35701	0.431146	-5.46684	4.58137e-08	2.12034e-06
beta-N-acetylglucosaminidase	1.79568	0.3287	5.46296	4.68264e-08	2.15008e-06
MULTISPECIES: cell division protein ZapA	2.01156	0.368264	5.46227	4.70094e-08	2.15008e-06
copper resistance protein NlpE	2.57013	0.470427	5.46339	4.67137e-08	2.15008e-06
MULTISPECIES: DUF3078 domain-containing protein	2.36797	0.434164	5.4541	4.92223e-08	2.2425e-06
MULTISPECIES: YhfC family intramembrane metalloprotease	4.46269	0.818986	5.44904	5.06417e-08	2.29819e-06
16S rRNA methyltransferase	-2.47473	0.454344	-5.44682	5.12783e-08	2.31806e-06
DUF969 domain-containing protein	-2.33074	0.428337	-5.44136	5.28741e-08	2.38097e-06
MULTISPECIES: Na+/H+ antiporter subunit E	-6.69411	1.23123	-5.43692	5.42084e-08	2.43167e-06
metal ABC transporter substrate-binding protein	-2.29843	0.423335	-5.42934	5.65615e-08	2.5275e-06
MULTISPECIES: NADH:ubiquinone reductase (Na(+)-transporting) subunit C	2.43853	0.449479	5.42524	5.78754e-08	2.57634e-06
MULTISPECIES: tPR domain-containing protein	3.20315	0.59106	5.41932	5.98259e-08	2.65304e-06
4-nitrophenylphosphatase	-2.99947	0.553827	-5.41589	6.09839e-08	2.69415e-06
PTS N-acetylglucosamine IIBC component	-2.61833	0.483721	-5.4129	6.20124e-08	2.72925e-06
MULTISPECIES: VanZ family protein	-2.19841	0.406393	-5.40957	6.31762e-08	2.77001e-06
MULTISPECIES: tryptophan transporter	-4.68764	0.866934	-5.40714	6.40386e-08	2.79731e-06
amino acid amidase	-4.82378	0.892596	-5.40421	6.50933e-08	2.83277e-06
DUF4890 domain-containing protein	4.26993	0.790756	5.3998	6.67135e-08	2.89249e-06
DUF1792 domain-containing protein	2.0586	0.381414	5.39728	6.76572e-08	2.92254e-06
MULTISPECIES: glycogen/starch/alpha-glucan phosphorylase	-2.56341	0.475525	-5.3907	7.01825e-08	3.00184e-06
urocanate hydratase	1.68261	0.312084	5.39151	6.98676e-08	3.00184e-06
MULTISPECIES: stage V sporulation protein T	-3.0866	0.572671	-5.38983	7.05225e-08	3.00184e-06
penicillin-binding protein 1C	2.30306	0.427251	5.39042	7.02914e-08	3.00184e-06
endo-beta-N-acetylglucosaminidase, partial	4.18071	0.776237	5.38587	7.20956e-08	3.05764e-06
oxidoreductase NAD-binding domain protein	-3.48627	0.647403	-5.385	7.24434e-08	3.06126e-06
MULTISPECIES: IS4/IS5 family transposase	-4.04951	0.752759	-5.37955	7.46711e-08	3.144e-06
MULTISPECIES: ribosome maturation factor	-2.85346	0.531296	-5.37076	7.84047e-08	3.28933e-06
BglG family transcriptional antiterminator	-6.11328	1.13988	-5.36307	8.18179e-08	3.42022e-06
arginase	-2.82264	0.526799	-5.3581	8.41029e-08	3.50319e-06
MULTISPECIES: AraC family transcriptional regulator	1.88437	0.351749	5.35715	8.45472e-08	3.50916e-06
DUF45 domain-containing protein	-1.72517	0.322594	-5.3478	8.90307e-08	3.68215e-06
DUF2490 domain-containing protein	3.13626	0.587108	5.34187	9.19906e-08	3.77777e-06
DUF4943 domain-containing protein	3.80229	0.711729	5.34233	9.17616e-08	3.77777e-06
caudovirus prohead protease	-4.43518	0.830879	-5.33794	9.40068e-08	3.84702e-06
MULTISPECIES: UPF0365 family protein	2.5947	0.486438	5.33407	9.60344e-08	3.91625e-06
glycine amidinotransferase	1.97851	0.371084	5.33171	9.72916e-08	3.9537e-06
MULTISPECIES: ferritin	2.04765	0.384132	5.33059	9.78935e-08	3.96003e-06
MULTISPECIES: glycine C-acetyltransferase	2.05009	0.38462	5.33016	9.81265e-08	3.96003e-06
DUF4488 domain-containing protein	2.53638	0.476097	5.32744	9.96069e-08	4.00591e-06
alpha-2-macroglobulin domain-containing protein	3.06965	0.576339	5.32612	1.00331e-07	4.02118e-06
iron hydrogenase	-1.72075	0.323122	-5.32538	1.00741e-07	4.02378e-06
4-hydroxy-3-methylbut-2-enyl diphosphate reductase/RNA-binding protein	-1.98316	0.373646	-5.3076	1.11076e-07	4.42141e-06
MULTISPECIES: phosphopentomutase	-3.9947	0.753461	-5.3018	1.14664e-07	4.54872e-06
IS607 family transposase	-2.87743	0.543089	-5.29827	1.16903e-07	4.6077e-06
hydrolase Nlp/P60	-2.02121	0.38149	-5.29821	1.16941e-07	4.6077e-06
MULTISPECIES: DUF1648 domain-containing protein	6.01247	1.13537	5.29559	1.18636e-07	4.64312e-06
MULTISPECIES: DUF4827 domain-containing protein	2.05901	0.38879	5.29594	1.18405e-07	4.64312e-06
restriction endonuclease subunit R	-1.77564	0.33553	-5.29206	1.20945e-07	4.71767e-06
PTS glucose transporter subunit IIB	-2.32911	0.440251	-5.2904	1.22048e-07	4.7448e-06
PTS glucose transporter subunit IIBC	-2.09293	0.395971	-5.28557	1.25311e-07	4.82342e-06
metal-independent alpha-mannosidase	1.94145	0.367306	5.28566	1.25252e-07	4.82342e-06
MULTISPECIES: sporulation protein YqfC	-5.38835	1.01932	-5.28624	1.24855e-07	4.82342e-06
MULTISPECIES: DUF5034 domain-containing protein	2.97087	0.563672	5.27057	1.36003e-07	5.21776e-06
inositol phosphorylceramide synthase	3.0823	0.585313	5.26607	1.39373e-07	5.32955e-06
purine nucleoside phosphorylase DeoD-type	-5.04115	0.957887	-5.26278	1.41893e-07	5.40815e-06
DUF5035 domain-containing protein	2.17315	0.413071	5.26094	1.43317e-07	5.40942e-06
MULTISPECIES: ATP-dependent endonuclease	2.18959	0.41615	5.26155	1.42847e-07	5.40942e-06
spermidine/putrescine ABC transporter ATPase	-4.03313	0.766537	-5.2615	1.42884e-07	5.40942e-06
pyridoxamine 5-phosphate oxidase	-3.9929	0.760088	-5.25321	1.49471e-07	5.60539e-06
nitrate/sulfite reductase	-3.30634	0.62936	-5.25349	1.4924e-07	5.60539e-06
DUF4332 domain-containing protein	2.01247	0.383297	5.25042	1.51752e-07	5.67269e-06
capsule biosynthesis protein, partial	2.44958	0.466737	5.24831	1.53498e-07	5.71965e-06
ATP synthase subunit B	2.07812	0.396289	5.24394	1.57183e-07	5.83831e-06
DUF4836 domain-containing protein	2.69477	0.514359	5.23909	1.61373e-07	5.97488e-06
BlaI/MecI/CopY family transcriptional regulator	-2.82393	0.539171	-5.23754	1.62732e-07	6.00615e-06
PTS lactose/cellobiose transporter subunit IIA	-2.79101	0.533339	-5.23308	1.66707e-07	6.13346e-06
MULTISPECIES: ATP-dependent protease, Lon family	-4.98221	0.952498	-5.23068	1.68886e-07	6.19407e-06
MULTISPECIES: SAM-dependent methyltransferase	-2.19012	0.419005	-5.22697	1.72312e-07	6.29992e-06
sporulation transcription factor Spo0A	-1.89657	0.363038	-5.22417	1.74939e-07	6.34947e-06
MULTISPECIES: PTS glucose transporter subunit IIBC	-3.05271	0.584283	-5.22472	1.74421e-07	6.34947e-06
exonuclease, partial	2.3624	0.452282	5.22329	1.75772e-07	6.34947e-06
MULTISPECIES: DUF4411 domain-containing protein	2.93669	0.562238	5.22321	1.75845e-07	6.34947e-06
aerotolerance protein BatA	2.28479	0.437549	5.22179	1.77201e-07	6.37869e-06
MULTISPECIES: asparagine synthetase A	-2.83031	0.542221	-5.21985	1.7907e-07	6.42613e-06
2-keto-3-deoxygluconate permease	-2.74532	0.526534	-5.21394	1.84875e-07	6.61409e-06
response regulator receiver modulated metal-depenent phosphohydrolase	-2.16164	0.414803	-5.21125	1.87577e-07	6.69026e-06
NAD-dependent epimerase	-1.71925	0.330233	-5.20618	1.92763e-07	6.84655e-06
methenyltetrahydrofolate cyclohydrolase	2.55948	0.491656	5.20583	1.93134e-07	6.84655e-06
MULTISPECIES: glycine/sarcosine/betaine reductase complex selenoprotein A	-1.40769	0.270788	-5.19851	2.00889e-07	7.09992e-06
crotonobetainyl-CoA dehydrogenase	4.01754	0.773465	5.19421	2.05593e-07	7.2442e-06
very short patch repair endonuclease	-1.94977	0.377041	-5.17123	2.32555e-07	8.16953e-06
NHLP family bacteriocin export ABC transporter peptidase/permease/ATPase	-3.25857	0.631398	-5.16088	2.45791e-07	8.60858e-06
MULTISPECIES: alpha-1 2-mannosidase	2.61231	0.50639	5.15869	2.4868e-07	8.6837e-06
glutaminase, partial	2.41049	0.467572	5.15535	2.53161e-07	8.8138e-06
stage III sporulation protein AH	-2.96531	0.575268	-5.15466	2.5409e-07	8.81981e-06
electron transfer flavoprotein subunit alpha	-2.08447	0.404613	-5.15176	2.58055e-07	8.93084e-06
MULTISPECIES: phosphate starvation protein PhoH	2.44583	0.474923	5.14994	2.60568e-07	8.96462e-06
MULTISPECIES: (2Fe-2S)-binding protein	-3.83447	0.744523	-5.15024	2.60149e-07	8.96462e-06
IS4 family transposase	2.16139	0.420375	5.14158	2.72443e-07	9.3456e-06
DUF3284 domain-containing protein	-2.91018	0.566137	-5.14043	2.74117e-07	9.37546e-06
MULTISPECIES: stage III sporulation protein AA	-3.98129	0.775397	-5.13451	2.82875e-07	9.64668e-06
DUF1735 domain-containing protein	2.75021	0.53588	5.13214	2.86473e-07	9.68933e-06
mucin-desulfating sulfatase	2.36853	0.461496	5.13229	2.86243e-07	9.68933e-06
putative sugar O-methyltransferase	-7.09808	1.38309	-5.13204	2.86617e-07	9.68933e-06
MULTISPECIES: fructose-bisphosphate aldolase	2.1455	0.41811	5.13143	2.87547e-07	9.69265e-06
spore coat associated protein CotJA	-2.4889	0.485216	-5.12948	2.90547e-07	9.76555e-06
ATP-dependent endonuclease of the OLD family-like protein	2.72548	0.53154	5.12751	2.93604e-07	9.83996e-06
DUF4438 domain-containing protein	-2.71432	0.529716	-5.12411	2.98941e-07	9.99011e-06
MULTISPECIES: DUF4956 domain-containing protein	-6.68514	1.30489	-5.12315	3.00475e-07	1.00127e-05
META domain-containing protein	2.25798	0.44114	5.11853	3.0793e-07	1.02028e-05
fructokinase	-1.54312	0.301461	-5.11881	3.07465e-07	1.02028e-05
ATP synthase	-1.89648	0.370627	-5.11696	3.10506e-07	1.0259e-05
MULTISPECIES: histidinol-phosphatase	-3.13445	0.613219	-5.11147	3.19666e-07	1.05318e-05
stage V sporulation protein AC	-3.2657	0.639258	-5.10858	3.24589e-07	1.06639e-05
preprotein translocase YidC	-2.75026	0.538735	-5.10504	3.3072e-07	1.08348e-05
DUF2779 domain-containing protein	-2.68598	0.526258	-5.10393	3.32677e-07	1.08684e-05
peptidase S46	3.17458	0.622482	5.09987	3.39888e-07	1.1073e-05
biopolymer transporter ExbD	2.04889	0.401939	5.09752	3.44137e-07	1.11801e-05
MULTISPECIES: SusC/RagA family TonB-linked outer membrane protein	2.32036	0.455731	5.09152	3.55202e-07	1.14125e-05
HEPN domain-containing protein	1.54503	0.303435	5.09177	3.54727e-07	1.14125e-05
copper homeostasis protein	2.6854	0.52731	5.09264	3.53107e-07	1.14125e-05
protein from nitrogen regulatory protein P-II	3.78351	0.742969	5.09241	3.53532e-07	1.14125e-05
MULTISPECIES: small acid-soluble spore protein SspI	-7.17875	1.41066	-5.08895	3.60058e-07	1.15367e-05
cell wall-binding repeat protein	-3.14066	0.617485	-5.08621	3.65287e-07	1.16722e-05
MULTISPECIES: MexH family multidrug efflux RND transporter periplasmic adaptor subunit	2.55208	0.502445	5.07932	3.78783e-07	1.20703e-05
type II toxin-antitoxin system PemK/MazF family toxin	-2.01815	0.39748	-5.07736	3.82723e-07	1.21296e-05
MULTISPECIES: Mn-containing catalase	-7.23182	1.42426	-5.07759	3.82249e-07	1.21296e-05
MULTISPECIES: DUF1292 domain-containing protein	-1.98205	0.391056	-5.06845	4.01077e-07	1.26768e-05
damage-inducible protein CinA	-2.09894	0.41436	-5.06549	4.07341e-07	1.284e-05
MULTISPECIES: urease accessory protein UreE	-4.69776	0.928834	-5.0577	4.24348e-07	1.33401e-05
NADH:ubiquinone reductase (Na(+)-transporting) subunit F	2.28152	0.451159	5.05702	4.25857e-07	1.33515e-05
MULTISPECIES: pyrimidine-nucleoside phosphorylase	-3.71397	0.734779	-5.05455	4.31412e-07	1.34894e-05
phage-shock protein	-2.47268	0.489418	-5.0523	4.36527e-07	1.36129e-05
bifunctional phosphoribosylaminoimidazolecarboxamide formyltransferase/IMP cyclohydrolase	1.75996	0.34854	5.04952	4.42919e-07	1.37754e-05
MULTISPECIES: DUF4954 domain-containing protein	2.17561	0.430989	5.04795	4.46576e-07	1.38522e-05
MULTISPECIES: galactose-1-epimerase	1.76236	0.349361	5.04452	4.54653e-07	1.40281e-05
manganese ABC transporter ATP-binding protein	2.99934	0.594521	5.04497	4.53583e-07	1.40281e-05
undecaprenyl-diphosphatase	-2.02527	0.401799	-5.04049	4.64344e-07	1.4254e-05
MULTISPECIES: 50S ribosomal protein L31 type B	2.34457	0.46515	5.04046	4.64419e-07	1.4254e-05
aquaporin	2.23895	0.444375	5.03842	4.6939e-07	1.43107e-05
dGTPase	-9.41764	1.86923	-5.03825	4.69819e-07	1.43107e-05
MULTISPECIES: RNA polymerase sporulation sigma factor SigG	-3.89762	0.773633	-5.03807	4.70247e-07	1.43107e-05
DUF3867 domain-containing protein	-4.06806	0.807524	-5.03769	4.71176e-07	1.43107e-05
MULTISPECIES: biopolymer transporter ExbD	2.13586	0.424094	5.03628	4.74654e-07	1.43789e-05
oligoendopeptidase F	-1.65954	0.329737	-5.0329	4.8311e-07	1.44105e-05
isopentenyl-diphosphate delta-isomerase	-1.98924	0.395219	-5.03327	4.82194e-07	1.44105e-05
protein BatD	2.0899	0.415096	5.03473	4.78531e-07	1.44105e-05
MULTISPECIES: UDP-N-acetylmuramoyl-tripeptide--D-alanyl-D-alanine ligase	-2.16	0.428976	-5.03524	4.77244e-07	1.44105e-05
Iron only hydrogenase large subunit, C-terminal domain	-2.62385	0.521276	-5.03352	4.81549e-07	1.44105e-05
DMSO reductase subunit A	-3.42367	0.680166	-5.03358	4.81416e-07	1.44105e-05
AlwI family type II restriction endonuclease	-2.65993	0.529085	-5.02742	4.97129e-07	1.47848e-05
fructose-bisphosphate aldolase class I	2.5977	0.516748	5.02701	4.98193e-07	1.47848e-05
MULTISPECIES: K+/H+ antiporter	3.5768	0.711996	5.02362	5.0706e-07	1.50098e-05
glycosyl hydrolase family 43	2.16256	0.430619	5.02198	5.11406e-07	1.51001e-05
YkgJ family cysteine cluster protein	3.59514	0.716774	5.01572	5.28358e-07	1.55612e-05
elongation factor G-binding protein	-6.34751	1.2657	-5.01502	5.30279e-07	1.55784e-05
sigma-54-dependent Fis family transcriptional regulator, partial	2.3632	0.471452	5.01259	5.3702e-07	1.57368e-05
bacitracin resistance protein BacA	2.44	0.486827	5.01205	5.38529e-07	1.57415e-05
autonomous glycyl radical cofactor GrcA	-2.4299	0.485071	-5.00936	5.46099e-07	1.58437e-05
succinate--CoA ligase subunit beta	2.30819	0.460774	5.00938	5.46062e-07	1.58437e-05
MULTISPECIES: ISNCY family transposase	-3.60763	0.72006	-5.01018	5.43787e-07	1.58437e-05
Inorganic pyrophosphatase	-3.10448	0.620349	-5.00441	5.6033e-07	1.61443e-05
sulfate adenylyltransferase subunit CysN	2.47343	0.494259	5.00431	5.60613e-07	1.61443e-05
MULTISPECIES: tRNA-Thr(GGU) m(6)t(6)A37 methyltransferase TsaA	3.8257	0.764362	5.00509	5.58363e-07	1.61443e-05
MULTISPECIES: biopolymer transporter ExbB	2.32108	0.463939	5.00299	5.64483e-07	1.62157e-05
thiol:disulfide interchange protein	1.97461	0.395139	4.99727	5.81491e-07	1.65822e-05
rotamase	-3.5995	0.720293	-4.99727	5.81484e-07	1.65822e-05
MULTISPECIES: monovalent cation/H+ antiporter subunit C	-6.09958	1.22058	-4.99726	5.81507e-07	1.65822e-05
MULTISPECIES: propionyl-CoA carboxylase subunit beta	3.37448	0.675405	4.99624	5.84604e-07	1.66298e-05
deoxyribonuclease HsdR	1.84174	0.368999	4.99119	6.00092e-07	1.70289e-05
MULTISPECIES: xanthosine permease	2.57073	0.515126	4.99049	6.02272e-07	1.70493e-05
lipopolysaccharide biosynthesis protein RfbH	-2.11534	0.423943	-4.98969	6.0477e-07	1.70785e-05
sporulation protein YabP	-2.005	0.402025	-4.98724	6.12477e-07	1.72544e-05
carbohydrate esterase	-3.02414	0.606494	-4.98626	6.15579e-07	1.73e-05
PTS maltose and glucose subfamily, IIC component	-3.69465	0.741236	-4.98445	6.21397e-07	1.74215e-05
DUF2815 domain-containing protein	-3.3419	0.670625	-4.98326	6.2522e-07	1.74867e-05
DUF2922 domain-containing protein	4.81702	0.968041	4.97605	6.48942e-07	1.81067e-05
MULTISPECIES: cell envelope biogenesis protein TonB	2.32214	0.467031	4.97212	6.62241e-07	1.8394e-05
uracil-xanthine permease	-3.05147	0.613754	-4.97182	6.63281e-07	1.8394e-05
thymosin beta-4	2.55443	0.513802	4.97162	6.63968e-07	1.8394e-05
Na/Pi cotransporter	-2.25142	0.453241	-4.96739	6.78614e-07	1.87516e-05
DUF305 domain-containing protein	-2.52559	0.508522	-4.96653	6.8161e-07	1.87516e-05
DUF883 domain-containing protein	2.15118	0.433198	4.9658	6.84172e-07	1.87516e-05
bifunctional homocysteine S-methyltransferase/methylenetetrahydrofolate reductase	-2.10903	0.424729	-4.9656	6.84895e-07	1.87516e-05
MULTISPECIES: NADH:ubiquinone reductase (Na(+)-transporting) subunit F	2.74308	0.552417	4.96559	6.84916e-07	1.87516e-05
MULTISPECIES: glucosaminidase	3.59785	0.724666	4.96484	6.87579e-07	1.87804e-05
MULTISPECIES: nucleoside-diphosphate kinase	1.90523	0.383782	4.96436	6.89286e-07	1.8783e-05
modulator of DNA gyrase	2.55755	0.51523	4.96389	6.90934e-07	1.87841e-05
transcriptional antiterminator	-2.34602	0.472945	-4.96046	7.03268e-07	1.90749e-05
phosphomethylpyrimidine synthase ThiC	2.34496	0.472921	4.95845	7.1056e-07	1.9228e-05
MULTISPECIES: porin family protein	2.59527	0.523966	4.95312	7.30329e-07	1.97172e-05
actin, cytoplasmic 2	2.15654	0.435458	4.95234	7.33248e-07	1.97503e-05
MULTISPECIES: 3-oxoacyl-ACP synthase III	2.58923	0.523082	4.94996	7.42303e-07	1.99481e-05
MULTISPECIES: ATP synthase F0 subunit C	2.40068	0.485235	4.94746	7.51878e-07	2.0159e-05
exo-alpha-sialidase	1.5527	0.314143	4.94267	7.70587e-07	2.06132e-05
MULTISPECIES: DUF4136 domain-containing protein	6.16098	1.24711	4.94023	7.80315e-07	2.08257e-05
MULTISPECIES: alcohol dehydrogenase	2.15096	0.435741	4.93632	7.96084e-07	2.1198e-05
translocation/assembly module TamB	2.23715	0.453288	4.93539	7.99925e-07	2.12518e-05
proline dehydrogenase	2.62916	0.532796	4.93464	8.02982e-07	2.12845e-05
DUF4738 domain-containing protein	2.19867	0.445637	4.93377	8.06591e-07	2.13317e-05
oxaloacetate decarboxylase subunit beta	2.41155	0.488893	4.93268	8.1107e-07	2.14016e-05
recombinase TnpX	-4.2296	0.857617	-4.9318	8.1474e-07	2.14016e-05
MULTISPECIES: oligoendopeptidase F	-2.4026	0.487146	-4.932	8.13909e-07	2.14016e-05
iron-sulfur cluster assembly scaffold protein NifU	-1.67262	0.339351	-4.92887	8.27073e-07	2.16768e-05
fructoselysine 6-kinase	-1.54925	0.314571	-4.92496	8.43774e-07	2.20649e-05
3'(2'),5'-bisphosphate nucleotidase	1.97857	0.401788	4.92442	8.46098e-07	2.20762e-05
MULTISPECIES: ATP synthase F0 subunit A	1.66456	0.338219	4.92154	8.58674e-07	2.23543e-05
cotJC family protein	-5.71442	1.16194	-4.918	8.74343e-07	2.27115e-05
type B chloramphenicol O-acetyltransferase	-6.18124	1.25712	-4.91698	8.78915e-07	2.27795e-05
MULTISPECIES: chorismate synthase	1.93456	0.393519	4.91606	8.83047e-07	2.27892e-05
MULTISPECIES: ammonium transporter	-4.26917	0.868419	-4.91602	8.83196e-07	2.27892e-05
siderophore biosynthesis protein	2.3343	0.4749	4.91534	8.86285e-07	2.28184e-05
DUF370 domain-containing protein	-1.56783	0.319181	-4.91203	9.01363e-07	2.31555e-05
recombinase XerC	2.52272	0.513674	4.91113	9.05524e-07	2.32113e-05
methylmalonyl Co-A mutase-associated GTPase MeaB	1.9261	0.392545	4.90671	9.26189e-07	2.36889e-05
MULTISPECIES: NADH:ubiquinone reductase (Na(+)-transporting) subunit B	2.54138	0.518394	4.90241	9.46684e-07	2.41601e-05
amidotransferase	-2.84301	0.580259	-4.89956	9.60516e-07	2.44596e-05
addiction module antidote protein, HigA family	2.06916	0.422539	4.89695	9.73332e-07	2.4732e-05
cytochrome P450	2.55246	0.521412	4.89528	9.81657e-07	2.48893e-05
succinate dehydrogenase flavoprotein subunit	1.89874	0.387917	4.8947	9.84555e-07	2.49086e-05
TldD protein	2.58269	0.528376	4.88797	1.01882e-06	2.57197e-05
MULTISPECIES: stress responsive protein	1.98545	0.406547	4.88369	1.04119e-06	2.62276e-05
MULTISPECIES: NAD(P)H nitroreductase	2.44862	0.501549	4.88212	1.04953e-06	2.63807e-05
MULTISPECIES: efflux RND transporter periplasmic adaptor subunit	1.86126	0.381349	4.88072	1.05701e-06	2.65117e-05
MULTISPECIES: auxin-regulated protein	2.39993	0.492231	4.87562	1.08467e-06	2.71471e-05
SusD/RagB family nutrient-binding outer membrane lipoprotein	2.47102	0.507024	4.87358	1.09594e-06	2.7312e-05
DUF1256 domain-containing protein	1.84627	0.378831	4.87362	1.09574e-06	2.7312e-05
TrkH family potassium uptake protein	-2.14022	0.439329	-4.87156	1.10723e-06	2.74085e-05
MULTISPECIES: tetratricopeptide repeat protein	1.68101	0.345008	4.87238	1.1026e-06	2.74085e-05
DUF3313 domain-containing protein	2.82124	0.579168	4.8712	1.10922e-06	2.74085e-05
hexulose-6-phosphate isomerase	2.44621	0.502101	4.87196	1.10497e-06	2.74085e-05
TolC family protein	1.69942	0.349017	4.86917	1.12066e-06	2.76327e-05
MULTISPECIES: polyprenyl synthetase family protein	1.81935	0.37394	4.86534	1.14263e-06	2.81149e-05
PTS maltose transporter subunit IICB	-4.17984	0.859502	-4.8631	1.15563e-06	2.8375e-05
Ni/Fe hydrogenase	2.80355	0.576668	4.86164	1.16418e-06	2.85249e-05
50S rRNA methyltransferase	-2.41922	0.49777	-4.86012	1.17317e-06	2.85894e-05
propionyl-CoA carboxylase subunit beta	-3.25319	0.669341	-4.86029	1.17216e-06	2.85894e-05
MULTISPECIES: phage-shock protein	-4.03178	0.829593	-4.85995	1.17417e-06	2.85894e-05
MULTISPECIES: 50S ribosomal protein L7A	-4.66135	0.95922	-4.85952	1.17668e-06	2.85909e-05
MULTISPECIES: sporulation protein YabP	-3.11314	0.640904	-4.85742	1.18926e-06	2.87766e-05
N(5)-(carboxyethyl)ornithine synthase	-6.74231	1.38795	-4.85774	1.18736e-06	2.87766e-05
peptidase M14	-3.3864	0.697309	-4.85638	1.19553e-06	2.88684e-05
glycine cleavage system protein T	1.55998	0.321387	4.85391	1.21053e-06	2.91703e-05
sugar-binding protein	2.1932	0.452629	4.84548	1.26308e-06	3.03738e-05
glycosyltransferase family 9 protein	2.09533	0.432603	4.84354	1.27543e-06	3.05064e-05
MULTISPECIES: ImmA/IrrE family metallo-endopeptidase	1.89883	0.392022	4.84369	1.27452e-06	3.05064e-05
50S ribosomal protein L11, partial	-2.84818	0.588055	-4.84339	1.27644e-06	3.05064e-05
LacX protein	-2.65584	0.548469	-4.84228	1.28355e-06	3.0551e-05
MULTISPECIES: NADH:ubiquinone reductase (Na(+)-transporting) subunit A	2.56423	0.529539	4.84237	1.28298e-06	3.0551e-05
UPF0365 family protein	1.75707	0.363352	4.83572	1.32668e-06	3.15133e-05
MULTISPECIES: Ger(x)C family spore germination protein	-6.37657	1.31964	-4.83207	1.35124e-06	3.20315e-05
MULTISPECIES: spore cortex biosynthesis protein YabQ	-4.57899	0.947773	-4.83131	1.35636e-06	3.20877e-05
transcriptional antiterminator, BglG family	-6.26968	1.29844	-4.82862	1.37486e-06	3.24594e-05
imidazolonepropionase	2.01688	0.418143	4.82342	1.41116e-06	3.32492e-05
MULTISPECIES: AcrB/AcrD/AcrF family protein	1.61524	0.334922	4.82274	1.416e-06	3.32959e-05
phosphoenolpyruvate--protein phosphotransferase	-1.52818	0.317108	-4.81911	1.44202e-06	3.38396e-05
fructose-1,6-bisphosphate aldolase, class II	-1.60216	0.332555	-4.81774	1.45193e-06	3.40037e-05
cell wall-associated protein	2.42386	0.503493	4.8141	1.47867e-06	3.45606e-05
type II and III secretion system protein	2.7178	0.56502	4.8101	1.50854e-06	3.51883e-05
prephenate dehydrogenase	-1.91253	0.397856	-4.8071	1.53136e-06	3.56492e-05
MULTISPECIES: polyprenol monophosphomannose synthase	2.15501	0.448507	4.80486	1.54859e-06	3.59786e-05
protein disaggregation chaperone	9.05695	1.88568	4.80301	1.56296e-06	3.61743e-05
peptidase, S8/S53 family	-4.36136	0.908052	-4.80298	1.56322e-06	3.61743e-05
guanine permease	-2.99111	0.622829	-4.80245	1.56734e-06	3.61978e-05
tat (twin-arginine translocation) pathway signal sequence	2.40232	0.500778	4.79716	1.60927e-06	3.70928e-05
monosaccharide ABC transporter substrate-binding protein, CUT2 family	-6.30226	1.31389	-4.79663	1.61359e-06	3.7119e-05
FUSC family protein	-3.23637	0.674908	-4.79527	1.62452e-06	3.71506e-05
HDOD domain-containing protein	-2.8755	0.599612	-4.79559	1.62195e-06	3.71506e-05
MULTISPECIES: phosphomethylpyrimidine synthase	-6.03286	1.25804	-4.79545	1.6231e-06	3.71506e-05
electron transport complex subunit RsxA	-1.96366	0.409672	-4.79324	1.64105e-06	3.7382e-05
MULTISPECIES: DUF1858 domain-containing protein	-6.05965	1.26419	-4.79332	1.64041e-06	3.7382e-05
MULTISPECIES: DUF3108 domain-containing protein	2.08418	0.434963	4.79163	1.65428e-06	3.76098e-05
PTS N-acetylglucosamine transporter subunit IIBC	-2.20218	0.459812	-4.78932	1.6735e-06	3.79728e-05
MULTISPECIES: UDP-3-O	2.16556	0.452225	4.78868	1.67878e-06	3.80188e-05
50S ribosomal protein L36, partial	-4.0705	0.850384	-4.78665	1.69585e-06	3.83308e-05
MULTISPECIES: bifunctional phosphoribosylaminoimidazolecarboxamide formyltransferase/inosine monophosphate cyclohydrolase	1.91949	0.401137	4.78511	1.7089e-06	3.85511e-05
30S ribosomal protein S15, partial	2.49131	0.521081	4.78103	1.74395e-06	3.92659e-05
MULTISPECIES: DUF3836 domain-containing protein	2.61453	0.547054	4.77929	1.75917e-06	3.95322e-05
PASTA domain-containing protein	1.71801	0.359626	4.77722	1.77739e-06	3.98648e-05
UvrB/UvrC protein	2.93354	0.614225	4.776	1.78819e-06	4.00301e-05
PTS system, glucose subfamily, IIA component	-3.51529	0.736459	-4.77322	1.81299e-06	4.05075e-05
S-layer domain-containing protein	2.05804	0.431414	4.77046	1.8381e-06	4.09899e-05
MULTISPECIES: RNA-binding protein	2.08536	0.437188	4.76994	1.84282e-06	4.10169e-05
MULTISPECIES: collagenase-like protease	2.17365	0.455855	4.7683	1.85789e-06	4.12736e-05
sugar ABC transporter ATP-binding protein	-1.43044	0.300152	-4.76573	1.88173e-06	4.17236e-05
translation elongation factor Tu	-2.054	0.431056	-4.76505	1.88805e-06	4.17844e-05
MULTISPECIES: S-adenosylmethionine synthase	2.37089	0.497758	4.76314	1.906e-06	4.21018e-05
MULTISPECIES: stage V sporulation protein AC	-3.19164	0.67022	-4.76208	1.91607e-06	4.22441e-05
ZIP family metal transporter	-1.54533	0.324861	-4.75689	1.96602e-06	4.32636e-05
NAD-dependent epimerase/dehydratase	-4.01713	0.844558	-4.75648	1.96997e-06	4.32689e-05
MULTISPECIES: dipeptidyl carboxypeptidase II	2.06442	0.434074	4.75591	1.97552e-06	4.33078e-05
DUF4369 domain-containing protein	2.35076	0.49432	4.75554	1.97917e-06	4.33078e-05
cyclomaltodextrinase	-1.76149	0.370449	-4.755	1.98444e-06	4.33418e-05
AsnC family transcriptional regulator	-2.26408	0.476322	-4.75325	2.00173e-06	4.36378e-05
PTS IIBC component	-4.88094	1.02714	-4.75198	2.01432e-06	4.38303e-05
MULTISPECIES: delta-lactam-biosynthetic de-N-acetylase	-2.63757	0.555246	-4.75026	2.03152e-06	4.41222e-05
cell division protein DivIVA	-2.59842	0.54728	-4.74788	2.05565e-06	4.45632e-05
MULTISPECIES: DUF4838 domain-containing protein	2.13752	0.450281	4.74708	2.06371e-06	4.4655e-05
acid-soluble spore protein	-2.3826	0.502036	-4.74588	2.07599e-06	4.48375e-05
3-deoxy-8-phosphooctulonate synthase	1.92661	0.406144	4.74366	2.0989e-06	4.5165e-05
DUF1722 domain-containing protein	-4.48011	0.94439	-4.74392	2.09623e-06	4.5165e-05
MULTISPECIES: ABC-F family ATPase	2.23907	0.472083	4.74297	2.1061e-06	4.52366e-05
ATP-dependent protease, Lon family	-5.8946	1.24336	-4.74086	2.12817e-06	4.56265e-05
peptidase, M28 family protein	-5.65023	1.19198	-4.74019	2.13519e-06	4.5693e-05
YhfC family intramembrane metalloprotease	1.77438	0.374634	4.73631	2.17643e-06	4.64903e-05
MULTISPECIES: hypothetical protein, partial	3.18077	0.672097	4.73261	2.2165e-06	4.71735e-05
methyltransferase domain protein	-5.78463	1.2222	-4.73295	2.21275e-06	4.71735e-05
L-rhamnose mutarotase	1.7569	0.371406	4.7304	2.24074e-06	4.76024e-05
DUF552 domain-containing protein	-2.36251	0.499582	-4.72898	2.25654e-06	4.78509e-05
MULTISPECIES: DUF4847 domain-containing protein	2.71077	0.573566	4.72617	2.2879e-06	4.84278e-05
glycine dehydrogenase	1.95122	0.413109	4.72325	2.32108e-06	4.87874e-05
MULTISPECIES: altronate dehydratase	2.53209	0.535981	4.72422	2.31002e-06	4.87874e-05
MULTISPECIES: lipid hydroperoxide peroxidase	2.34113	0.495665	4.72321	2.32155e-06	4.87874e-05
dihydroxyacetone kinase transcriptional activator DhaS	-3.7894	0.802295	-4.7232	2.32162e-06	4.87874e-05
TonB-dependent receptor, partial	2.15021	0.455545	4.72008	2.35757e-06	4.94539e-05
MULTISPECIES: histidine kinase	1.76012	0.373537	4.71204	2.45245e-06	5.13176e-05
DUF3845 domain-containing protein	3.08662	0.655081	4.71181	2.45522e-06	5.13176e-05
MULTISPECIES: AMP-binding protein	1.92167	0.407937	4.7107	2.46866e-06	5.15062e-05
DUF4296 domain-containing protein	2.12518	0.451333	4.70867	2.4934e-06	5.18447e-05
MULTISPECIES: aerotolerance protein BatA	2.74941	0.583907	4.70864	2.49377e-06	5.18447e-05
MULTISPECIES: molybdate ABC transporter permease subunit	-5.71445	1.21518	-4.70257	2.56907e-06	5.3315e-05
Uma2 family endonuclease, partial	3.65345	0.777017	4.70189	2.5776e-06	5.33971e-05
phytanoyl-CoA dioxygenase family protein	3.04283	0.647211	4.70145	2.58322e-06	5.34187e-05
lysine transporter LysE	2.06726	0.439779	4.70067	2.59306e-06	5.35272e-05
HTH domain-containing protein	1.98862	0.423161	4.69943	2.60889e-06	5.37587e-05
mannose-6-phosphate isomerase, class I	-1.95051	0.415237	-4.69734	2.63566e-06	5.42146e-05
bifunctional peroxiredoxin/chitinase	2.67538	0.569606	4.6969	2.64143e-06	5.42377e-05
MULTISPECIES: chromate transporter	2.06651	0.440086	4.6957	2.65698e-06	5.4461e-05
putative glycosyl transferase WbiE	6.90842	1.47171	4.69415	2.67723e-06	5.478e-05
NAD(P)H dehydrogenase	-3.61037	0.76931	-4.693	2.69234e-06	5.49926e-05
DUF436 domain-containing protein	-2.44122	0.520368	-4.69132	2.71447e-06	5.53037e-05
GCN5 family acetyltransferase	2.66775	0.56868	4.69113	2.71706e-06	5.53037e-05
MULTISPECIES: acetylornithine carbamoyltransferase	2.30176	0.490747	4.69032	2.72774e-06	5.54161e-05
MULTISPECIES: urease accessory protein UreG	-4.25692	0.907659	-4.69	2.73208e-06	5.54161e-05
6-phospho-alpha-glucosidase	-1.88517	0.402174	-4.68746	2.7662e-06	5.60108e-05
beta-mannosidase	2.10711	0.449776	4.6848	2.80236e-06	5.66446e-05
2,3-bisphosphoglycerate-independent phosphoglycerate mutase	-1.85473	0.395955	-4.68421	2.81046e-06	5.671e-05
MULTISPECIES: Maf-like protein	-4.5976	0.981628	-4.68365	2.81813e-06	5.67666e-05
ammonia-forming cytochrome c nitrite reductase subunit c552	-1.88863	0.403457	-4.68112	2.85313e-06	5.73725e-05
DUF3826 domain-containing protein	2.76575	0.591118	4.67885	2.88487e-06	5.79109e-05
catabolite control protein A	-2.25927	0.483046	-4.67712	2.90926e-06	5.83002e-05
type II restriction endonuclease DpnI	3.55353	0.759864	4.67653	2.91768e-06	5.83687e-05
acyl-CoA oxidase	2.56476	0.549055	4.67122	2.9941e-06	5.97948e-05
DeoR family transcriptional regulator	-1.78342	0.382066	-4.66783	3.04394e-06	6.06863e-05
MULTISPECIES: tPR domain protein	2.30224	0.493361	4.66643	3.06475e-06	6.0997e-05
diphthine synthase	-2.38028	0.510208	-4.66531	3.0815e-06	6.11217e-05
Na+/proline, Na+/panthothenate symporter	5.52706	1.1847	4.66537	3.08065e-06	6.11217e-05
MULTISPECIES: membrane protein	1.95859	0.419895	4.66449	3.09388e-06	6.11584e-05
endonuclease, partial	2.28445	0.489737	4.66465	3.09148e-06	6.11584e-05
carnitinyl-CoA dehydratase	6.05237	1.29764	4.66414	3.09909e-06	6.11584e-05
MULTISPECIES: DUF1573 domain-containing protein	2.16994	0.465323	4.6633	3.11174e-06	6.13045e-05
flagelline	-2.96722	0.636357	-4.66282	3.11908e-06	6.13454e-05
methionine sulfoxide reductase B	3.32376	0.713751	4.65675	3.21243e-06	6.3075e-05
YfcE family phosphodiesterase	-1.63164	0.350465	-4.65564	3.22984e-06	6.33102e-05
MULTISPECIES: phosphoenolpyruvate carboxykinase	-3.05454	0.656405	-4.65344	3.26446e-06	6.38815e-05
DUF2513 domain-containing protein	-2.34549	0.504168	-4.6522	3.28413e-06	6.41587e-05
MULTISPECIES: stage II sporulation protein P	-2.87092	0.617399	-4.65003	3.31886e-06	6.4729e-05
MULTISPECIES: propanediol utilization protein	-3.68472	0.792489	-4.64955	3.32658e-06	6.4771e-05
glycine dehydrogenase (aminomethyl-transferring), partial	2.30081	0.49497	4.64838	3.3456e-06	6.48499e-05
MULTISPECIES: Xaa-Pro aminopeptidase	2.15677	0.463995	4.64827	3.34731e-06	6.48499e-05
MULTISPECIES: peptidase U32	-1.82565	0.392738	-4.64852	3.34322e-06	6.48499e-05
DUF2059 domain-containing protein	2.28175	0.491283	4.64447	3.40949e-06	6.59451e-05
MULTISPECIES: stage V sporulation protein B	-3.48418	0.750419	-4.64298	3.43421e-06	6.63132e-05
aminotransferase class III	-4.28553	0.923129	-4.6424	3.44393e-06	6.63909e-05
deoxyribose-phosphate aldolase	-1.69878	0.365983	-4.64169	3.45573e-06	6.63989e-05
LemA family protein, partial	2.53164	0.545403	4.64179	3.4541e-06	6.63989e-05
MULTISPECIES: sigma-54-dependent Fis family transcriptional regulator	1.88269	0.405796	4.6395	3.4925e-06	6.69763e-05
MULTISPECIES: flagellar basal body rod protein	-1.95639	0.421707	-4.63922	3.49726e-06	6.69763e-05
chain-length determining protein	2.2365	0.482954	4.63088	3.64121e-06	6.96187e-05
GTP-sensing pleiotropic transcriptional regulator CodY	-1.51653	0.327613	-4.62904	3.67368e-06	7.01246e-05
NADH:ubiquinone reductase (Na(+)-transporting) subunit D	2.507	0.541856	4.62669	3.7155e-06	7.08069e-05
MULTISPECIES: stage III sporulation protein AD	-4.46755	0.965739	-4.62605	3.72709e-06	7.0912e-05
MULTISPECIES: DUF4837 domain-containing protein	2.29623	0.496643	4.6235	3.77325e-06	7.16734e-05
gluconate:H+ symporter (GntP) family transporter	-2.19707	0.475261	-4.62287	3.78465e-06	7.1773e-05
DUF4825 domain-containing protein	-5.50001	1.19013	-4.62136	3.8124e-06	7.21819e-05
chondroitinase	1.87745	0.40636	4.62016	3.83449e-06	7.23388e-05
MULTISPECIES: metal-binding protein	-3.45411	0.747653	-4.61994	3.83853e-06	7.23388e-05
MULTISPECIES: 50S ribosomal protein L7ae	-5.49658	1.18976	-4.6199	3.8393e-06	7.23388e-05
CRISPR-associated protein	3.63646	0.787197	4.6195	3.84664e-06	7.23603e-05
RNA polymerase sigma-H factor	-1.32132	0.286091	-4.61854	3.86441e-06	7.25775e-05
tetratricopeptide repeat protein	1.39143	0.301395	4.61663	3.90023e-06	7.31325e-05
MULTISPECIES: glycosyl transferase group 1	-6.11069	1.32447	-4.6137	3.95569e-06	7.40533e-05
MULTISPECIES: mannose-1-phosphate guanylyltransferase	2.0525	0.44499	4.61247	3.97905e-06	7.41485e-05
type I restriction-modification system, M subunit	2.15527	0.467274	4.61243	3.97985e-06	7.41485e-05
cystathione beta-lyase	-3.50403	0.759642	-4.61274	3.97396e-06	7.41485e-05
DUF2723 domain-containing protein	1.81487	0.393725	4.60948	4.03668e-06	7.50874e-05
NINE protein	-3.47081	0.753767	-4.60462	4.13216e-06	7.67411e-05
beta-galactosidase	1.34529	0.292215	4.60378	4.14898e-06	7.69309e-05
excinuclease ABC subunit B, partial	-2.5942	0.563634	-4.60263	4.1719e-06	7.72332e-05
MULTISPECIES: energy transducer TonB	1.92958	0.419273	4.6022	4.18054e-06	7.72704e-05
MULTISPECIES: YfcC family protein	-4.7235	1.02657	-4.60124	4.19986e-06	7.75047e-05
glucose/galactose MFS transporter	2.95272	0.642373	4.59658	4.29475e-06	7.90058e-05
dipicolinate synthase	-3.79982	0.826625	-4.59679	4.29051e-06	7.90058e-05
exopolyphosphatase	-1.99309	0.433938	-4.59303	4.36866e-06	8.02389e-05
MULTISPECIES: DUF2383 domain-containing protein	-6.50198	1.41599	-4.59183	4.3937e-06	8.05719e-05
RNA polymerase Rpb6	2.40108	0.523177	4.58943	4.44461e-06	8.13776e-05
ribulokinase	-2.17106	0.47312	-4.58881	4.45771e-06	8.14894e-05
cation-translocating P-type ATPase	-1.87918	0.409711	-4.5866	4.50525e-06	8.22172e-05
TIGR03905 family protein	-1.62764	0.354891	-4.5863	4.51162e-06	8.22172e-05
methyltransferase type 11	-2.57379	0.561258	-4.58575	4.52355e-06	8.2306e-05
MULTISPECIES: acid-activated urea channel	-4.92306	1.07414	-4.58328	4.57742e-06	8.31565e-05
dUTP pyrophosphatase	-2.21409	0.483277	-4.58141	4.61848e-06	8.37719e-05
MULTISPECIES: NADH:ubiquinone reductase (Na(+)-transporting) subunit E	2.46556	0.538268	4.58053	4.63789e-06	8.39933e-05
MULTISPECIES: pyridoxine 5'-phosphate synthase	2.23308	0.487609	4.57965	4.65744e-06	8.41153e-05
Anion transporter	3.25884	0.711652	4.57926	4.66626e-06	8.41153e-05
MULTISPECIES: histidine ammonia-lyase	2.24548	0.490333	4.57951	4.66076e-06	8.41153e-05
PFL family protein	-1.637	0.357724	-4.57614	4.73629e-06	8.52459e-05
MULTISPECIES: UDP-N-acetylglucosamine 2-epimerase (non-hydrolyzing)	1.91207	0.417968	4.57469	4.7693e-06	8.55759e-05
teichoic acid biosynthesis protein A	-2.89721	0.633284	-4.5749	4.76442e-06	8.55759e-05
bifunctional sulfate adenylyltransferase subunit 1/adenylylsulfate kinase	-3.00462	0.657075	-4.57272	4.81431e-06	8.62508e-05
MULTISPECIES: helicase	1.89278	0.414188	4.56986	4.88056e-06	8.73036e-05
L(+)-tartrate dehydratase subunit alpha	-2.47818	0.542428	-4.56867	4.90818e-06	8.76633e-05
MULTISPECIES: ATP synthase subunit B	2.24061	0.491131	4.56214	5.06345e-06	9.02983e-05
olfactory receptor 4F15	-2.52319	0.553491	-4.55869	5.14745e-06	9.1656e-05
PDZ domain-containing protein	2.09198	0.458951	4.55818	5.15988e-06	9.17373e-05
6-bladed beta-propeller	2.24414	0.492491	4.55671	5.19606e-06	9.22399e-05
methyl-galactoside transport system substrate-binding protein	2.8754	0.631079	4.55633	5.20563e-06	9.22694e-05
mannose-1-phosphate guanylyltransferase	-1.58365	0.347712	-4.55448	5.25156e-06	9.28334e-05
DUF3575 domain-containing protein	2.10693	0.462613	4.55441	5.25337e-06	9.28334e-05
DUF4234 domain-containing protein	-1.50993	0.331555	-4.55408	5.26149e-06	9.28363e-05
H(+)-transporting ATPase	-2.35664	0.517813	-4.55114	5.33552e-06	9.40002e-05
NADH ubiquinone oxidoreductase subunit	-5.73827	1.26097	-4.55067	5.34763e-06	9.40716e-05
NADP-dependent glyceraldehyde-3-phosphate dehydrogenase	-3.91323	0.860058	-4.54996	5.36556e-06	9.42447e-05
succinate dehydrogenase (or fumarate reductase) cytochrome b subunit, b558 family	2.51201	0.55255	4.54622	5.46173e-06	9.57898e-05
MULTISPECIES: alanine dehydrogenase	2.27301	0.500106	4.54506	5.49201e-06	9.61761e-05
MULTISPECIES: HNH endonuclease	-2.80005	0.616161	-4.54434	5.51065e-06	9.62136e-05
23S rRNA (adenine(2030)-N(6))-methyltransferase RlmJ	2.66445	0.586292	4.54457	5.50477e-06	9.62136e-05
dihydroorotate dehydrogenase B catalytic subunit	-1.31875	0.290283	-4.54298	5.54636e-06	9.65728e-05
serine/threonine-protein phosphatase	-1.2705	0.279664	-4.54293	5.54778e-06	9.65728e-05
MULTISPECIES: tyrosine recombinase XerC	1.79768	0.395839	4.54144	5.58703e-06	9.7111e-05
MULTISPECIES: nucleoside triphosphate pyrophosphohydrolase	-1.73508	0.382139	-4.54045	5.61355e-06	9.73368e-05
MULTISPECIES: flagellar motor protein MotB	2.23556	0.492379	4.54033	5.61671e-06	9.73368e-05
MULTISPECIES: DUF4375 domain-containing protein	2.9536	0.65096	4.5373	5.69787e-06	9.85968e-05
ROK family protein, partial	2.34515	0.516904	4.5369	5.70861e-06	9.86363e-05
MULTISPECIES: OmpA family protein	1.87746	0.413909	4.53593	5.73513e-06	9.89152e-05
MULTISPECIES: protein translocase subunit SecDF	1.99424	0.439678	4.53568	5.74171e-06	9.89152e-05
outer membrane protein assembly factor	1.95432	0.430978	4.53462	5.77066e-06	9.92672e-05
betaine-aldehyde dehydrogenase	2.37868	0.524611	4.53419	5.78249e-06	9.93242e-05
MULTISPECIES: flagellar motor protein MotA	1.91267	0.422081	4.53153	5.85574e-06	0.000100411
MULTISPECIES: ATP-dependent Clp protease ATP-binding subunit ClpX	-1.40393	0.309851	-4.53096	5.87157e-06	0.000100411
CDP-glucose 4,6-dehydratase	-1.226	0.27057	-4.53118	5.86547e-06	0.000100411
DUF2764 domain-containing protein	2.18888	0.483277	4.52924	5.91949e-06	0.000101082
MarC family protein	2.8938	0.639086	4.52803	5.95354e-06	0.000101515
bifunctional glutamate--cysteine ligase/glutathione synthetase	-3.59486	0.794175	-4.52653	5.99588e-06	0.000102088
MULTISPECIES: heat-shock protein	3.0883	0.68232	4.52617	6.00614e-06	0.000102113
ribonuclease J	-1.59509	0.352746	-4.52194	6.12768e-06	0.000104028
MULTISPECIES: copper resistance protein NlpE	2.63781	0.583525	4.52047	6.17016e-06	0.000104597
MULTISPECIES: stage III sporulation protein AG	-4.95657	1.0972	-4.51749	6.25781e-06	0.000105929
mannose-6-phosphate isomerase class I	-2.10879	0.466843	-4.51712	6.26864e-06	0.000105958
DNA topoisomerase IV subunit A	-1.36106	0.301368	-4.51627	6.29387e-06	0.000106231
integrase, partial	2.03104	0.449779	4.51564	6.31245e-06	0.000106237
MULTISPECIES: phosphoenolpyruvate synthase/pyruvate phosphate dikinase	2.38274	0.527637	4.51587	6.30578e-06	0.000106237
six-hairpin glycosidase	1.88518	0.417525	4.51513	6.32773e-06	0.000106341
bifunctional UDP-N-acetylmuramoyl-tripeptide:D-alanyl-D-alanine ligase/alanine racemase	1.9476	0.431629	4.51221	6.41543e-06	0.000107659
DUF4134 domain-containing protein	2.0824	0.461579	4.51147	6.43805e-06	0.000107884
flagellar M-ring protein FliF	-1.29714	0.287621	-4.5099	6.48596e-06	0.00010853
glycoside hydrolase family 88 protein	2.15525	0.478243	4.50661	6.58719e-06	0.000110066
ATP-dependent Clp protease ATP-binding subunit ClpX	-1.26305	0.280371	-4.50492	6.63968e-06	0.000110785
MULTISPECIES: long-chain-fatty-acid--CoA ligase	2.27658	0.505491	4.5037	6.67818e-06	0.000111109
MULTISPECIES: theronine dehydrogenase	-3.16168	0.701984	-4.50392	6.67098e-06	0.000111109
uracil phosphoribosyltransferase	-1.34859	0.299812	-4.49812	6.85566e-06	0.0001139
sugar permease	5.83758	1.29805	4.49719	6.8856e-06	0.000114234
DUF362 domain-containing protein	-1.5718	0.350112	-4.48942	7.14175e-06	0.000118316
DUF3784 domain-containing protein	-2.20493	0.491208	-4.4888	7.16256e-06	0.000118492
SusC/RagA family TonB-linked outer membrane protein	1.92153	0.428102	4.4885	7.17276e-06	0.000118493
MULTISPECIES: formate C-acetyltransferase	4.04801	0.902312	4.48626	7.24853e-06	0.000119575
MULTISPECIES: two-component sensor histidine kinase	1.50329	0.335147	4.48548	7.27502e-06	0.000119843
3-hydroxy-5-phosphonooxypentane-2,4-dione thiolase LsrF	-1.4691	0.327592	-4.48455	7.30669e-06	0.000120194
2-hydroxy-3-oxopropionate reductase	-1.55419	0.346623	-4.48381	7.33223e-06	0.000120445
collagen-binding protein	1.95778	0.436701	4.48312	7.35595e-06	0.000120665
MULTISPECIES: 16S rRNA (uracil(1498)-N(3))-methyltransferase	2.2889	0.510661	4.48224	7.38635e-06	0.000120993
endonuclease	1.56307	0.348821	4.48099	7.42966e-06	0.000121532
disulfide bond chaperone	2.4995	0.558023	4.4792	7.49241e-06	0.000122387
sialate O-acetylesterase	1.78335	0.398219	4.4783	7.52396e-06	0.00012273
MULTISPECIES: glutamate formimidoyltransferase	2.69069	0.601158	4.47584	7.61107e-06	0.000123544
MULTISPECIES: four helix bundle protein	2.55136	0.570047	4.4757	7.61621e-06	0.000123544
MULTISPECIES: alkylphosphonate utilization protein	-4.44318	0.99256	-4.47648	7.58835e-06	0.000123544
cobalt/nickel transport system ATP-binding protein	-6.55265	1.46398	-4.47593	7.60796e-06	0.000123544
methylmalonyl-CoA mutase small subunit	1.64644	0.36846	4.46842	7.87996e-06	0.000127644
LPS-assembly protein LptD	2.03533	0.455539	4.46795	7.89709e-06	0.000127745
1,4-beta-mannosyl-N-acetylglucosamine phosphorylase	2.07077	0.463858	4.46423	8.03557e-06	0.000129805
thymidylate synthase (FAD)	-2.03881	0.45685	-4.46277	8.09075e-06	0.000130335
transcription antitermination factor NusB, partial	2.22056	0.497555	4.46294	8.08424e-06	0.000130335
MULTISPECIES: stage V sporulation protein E	-5.47969	1.22811	-4.46188	8.12446e-06	0.000130697
MULTISPECIES: stage II sporulation protein M	-2.7269	0.611602	-4.45862	8.24889e-06	0.000132516
MULTISPECIES: L-lactate dehydrogenase	-2.21982	0.498182	-4.45585	8.35625e-06	0.000134056
DUF4293 domain-containing protein	2.66051	0.597426	4.45328	8.45672e-06	0.000135482
xylose isomerase	-1.6007	0.359613	-4.45117	8.54026e-06	0.000136632
SIR2 family protein	-2.64169	0.593616	-4.45017	8.58023e-06	0.000137084
MULTISPECIES: DNA topoisomerase IV subunit A	2.53029	0.568677	4.44944	8.60956e-06	0.000137364
redox-regulated ATPase YchF	-1.49711	0.336599	-4.44776	8.67706e-06	0.000138063
transketolase, partial	-2.87392	0.646121	-4.44796	8.66907e-06	0.000138063
MULTISPECIES: txe/YoeB family addiction module toxin	3.25955	0.733465	4.44404	8.82858e-06	0.000140283
MULTISPECIES: serine recombinase	2.65667	0.597926	4.44313	8.86578e-06	0.000140682
AP2 domain-containing protein	-2.52352	0.56825	-4.44086	8.95988e-06	0.000141982
NHLP bacteriocin system secretion protein	-6.46656	1.45695	-4.43843	9.06173e-06	0.000143402
DUF3805 domain-containing protein	2.53655	0.571554	4.43798	9.08052e-06	0.000143504
DUF523 domain-containing protein	-2.55153	0.575166	-4.43617	9.15756e-06	0.000143941
ammonium transporter	-1.99582	0.449879	-4.43636	9.14946e-06	0.000143941
cation/H(+) antiporter	1.65616	0.373293	4.43662	9.13809e-06	0.000143941
deaminase	2.04595	0.46116	4.43652	9.1424e-06	0.000143941
PspC domain-containing protein	1.54841	0.349183	4.43439	9.23335e-06	0.000144938
ion transporter	2.02869	0.45764	4.43295	9.29524e-06	0.000145713
MULTISPECIES: RDD family protein	2.43289	0.54886	4.43263	9.30899e-06	0.000145733
V-type ATP synthase subunit K	-3.23396	0.729833	-4.43109	9.37561e-06	0.000146579
phosphomethylpyrimidine kinase	-2.17401	0.490731	-4.43014	9.41716e-06	0.000146639
DUF2027 domain-containing protein	2.21053	0.498914	4.43069	9.39328e-06	0.000146639
rRNA cytosine-C5-methyltransferase	1.8008	0.40647	4.43033	9.4091e-06	0.000146639
nickel-dependent hydrogenase large subunit	2.21387	0.499947	4.4282	9.50229e-06	0.000147767
MULTISPECIES: sodium:dicarboxylate symporter	-5.83284	1.31815	-4.42503	9.64289e-06	0.000149754
MULTISPECIES: NADH:ubiquinone reductase (Na(+)-transporting) subunit D	2.47345	0.559079	4.42416	9.68198e-06	0.000150161
PorT family protein	1.95778	0.442634	4.42303	9.7326e-06	0.000150746
Sec-independent protein translocase TatB-like protein	-5.48055	1.24079	-4.41697	1.00093e-05	0.000154825
L,D-transpeptidase	1.57673	0.357107	4.41529	1.00875e-05	0.000155829
DUF3868 domain-containing protein	2.07513	0.470063	4.41458	1.01208e-05	0.000156136
MULTISPECIES: DJ-1 family protein	1.50629	0.341251	4.41404	1.0146e-05	0.000156319
transcription antiterminator LicT	-2.76704	0.627052	-4.41277	1.02055e-05	0.000157027
Fe-S oxidoreductase	-1.28146	0.290487	-4.41144	1.02687e-05	0.000157792
MULTISPECIES: preprotein translocase subunit YajC	1.48722	0.337198	4.41051	1.03125e-05	0.000158119
putative polysaccharide deacetylase PdaA	-4.06183	0.920964	-4.41042	1.03171e-05	0.000158119
DUF2812 domain-containing protein	-1.85916	0.421878	-4.40687	1.04874e-05	0.00016049
MULTISPECIES: CoA ligase	2.12857	0.48307	4.40634	1.05131e-05	0.00016049
MULTISPECIES: resolvase	-2.84091	0.644693	-4.40661	1.05003e-05	0.00016049
NADH-quinone oxidoreductase subunit G	2.38913	0.542322	4.40537	1.05604e-05	0.000161001
VWA containing CoxE family protein	-4.29947	0.976167	-4.40444	1.06057e-05	0.000161481
MULTISPECIES: Msr family ABC-F type ribosomal protection protein	2.19308	0.498004	4.40375	1.06397e-05	0.000161787
carbohydrate-binding protein	2.27506	0.516841	4.40187	1.07324e-05	0.000162985
MULTISPECIES: methylmalonyl-CoA carboxyltransferase	1.98574	0.451195	4.40107	1.0772e-05	0.000163077
thermosome subunit	2.10516	0.478347	4.4009	1.07804e-05	0.000163077
MULTISPECIES: hemolysin A	2.18488	0.496437	4.40112	1.07693e-05	0.000163077
MULTISPECIES: electron transport complex, rnfabcdge type, D subunit	2.30506	0.523899	4.39982	1.08338e-05	0.000163672
cell envelope integrity protein CreD	2.54823	0.579585	4.39664	1.09937e-05	0.000165873
5'-nucleotidase SurE	2.43155	0.553101	4.39622	1.10155e-05	0.000165986
MULTISPECIES: ATP synthase subunit gamma	3.00827	0.68479	4.39298	1.11806e-05	0.000168257
MULTISPECIES: peptidase M24 family protein	2.25217	0.512716	4.39262	1.11995e-05	0.000168324
DUF5056 domain-containing protein	2.32162	0.528708	4.39111	1.12771e-05	0.000169273
nitrate ABC transporter	-3.4724	0.791328	-4.38807	1.1436e-05	0.000171399
ketol-acid reductoisomerase, partial	-4.35681	0.992928	-4.38784	1.14481e-05	0.000171399
sporulation initiation inhibitor Soj	-2.33124	0.531348	-4.3874	1.14712e-05	0.000171524
agamatine deiminase	2.31295	0.52733	4.38615	1.15372e-05	0.00017229
phosphoglycerate kinase	-1.40208	0.31983	-4.38384	1.16603e-05	0.000173905
MULTISPECIES: antibiotic biosynthesis monooxygenase	1.97775	0.451251	4.38281	1.17156e-05	0.000174274
chemotaxis protein CheB	-3.05191	0.696377	-4.38255	1.17298e-05	0.000174274
VanW domain protein	-3.13079	0.7143	-4.38302	1.17044e-05	0.000174274
TRAP transporter substrate-binding protein	-1.43933	0.328567	-4.38063	1.18334e-05	0.000175589
30S ribosomal protein S9	-1.5648	0.357303	-4.37949	1.18958e-05	0.00017629
MULTISPECIES: spermidine/putrescine import ATP-binding protein PotA	2.32945	0.53204	4.37833	1.1959e-05	0.000177002
stage V sporulation protein D	-1.64362	0.375517	-4.37694	1.20358e-05	0.000177824
rRNA (guanine-N1)-methyltransferase	-2.75246	0.62888	-4.37677	1.2045e-05	0.000177824
MULTISPECIES: NADP-dependent malic enzyme	2.09644	0.479333	4.37367	1.22176e-05	0.000180144
DUF4292 domain-containing protein	2.82005	0.644863	4.3731	1.22494e-05	0.000180385
tyrosine recombinase	2.18219	0.499078	4.37244	1.22864e-05	0.000180701
N-acetylglucosaminyltransferase	2.66613	0.609987	4.3708	1.23791e-05	0.00018171
MULTISPECIES: amino acid-binding protein	2.06535	0.472547	4.37068	1.23862e-05	0.00018171
flagellar motor protein MotA	1.78217	0.408087	4.36713	1.2589e-05	0.000184369
iduronate-2-sulfatase	2.41701	0.553477	4.36696	1.2599e-05	0.000184369
MULTISPECIES: GtrA family protein	2.33009	0.533814	4.36497	1.27138e-05	0.000185734
MULTISPECIES: NADH dehydrogenase family protein	3.73596	0.855931	4.3648	1.27241e-05	0.000185734
ATP-dependent protease ATP-binding subunit ClpX, partial	2.16426	0.496527	4.35881	1.30773e-05	0.000190651
glutamate-1-semialdehyde-2,1-aminomutase	-1.54559	0.35476	-4.35672	1.32024e-05	0.000192234
dinitrogenase iron-molybdenum cofactor	-2.12488	0.488104	-4.35333	1.34084e-05	0.000194991
ribosome-associated inhibitor A/sigma 54 modulation protein	2.59767	0.597147	4.35012	1.36061e-05	0.000197618
MULTISPECIES: spore germination protein	-2.85907	0.657672	-4.34726	1.37847e-05	0.000199964
MULTISPECIES: endoglycosidase	2.32324	0.534612	4.34566	1.3886e-05	0.000200933
MULTISPECIES: phosphoglucomutase	-2.02351	0.465617	-4.34586	1.38731e-05	0.000200933
sulfate adenylyltransferase subunit 2	2.26522	0.521578	4.343	1.40549e-05	0.000203126
sugar lyase	-5.77359	1.32969	-4.34206	1.41151e-05	0.000203743
MULTISPECIES: chromosome partitioning protein ParB	1.52829	0.352178	4.33954	1.42784e-05	0.000205845
J domain-containing protein	-1.46659	0.338	-4.33902	1.43119e-05	0.000206073
translation elongation factor Ts	-1.89847	0.437892	-4.33547	1.45448e-05	0.000209169
MULTISPECIES: succinate dehydrogenase	1.78235	0.411328	4.33315	1.4699e-05	0.000211126
MULTISPECIES: CRISPR-associated endonuclease Cas2	3.00842	0.695029	4.32848	1.50139e-05	0.000215384
MULTISPECIES: rubredoxin	1.31006	0.302715	4.32769	1.50682e-05	0.000215883
inositol phosphorylceramide synthase, partial	2.38824	0.551883	4.32743	1.50857e-05	0.000215883
aliphatic sulfonates ABC transporter substrate-binding protein	-1.96442	0.454181	-4.32519	1.52399e-05	0.000217822
CDP-diglyceride synthetase	-2.6614	0.615587	-4.32336	1.53673e-05	0.000219374
lytic transglycosylase F	2.32291	0.537428	4.32228	1.54426e-05	0.00022018
MazG family protein	-2.4276	0.561809	-4.32103	1.55299e-05	0.000221155
DUF4249 domain-containing protein	2.75325	0.63758	4.31828	1.57251e-05	0.00022366
2-polyprenylphenol hydroxylase	2.419	0.560267	4.31758	1.57752e-05	0.0002241
M42 glutamyl aminopeptidase, partial	-2.70632	0.62689	-4.31705	1.58126e-05	0.000224359
DUF3343 domain-containing protein	-1.71363	0.397324	-4.31292	1.61114e-05	0.00022832
MULTISPECIES: lytic transglycosylase	1.86625	0.432887	4.31118	1.62387e-05	0.000229844
DUF490 domain-containing protein	2.08439	0.483721	4.30908	1.63935e-05	0.000231755
TrpB-like pyridoxal phosphate-dependent enzyme	-1.53152	0.355449	-4.3087	1.64221e-05	0.000231877
MULTISPECIES: carbohydrate-binding protein	2.4269	0.563486	4.30694	1.65528e-05	0.00023344
MULTISPECIES: RagB/SusD family nutrient uptake outer membrane protein	1.84679	0.428913	4.30574	1.66428e-05	0.000234298
MotA/TolQ/ExbB proton channel family protein	1.72418	0.400451	4.30559	1.66538e-05	0.000234298
UDP-galactopyranose mutase	-1.49825	0.348002	-4.30529	1.66764e-05	0.000234334
MULTISPECIES: alkaline phosphatase	1.92709	0.448004	4.30149	1.69653e-05	0.00023789
Flagellin and related hook-associated proteins	-3.38509	0.786968	-4.30143	1.69703e-05	0.00023789
crotonase	-2.40807	0.560132	-4.29911	1.71483e-05	0.000240097
DNA/RNA non-specific endonuclease	1.97705	0.459979	4.29812	1.7225e-05	0.000240882
DUF3352 domain-containing protein	2.4752	0.57613	4.29625	1.73715e-05	0.000242639
tail-specific protease	2.48611	0.578751	4.29564	1.74187e-05	0.000243007
NADH:flavin oxidoreductase	1.63324	0.3803	4.29462	1.74993e-05	0.00024384
RHS repeat protein	2.24131	0.521939	4.2942	1.75328e-05	0.000244016
MULTISPECIES: penicillin-binding protein 1A	2.18054	0.508036	4.29209	1.77002e-05	0.000246048
flagellar biosynthesis protein A	-4.13481	0.963414	-4.29183	1.7721e-05	0.000246048
type I glyceraldehyde-3-phosphate dehydrogenase	-1.54623	0.360383	-4.29052	1.78253e-05	0.000247201
dihydrolipoamide succinyltransferase	2.7304	0.637298	4.28434	1.83281e-05	0.000253872
MULTISPECIES: anti-sigma factor	2.31512	0.540497	4.28331	1.84134e-05	0.000254751
DUF3829 domain-containing protein	-2.2986	0.536876	-4.28142	1.85702e-05	0.000256616
DNA-3-methyladenine glycosylase	-1.88483	0.440663	-4.27725	1.89218e-05	0.000261165
peptidase M16, partial	2.0101	0.470154	4.2754	1.90791e-05	0.000263026
WXG100 family type VII secretion target	-1.62143	0.379303	-4.27475	1.9135e-05	0.000263485
MULTISPECIES: undecaprenyldiphospho-muramoylpentapeptide beta-N- acetylglucosaminyltransferase	-2.04266	0.477908	-4.27418	1.91843e-05	0.000263542
DUF1566 domain-containing protein	5.65328	1.32264	4.27425	1.9178e-05	0.000263542
MULTISPECIES: metallophosphatase	2.04628	0.478813	4.27366	1.92288e-05	0.000263841
mannosyl-glycoprotein endo-beta-N-acetylglucosamidase	-2.73411	0.64024	-4.27044	1.95084e-05	0.000267364
nucleoside permease	2.16853	0.508078	4.26811	1.97135e-05	0.000269858
xanthan lyase	2.07132	0.48539	4.26734	1.97819e-05	0.000270476
DUF3332 domain-containing protein	1.68555	0.395051	4.26667	1.98415e-05	0.000270656
NRAMP family metal ion transporter	2.60634	0.610839	4.26682	1.9828e-05	0.000270656
MULTISPECIES: HU family DNA-binding protein	1.47745	0.346517	4.26372	2.01054e-05	0.000273616
carboxyl-terminal processing protease	1.86406	0.437182	4.26382	2.00965e-05	0.000273616
DUF2157 domain-containing protein	2.215	0.520065	4.25909	2.05261e-05	0.000279016
porin	1.44196	0.338731	4.25695	2.07231e-05	0.00028104
MULTISPECIES: NTP pyrophosphohydrolase	2.56413	0.602303	4.25721	2.06991e-05	0.00028104
UDP-N-acetylmuramate--alanine ligase	-2.30959	0.542613	-4.25643	2.0772e-05	0.000281375
MULTISPECIES: bifunctional UDP-N-acetylmuramoyl-tripeptide:D-alanyl-D-alanine ligase/alanine racemase	2.07351	0.487603	4.25245	2.11448e-05	0.00028477
bifunctional phosphoglycerate kinase/triose-phosphate isomerase	-2.78415	0.654659	-4.25282	2.11093e-05	0.00028477
ABC-2 type transporter	-3.97298	0.934122	-4.25317	2.10761e-05	0.00028477
dihydropyrimidine dehydrogenase, partial	-3.58387	0.84272	-4.25274	2.11174e-05	0.00028477
MULTISPECIES: lipid II flippase MurJ	-5.41062	1.2723	-4.25264	2.11264e-05	0.00028477
IS66 family transposase ISBthe5	2.20958	0.519676	4.25185	2.12015e-05	0.000285206
abortive phage resistance protein	2.09981	0.49408	4.24995	2.13823e-05	0.000287306
MULTISPECIES: RNA polymerase sigma factor RpoD	1.73683	0.408723	4.24942	2.14327e-05	0.000287652
MULTISPECIES: glycosyl transferase family A	2.50358	0.589212	4.24904	2.14691e-05	0.00028781
MULTISPECIES: PTS sugar transporter subunit IIB	2.40578	0.566597	4.24602	2.17606e-05	0.000291382
type I-C CRISPR-associated protein Cas7/Csd2	1.87935	0.442713	4.24508	2.18514e-05	0.000292263
MULTISPECIES: SPOR domain-containing protein	1.85846	0.438075	4.24234	2.21204e-05	0.000295466
MULTISPECIES: tyrosine recombinase	2.15949	0.509058	4.24212	2.21415e-05	0.000295466
NADH:ubiquinone reductase (Na(+)-transporting) subunit B	2.27019	0.535207	4.24171	2.21821e-05	0.000295669
MULTISPECIES: formamidopyrimidine-DNA glycosylase	2.52321	0.594979	4.24085	2.22679e-05	0.000296474
prolyl-tRNA synthetase associated domain-containing protein	-2.14139	0.505013	-4.24028	2.23244e-05	0.00029688
MULTISPECIES: Na+/glucose cotransporter	2.13825	0.504318	4.23988	2.23637e-05	0.00029688
PTS transporter subunit IICB	-4.34248	1.02423	-4.23977	2.23749e-05	0.00029688
MULTISPECIES: urease subunit gamma	-5.20368	1.22745	-4.23944	2.24077e-05	0.000296978
tRNA 4-thiouridine(8) synthase ThiI	-1.49364	0.352435	-4.23805	2.25469e-05	0.000298146
DUF1599 domain-containing protein, partial	2.27498	0.536798	4.23806	2.25462e-05	0.000298146
endoglucanase	1.87117	0.441688	4.2364	2.27128e-05	0.000299999
glutaconyl-CoA decarboxylase subunit alpha	-1.79619	0.424216	-4.23414	2.29431e-05	0.000302664
outer membrane chaperone Skp	2.23515	0.527917	4.23391	2.29665e-05	0.000302664
flagellar protein, partial	3.23829	0.765192	4.232	2.31622e-05	0.000304855
MULTISPECIES: DNA-binding transcriptional regulator OxyR	2.14287	0.506376	4.23178	2.3185e-05	0.000304855
MULTISPECIES: histone H1	1.95873	0.462919	4.23126	2.32384e-05	0.000305213
electron transport complex, RnfABCDGE type, C subunit	-2.29832	0.543763	-4.22669	2.37152e-05	0.000311125
MULTISPECIES: amino acid ABC transporter	-5.86266	1.3872	-4.22627	2.376e-05	0.000311363
MULTISPECIES: bifunctional methylenetetrahydrofolate dehydrogenase/methenyltetrahydrofolate cyclohydrolase	1.82568	0.432215	4.224	2.4e-05	0.000314155
AMP-binding protein	1.4156	0.335174	4.22347	2.40571e-05	0.000314287
glycine/betaine reductase B	3.81527	0.903364	4.2234	2.4064e-05	0.000314287
MULTISPECIES: DUF2490 domain-containing protein	2.34375	0.55528	4.22084	2.43396e-05	0.000317532
PhoH family protein	-1.48738	0.352612	-4.21816	2.46302e-05	0.000320605
MULTISPECIES: methionine gamma-lyase	2.26553	0.537083	4.21821	2.46249e-05	0.000320605
DUF4906 domain-containing protein	1.88734	0.447542	4.21713	2.47433e-05	0.000321622
beta-glucuronidase	-1.88922	0.448007	-4.21694	2.47635e-05	0.000321622
DUF1906 domain-containing protein	-3.12284	0.741023	-4.21423	2.50637e-05	0.000325159
AmiS/UreI transporter	-4.44608	1.05511	-4.21384	2.51061e-05	0.000325347
metal-dependent phosphohydrolase	2.24687	0.533257	4.21349	2.51459e-05	0.000325502
Na+-transporting NADH:ubiquinone oxidoreductase subunit G	2.20886	0.524274	4.21318	2.51797e-05	0.000325578
MULTISPECIES: TolC family protein	1.68031	0.398866	4.21273	2.52305e-05	0.000325873
MULTISPECIES: DUF2442 domain-containing protein	-4.75856	1.12981	-4.21184	2.53301e-05	0.000326437
MULTISPECIES: DUF1980 domain-containing protein	-5.59588	1.32855	-4.21201	2.53107e-05	0.000326437
2-succinyl-5-enolpyruvyl-6-hydroxy-3-cyclohexene-1-carboxylic-acid synthase	1.79107	0.425344	4.21087	2.54391e-05	0.000327479
peptidase S51	2.57717	0.612241	4.20941	2.56042e-05	0.000329013
outer membrane lipoprotein-sorting protein	2.77942	0.660301	4.20931	2.56147e-05	0.000329013
polyribonucleotide nucleotidyltransferase, partial	2.17031	0.515659	4.20881	2.56723e-05	0.000329391
bifunctional pyrimidine operon transcriptional regulator/uracil phosphoribosyltransferase	2.73124	0.648995	4.20842	2.57157e-05	0.000329585
MULTISPECIES: DUF4254 domain-containing protein	1.88977	0.449176	4.20719	2.58568e-05	0.000330751
dihydrolipoamide acetyltransferase	2.3585	0.560597	4.20713	2.58634e-05	0.000330751
TfoX domain-containing protein	2.94164	0.699412	4.20588	2.60068e-05	0.000332221
DUF4348 domain-containing protein	2.0371	0.484518	4.20439	2.61785e-05	0.000334048
MULTISPECIES: aspartate--tRNA(Asp/Asn) ligase	2.08415	0.495837	4.2033	2.63053e-05	0.000335299
collagen-like protein	-2.96344	0.705126	-4.20271	2.63733e-05	0.000335798
galactoside ABC transporter permease	1.97037	0.469241	4.19905	2.68039e-05	0.00034091
DNA-binding transcriptional regulator OxyR	2.70726	0.644858	4.19822	2.6902e-05	0.000341785
PEP phosphonomutase	-2.36992	0.564992	-4.19461	2.73341e-05	0.000346897
MULTISPECIES: Cro/Cl family transcriptional regulator	-3.75339	0.894897	-4.19422	2.73815e-05	0.00034712
MULTISPECIES: galactonate dehydratase	4.3299	1.03272	4.1927	2.75653e-05	0.000349071
MULTISPECIES: outer membrane protein assembly factor	1.96579	0.46898	4.19163	2.76957e-05	0.000350341
fructosamine kinase	-5.67802	1.35503	-4.19034	2.78542e-05	0.000351965
MutL protein	-1.9783	0.472228	-4.18929	2.79833e-05	0.000353213
LemA family protein	1.41351	0.337449	4.1888	2.8043e-05	0.000353585
MULTISPECIES: ROK family transcriptional regulator	2.27942	0.544232	4.18832	2.81026e-05	0.000353953
tyrosine recombinase XerC	1.74488	0.416679	4.18759	2.81937e-05	0.000354717
MULTISPECIES: inositol-3-phosphate synthase	1.85185	0.442444	4.1855	2.84543e-05	0.000356842
D-xylose transporter XylE	2.93133	0.700331	4.18564	2.84362e-05	0.000356842
secretion protein	3.41886	0.816775	4.1858	2.8416e-05	0.000356842
formyl transferase domain protein	5.81126	1.38904	4.18367	2.86842e-05	0.000359338
MULTISPECIES: saccharopine dehydrogenase	1.71714	0.410669	4.18131	2.8983e-05	0.000362692
DUF3417 domain-containing protein	2.0176	0.482916	4.17795	2.94145e-05	0.000366911
MULTISPECIES: uracil-DNA glycosylase	1.63795	0.392039	4.17802	2.94055e-05	0.000366911
endoglycosidase	2.53126	0.605832	4.17815	2.93889e-05	0.000366911
MULTISPECIES: multidrug ABC transporter ATP-binding protein	-3.77023	0.902828	-4.17602	2.96654e-05	0.00036925
MULTISPECIES: DUF2326 domain-containing protein	-5.51337	1.32021	-4.17613	2.96505e-05	0.00036925
type I-E CRISPR-associated endoribonuclease Cas2	-2.19855	0.52659	-4.17506	2.97902e-05	0.000370409
MULTISPECIES: IS256 family transposase	1.9712	0.472256	4.174	2.99298e-05	0.000371747
RNase J family beta-CASP ribonuclease	-1.56144	0.374146	-4.17334	3.0017e-05	0.000372039
AGE family epimerase/isomerase	2.05544	0.492495	4.17352	2.99926e-05	0.000372039
exosortase system-associated protein, TIGR04073 family	2.4445	0.585925	4.17204	3.01885e-05	0.000373767
na-translocating NADH-quinone reductase Nqr2 subunit	-3.47339	0.832789	-4.17079	3.03542e-05	0.00037542
PTS sugar transporter	-1.44816	0.34743	-4.16822	3.06983e-05	0.000379273
1,4-alpha-glucan-branching protein	1.90967	0.458253	4.16728	3.0826e-05	0.000380448
MULTISPECIES: nucleoside permease	1.80779	0.433893	4.16644	3.09389e-05	0.000381438
type II restriction endonuclease	-1.73106	0.416004	-4.16116	3.16633e-05	0.000389957
N-acetylgalactosamine-6-sulfatase	1.89351	0.455082	4.16082	3.17102e-05	0.000390122
DUF4870 domain-containing protein	1.44539	0.347464	4.15983	3.18485e-05	0.000390178
Thioredoxin domain	2.56842	0.617395	4.16008	3.18132e-05	0.000390178
MULTISPECIES: ATP synthase subunit D	1.94799	0.46828	4.15988	3.18416e-05	0.000390178
peptidase, M28 family	-4.29023	1.03118	-4.16049	3.17569e-05	0.000390178
MULTISPECIES: beta-mannosidase	2.15878	0.519002	4.15948	3.18974e-05	0.000390367
MULTISPECIES: YjgP/YjgQ family permease	1.76888	0.425352	4.15862	3.20177e-05	0.000391428
MULTISPECIES: sulfate adenylyltransferase subunit 2	2.19014	0.526878	4.15683	3.22691e-05	0.000394089
MULTISPECIES: hemolysin secretion protein D	1.61227	0.388082	4.15446	3.26055e-05	0.000397781
recombinase RecX	-2.5618	0.617107	-4.15131	3.30571e-05	0.000402869
formate C-acetyltransferase/glycerol dehydratase family glycyl radical enzyme	-1.86709	0.450096	-4.1482	3.35104e-05	0.000407966
MULTISPECIES: integration host factor subunit beta	1.99777	0.481963	4.14508	3.39701e-05	0.000413132
MULTISPECIES: K+-dependent Na+/Ca+ exchanger	-4.51365	1.08949	-4.14289	3.4295e-05	0.000416648
MULTISPECIES: DUF4430 domain-containing protein	-3.30885	0.798908	-4.14172	3.44707e-05	0.000418347
dTDP-4-dehydrorhamnose reductase	-1.91371	0.462118	-4.14116	3.45555e-05	0.000418505
mechanosensitive ion channel protein MscL	-1.81105	0.437306	-4.14139	3.45214e-05	0.000418505
glycine hydroxymethyltransferase	2.37793	0.574277	4.14074	3.46187e-05	0.000418837
MULTISPECIES: autotransporter domain-containing protein, partial	2.59696	0.627872	4.13614	3.53203e-05	0.000426882
MTA/SAH nucleosidase	1.91928	0.464057	4.13588	3.53597e-05	0.000426915
hydroxymethylpyrimidine/phosphomethylpyrimidine kinase	-1.85262	0.448055	-4.1348	3.55267e-05	0.000428488
MULTISPECIES: lacto-N-biosidase	5.96849	1.44481	4.131	3.61187e-05	0.000435178
large conductance mechanosensitive channel protein MscL	2.17986	0.527735	4.1306	3.6182e-05	0.00043549
DUF4190 domain-containing protein	-2.70427	0.654808	-4.12987	3.62971e-05	0.000436426
MULTISPECIES: ATPase AAA	1.41514	0.342747	4.12881	3.64638e-05	0.000437979
MULTISPECIES: carbonic anhydrase	2.40839	0.5838	4.12537	3.7014e-05	0.00044413
MULTISPECIES: enoyl-ACP reductase	1.89652	0.459978	4.12308	3.73847e-05	0.000448117
tRNA pseudouridine(38-40) synthase TruA	-1.07522	0.260811	-4.12259	3.74635e-05	0.0004486
MULTISPECIES: bifunctional phosphoribosyl-AMP cyclohydrolase/phosphoribosyl-ATP diphosphatase	2.0288	0.492348	4.12066	3.7779e-05	0.000451829
HpaII family restriction endonuclease	2.3622	0.573284	4.12047	3.78106e-05	0.000451829
7-carboxy-7-deazaguanine synthase	1.82194	0.442294	4.11931	3.80016e-05	0.000453647
MULTISPECIES: DNA helicase RecQ	1.84265	0.447478	4.11786	3.82413e-05	0.000456041
UMP kinase	-1.15405	0.280305	-4.11711	3.83656e-05	0.000456846
MULTISPECIES: phosphoenolpyruvate synthase regulatory protein	-4.97274	1.20786	-4.11698	3.83871e-05	0.000456846
MULTISPECIES: DUF4040 domain-containing protein	-5.71858	1.38943	-4.11577	3.85887e-05	0.000458777
cycloartenol synthase-like protein	2.5304	0.614926	4.11496	3.87247e-05	0.000459925
aliphatic sulfonate ABC transporter substrate-binding protein	2.73854	0.665559	4.11464	3.87781e-05	0.000460091
MULTISPECIES: MFS transporter	1.52452	0.370636	4.11326	3.90107e-05	0.00046238
DUF1819 domain-containing protein	-2.35411	0.572395	-4.11273	3.91004e-05	0.000462973
MULTISPECIES: spore coat protein GerQ	-7.91956	1.92647	-4.11091	3.94109e-05	0.000466175
MULTISPECIES: beta-ketoacyl-ACP reductase	1.89197	0.460445	4.109	3.97368e-05	0.000469375
MULTISPECIES: six-cysteine peptide SCIFF	-1.61596	0.393287	-4.10886	3.97619e-05	0.000469375
MULTISPECIES: urease accessory protein UreD	-4.99276	1.2158	-4.10655	4.01618e-05	0.000473617
MULTISPECIES: TlyA family rRNA (cytidine-2'-O)-methyltransferase	-2.46718	0.601002	-4.10511	4.04129e-05	0.000476097
aspartyl-tRNA amidotransferase	-1.89451	0.461526	-4.10487	4.04539e-05	0.000476098
dihydroflavonol 4-reductase	4.11943	1.00366	4.10443	4.0532e-05	0.000476537
MULTISPECIES: glutaconyl-CoA decarboxylase subunit beta	1.35707	0.330876	4.10145	4.10565e-05	0.000480765
MULTISPECIES: mannose-6-phosphate isomerase	1.81621	0.442812	4.10155	4.10393e-05	0.000480765
alkaline phosphatase family protein	1.90658	0.464813	4.10183	4.0989e-05	0.000480765
subtype I-E CRISPR-associated endonuclease Cas1	-2.57538	0.62788	-4.10171	4.10114e-05	0.000480765
pyruvate dehydrogenase (acetyl-transferring) E1 component subunit alpha	2.70871	0.660617	4.10027	4.12665e-05	0.000482739
MULTISPECIES: homoserine dehydrogenase	-2.36828	0.577752	-4.09913	4.147e-05	0.000484634
acetolactate synthase	-1.76486	0.430698	-4.09767	4.17336e-05	0.000487226
Clostripain family protein	2.77626	0.677633	4.09699	4.18556e-05	0.000488162
LacI family DNA-binding transcriptional regulator	-2.73899	0.668943	-4.09451	4.2307e-05	0.000492934
DNA alkylation repair protein	1.22133	0.298401	4.09292	4.25969e-05	0.00049562
hydroxymethylglutaryl-CoA synthase	2.12995	0.520416	4.09278	4.26226e-05	0.00049562
DUF1643 domain-containing protein	-1.97633	0.482946	-4.09225	4.2721e-05	0.000495776
MULTISPECIES: plant auxin-responsive GH3	-4.70028	1.14857	-4.09231	4.27105e-05	0.000495776
MULTISPECIES: ATP-dependent 6-phosphofructokinase	2.09507	0.51231	4.08947	4.32369e-05	0.000501244
TIGR02757 family protein	2.42117	0.592083	4.08924	4.32781e-05	0.000501244
MULTISPECIES: energy-coupling factor transporter ATPase	-1.93634	0.473607	-4.0885	4.34175e-05	0.00050236
flagellar protein FliS	-1.44296	0.353135	-4.08614	4.38612e-05	0.000505663
MULTISPECIES: peptidase M23	1.7638	0.431637	4.08631	4.38287e-05	0.000505663
DUF4253 domain-containing protein	2.24549	0.54958	4.08583	4.39198e-05	0.000505663
MULTISPECIES: 2-iminoacetate synthase ThiH	2.33071	0.570431	4.08588	4.39096e-05	0.000505663
MULTISPECIES: tRNA uridine 5-carboxymethylaminomethyl modification enzyme GidA	-5.13535	1.25665	-4.08653	4.37876e-05	0.000505663
MULTISPECIES: cell well associated RhsD protein	2.07788	0.509225	4.08048	4.49428e-05	0.000516931
DUF3822 domain-containing protein	2.08635	0.511362	4.07998	4.50389e-05	0.000517075
MULTISPECIES: sporulation protein YtfJ	-1.75942	0.431236	-4.07996	4.5044e-05	0.000517075
DUF805 domain-containing protein	1.86223	0.456552	4.0789	4.52497e-05	0.000517907
MULTISPECIES: TIGR02453 family protein	2.26316	0.554829	4.07903	4.52236e-05	0.000517907
bacteriocin immunity protein	5.82217	1.42733	4.07906	4.52181e-05	0.000517907
DUF3794 domain-containing protein, partial	-3.48944	0.855709	-4.07784	4.54568e-05	0.000519767
protein FrlC	-2.64242	0.648034	-4.0776	4.55027e-05	0.000519782
MULTISPECIES: B12-binding domain-containing radical SAM protein	-1.45144	0.355981	-4.07728	4.55651e-05	0.000519987
MULTISPECIES: dTDP-4-dehydrorhamnose 3,5-epimerase	-1.99408	0.489189	-4.07629	4.57602e-05	0.000521702
beta-N-acetylhexosaminidase	1.5529	0.381022	4.07561	4.58938e-05	0.000522072
DNA cytosine methyltransferase	-1.46496	0.359457	-4.07546	4.59229e-05	0.000522072
MULTISPECIES: TRAP transporter permease DctQ	-5.48445	1.34573	-4.07544	4.59269e-05	0.000522072
phage shock protein A, PspA	-4.49082	1.10234	-4.07389	4.62344e-05	0.000525055
glutamate synthase (NADPH), homotetrameric	-1.12605	0.276465	-4.07303	4.64051e-05	0.000525459
glycine zipper 2TM domain-containing protein	1.98205	0.486616	4.07314	4.63832e-05	0.000525459
geranyl transferase	-1.94315	0.477054	-4.07322	4.63666e-05	0.000525459
DUF1307 domain-containing protein	-1.72599	0.424107	-4.06972	4.70703e-05	0.000532474
aminopeptidase T	-2.09534	0.514931	-4.06916	4.71828e-05	0.00053323
N-acetylmannosamine-6-phosphate 2-epimerase	-1.80954	0.444806	-4.06816	4.73862e-05	0.00053501
ErfK/YbiS/YcfS/YnhG family protein	2.29648	0.564727	4.06653	4.77179e-05	0.000537714
UvrABC system protein B, partial	-3.42131	0.841307	-4.06666	4.76913e-05	0.000537714
dihydroorotate dehydrogenase, partial	2.80723	0.690383	4.06619	4.77877e-05	0.000537981
MULTISPECIES: spore protease YyaC	-4.54696	1.11906	-4.0632	4.84046e-05	0.0005444
triose-phosphate isomerase	-1.30695	0.321836	-4.06093	4.8877e-05	0.000549184
HU family DNA-binding protein, partial	2.19309	0.540276	4.0592	4.9241e-05	0.00055274
DUF4010 domain-containing protein	2.06535	0.509045	4.0573	4.96441e-05	0.00055673
octaprenyl-diphosphate synthase	2.11512	0.5214	4.05662	4.9788e-05	0.000556786
GatB/YqeY domain-containing protein	2.15863	0.532086	4.05693	4.97226e-05	0.000556786
MULTISPECIES: 3'-5' exonuclease domain-containing protein 2	2.37771	0.586134	4.0566	4.97923e-05	0.000556786
teichoic acid biosynthesis protein F	-2.55463	0.629869	-4.05582	4.99586e-05	0.00055811
MULTISPECIES: Fe-S cluster assembly protein SufB	1.89905	0.468647	4.0522	5.07382e-05	0.000566277
aminotransferase class V-fold PLP-dependent enzyme	-1.52743	0.377318	-4.04813	5.16281e-05	0.000575288
aldehyde dehydrogenase, partial	2.05101	0.506665	4.04806	5.16442e-05	0.000575288
nucleotidyltransferase family protein	-1.35549	0.334902	-4.04743	5.17841e-05	0.000575746
MULTISPECIES: DUF2721 domain-containing protein	3.13547	0.774645	4.04762	5.17409e-05	0.000575746
phosphoribosylaminoimidazole carboxylase	2.60277	0.643177	4.04674	5.19369e-05	0.000576895
histone H1	2.04659	0.506067	4.0441	5.25235e-05	0.000582856
desulfoferrodoxin	-1.67679	0.414701	-4.04337	5.26885e-05	0.000583576
DUF2335 domain-containing protein	-2.1158	0.523254	-4.04355	5.26476e-05	0.000583576
DUF3108 domain-containing protein	2.27925	0.56388	4.04209	5.29763e-05	0.000586207
maltose acetyltransferase	-1.43426	0.354863	-4.04173	5.30587e-05	0.000586562
2-oxoacid:acceptor oxidoreductase subunit alpha	1.58142	0.391362	4.04083	5.32634e-05	0.000588268
ribonuclease Y	-1.55496	0.384869	-4.04025	5.33946e-05	0.00058916
nicotinamide riboside transporter PnuC	1.52799	0.378274	4.03936	5.3598e-05	0.000590789
MULTISPECIES: GldB family lipoprotein	2.0195	0.500003	4.03897	5.36856e-05	0.000590789
MULTISPECIES: TatD family deoxyribonuclease	2.95717	0.732166	4.03894	5.36943e-05	0.000590789
DNA/RNA-binding protein	2.25115	0.557653	4.03682	5.41797e-05	0.000595031
rhamnosyltransferase	-5.18795	1.28516	-4.03681	5.41819e-05	0.000595031
pyridine nucleotide-disulfide oxidoreductase	-1.59875	0.396089	-4.03633	5.42937e-05	0.000595699
sporulation and spore germination	-3.21684	0.797545	-4.03343	5.49691e-05	0.000602542
MULTISPECIES: sulfotransferase	2.19023	0.543072	4.03304	5.5061e-05	0.000602982
hybrid sensor histidine kinase/response regulator, partial	2.11422	0.524275	4.03267	5.51476e-05	0.000603364
ferredoxin-NADP reductase	-1.65077	0.409471	-4.03148	5.54265e-05	0.000605847
flagellin protein	-2.70692	0.671568	-4.03074	5.56015e-05	0.000607191
PTS fructose transporter subunit IIA	-2.05432	0.509923	-4.02869	5.6088e-05	0.000611931
gamma carbonic anhydrase family protein	1.98652	0.49322	4.02765	5.63376e-05	0.000613506
MULTISPECIES: ATP synthase subunit alpha	1.19332	0.296266	4.02786	5.62867e-05	0.000613506
MULTISPECIES: Fe-S cluster assembly ATPase SufC	1.89568	0.470709	4.02729	5.64224e-05	0.000613857
cell wall assembly protein	2.07381	0.515172	4.02547	5.6862e-05	0.000618063
MULTISPECIES: glycerate dehydrogenase	2.26235	0.562499	4.02195	5.77177e-05	0.00062678
teichoic acid transporter	-1.96756	0.489309	-4.02109	5.79288e-05	0.000628487
MULTISPECIES: HPr family phosphocarrier protein	-1.39408	0.346741	-4.02053	5.80674e-05	0.000629405
RNA polymerase sporulation sigma factor SigE	-1.65493	0.411655	-4.02019	5.81515e-05	0.000629732
MULTISPECIES: site-specific integrase	-1.56308	0.388915	-4.01908	5.84262e-05	0.000630976
alpha-mannosidase, partial	2.31564	0.576163	4.01907	5.84287e-05	0.000630976
MULTISPECIES: Fis family transcriptional regulator	-7.37182	1.83409	-4.01933	5.83647e-05	0.000630976
toll/interleukin-1 receptor domain-containing protein	1.98066	0.49296	4.01788	5.87234e-05	0.000633572
MULTISPECIES: TIGR00341 family protein	2.20403	0.548862	4.01564	5.92859e-05	0.000639049
MULTISPECIES: arginase	-2.69369	0.670948	-4.01475	5.95076e-05	0.000640847
Xaa-Pro dipeptidase, partial	-4.09454	1.02051	-4.01224	6.01462e-05	0.000647126
MULTISPECIES: tRNA (adenosine(37)-N6)-dimethylallyltransferase MiaA	1.86412	0.464647	4.01191	6.02295e-05	0.000647225
DNA polymerase III subunits gamma and tau	2.64242	0.658666	4.01177	6.02663e-05	0.000647225
intein-containing ATP-dependent DNA helicase PcrA	-5.18567	1.29275	-4.01135	6.0373e-05	0.000647774
MULTISPECIES: sporulation protein	-2.48881	0.620587	-4.01042	6.0612e-05	0.000649741
DUF1349 domain-containing protein	-1.66264	0.414683	-4.00942	6.08688e-05	0.000651894
Rab family protein	-2.28567	0.570298	-4.00785	6.12732e-05	0.000655624
DUF5105 domain-containing protein	2.60649	0.65063	4.0061	6.17299e-05	0.000659528
DUF4304 domain-containing protein	1.65091	0.412107	4.00602	6.17512e-05	0.000659528
DUF4065 domain-containing protein	1.38926	0.346867	4.00519	6.19689e-05	0.000661247
MULTISPECIES: DUF2156 domain-containing protein	-1.96234	0.489991	-4.00486	6.2055e-05	0.00066156
MULTISPECIES: DUF4890 domain-containing protein	4.46036	1.11416	4.00333	6.24564e-05	0.000665232
phosphoglycerate mutase (2,3-diphosphoglycerate-independent)	-1.42195	0.355286	-4.00227	6.27367e-05	0.000667608
pyruvate carboxyltransferase	2.1128	0.528011	4.00142	6.2963e-05	0.000669001
radical SAM/SPASM domain Clo7bot peptide maturase	-5.57446	1.39314	-4.00135	6.29824e-05	0.000669001
ABC transporter ATPase	-1.67992	0.419865	-4.0011	6.30477e-05	0.000669086
MULTISPECIES: protein translocase subunit SecF	-3.66193	0.9153	-4.00079	6.31301e-05	0.000669351
glycoside hydrolase family 29	2.04739	0.511869	3.99983	6.33867e-05	0.000670556
6-phospho-beta-galactosidase	-2.18514	0.546322	-3.99972	6.34162e-05	0.000670556
fatty acid/phospholipid synthesis protein PlsX	-2.12727	0.53182	-3.99997	6.335e-05	0.000670556
MULTISPECIES: tRNA preQ1(34) S-adenosylmethionine ribosyltransferase-isomerase QueA	1.81855	0.454991	3.99689	6.41814e-05	0.000678033
low molecular weight phosphatase family protein	-3.13484	0.784369	-3.99664	6.42474e-05	0.000678115
MULTISPECIES: 2-oxoacid ferredoxin oxidoreductase subunit beta	2.24037	0.560851	3.99458	6.48087e-05	0.000683422
MULTISPECIES: gluconate 5-dehydrogenase	1.9312	0.483647	3.99299	6.52441e-05	0.000687391
MULTISPECIES: carbon-nitrogen hydrolase	2.34579	0.58751	3.99276	6.53079e-05	0.000687442
MULTISPECIES: TIR domain-containing protein	2.23346	0.55978	3.98989	6.61041e-05	0.000695196
MULTISPECIES: ATP-dependent chaperone ClpB	1.18765	0.297797	3.98814	6.65938e-05	0.00069932
CoA-binding protein	5.53338	1.38749	3.98806	6.66161e-05	0.00069932
amidinotransferase	1.76497	0.442853	3.98546	6.73503e-05	0.00070639
MULTISPECIES: acetylglutamate kinase	-2.26829	0.569172	-3.98524	6.7412e-05	0.000706403
2-hydroxyhepta-2,4-diene-1,7-dioate isomerase	1.84262	0.462759	3.98181	6.83923e-05	0.000716032
cytochrome c oxidase subunit 3	1.69103	0.424731	3.98142	6.85058e-05	0.000716577
NADH-quinone oxidoreductase subunit L	1.80915	0.454447	3.98098	6.86303e-05	0.000717236
stage V sporulation protein B	-1.40185	0.35235	-3.97858	6.9327e-05	0.000722244
methylated-DNA-	2.1758	0.546843	3.97884	6.92526e-05	0.000722244
acyl dehydratase	2.0874	0.524673	3.97848	6.93572e-05	0.000722244
spermidine/putrescine ABC transporter permease/substrate-binding protein PotCD	-1.99262	0.500782	-3.97903	6.91981e-05	0.000722244
MULTISPECIES: CPBP family intramembrane metalloprotease	1.48649	0.373662	3.97816	6.94496e-05	0.000722561
MULTISPECIES: DUF3417 domain-containing protein	1.70337	0.428328	3.97679	6.98505e-05	0.000726084
MULTISPECIES: carboxyl-terminal protease	-5.5582	1.39844	-3.97457	7.05077e-05	0.000732263
MULTISPECIES: UMP kinase	-1.20168	0.302536	-3.972	7.12706e-05	0.000738871
MULTISPECIES: 3-phosphoserine/phosphohydroxythreonine aminotransferase	1.82609	0.459732	3.97207	7.12511e-05	0.000738871
teichoic acid translocation permease	-2.15738	0.54344	-3.96987	7.1913e-05	0.000744868
DUF4145 domain-containing protein	1.62905	0.410406	3.96936	7.20648e-05	0.000745778
50S ribosomal protein L21	-1.34032	0.337739	-3.96852	7.23209e-05	0.000747765
MULTISPECIES: DUF1735 domain-containing protein	3.32946	0.839014	3.9683	7.23877e-05	0.000747792
MULTISPECIES: transcription antiterminator BglG	-3.429	0.864335	-3.96721	7.27182e-05	0.000750542
MULTISPECIES: O-methyltransferase	1.88336	0.474861	3.96614	7.30461e-05	0.00075326
DUF2500 domain-containing protein	-2.06361	0.520397	-3.96545	7.32591e-05	0.000754788
D-mannonate oxidoreductase	1.53385	0.386849	3.96499	7.33978e-05	0.000755315
hydroxyacylglutathione hydrolase	2.48149	0.62587	3.96486	7.34397e-05	0.000755315
3-deoxy-D-manno-octulosonic acid transferase	1.78328	0.450037	3.96253	7.41597e-05	0.000762048
BltR family transcriptional regulator	-2.23193	0.563576	-3.9603	7.48551e-05	0.000768517
starch synthase	-1.62434	0.410309	-3.95883	7.5317e-05	0.000772579
K+/H+ antiporter	1.41857	0.358351	3.95859	7.53923e-05	0.000772671
Na+/H+ antiporter subunit C	-3.94109	0.9959	-3.95731	7.57974e-05	0.000776141
MULTISPECIES: aminodeoxychorismate synthase component I	2.10275	0.531397	3.95702	7.58914e-05	0.000776423
glycine/sarcosine/betaine reductase complex selenoprotein A	-1.0342	0.26141	-3.95623	7.61412e-05	0.000778296
2-dehydro-3-deoxygluconokinase	-1.8679	0.472363	-3.95437	7.67369e-05	0.000783697
5-methylcytosine-specific restriction endonuclease system specificity protein McrC	-2.86107	0.7241	-3.9512	7.77597e-05	0.000793448
MULTISPECIES: UDP-N-acetylmuramate--alanine ligase	5.72367	1.44905	3.94995	7.81678e-05	0.000796916
firmicu-CTERM domain-containing protein	2.77312	0.70286	3.94549	7.9638e-05	0.000811194
MULTISPECIES: glucuronyl hydrolase	2.28042	0.57803	3.94517	7.9745e-05	0.000811576
glutamine cyclotransferase	1.83535	0.465431	3.94334	8.03537e-05	0.000817058
GH3 auxin-responsive promoter	-1.80393	0.457573	-3.9424	8.06715e-05	0.000819574
alpha-1,3-galactosidase	2.8297	0.718032	3.94092	8.11713e-05	0.000823935
protein OxaA	-5.09058	1.29231	-3.93914	8.17732e-05	0.000829323
inosine monophosphate cyclohydrolase	-1.17726	0.298981	-3.93758	8.23088e-05	0.00083403
TrpB-like pyridoxal-phosphate dependent enzyme	-2.42765	0.616666	-3.93674	8.25958e-05	0.000836133
lipocalin	3.26083	0.828347	3.93655	8.26598e-05	0.000836133
MULTISPECIES: thiamine-phosphate kinase	1.64127	0.416964	3.93625	8.27663e-05	0.000836485
MULTISPECIES: BatA protein	2.74259	0.696805	3.93595	8.28686e-05	0.000836793
30S ribosomal protein S18	-1.45044	0.368559	-3.93542	8.30519e-05	0.000837919
amino acid ABC transporter substrate-binding protein	-1.32218	0.336058	-3.93437	8.34142e-05	0.000840847
NAD(P)H nitroreductase	1.70615	0.433754	3.93345	8.37369e-05	0.000843371
MULTISPECIES: endo-beta-N-acetylglucosaminidase	1.94392	0.494317	3.93254	8.40515e-05	0.00084508
formyl-CoA transferase	-2.75107	0.699529	-3.93274	8.39817e-05	0.00084508
MULTISPECIES: tail-specific protease	2.77834	0.706799	3.93088	8.46346e-05	0.000850209
uroporphyrinogen-III synthase	1.93554	0.492476	3.93021	8.48715e-05	0.000850394
DUF4468 domain-containing protein	2.07543	0.52807	3.93021	8.48717e-05	0.000850394
class II fumarate hydratase	-1.65658	0.421464	-3.93055	8.47535e-05	0.000850394
DUF4299 domain-containing protein, partial	-5.33903	1.36008	-3.92554	8.65356e-05	0.000866322
methyl-galactoside transport system ATP-binding protein	-3.30835	0.843201	-3.92356	8.72493e-05	0.000872718
Fe-S cluster assembly protein SufB	-1.86879	0.476417	-3.92259	8.76036e-05	0.000874981
stage V sporulation protein K	-2.9245	0.745565	-3.92253	8.76256e-05	0.000874981
MULTISPECIES: 50S ribosomal protein L32	-1.01991	0.260051	-3.92195	8.78369e-05	0.000875668
acetylglucosamine-6-sulfatase	2.89331	0.737756	3.92178	8.7898e-05	0.000875668
DUF433 domain-containing protein	4.47463	1.14099	3.92172	8.79197e-05	0.000875668
spore cortex-lytic enzyme	-2.24837	0.573569	-3.91996	8.85632e-05	0.000881324
5-dehydro-4-deoxy-D-glucuronate isomerase	1.46195	0.373036	3.91906	8.8894e-05	0.000883863
monovalent cation/proton antiporter, MnhG/PhaG subunit	-2.50477	0.639314	-3.91791	8.93202e-05	0.000887343
MULTISPECIES: ornithine decarboxylase	-4.46865	1.1413	-3.91539	9.02568e-05	0.000895123
rubrerythrin family protein, partial	6.06323	1.5485	3.91555	9.01982e-05	0.000895123
IS256 family transposase	-1.38172	0.353059	-3.91357	9.09398e-05	0.000900949
MULTISPECIES: 2-amino-3-ketobutyrate CoA ligase	2.17221	0.555066	3.91342	9.09988e-05	0.000900949
sucrose phosphorylase	-2.55018	0.652235	-3.90991	9.23298e-05	0.000913353
DUF4922 domain-containing protein	1.75799	0.44971	3.90917	9.26136e-05	0.000915383
GSCFA domain protein	2.24055	0.573331	3.90796	9.30795e-05	0.00091921
lactoylglutathione lyase, partial	2.43762	0.623847	3.9074	9.32943e-05	0.000920551
multidrug DMT transporter permease	2.40785	0.616765	3.904	9.46161e-05	0.000932804
branched-chain amino acid transporter permease AzlC (azaleucine resistance)	-4.94434	1.26667	-3.90343	9.48395e-05	0.000934217
heat-shock protein	1.63605	0.419189	3.9029	9.50454e-05	0.000935455
hydrophobe/amphiphile efflux-1 family RND transporter	2.03477	0.521523	3.9016	9.55601e-05	0.000938146
DUF3256 domain-containing protein	1.96719	0.504199	3.90162	9.55511e-05	0.000938146
MULTISPECIES: reductase	-5.42418	1.39023	-3.90164	9.55443e-05	0.000938146
NADPH-dependent FMN reductase	-1.58469	0.406283	-3.90045	9.60121e-05	0.000941791
spore coat protein CotJB	-1.99603	0.511831	-3.89977	9.62827e-05	0.000943652
putative mucin-2 (MUC-2) (Intestinal mucin-2)	-5.19445	1.33217	-3.89923	9.64999e-05	0.000944986
Ppx/GppA phosphatase	-3.46004	0.887441	-3.89889	9.66349e-05	0.000945514
prepilin-type cleavage/methylation domain-containing protein	2.05957	0.528357	3.89806	9.69674e-05	0.000947972
glycerol transporter	-5.4793	1.40586	-3.89748	9.72e-05	0.00094945
DNA polymerase III, subunit gamma and tau	1.23294	0.316363	3.89722	9.73019e-05	0.00094965
type I-C CRISPR-associated protein Cas5	2.02482	0.5197	3.89614	9.77389e-05	0.00095251
carbon-nitrogen hydrolase family protein	-1.55525	0.399182	-3.89609	9.77582e-05	0.00095251
ATPase (AAA+ superfamily)	-2.4419	0.626915	-3.8951	9.81577e-05	0.000955604
UDP-3-O-(3-hydroxymyristoyl)glucosamine N-acyltransferase	1.52007	0.390337	3.89425	9.85038e-05	0.000958173
MULTISPECIES: UDP-N-acetylglucosamine 1-carboxyvinyltransferase	-1.5926	0.409042	-3.8935	9.88086e-05	0.000960338
MULTISPECIES: flagellar export protein FliJ	3.56087	0.914845	3.89232	9.92911e-05	0.000964223
MULTISPECIES: TerD family tellurium resistance protein	-3.52333	0.905361	-3.89162	9.95753e-05	0.000966179
MULTISPECIES: 9-O-acetylesterase	2.31562	0.595086	3.89123	9.97368e-05	0.000966941
MULTISPECIES: lipoprotein-releasing system ATP-binding protein LolD	2.3381	0.600955	3.89064	9.99792e-05	0.000968486
MULTISPECIES: 5-dehydro-4-deoxy-D-glucuronate isomerase	1.71649	0.441238	3.89018	0.000100171	0.000969541
chorion class high-cysteine HCB protein 13	-4.13759	1.0638	-3.88944	0.000100477	0.000971695
bifunctional glutamine-synthetase adenylyltransferase/deadenyltransferase	-5.6845	1.46206	-3.888	0.000101073	0.000976651
flagellar biosynthesis protein FliS	-5.10898	1.31414	-3.8877	0.000101197	0.000977034
ATP-dependent nuclease	-4.98848	1.28332	-3.88718	0.000101417	0.000978354
stage IV sporulation protein B	6.63103	1.70656	3.88561	0.000102073	0.00098387
3-phosphoserine/phosphohydroxythreonine aminotransferase	-1.379	0.354966	-3.88489	0.000102376	0.000985449
cobalamin biosynthesis protein CobD	2.0671	0.532098	3.88482	0.000102406	0.000985449
molybdopterin biosynthesis protein MoeB	2.71106	0.698129	3.88332	0.000103039	0.000990718
MULTISPECIES: D-alanyl-D-alanine carboxypeptidase	-1.94311	0.500464	-3.88261	0.00010334	0.000992792
MULTISPECIES: aspartate kinase	-1.90855	0.491632	-3.88208	0.000103569	0.000994173
MULTISPECIES: nitrate ABC transporter substrate-binding protein	-2.74244	0.706541	-3.8815	0.000103816	0.000995731
MULTISPECIES: lactaldehyde reductase	2.02968	0.523025	3.88065	0.000104176	0.000998361
ISNCY family transposase	-1.95736	0.504421	-3.88041	0.000104282	0.000998558
DoxX family protein	1.77718	0.458054	3.87986	0.000104518	0.000999993
MULTISPECIES: permease	-2.10469	0.54284	-3.87719	0.000105671	0.00101019
DUF5018 domain-containing protein	2.70837	0.698999	3.87464	0.000106782	0.00101998
MULTISPECIES: NAD-dependent epimerase/dehydratase family protein	1.84233	0.475539	3.87419	0.00010698	0.00102103
DUF2992 domain-containing protein	-1.37473	0.354988	-3.87261	0.000107677	0.00102685
DUF2807 domain-containing protein	1.77751	0.459041	3.87224	0.000107841	0.00102757
DUF1385 domain-containing protein	-1.14266	0.295195	-3.87087	0.000108447	0.0010325
peptidoglycan endopeptidase	-1.66459	0.430125	-3.87001	0.000108831	0.00103447
glycoside/pentoside/hexuronide:cation symporter GPH family protein	-4.27604	1.10487	-3.87016	0.000108762	0.00103447
MULTISPECIES: pilus assembly protein PilC	2.97943	0.769928	3.86975	0.000108945	0.00103471
MULTISPECIES: 2,6-beta-D-fructofuranosidase	2.50548	0.647681	3.86838	0.000109561	0.00103971
c-di-AMP phosphodiesterase	-3.33526	0.862322	-3.86776	0.000109838	0.0010415
alkaline phosphatase	1.6078	0.415736	3.86737	0.000110016	0.00104234
ribosome-recycling factor	-0.940913	0.243328	-3.86685	0.000110251	0.00104372
glutathione peroxidase	2.79171	0.722328	3.86488	0.000111145	0.00105132
lipid hydroperoxide peroxidase	-1.86222	0.481957	-3.86388	0.000111599	0.00105387
alpha-N-acetylgalactosaminidase	1.89185	0.489648	3.8637	0.000111685	0.00105387
DUF3843 domain-containing protein	1.56551	0.405164	3.86388	0.000111598	0.00105387
MULTISPECIES: methylmalonyl-CoA mutase	1.41518	0.366386	3.86253	0.00011222	0.00105806
beta-hexosaminidase	1.45704	0.377399	3.86073	0.00011305	0.00106502
tetraacyldisaccharide 4'-kinase	1.8034	0.46722	3.85984	0.000113461	0.00106803
MULTISPECIES: recombinase XerD	-4.38599	1.13664	-3.85875	0.000113969	0.00107195
DUF4784 domain-containing protein	2.18392	0.566149	3.85751	0.000114549	0.00107654
DNA adenine methylase	-1.50846	0.391086	-3.85709	0.000114744	0.00107663
SPFH domain / Band 7 family protein	-5.33568	1.38331	-3.85719	0.000114698	0.00107663
autotransporter domain-containing protein	2.37419	0.615635	3.85648	0.000115031	0.00107846
glycoside hydrolase family 95	2.168	0.562249	3.85595	0.00011528	0.00107993
spermidine/putrescine ABC transporter substrate-binding protein	-1.74619	0.453032	-3.85445	0.000115991	0.00108571
cell division protein FtsI	-1.94873	0.505718	-3.85339	0.000116492	0.00108692
MULTISPECIES: PFL family protein	-1.33214	0.345692	-3.85355	0.000116416	0.00108692
c-type cytochrome biogenesis protein CcsB	-2.1523	0.558519	-3.85358	0.000116403	0.00108692
PH domain-containing protein	-2.57939	0.66938	-3.85341	0.000116486	0.00108692
lactaldehyde reductase	-1.56869	0.407508	-3.84948	0.000118368	0.00110282
cation:proton antiporter	-1.43824	0.373643	-3.84925	0.00011848	0.00110282
protein jag	-1.23462	0.320731	-3.8494	0.000118406	0.00110282
radical SAM peptide maturase	3.62986	0.943104	3.84885	0.000118674	0.00110374
PTS fructose EIIABC component	-4.15986	1.08087	-3.84863	0.00011878	0.00110385
MULTISPECIES: pyruvate kinase	1.49299	0.388005	3.84786	0.000119154	0.00110471
RHS repeat-associated core domain-containing protein	1.90791	0.495863	3.84766	0.000119252	0.00110471
MULTISPECIES: YlbF family regulator	2.99768	0.779057	3.84783	0.000119168	0.00110471
DUF4129 domain-containing protein	2.91416	0.757294	3.84813	0.000119025	0.00110471
peptidase A24	-5.64649	1.46783	-3.84682	0.000119661	0.00110762
MULTISPECIES: hydrogenase accessory protein HypB	-4.94165	1.28472	-3.84649	0.000119822	0.00110824
MULTISPECIES: 30S ribosomal protein S14	1.66781	0.433732	3.84525	0.000120428	0.00111296
DUF262 domain-containing protein, partial	-6.00318	1.56128	-3.84503	0.000120537	0.00111308
MULTISPECIES: DNA gyrase subunit A	1.4236	0.370322	3.84421	0.000120943	0.00111507
MULTISPECIES: potassium transporter Trk	-3.76843	0.980269	-3.84428	0.000120906	0.00111507
peptide transporter	1.54674	0.402584	3.84202	0.000122025	0.00112415
MULTISPECIES: Na+-dependent phosphate transporter	2.26177	0.588984	3.84012	0.000122972	0.00113198
nitroreductase family protein	1.40144	0.365093	3.83857	0.000123751	0.00113826
MULTISPECIES: GTP-sensing pleiotropic transcriptional regulator CodY	-1.26733	0.330213	-3.83791	0.000124084	0.00114041
16S rRNA (adenine(1518)-N(6)/adenine(1519)-N(6))-dimethyltransferase	-0.98701	0.257253	-3.83673	0.000124684	0.0011445
bifunctional imidazole glycerol-phosphate dehydratase/histidinol phosphatase	2.06002	0.536931	3.83665	0.000124724	0.0011445
asparagine synthetase B	-2.26608	0.590782	-3.83574	0.000125188	0.00114785
MULTISPECIES: ribosome silencing factor RsfS	1.48969	0.388512	3.83434	0.000125902	0.00115315
PTS IIBC subunit	-4.20461	1.0966	-3.83422	0.000125964	0.00115315
S-formylglutathione hydrolase	2.22862	0.581692	3.83127	0.000127482	0.00116613
N-acetylmuramic acid 6-phosphate etherase	1.39119	0.363188	3.83049	0.000127889	0.00116894
multidrug ABC transporter	-3.03533	0.792667	-3.82926	0.000128529	0.00117387
MULTISPECIES: acetolactate synthase	-2.8541	0.745547	-3.8282	0.000129086	0.00117803
integral membrane protein	5.59453	1.46159	3.82771	0.000129342	0.00117945
cytochrome ubiquinol oxidase subunit I	1.49927	0.391753	3.82707	0.000129677	0.00118158
TIGR00268 family protein	2.3331	0.609676	3.82678	0.000129829	0.00118204
DUF1275 domain-containing protein	-1.47837	0.386377	-3.82625	0.00013011	0.00118368
alpha-rhamnosidase	1.99882	0.522699	3.82404	0.000131283	0.00119342
regulator	-1.96553	0.514367	-3.82126	0.000132771	0.001206
diguanylate cyclase (GGDEF) domain	-3.80643	0.996472	-3.81991	0.000133502	0.0012117
DUF4834 domain-containing protein	2.04568	0.535575	3.81959	0.000133673	0.00121231
rhamnose ABC transporter substrate-binding protein	-5.44742	1.42641	-3.81897	0.000134012	0.00121444
preprotein translocase subunit SecD	-1.3981	0.366187	-3.818	0.000134537	0.00121735
MULTISPECIES: DUF3796 domain-containing protein	-3.77619	0.989051	-3.81799	0.000134542	0.00121735
MULTISPECIES: fructose-bisphosphatase class III	1.36745	0.358425	3.81517	0.000136091	0.00123041
2,3,4,5-tetrahydropyridine-2,6-dicarboxylate N-acetyltransferase	-1.45181	0.380678	-3.81374	0.000136877	0.00123656
Holliday junction resolvase RuvX	-1.48458	0.3893	-3.81345	0.000137039	0.00123707
acid-soluble spore protein, partial	-2.95426	0.774979	-3.81205	0.000137819	0.00124314
MotA/TolQ/ExbB proton channel	2.21364	0.580764	3.8116	0.00013807	0.00124444
LemA protein	2.09984	0.551317	3.80876	0.000139666	0.00125786
MULTISPECIES: siderophore biosynthesis protein	2.47898	0.651124	3.80723	0.000140532	0.00126468
PTS fructose transporter subunit IIC	2.62708	0.690136	3.8066	0.000140889	0.00126608
DNA mismatch repair protein MutT	1.83676	0.482522	3.80657	0.000140905	0.00126608
undecaprenyl-phosphate alpha-N-acetylglucosaminyl 1-phosphate transferase	-1.60721	0.422424	-3.80473	0.000141959	0.00127383
cytosine deaminase	-2.41731	0.635351	-3.80468	0.000141986	0.00127383
DUF4595 domain-containing protein	1.90978	0.502087	3.80368	0.000142561	0.001278
MULTISPECIES: dipeptidase	2.11735	0.556802	3.8027	0.000143127	0.0012821
amino acid ABC transporter permease	-1.32562	0.348736	-3.80123	0.00014398	0.00128837
zinc-ribbon domain-containing protein	-1.21353	0.319284	-3.8008	0.000144229	0.00128837
ribosomal-protein-alanine N-acetyltransferase RimI	-1.58534	0.417135	-3.80055	0.000144377	0.00128837
DUF4960 domain-containing protein	2.73629	0.719973	3.80054	0.00014438	0.00128837
MULTISPECIES: protein kinase	-3.67463	0.96678	-3.8009	0.000144173	0.00128837
oligopeptidase A	2.21951	0.584073	3.80006	0.000144659	0.00128987
NCS2 family permease	-1.42941	0.3762	-3.79962	0.00014492	0.00129053
MULTISPECIES: DNA (cytosine-5-)-methyltransferase	1.66483	0.438186	3.79937	0.000145064	0.00129053
3-oxo-5-alpha-steroid 4-dehydrogenase	2.37808	0.625887	3.79953	0.000144968	0.00129053
MULTISPECIES: dihydroxyacetone kinase	-1.36754	0.360025	-3.79844	0.000145607	0.00129437
PEGA domain-containing protein	-1.28762	0.339136	-3.79678	0.00014659	0.00130112
DUF2085 domain-containing protein	-2.23359	0.588266	-3.79691	0.000146513	0.00130112
metal-dependent phosphodiesterase	5.85559	1.54406	3.79233	0.00014924	0.00132364
1,4-alpha-glucan-branching enzyme, partial	2.06883	0.545605	3.7918	0.000149557	0.00132544
MULTISPECIES: caudovirus prohead protease	-4.3442	1.1464	-3.78942	0.000151	0.00133722
peptidase M13	1.50551	0.39745	3.78793	0.000151908	0.0013417
MULTISPECIES: dehydrogenase	1.45437	0.383954	3.78788	0.000151938	0.0013417
primosomal protein DnaI	3.72929	0.984544	3.78783	0.000151967	0.0013417
galactofuranosyltransferase	-5.26191	1.389	-3.78826	0.000151704	0.0013417
acetylneuraminic acid synthetase	-1.97909	0.522691	-3.78635	0.000152875	0.0013487
outer membrane autotransporter barrel domain-containing protein	1.83724	0.485359	3.78532	0.000153512	0.00135329
group II intron reverse transcriptase/maturase	-2.03816	0.538469	-3.78511	0.000153642	0.00135342
DUF434 domain-containing protein	-1.74947	0.462299	-3.78429	0.000154147	0.00135685
MULTISPECIES: sigma-54 modulation protein	5.45429	1.44267	3.78069	0.000156392	0.00137557
MULTISPECIES: 1,4-alpha-glucan-branching protein	1.8115	0.479245	3.7799	0.000156889	0.00137786
chitooligosaccharide deacetylase	-1.80505	0.477517	-3.78008	0.000156775	0.00137786
MULTISPECIES: membrane protein insertase	-2.63625	0.69766	-3.7787	0.000157649	0.00138349
LruC domain-containing protein	2.07811	0.550041	3.7781	0.000158029	0.00138578
MULTISPECIES: adenosylhomocysteinase	1.80415	0.477727	3.77652	0.000159033	0.00139354
MULTISPECIES: 30S ribosomal protein S12 methylthiotransferase RimO	1.35978	0.360325	3.77376	0.000160808	0.00140804
DNA topoisomerase IV subunit B	-1.61489	0.427967	-3.7734	0.000161039	0.00140887
iron ABC transporter	-1.88481	0.499521	-3.77323	0.000161145	0.00140887
MULTISPECIES: stage II sporulation protein D	-3.62662	0.961296	-3.77264	0.000161532	0.0014112
glycosyl transferase family A, partial	2.56025	0.678821	3.77161	0.000162196	0.00141594
MULTISPECIES: 16S rRNA (cytosine(967)-C(5))-methyltransferase	-1.70551	0.45225	-3.77116	0.000162493	0.00141747
MULTISPECIES: aspartate 1-decarboxylase	1.86019	0.493377	3.77033	0.000163033	0.00142111
N-acetylglucosamine-6-phosphate deacetylase	-1.00004	0.265365	-3.76855	0.000164201	0.00143023
Putative beta-N-acetylhexosaminidase	-4.91206	1.30372	-3.76772	0.000164746	0.00143391
N-acetylgalactosamine-6-sulfatase, partial	2.71764	0.721632	3.76596	0.000165909	0.00144295
CDP-diacylglycerol--inositol 3-phosphatidyltransferase	2.48873	0.660897	3.76569	0.000166088	0.00144343
O-antigen ligase domain-containing protein	1.63162	0.433422	3.76449	0.000166887	0.00144929
CAAX amino protease	2.05625	0.546395	3.7633	0.000167684	0.00145405
MULTISPECIES: stage IV sporulation protein B	5.91008	1.57044	3.76331	0.000167676	0.00145405
MULTISPECIES: DUF3800 domain-containing protein	2.16481	0.575425	3.7621	0.000168489	0.00145995
peptidase M10A/M12B	2.42603	0.644907	3.76183	0.000168675	0.00146047
MULTISPECIES: glycerol acyltransferase	1.82223	0.484729	3.75928	0.000170403	0.00147434
Asp23/Gls24 family envelope stress response protein	-1.1837	0.314936	-3.75852	0.000170922	0.00147773
DUF1805 domain-containing protein	-4.04039	1.07526	-3.75759	0.000171555	0.00148211
peptidase M1	3.0756	0.818749	3.75646	0.000172333	0.00148773
TnpV protein	-1.40062	0.373278	-3.75222	0.000175279	0.00151204
MULTISPECIES: V-type ATP synthase subunit K	1.76257	0.469804	3.75172	0.000175628	0.00151393
cell division protein FtsK	-1.27989	0.341223	-3.7509	0.000176199	0.00151773
sialic acid O-acetyltransferase NeuD family sugar O-acyltransferase	2.28432	0.609247	3.74941	0.000177253	0.00152569
succinate--CoA ligase subunit alpha	1.93957	0.517361	3.74896	0.000177566	0.00152725
MULTISPECIES: monovalent cation/H+ antiporter subunit F	-5.03567	1.34344	-3.74835	0.000178	0.00152986
MULTISPECIES: phage terminase large subunit PBSX family	-5.75289	1.53509	-3.7476	0.000178534	0.00153332
MULTISPECIES: vacuolar family H+-ATPase subunit H	-3.55064	0.947817	-3.74613	0.000179586	0.00154122
HaeIII family restriction endonuclease	-5.26916	1.4067	-3.74577	0.000179839	0.00154225
methylaspartate ammonia-lyase	-2.20736	0.589715	-3.7431	0.000181766	0.00155763
dynamin family protein	2.61556	0.698848	3.74267	0.000182074	0.00155913
MULTISPECIES: flagellar hook-basal body protein	-1.90038	0.507896	-3.74167	0.000182805	0.00156424
alpha-glycosidase	-1.28577	0.343682	-3.74116	0.000183172	0.00156623
beta-glucanase	1.71496	0.458447	3.74082	0.000183423	0.00156723
alpha-glucosidase/alpha-galactosidase	-1.44375	0.386287	-3.7375	0.000185857	0.00158686
inosine 5-monophosphate dehydrogenase	-1.48415	0.397343	-3.73519	0.000187571	0.00160032
DUF5005 domain-containing protein	4.13976	1.10854	3.73442	0.00018815	0.00160409
bifunctional 4-hydroxy-3-methylbut-2-enyl diphosphate reductase/30S ribosomal protein S1	-0.983098	0.263325	-3.73341	0.000188908	0.00160914
DUF1725 domain-containing protein	2.37163	0.635271	3.73326	0.000189019	0.00160914
ferredoxin--nitrite reductase	-1.7971	0.481506	-3.73225	0.000189779	0.00161326
MULTISPECIES: porin	2.24402	0.601228	3.73239	0.000189673	0.00161326
type II/IV secretion system protein	2.04874	0.549075	3.73125	0.000190533	0.00161849
fructose-bisphosphatase class I	2.11992	0.568342	3.73001	0.000191473	0.00162529
DUF1186 domain-containing protein	2.66047	0.713313	3.72974	0.00019168	0.00162587
DUF418 domain-containing protein	1.81744	0.487403	3.72882	0.00019238	0.00163062
MULTISPECIES: rhamnogalacturonan lyase	2.3111	0.619849	3.72849	0.000192628	0.00163153
GPR endopeptidase	-1.57315	0.421977	-3.72805	0.00019297	0.00163221
poly-gamma-glutamate synthesis protein	-2.69296	0.722355	-3.72802	0.000192988	0.00163221
MULTISPECIES: GTPase Obg	1.90431	0.51091	3.72729	0.000193551	0.00163579
MULTISPECIES: uridine kinase	1.53629	0.412371	3.72551	0.000194924	0.00164522
methyl-galactoside ABC transporter permease	1.75107	0.470026	3.72547	0.00019495	0.00164522
MULTISPECIES: membrane protein insertase YidC	1.68243	0.451742	3.72432	0.000195841	0.00165036
anticodon nuclease	2.12964	0.571807	3.7244	0.000195779	0.00165036
MULTISPECIES: fructose-1,6-bisphosphate aldolase, class II	-1.06464	0.285887	-3.72399	0.000196102	0.00165136
flavodoxin	-1.20304	0.323087	-3.72357	0.000196427	0.00165291
patatin	1.16921	0.314071	3.72276	0.000197058	0.00165702
DUF2867 domain-containing protein	2.38711	0.641574	3.72072	0.00019866	0.00166928
TrpR family protein YerC/YecD	-4.95129	1.33085	-3.72041	0.000198898	0.00167009
aldose 1-epimerase	-1.96867	0.529253	-3.71971	0.000199453	0.00167354
K+-dependent Na+/Ca+ exchanger family protein	-4.00447	1.07721	-3.71746	0.000201238	0.0016873
MULTISPECIES: DUF3805 domain-containing protein	2.16421	0.582324	3.71651	0.000201997	0.00169245
inorganic pyrophosphatase	-1.29091	0.347408	-3.71582	0.000202544	0.00169582
MULTISPECIES: acyl	1.43265	0.385686	3.71456	0.000203555	0.00170306
potassium-transporting ATPase subunit KdpA	2.63086	0.708343	3.7141	0.000203928	0.00170496
winged helix family transcriptional regulator	-2.20211	0.593136	-3.71265	0.000205098	0.00171351
MULTISPECIES: RNA polymerase sigma factor	1.35108	0.363938	3.71238	0.000205321	0.00171414
23S rRNA (adenine(1618)-N(6))-methyltransferase	3.11109	0.838122	3.71198	0.000205645	0.00171562
MULTISPECIES: DUF4325 domain-containing protein	1.72866	0.465908	3.7103	0.000207017	0.00172583
phage prohead protease HK97 family	-2.04703	0.552442	-3.70542	0.00021104	0.00175812
MULTISPECIES: type I-E CRISPR-associated endoribonuclease Cas2	-4.32136	1.16683	-3.7035	0.000212646	0.00177023
NgoFVII family restriction endonuclease	-1.35179	0.365033	-3.70321	0.00021289	0.001771
hemolysin secretion protein D	1.81044	0.488939	3.70279	0.000213243	0.00177141
cell shape determination protein CcmA	-2.7579	0.744793	-3.70291	0.000213143	0.00177141
MULTISPECIES: sugar transferase	-2.01116	0.543199	-3.70244	0.000213534	0.00177256
sulfatase atsG	2.99598	0.809972	3.69888	0.000216556	0.00179637
flavoprotein	-2.24559	0.607294	-3.69769	0.00021757	0.00180349
stage III sporulation protein AG	-2.58916	0.700273	-3.69736	0.000217852	0.00180455
MULTISPECIES: DNA polymerase III subunit epsilon	1.96734	0.532161	3.69688	0.000218262	0.00180666
endo-1 4-beta-xylanase D	1.93328	0.523109	3.69574	0.000219247	0.00181353
MULTISPECIES: licC domain protein	-5.19878	1.40709	-3.6947	0.000220146	0.00181968
S9 family peptidase	1.43483	0.38848	3.69345	0.000221231	0.00182735
fucokinase	2.04828	0.554708	3.69254	0.000222027	0.00183262
FMN-binding domain-containing protein	-1.94821	0.527881	-3.69062	0.000223708	0.00184519
ATP-dependent protease, partial	2.1369	0.579099	3.69005	0.000224211	0.00184804
rubrerythrin family protein	-1.53207	0.415247	-3.68954	0.000224661	0.00185043
small, acid-soluble spore protein, alpha/beta type	-2.02175	0.548129	-3.68845	0.000225621	0.00185318
MULTISPECIES: ATP-dependent helicase	1.50928	0.409171	3.68864	0.00022546	0.00185318
RusA family crossover junction endodeoxyribonuclease	1.54988	0.420156	3.68882	0.000225293	0.00185318
dimethylsulfoxide reductase chain B	3.97468	1.0776	3.68844	0.000225629	0.00185318
ribose-phosphate pyrophosphokinase	-1.46647	0.397651	-3.68783	0.000226171	0.00185502
phosphoenolpyruvate hydrolase family protein	-3.42049	0.927466	-3.688	0.000226024	0.00185502
sigma-54-dependent Fis family transcriptional regulator	1.5084	0.409234	3.68591	0.000227889	0.00186677
MULTISPECIES: 2,3,4,5-tetrahydropyridine-2,6-dicarboxylate N-acetyltransferase	-2.06509	0.560289	-3.68576	0.000228022	0.00186677
general stress protein	2.98452	0.809758	3.68569	0.000228085	0.00186677
twin arginine-targeting protein translocase TatC	1.75755	0.477136	3.68353	0.000230023	0.00188131
cysteine synthase	-2.32781	0.632156	-3.68233	0.000231109	0.00188887
MULTISPECIES: pyruvate dehydrogenase	2.46502	0.669587	3.6814	0.000231957	0.00189447
patatin family protein	-1.22784	0.333599	-3.68059	0.000232697	0.00189787
peptidase M48	1.73668	0.471836	3.68069	0.000232604	0.00189787
5-(carboxyamino)imidazole ribonucleotide mutase	-0.956114	0.259806	-3.68011	0.000233137	0.0018993
carboxylesterase family protein	2.26085	0.614354	3.68004	0.000233199	0.0018993
MULTISPECIES: ATP-dependent protease LonB	-4.5875	1.24674	-3.6796	0.000233597	0.00190121
DUF4040 domain-containing protein	-1.98524	0.539595	-3.67913	0.000234026	0.00190338
DUF3276 domain-containing protein	2.1732	0.590744	3.67875	0.000234375	0.00190489
30S ribosomal protein S9, partial	2.11377	0.574771	3.67758	0.000235457	0.00191011
MULTISPECIES: DUF975 domain-containing protein	1.85321	0.503928	3.67752	0.000235508	0.00191011
MULTISPECIES: PTS cellobiose transporter subunit IIC	-3.48918	0.948722	-3.67777	0.000235279	0.00191011
thiW protein	2.42888	0.660541	3.67711	0.000235896	0.00191059
xanthine permease XanP	2.29996	0.625474	3.67715	0.000235851	0.00191059
MULTISPECIES: diguanylate cyclase response regulator	-2.27433	0.618644	-3.67631	0.000236632	0.00191522
DUF3836 domain-containing protein, partial	2.63436	0.716677	3.67581	0.0002371	0.00191769
5-methyltetrahydrofolate--homocysteine methyltransferase or methionine synthase	2.92254	0.79566	3.6731	0.000239628	0.00193679
MULTISPECIES: nitronate monooxygenase	2.35451	0.641213	3.67196	0.000240695	0.00194406
glutaredoxin	3.12217	0.850425	3.6713	0.000241315	0.00194772
MULTISPECIES: HPr kinase/phosphorylase	-4.84187	1.31933	-3.66995	0.000242601	0.00195405
xylosidase	2.35527	0.641729	3.67019	0.000242372	0.00195405
peptidase M60 viral enhancin protein	-4.81002	1.31065	-3.66995	0.000242601	0.00195405
MULTISPECIES: tat (twin-arginine translocation) pathway signal sequence	2.30751	0.628971	3.66871	0.000243776	0.00196215
methylaspartate mutase subunit S	-2.03077	0.553608	-3.66824	0.000244226	0.00196442
stage III sporulation protein D	-2.39362	0.65298	-3.66569	0.000246673	0.00198273
L-fuculokinase	2.19053	0.59765	3.66523	0.000247116	0.00198484
Asp23/Gls24 family protein	3.20489	0.874442	3.66507	0.000247275	0.00198484
MULTISPECIES: DNA translocase FtsK	1.71114	0.467021	3.66395	0.000248357	0.00198805
multidrug transporter	1.25159	0.34158	3.66412	0.000248193	0.00198805
MULTISPECIES: (4Fe-4S)-binding protein	-1.8206	0.496881	-3.66405	0.00024826	0.00198805
Fe-S-cluster-containing hydrogenase subunit	-4.99968	1.36446	-3.66423	0.000248084	0.00198805
alpha amylase catalytic domain protein	-1.72766	0.471844	-3.6615	0.000250746	0.0020058
hyaluronidase	1.6162	0.441566	3.66016	0.000252061	0.00201493
phosphomannomutase	2.00918	0.548989	3.65979	0.000252426	0.00201534
MULTISPECIES: serine O-acetyltransferase	-2.33168	0.637114	-3.65975	0.000252458	0.00201534
MULTISPECIES: 4-hydroxy-tetrahydrodipicolinate reductase	-2.26477	0.618981	-3.65887	0.000253335	0.00202096
mobilization protein, partial	3.20754	0.87685	3.65803	0.000254164	0.00202619
glucoronyl hydrolase	-2.48537	0.6795	-3.65765	0.000254539	0.00202779
MULTISPECIES: tRNA (adenosine(37)-N6)-threonylcarbamoyltransferase complex dimerization subunit type 1 TsaB	1.37303	0.375491	3.65663	0.00025555	0.00203446
MULTISPECIES: DUF58 domain-containing protein	1.23772	0.338517	3.6563	0.000255882	0.00203503
DUF1659 domain-containing protein	3.75607	1.02731	3.65621	0.000255972	0.00203503
MULTISPECIES: phosphonate ABC transporter ATP-binding protein	1.67359	0.457901	3.65491	0.000257271	0.00204397
MULTISPECIES: diaminopimelate dehydrogenase	1.85604	0.508163	3.65246	0.000259741	0.00206219
signal peptide peptidase SppA	1.51662	0.415345	3.65148	0.000260733	0.00206725
sialidase, partial	7.75009	2.12239	3.65159	0.000260619	0.00206725
adenylate kinase	-1.30434	0.357263	-3.65093	0.000261293	0.00207028
reductase	-2.56617	0.702921	-3.65072	0.000261507	0.00207058
peptidase S11	-1.5274	0.418424	-3.65037	0.000261863	0.00207169
DUF4440 domain-containing protein	2.35081	0.644048	3.65006	0.000262181	0.00207169
MULTISPECIES: DUF1659 domain-containing protein	-4.57666	1.25381	-3.6502	0.000262036	0.00207169
MULTISPECIES: 1,4-dihydroxy-2-naphthoyl-CoA synthase	2.11997	0.580881	3.64958	0.000262667	0.00207413
DUF3800 domain-containing protein	1.45593	0.39897	3.64923	0.000263031	0.00207559
MULTISPECIES: cytochrome c4	2.55955	0.701462	3.64887	0.000263393	0.00207564
cell wall-associated hydrolase	-5.30025	1.4525	-3.64905	0.000263215	0.00207564
MULTISPECIES: DUF4831 domain-containing protein	1.78463	0.489196	3.64809	0.000264197	0.00207917
1-deoxy-D-xylulose-5-phosphate reductoisomerase, partial	-3.39817	0.931489	-3.6481	0.000264183	0.00207917
HNH endonuclease	-1.73533	0.47581	-3.64711	0.000265203	0.00208428
acetolactate synthase large subunit	-2.61096	0.715879	-3.64721	0.000265107	0.00208428
MULTISPECIES: stage III sporulation protein AH	-4.5245	1.24092	-3.64609	0.000266258	0.00209116
DNA-deoxyinosine glycosylase	-1.3174	0.361337	-3.6459	0.000266462	0.00209135
PTS ascorbate transporter subunit IIC	1.51942	0.416779	3.64561	0.000266753	0.00209223
sporulation protein YqfD	-1.29673	0.355767	-3.64489	0.00026751	0.00209675
MULTISPECIES: translation initiation factor	2.33802	0.641491	3.64468	0.00026773	0.00209707
iron dicitrate transporter FecR	1.57797	0.433227	3.64237	0.000270141	0.00211453
MULTISPECIES: polysaccharide deacetylase family protein	2.11529	0.580846	3.64174	0.000270803	0.00211829
subtilisin like protease	-4.65122	1.27779	-3.64006	0.000272578	0.00213075
DUF456 domain-containing protein	1.93174	0.530763	3.63956	0.000273104	0.00213343
class B sortase	-1.32175	0.363397	-3.6372	0.000275617	0.00215162
MULTISPECIES: phosphoribosylformylglycinamidine cyclo-ligase	1.62036	0.445536	3.63687	0.000275966	0.00215291
histidine phosphatase family protein	-1.47223	0.405029	-3.63487	0.000278119	0.00216825
NADH-quinone oxidoreductase subunit N	1.91859	0.527901	3.63437	0.000278661	0.00217102
type I-C CRISPR-associated endonuclease Cas1	1.75383	0.482698	3.6334	0.000279712	0.00217774
MULTISPECIES: NADH oxidase	-3.2766	0.901843	-3.63323	0.000279896	0.00217774
pectin esterase	2.755	0.758337	3.63295	0.000280204	0.00217868
acetylhydrolase	-1.95971	0.539469	-3.63267	0.000280506	0.00217958
MULTISPECIES: asparagine--tRNA ligase	1.41654	0.389976	3.63237	0.000280826	0.00218061
dihydrolipoamide acyltransferase	-1.92219	0.529342	-3.63128	0.000282017	0.00218694
L(+)-tartrate dehydratase subunit beta	-2.21186	0.609101	-3.63136	0.000281931	0.00218694
isopropylmalate isomerase	2.78605	0.767562	3.62974	0.000283706	0.00219858
MULTISPECIES: 4-alpha-glucanotransferase	1.49193	0.411313	3.62723	0.000286478	0.00221859
polysaccharide deacetylase family sporulation protein PdaB	-2.21335	0.610426	-3.62591	0.000287942	0.00222845
cAMP-binding protein	2.24812	0.620082	3.62552	0.000288385	0.00222892
MULTISPECIES: spore gernimation protein	-3.65075	1.00694	-3.62559	0.000288308	0.00222892
MULTISPECIES: two-component system sensor histidine kinase/response regulator	2.56283	0.707055	3.62466	0.000289346	0.00223339
pilus biosynthesis protein	-4.78202	1.31927	-3.62474	0.000289247	0.00223339
flagellar basal body-associated protein FliL	-2.50742	0.691848	-3.62424	0.000289816	0.00223553
MULTISPECIES: DUF4891 domain-containing protein	2.39688	0.661513	3.62333	0.000290831	0.00224188
elongation factor G, partial	1.88891	0.521629	3.62118	0.000293264	0.00225914
MULTISPECIES: DUF5063 domain-containing protein	1.61559	0.446183	3.62091	0.000293569	0.00225999
formate dehydrogenase-N subunit alpha	1.84572	0.510189	3.61772	0.000297214	0.00228655
alpha amylase catalytic region	-2.52696	0.698767	-3.61631	0.000298835	0.0022975
23S rRNA (adenine(2058)-N(6))-methyltransferase Erm(G)	2.49465	0.690107	3.61488	0.000300483	0.00230865
ABC1 family protein	-4.91	1.35849	-3.61431	0.000301146	0.00231222
PTS mannose family transporter subunit IID	-2.06937	0.572655	-3.61364	0.000301926	0.00231393
putrescine/spermidine ABC transporter substrate-binding protein	-3.15197	0.872251	-3.61361	0.000301964	0.00231393
MULTISPECIES: formiminotransferase-cyclodeaminase	-5.16579	1.42947	-3.61378	0.000301765	0.00231393
putative lipid II flippase FtsW	-1.18301	0.327521	-3.61201	0.000303838	0.00232676
polysaccharide biosynthesis protein, partial	5.43946	1.50657	3.61048	0.000305628	0.00233894
MULTISPECIES: cobalamin adenosyltransferase	2.32224	0.643829	3.60692	0.000309848	0.00236968
CoA-transferase	-2.21031	0.612954	-3.60599	0.00031096	0.00237662
MULTISPECIES: UDP-glucose 4-epimerase	1.39512	0.386961	3.60534	0.000311749	0.00238109
glycosyl transferase group 1 family	-2.11794	0.58752	-3.60487	0.000312305	0.00238378
MULTISPECIES: 1,4-dihydroxy-2-naphthoate polyprenyltransferase	2.59684	0.720472	3.60436	0.000312926	0.00238696
monofunctional biosynthetic peptidoglycan transglycosylase	1.9229	0.53367	3.60316	0.000314372	0.00239642
DUF1097 domain-containing protein	-3.29651	0.914982	-3.60282	0.000314788	0.00239802
replicative DNA helicase, partial	-2.35977	0.655049	-3.60243	0.000315254	0.00240001
MULTISPECIES: nucleoid occlusion protein	-3.57154	0.991505	-3.60214	0.000315605	0.00240111
SUF system NifU family Fe-S cluster assembly protein	-2.00697	0.55725	-3.60157	0.000316303	0.00240485
chitinase	-1.5785	0.438647	-3.59855	0.000319991	0.00243131
succinate dehydrogenase	1.63696	0.455281	3.59549	0.000323787	0.00245854
phosphoribosyl-ATP diphosphatase	-1.59235	0.442919	-3.59513	0.000324235	0.00246035
DUF2321 domain-containing protein	-5.14359	1.43123	-3.59383	0.000325857	0.00247104
MULTISPECIES: cell wall-associated hydrolase (invasion-associated proteins)	-3.54629	0.987324	-3.59182	0.000328372	0.0024885
capsule biosynthesis protein	1.58339	0.440916	3.59115	0.000329228	0.00249337
MULTISPECIES: reverse transcriptase	1.92552	0.536395	3.58974	0.000331011	0.00250525
NAD(P) transhydrogenase subunit beta	-5.04859	1.40695	-3.58833	0.000332805	0.00251719
5-keto-4-deoxyuronate isomerase	2.07311	0.578204	3.58543	0.00033652	0.00254199
MULTISPECIES: citrate synthase	-2.15398	0.600731	-3.5856	0.000336309	0.00254199
sulfatase-modifying factor protein	2.21129	0.616782	3.5852	0.000336817	0.00254258
MULTISPECIES: glycine cleavage system protein H	1.69998	0.474226	3.58475	0.000337404	0.00254372
alpha/beta superfamily hydrolase	2.66356	0.74299	3.58491	0.000337191	0.00254372
FAD-dependent oxidoreductase, partial	-4.5137	1.25933	-3.58421	0.000338095	0.00254728
MULTISPECIES: Crp/Fnr family transcriptional regulator	1.35251	0.377392	3.58383	0.000338596	0.00254941
electron transporter RnfE	-1.92605	0.537588	-3.58277	0.000339968	0.0025581
amylosucrase	-1.33514	0.372708	-3.58226	0.00034064	0.0025615
protein disulfide-isomerase	2.02716	0.56601	3.58149	0.000341642	0.00256737
MULTISPECIES: PPIC-type PPIASE domain protein	-1.51439	0.422901	-3.58095	0.000342345	0.00257101
oligosaccharide translocase	-5.42876	1.51655	-3.57968	0.000344009	0.00258184
metal-sensitive transcriptional regulator	-5.24581	1.4662	-3.57783	0.000346461	0.00259857
MULTISPECIES: copper-translocating P-type ATPase	1.82291	0.50959	3.57722	0.000347269	0.00260296
siroheme synthase domain-containing protein	-2.99091	0.836339	-3.5762	0.000348629	0.00261147
MULTISPECIES: SulP family inorganic anion transporter	5.42929	1.51828	3.57595	0.00034896	0.00261227
Ig-like protein, group 2	-5.43402	1.52027	-3.57438	0.000351062	0.00262632
diguanylate cyclase	-1.01384	0.283664	-3.5741	0.000351431	0.0026274
TROVE domain-containing protein	1.85173	0.518138	3.57382	0.000351811	0.00262855
DUF417 domain-containing protein	2.39526	0.670283	3.5735	0.000352245	0.00262884
DUF3710 domain-containing protein	-5.63371	1.57654	-3.57346	0.0003523	0.00262884
phosphate starvation-inducible protein PsiF	2.05259	0.574444	3.57318	0.000352676	0.00262923
MULTISPECIES: segregation/condensation protein B	-3.39509	0.950186	-3.57308	0.000352803	0.00262923
D-cysteine desulfhydrase family protein	-1.96399	0.549774	-3.57236	0.000353773	0.00263478
MULTISPECIES: 6,7-dimethyl-8-ribityllumazine synthase	2.0428	0.571898	3.57196	0.000354321	0.00263717
f5/8 type C domain protein, partial	-2.52294	0.706475	-3.57116	0.000355405	0.00264355
pyruvate dehydrogenase	1.97638	0.55355	3.57037	0.000356483	0.00264988
glycogen debranching enzyme	-2.0645	0.578287	-3.57002	0.00035695	0.00265166
MULTISPECIES: Trk system potassium transport protein TrkA	1.38612	0.38858	3.56714	0.000360893	0.00267925
VWA domain-containing protein, partial	1.8066	0.507126	3.56243	0.000367431	0.00272259
G-D-S-L family lipolytic protein	1.838	0.515931	3.5625	0.000367339	0.00272259
pyridoxal-phosphate dependent protein	-4.71016	1.3221	-3.56263	0.00036716	0.00272259
NAD-binding oxidoreductase	-1.21743	0.341969	-3.56006	0.000370771	0.00274559
MULTISPECIES: DUF4397 domain-containing protein	-4.27883	1.20218	-3.55922	0.000371958	0.00275088
cytochrome C biogenesis protein	1.3915	0.390942	3.55935	0.000371768	0.00275088
MULTISPECIES: Mg2+/Co2+ transporter	1.99664	0.561202	3.55779	0.000373986	0.00276413
MULTISPECIES: adenine-specific DNA-methyltransferase	-3.33356	0.937262	-3.5567	0.000375542	0.00277388
transcription antiterminator BglG	-1.74959	0.49201	-3.55601	0.00037653	0.00277766
DUF4884 domain-containing protein	1.91359	0.538122	3.55605	0.000376479	0.00277766
proton-translocating NADH-quinone oxidoreductase subunit M	2.47845	0.69704	3.55568	0.000377002	0.00277938
tripeptidyl-peptidase II	2.59703	0.730541	3.55494	0.00037807	0.00278549
MULTISPECIES: indolepyruvate oxidoreductase	2.7467	0.77277	3.55436	0.000378903	0.00278986
MULTISPECIES: LemA family protein	1.50368	0.423242	3.55276	0.000381206	0.00280505
CDP-glycerol glycerophosphotransferase family protein	2.00507	0.564683	3.5508	0.000384066	0.00282431
MULTISPECIES: tRNA dimethylallyltransferase	-3.51781	0.99095	-3.54994	0.000385319	0.00283174
phosphopantetheine-protein transferase domain protein	-4.96412	1.39926	-3.54769	0.000388631	0.00285428
pyruvate kinase	-1.08151	0.305002	-3.5459	0.000391282	0.00287194
UDP-glucose 4-epimerase	-0.974128	0.274784	-3.54507	0.000392513	0.00287736
nitrate ABC transporter substrate-binding protein	1.372	0.386999	3.54523	0.000392278	0.00287736
MULTISPECIES: replication-associated recombination protein A	1.38953	0.392136	3.54348	0.00039488	0.00289107
ATP-dependent helicase HrpB	2.11663	0.597324	3.54353	0.000394813	0.00289107
PD-(D/E)XK nuclease family protein	1.71183	0.483276	3.54214	0.000396898	0.00290277
MULTISPECIES: branched chain amino acid aminotransferase	1.32161	0.373116	3.54209	0.000396974	0.00290277
MULTISPECIES: glucose/galactose MFS transporter	2.84512	0.803291	3.54183	0.000397363	0.00290379
DUF3137 domain-containing protein, partial	1.97866	0.55876	3.54117	0.000398362	0.00290927
MULTISPECIES: peptidase U62	1.6536	0.467005	3.54085	0.000398835	0.0029109
uracil transporter	-2.56685	0.725148	-3.53977	0.000400477	0.00292106
TIGR02453 family protein	-1.04578	0.295459	-3.53949	0.0004009	0.00292231
manganese-dependent inorganic pyrophosphatase	1.34713	0.380635	3.53918	0.000401369	0.0029239
xanthine permease	1.52916	0.432139	3.53858	0.000402281	0.00292872
MULTISPECIES: DUF4186 domain-containing protein	1.82678	0.516318	3.53809	0.000403033	0.00293236
translation initiation inhibitor, yjgF family protein	-1.90714	0.539139	-3.53738	0.00040412	0.00293661
BmrU protein	-5.23458	1.47976	-3.53745	0.000404003	0.00293661
flagellar biosynthesis/type III secretory pathway protein	-2.2632	0.64009	-3.53576	0.00040661	0.00295286
DUF2721 domain-containing protein	2.02323	0.572396	3.53467	0.00040828	0.00296314
MULTISPECIES: malate dehydrogenase	1.28269	0.363025	3.53334	0.000410347	0.00297629
MULTISPECIES: glucosamine-6-phosphate deaminase	1.37525	0.389288	3.53273	0.000411291	0.00298129
16S rRNA (cytosine(1402)-N(4))-methyltransferase	-0.986273	0.279199	-3.5325	0.000411644	0.00298199
MraZ protein	2.16286	0.612502	3.53118	0.000413704	0.00299505
phosphotransferase enzyme family	-2.27965	0.645661	-3.53071	0.00041444	0.00299852
copper amine oxidase	1.77324	0.502261	3.53052	0.000414736	0.0029988
cysteine protease	-2.14916	0.609141	-3.52819	0.000418416	0.00302166
Na+/H+ antiporter subunit E	-4.74358	1.34444	-3.52829	0.000418251	0.00302166
ribose-phosphate pyrophosphokinase, partial	2.54216	0.720665	3.52751	0.000419482	0.00302749
MULTISPECIES: Fe-S metabolism protein SufE	1.96441	0.557591	3.52304	0.00042663	0.00307717
MULTISPECIES: haloacid dehalogenase	1.45603	0.413336	3.52264	0.000427269	0.00307987
excinuclease ABC subunit B	-0.912716	0.259116	-3.52242	0.000427626	0.00308055
OsmC family protein	2.22551	0.632027	3.52123	0.000429557	0.00309255
calcium:sodium exchange protein	5.6072	1.59253	3.52095	0.000430009	0.00309389
PEP-CTERM sorting domain-containing protein	2.03002	0.576663	3.52029	0.000431074	0.00309773
MULTISPECIES: DUF4342 domain-containing protein	-3.97492	1.12911	-3.52041	0.000430886	0.00309773
MULTISPECIES: carbohydrate ABC transporter substrate-binding protein	-1.82205	0.517716	-3.5194	0.000432518	0.00310515
MULTISPECIES: deacetylase	-3.80699	1.08174	-3.51933	0.000432639	0.00310515
sugar kinase	-1.27367	0.362181	-3.51667	0.000437	0.00313452
spore gernimation protein GerQ	5.73478	1.63124	3.5156	0.000438757	0.00314519
site-specific DNA-methyltransferase	-1.11099	0.316135	-3.5143	0.000440911	0.00315738
polyprenol monophosphomannose synthase, partial	2.11715	0.602446	3.51425	0.000440999	0.00315738
spermidine/putrescine ABC transporter permease PotB	-4.16082	1.18488	-3.5116	0.00044541	0.003187
xylulose kinase	-2.11138	0.601314	-3.51127	0.000445964	0.00318901
galactonate dehydratase	1.91496	0.545498	3.51047	0.000447311	0.00319669
MULTISPECIES: tRNA-guanine(34) transglycosylase	-1.75637	0.500474	-3.50943	0.000449077	0.00320734
sortase	-1.48141	0.422443	-3.50677	0.000453576	0.00323725
DUF4935 domain-containing protein	5.64141	1.60878	3.50663	0.00045382	0.00323725
MULTISPECIES: YlmC/YmxH family sporulation protein	-1.92655	0.549546	-3.50571	0.000455383	0.00324443
MULTISPECIES: PHP domain-containing protein	-2.09757	0.598303	-3.50586	0.000455134	0.00324443
sodium pump decarboxylase	-2.80243	0.799574	-3.50491	0.000456762	0.00325227
DUF1727 domain-containing protein	-1.49752	0.427388	-3.5039	0.000458501	0.00326266
hydrogenase large subunit domain-containing protein	-2.17312	0.620679	-3.5012	0.000463171	0.00329388
sensor	2.72083	0.777246	3.5006	0.000464211	0.00329927
MULTISPECIES: acetolactate synthase, large subunit, biosynthetic type	-1.63379	0.466794	-3.50001	0.000465234	0.00330452
energy coupling factor transporter S component ThiW	3.05578	0.873407	3.49869	0.000467543	0.0033189
flagellin/flagellar hook associated protein	-3.03587	0.86892	-3.49385	0.000476112	0.00337662
NAD(P) transhydrogenase subunit alpha	-3.98005	1.13919	-3.49377	0.000476253	0.00337662
tyrosine phenol-lyase	1.67657	0.4801	3.49213	0.000479182	0.00339532
pyridoxal-5'-phosphate-dependent protein	1.83188	0.524671	3.49148	0.000480353	0.00340155
NAD-dependent epimerase/dehydratase family protein	1.65412	0.473815	3.49106	0.000481104	0.0034048
MULTISPECIES: peptidylprolyl isomerase	1.35806	0.389121	3.49008	0.000482873	0.00341112
AcrB/AcrD/AcrF family protein	1.22484	0.350916	3.4904	0.000482291	0.00341112
MULTISPECIES: imidazole glycerol phosphate synthase subunit HisH	1.97423	0.565669	3.49008	0.000482869	0.00341112
MULTISPECIES: 50S ribosomal protein L35	1.47068	0.421563	3.48863	0.000485502	0.00342761
MULTISPECIES: DUF503 domain-containing protein	-3.47402	0.995891	-3.48835	0.000486009	0.00342911
UDP-N-acetyl-D-mannosamine dehydrogenase	2.17655	0.624016	3.48797	0.00048671	0.00343198
hemoglobin	-5.17335	1.48331	-3.48771	0.000487181	0.00343323
MULTISPECIES: HindVP family restriction endonuclease	-5.51358	1.58095	-3.48751	0.000487535	0.00343365
MULTISPECIES: ATP synthase F1 subunit epsilon	-1.8896	0.541945	-3.48671	0.000489003	0.00343956
sn-glycerol-1-phosphate dehydrogenase	-2.04426	0.586324	-3.48657	0.00048926	0.00343956
DUF3870 domain-containing protein	-2.17019	0.622404	-3.48678	0.000488875	0.00343956
MULTISPECIES: Ni/Fe hydrogenase	3.65338	1.04814	3.48559	0.000491052	0.00345009
glyoxalase/bleomycin resistance/dioxygenase family protein	-1.54726	0.44394	-3.48529	0.000491612	0.00345194
triple tyrosine motif-containing protein	-5.07219	1.45546	-3.48493	0.000492258	0.0034544
ferrous iron transport protein B	-1.09686	0.314827	-3.48401	0.000493957	0.00346423
MULTISPECIES: aldehyde oxidase	-2.70427	0.776544	-3.48244	0.000496869	0.00348256
MCE family protein	1.56022	0.448171	3.48131	0.000498975	0.00349312
spermidine/putrescine ABC transporter	2.27797	0.654315	3.48147	0.000498676	0.00349312
methionine ABC transporter substrate-binding protein	-1.3684	0.393141	-3.48069	0.000500122	0.00349346
heptaprenyl diphosphate synthase	-1.37828	0.395956	-3.48089	0.000499756	0.00349346
MULTISPECIES: NRAMP family metal ion transporter	2.13468	0.613301	3.48064	0.000500221	0.00349346
MULTISPECIES: chloramphenicol acetyltransferase	2.7048	0.777082	3.48072	0.000500071	0.00349346
multidrug transporter AcrB	1.49104	0.428441	3.48014	0.000501153	0.00349788
translation repressor RelE	1.98793	0.571303	3.47964	0.000502092	0.00350155
MULTISPECIES: IS200/IS605 family transposase	3.85684	1.10844	3.47954	0.00050228	0.00350155
MULTISPECIES: DUF5011 domain-containing protein	5.68295	1.63348	3.47904	0.000503209	0.00350593
ApbE family lipoprotein	-2.52531	0.726205	-3.47741	0.000506288	0.00352527
YigZ family protein	-1.12169	0.322711	-3.47584	0.000509257	0.00354383
glycine cleavage system aminomethyltransferase T	2.0305	0.584288	3.47517	0.000510536	0.00355061
MULTISPECIES: RNA-splicing ligase RtcB	-3.11207	0.895726	-3.47436	0.000512074	0.00355919
pilus biosynthesis protein PilC	2.31236	0.665625	3.47397	0.000512812	0.0035622
trk system potassium uptake protein trkA	-2.44317	0.703418	-3.47328	0.000514139	0.00356929
signal protein	5.13161	1.4788	3.47012	0.000520218	0.00360934
nucleoside-diphosphate kinase	1.30278	0.375508	3.46938	0.000521652	0.00361714
MULTISPECIES: PAP2 family protein	4.93611	1.42363	3.46727	0.000525775	0.00364356
MULTISPECIES: endonuclease/exonuclease/phosphatase family protein	2.37061	0.683959	3.46601	0.000528237	0.00365845
MULTISPECIES: DUF4783 domain-containing protein	1.85776	0.536084	3.46542	0.000529397	0.0036643
MULTISPECIES: glycogen/starch/alpha-glucan family phosphorylase	-1.67904	0.484655	-3.46441	0.000531405	0.00367266
secretion protein HlyD	2.73468	0.78938	3.46434	0.000531542	0.00367266
4-vinyl reductase	-2.37873	0.686665	-3.46417	0.000531863	0.00367266
flagellar hook-associated protein, partial	-3.41366	0.985404	-3.46422	0.000531775	0.00367266
MULTISPECIES: phosphoadenosine phosphosulfate sulfurtransferase	1.4058	0.405995	3.46261	0.000534955	0.00368746
MULTISPECIES: dihydroneopterin aldolase	1.86719	0.539222	3.46275	0.000534676	0.00368746
MerR family DNA-binding transcriptional regulator	2.4423	0.705284	3.46286	0.000534467	0.00368746
UDP-N-acetylmuramate:L-alanyl-gamma-D-glutamyl-meso-diaminopimelate ligase	2.04916	0.592003	3.46141	0.000537358	0.00370184
serine hydroxymethyltransferase, partial	2.2977	0.66385	3.46117	0.000537828	0.00370288
DUF956 domain-containing protein	-1.94519	0.562086	-3.46066	0.000538856	0.00370777
MULTISPECIES: CRISPR-associated endoribonuclease Cas6	5.52225	1.59609	3.45987	0.000540438	0.00371647
DUF421 domain-containing protein	-1.68234	0.486487	-3.45815	0.000543901	0.00373808
outer membrane lipoprotein carrier protein LolA	-3.24806	0.939426	-3.45749	0.000545234	0.00374503
MULTISPECIES: serine/threonine-protein phosphatase	-1.64176	0.475014	-3.45624	0.000547772	0.00376025
NADH:ubiquinone reductase (Na(+)-transporting) subunit E	1.76551	0.510864	3.45594	0.000548384	0.00376224
MULTISPECIES: acetylornithine deacetylase	1.93229	0.559386	3.4543	0.000551728	0.00378295
2,6-beta-D-fructofuranosidase	2.03013	0.587743	3.45411	0.000552119	0.00378341
copC domain protein	-4.52888	1.31164	-3.45283	0.000554735	0.0037991
phosphoglucomutase	-1.28463	0.372082	-3.45253	0.000555352	0.0038011
electron transfer flavoprotein-ubiquinone oxidoreductase	2.391	0.693052	3.44996	0.000560679	0.00383531
MULTISPECIES: histidine triad nucleotide-binding protein	-2.1724	0.629794	-3.44938	0.000561876	0.00383874
amine oxidase	1.758	0.509644	3.44947	0.000561687	0.00383874
DUF1146 domain-containing protein	-2.52709	0.732651	-3.44924	0.000562168	0.00383874
PRD domain/Sigma-54 interaction domain containing transcriptional regulator	-4.69461	1.36164	-3.44776	0.000565254	0.00385755
RagB/SusD family nutrient uptake outer membrane protein	1.39766	0.405445	3.44721	0.000566404	0.00386314
hyaluronoglucosaminidase	-1.99205	0.577953	-3.44673	0.00056742	0.0038678
PTS sugar transporter subunit IID	-1.97128	0.571977	-3.44643	0.000568042	0.00386979
MULTISPECIES: glycosyl transferase family 2	1.3082	0.379672	3.4456	0.0005698	0.0038795
NupC family nucleoside transporter	-3.17231	0.921132	-3.44392	0.000573339	0.00390132
copper-exporting ATPase	-4.48766	1.30353	-3.4427	0.000575942	0.00391674
SCO family protein	4.64207	1.34851	3.44238	0.000576625	0.0039191
MULTISPECIES: ATP-dependent Clp endopeptidase, proteolytic subunit ClpP	-1.95645	0.568433	-3.44184	0.000577778	0.00392465
carbohydrate ABC transporter ATP-binding protein	-1.44735	0.420594	-3.4412	0.00057914	0.00393161
putative fibronectin type III domain protein	-1.90388	0.553429	-3.44014	0.000581404	0.00394239
O-antigen biosynthesis protein	-4.68825	1.3628	-3.44015	0.000581393	0.00394239
exonuclease sbcCD subunit D	1.04933	0.305044	3.43994	0.00058184	0.00394306
MULTISPECIES: ribonuclease E/G	1.46001	0.424499	3.43936	0.000583087	0.00394921
sporulation peptidase YabG	1.41506	0.411514	3.43866	0.000584606	0.00395721
galactose/glucose-binding lipofamily protein	2.99917	0.872331	3.43811	0.000585785	0.00396288
MULTISPECIES: UDP pyrophosphate synthase	2.89007	0.840653	3.43789	0.000586258	0.00396379
MULTISPECIES: diphosphate--fructose-6-phosphate 1-phosphotransferase	1.4758	0.429573	3.43551	0.000591442	0.00399652
iron dicitrate transport regulator FecR	1.78662	0.520262	3.43407	0.0005946	0.00401051
phosphate starvation protein PhoH	1.47803	0.430376	3.43428	0.000594119	0.00401051
MULTISPECIES: stage III sporulation protein AB	-3.57485	1.04106	-3.43386	0.000595046	0.00401051
AMP nucleosidase	2.93332	0.854251	3.43379	0.000595211	0.00401051
MULTISPECIES: multidrug efflux RND transporter permease subunit	3.21601	0.93658	3.43378	0.000595232	0.00401051
energry transducer TonB	2.36973	0.690205	3.43337	0.000596117	0.00401415
cell division protein FtsZ	-1.08758	0.316898	-3.43195	0.000599266	0.00403303
succinate-semialdehyde dehydrogenase	2.18222	0.636259	3.42976	0.000604109	0.00406328
MULTISPECIES: phosphorylase	1.60732	0.46881	3.42851	0.000606901	0.00407971
MULTISPECIES: ROK family protein	1.47556	0.4304	3.42835	0.000607257	0.00407975
methylenetetrahydrofolate--tRNA-(uracil(54)-C(5))-methyltransferase (FADH(2)-oxidizing) TrmFO	-1.46589	0.427792	-3.42665	0.000611085	0.0041031
MULTISPECIES: DNA polymerase III subunit delta	1.42281	0.415363	3.42547	0.000613745	0.00411859
MULTISPECIES: arylsulfatase	1.48779	0.434367	3.42518	0.00061439	0.00412055
ribosomal RNA small subunit methyltransferase A	1.74458	0.509396	3.4248	0.000615252	0.00412395
MULTISPECIES: S-adenosylmethionine tRNA ribosyltransferase	1.68695	0.492639	3.42431	0.000616359	0.004129
MULTISPECIES: DUF3828 domain-containing protein	1.92776	0.563002	3.42407	0.000616914	0.00413035
MULTISPECIES: UDP-2,3-diacylglucosamine diphosphatase	1.5917	0.465056	3.42261	0.000620235	0.0041502
membrane protein	1.22401	0.357714	3.42174	0.000622211	0.00415389
MULTISPECIES: tRNA 2-thiocytidine biosynthesis protein TtcA	-3.15511	0.921999	-3.42204	0.00062154	0.00415389
vancomycin resistance protein	-2.19574	0.641674	-3.42189	0.000621882	0.00415389
alpha-arabinofuranosidase	-5.24302	1.53208	-3.42216	0.000621268	0.00415389
squalene--hopene cyclase	3.43694	1.00525	3.41897	0.000628584	0.00419404
N-6 DNA methylase	-1.24094	0.362989	-3.41868	0.000629251	0.00419609
ATP synthase subunit I	-2.11272	0.618221	-3.41743	0.000632164	0.0042131
voltage-gated chloride channel family protein	4.57546	1.33917	3.41664	0.000634	0.00422293
PAC2 family protein	-4.64702	1.36018	-3.41646	0.000634406	0.00422322
nHL repeat containing protein	3.12338	0.9148	3.41427	0.000639521	0.00425484
MULTISPECIES: 50S ribosomal protein L9	1.51745	0.444462	3.41412	0.000639889	0.00425486
MULTISPECIES: PTS trehalose transporter subunit IIBC	-5.55115	1.62602	-3.41396	0.000640263	0.00425492
MULTISPECIES: glutamate-1-semialdehyde 2,1-aminomutase	-2.46523	0.722209	-3.41345	0.000641454	0.00426041
DUF1009 domain-containing protein	2.16327	0.633828	3.41302	0.000642467	0.00426471
DUF4368 domain-containing protein	-1.80892	0.530349	-3.41082	0.000647688	0.00429692
MULTISPECIES: 2-polyprenylphenol hydroxylase	1.9723	0.578289	3.41057	0.000648269	0.00429833
histidine kinase	1.02971	0.301971	3.40997	0.000649704	0.00430539
TrpR-like protein	-2.42802	0.712322	-3.40861	0.000652956	0.00432449
phosphatidylserine decarboxylase family protein	1.53456	0.450278	3.40803	0.000654349	0.00433125
endonuclease IV	-1.30418	0.382735	-3.40754	0.000655522	0.00433656
MULTISPECIES: dTDP-4-keto-6-deoxy-D-glucose epimerase	5.12105	1.50306	3.40708	0.000656608	0.00434128
glycogen/starch/alpha-glucan phosphorylase	-1.32233	0.388159	-3.40668	0.00065759	0.00434285
peroxide stress protein YaaA	-1.45044	0.425758	-3.40673	0.000657472	0.00434285
reverse rubrerythrin-1	-1.07461	0.315616	-3.4048	0.000662137	0.00437041
MULTISPECIES: sulfate adenylyltransferase subunit CysN	2.47857	0.728022	3.40453	0.000662771	0.00437212
OmpA family protein	1.23318	0.362357	3.40323	0.000665944	0.00439056
SSS sodium solute transporter superfamily protein	2.17793	0.640081	3.40258	0.000667517	0.00439845
deoxyuridine 5'-triphosphate nucleotidohydrolase	-1.06613	0.313587	-3.39978	0.000674412	0.00443887
MULTISPECIES: pyruvate carboxyltransferase	2.30505	0.677991	3.39982	0.000674311	0.00443887
DUF1266 domain-containing protein	-1.60752	0.47306	-3.39813	0.000678493	0.0044632
DNA polymerase III subunit delta, partial	-3.55381	1.04628	-3.39662	0.000682231	0.00448527
DUF4350 domain-containing protein	1.90126	0.559792	3.39636	0.000682873	0.00448696
MULTISPECIES: DNA mismatch repair protein MutL	1.41664	0.417128	3.39617	0.000683347	0.00448754
DUF2508 domain-containing protein	-1.50785	0.444124	-3.39511	0.000686011	0.00449997
MULTISPECIES: chitooligosaccharide deacetylase	-4.99395	1.4709	-3.39517	0.000685859	0.00449997
MULTISPECIES: alpha-L-arabinofuranosidase	1.86972	0.550765	3.39477	0.000686872	0.00450309
MULTISPECIES: DUF3098 domain-containing protein	1.52892	0.450562	3.39335	0.000690428	0.00452386
septum formation protein Maf	-1.65636	0.488358	-3.39168	0.000694643	0.0045484
basic amino acid ABC transporter substrate-binding protein	-1.56496	0.461428	-3.39156	0.000694954	0.0045484
ribosome silencing factor	-1.24293	0.3666	-3.39042	0.000697858	0.00456367
MULTISPECIES: DUF2804 domain-containing protein	-3.99072	1.17709	-3.39034	0.000698069	0.00456367
protein SanA	2.6804	0.790658	3.39009	0.000698699	0.00456522
DNA-directed RNA polymerase subunit beta, partial	-3.00873	0.887556	-3.3899	0.00069917	0.00456574
cell division protein ZapE	5.00826	1.47875	3.38682	0.000707072	0.00461476
phosphatidylglycerophosphatase	3.29636	0.973678	3.38547	0.000710565	0.00463496
MULTISPECIES: GTP-binding protein YchF	1.30251	0.384772	3.38516	0.000711376	0.00463766
MULTISPECIES: DUF340 domain-containing protein	2.97678	0.879783	3.38354	0.000715576	0.00466244
MULTISPECIES: ArsR family transcriptional regulator	-1.14458	0.338398	-3.38234	0.000718717	0.00467808
MULTISPECIES: urease subunit beta	-3.63624	1.07508	-3.38231	0.000718778	0.00467808
MULTISPECIES: nucleoside kinase	1.36026	0.402195	3.38208	0.000719398	0.0046795
membrane protein insertase YidC	1.36369	0.40357	3.37906	0.000727352	0.0047286
TIGR04086 family membrane protein	-1.34237	0.397313	-3.37863	0.000728472	0.00473061
MULTISPECIES: tRNA guanosine(34) transglycosylase Tgt	1.4267	0.42227	3.37865	0.000728433	0.00473061
Msr family ABC-F type ribosomal protection protein	2.0428	0.604653	3.37847	0.000728891	0.00473069
D-ribose transporter ATP-binding protein	-3.06123	0.906833	-3.37574	0.000736187	0.00477539
MULTISPECIES: 50S ribosomal protein L10	-0.920719	0.272782	-3.3753	0.000737363	0.00478036
MULTISPECIES: glycosyl hydrolase family 43	1.83435	0.543692	3.37388	0.000741154	0.00480227
sporulation protein SpoVB	-4.17066	1.23623	-3.3737	0.000741664	0.0048029
IS5 family transposase, partial	-2.5303	0.750331	-3.37224	0.000745582	0.0048256
MULTISPECIES: periplasmic sugar-binding protein	-2.69589	0.79953	-3.37184	0.00074668	0.00483002
MULTISPECIES: 50S ribosomal protein L25	1.68344	0.499319	3.37147	0.000747677	0.00483379
DUF1343 domain-containing protein	1.26167	0.374241	3.37127	0.000748218	0.00483431
phytoene synthase	2.1669	0.642781	3.37114	0.000748587	0.00483431
MULTISPECIES: RIP metalloprotease RseP	1.57521	0.467318	3.37074	0.000749676	0.00483557
NAD(+) kinase	-1.39825	0.414836	-3.37061	0.000750025	0.00483557
G5 domain-containing protein	-4.55261	1.35064	-3.37071	0.000749742	0.00483557
threonine synthase	-0.865237	0.256741	-3.37008	0.000751456	0.00484212
alpha-xylosidase	1.42365	0.422737	3.36769	0.000758012	0.00488166
phospholipase	1.38476	0.411392	3.36604	0.000762553	0.0049082
DUF4867 domain-containing protein	-1.26465	0.375814	-3.36509	0.000765179	0.00492238
type I-C CRISPR-associated protein Cas8c/Csd1	1.5803	0.469648	3.36486	0.000765831	0.00492386
bifunctional 4-hydroxy-2-oxoglutarate aldolase/2-dehydro-3-deoxy-phosphogluconate aldolase	1.68343	0.500583	3.36294	0.000771167	0.00495544
MULTISPECIES: DUF4295 domain-containing protein	1.57643	0.469222	3.35968	0.000780332	0.00500672
DUF3316 domain-containing protein	1.63381	0.486349	3.35934	0.000781294	0.00500672
DUF4038 domain-containing protein	-1.79071	0.533016	-3.35958	0.000780598	0.00500672
acriflavine resistance protein B	2.06239	0.613826	3.3599	0.000779704	0.00500672
cytochrome C551	-4.62561	1.37689	-3.35947	0.000780932	0.00500672
YjgP/YjgQ family permease	1.5861	0.472171	3.35915	0.000781814	0.00500707
segregation and condensation protein B	-2.04897	0.609993	-3.35902	0.000782207	0.00500707
MULTISPECIES: type II toxin-antitoxin system PemK/MazF family toxin	-2.48678	0.740428	-3.35856	0.000783485	0.0050125
1-pyrroline-5-carboxylate dehydrogenase	2.15879	0.643022	3.35725	0.000787207	0.00503355
MULTISPECIES: glutathione peroxidase	2.34778	0.699619	3.3558	0.000791354	0.00505729
MULTISPECIES: acid-soluble spore protein	-3.66798	1.09392	-3.35307	0.000799215	0.00510194
MULTISPECIES: flavodoxin	1.33975	0.399554	3.35311	0.000799101	0.00510194
DUF4271 domain-containing protein	2.47351	0.737779	3.35264	0.000800448	0.00510702
transposase, partial	-1.70606	0.508974	-3.35196	0.000802405	0.00510992
MULTISPECIES: acetyl-CoA C-acetyltransferase	-1.02535	0.3059	-3.35191	0.000802557	0.00510992
type VII secretion protein EssC	-1.37812	0.411103	-3.35224	0.000801601	0.00510992
spore cortex biosynthesis protein YabQ	-1.86309	0.555835	-3.35188	0.000802655	0.00510992
chemotaxis protein CheY	1.30161	0.388475	3.35057	0.000806457	0.00512915
MjaII restriction endonuclease	-5.20328	1.55297	-3.35054	0.000806556	0.00512915
tryptophanase	1.34861	0.402559	3.3501	0.000807832	0.00513271
MULTISPECIES: metallohydrolase	-4.34537	1.29711	-3.35004	0.000807996	0.00513271
MULTISPECIES: coproporphyrinogen III oxidase	-2.17333	0.648795	-3.34979	0.000808726	0.00513455
LlaJI family restriction endonuclease	1.37457	0.410535	3.34825	0.000813241	0.00515268
MULTISPECIES: YhcH/YjgK/YiaL family protein	1.76691	0.527706	3.34829	0.000813118	0.00515268
MULTISPECIES: RNA polymerase sporulation sigma factor SigE	-1.92122	0.573739	-3.34859	0.000812229	0.00515268
GuaB3 family IMP dehydrogenase-related protein	-5.43501	1.62326	-3.34821	0.000813349	0.00515268
1,4-alpha-glucan branching enzyme	-1.06234	0.317316	-3.3479	0.000814264	0.00515568
serine hydroxymethyltransferase	-1.01384	0.302926	-3.34683	0.000817421	0.00517005
lipid-transfer protein	2.47194	0.73857	3.34693	0.000817109	0.00517005
RNA-binding protein S1	-1.05755	0.316027	-3.3464	0.000818684	0.00517524
cytochrome c nitrite reductase small subunit	2.51828	0.7527	3.34566	0.000820855	0.00518615
D-galactosyl-beta-1-3-N-acetyl-D-hexosamine phosphorylase	-1.27841	0.382388	-3.34323	0.00082809	0.00522903
MULTISPECIES: GTP cyclohydrolase I FolE	2.03691	0.609517	3.34184	0.000832262	0.00525253
ketol-acid reductoisomerase	-1.22938	0.367898	-3.34163	0.00083287	0.00525352
MULTISPECIES: DUF3244 domain-containing protein	2.73263	0.818109	3.34018	0.000837237	0.00527251
MULTISPECIES: nuclear transport factor 2 family protein	-1.56001	0.467027	-3.34029	0.000836906	0.00527251
MULTISPECIES: cation-binding protein	2.1031	0.629606	3.34034	0.000836751	0.00527251
nodulation efficiency protein D (NfeD)	2.206	0.661006	3.33734	0.000845857	0.00532392
UDP-N-acetylglucosamine diphosphorylase/glucosamine-1-phosphate N-acetyltransferase	1.33614	0.400666	3.33479	0.000853632	0.00536463
DUF2007 domain-containing protein	1.74963	0.524629	3.33498	0.000853057	0.00536463
MULTISPECIES: spore coat protein CotJC	-2.82962	0.848521	-3.33477	0.000853705	0.00536463
six-cysteine peptide SCIFF	-1.19277	0.357702	-3.33454	0.000854405	0.00536614
glucan-binding domain-containing protein	-1.47287	0.441787	-3.3339	0.000856378	0.00537564
MULTISPECIES: glycosyl hydrolase family 2	2.33487	0.700628	3.33253	0.000860587	0.00539915
MULTISPECIES: Na+/H+ antiporter family protein	1.57695	0.473254	3.33213	0.000861825	0.00540402
long-chain-acyl-CoA synthetase	2.56162	0.768845	3.33178	0.000862932	0.00540805
DNA helicase	1.13346	0.340378	3.33001	0.000868423	0.00543921
pro-sigmaK processing inhibitor BofA	-2.52286	0.757642	-3.32988	0.000868837	0.00543921
MULTISPECIES: phosphatidylinositol-4-phosphate 5-kinase	2.72781	0.819269	3.32957	0.000869807	0.00544236
bifunctional pyr operon transcriptional regulator/uracil phosphoribosyltransferase	-2.48959	0.748033	-3.32819	0.000874123	0.00546351
dockerin type I repeat-containing domain protein	-3.52395	1.05881	-3.32823	0.000873997	0.00546351
glutamine--fructose-6-phosphate transaminase (isomerizing)	-1.47562	0.443493	-3.32726	0.000877057	0.0054789
electron transfer flavoprotein	-1.70011	0.511033	-3.32681	0.000878473	0.00548481
MULTISPECIES: beta-hexosaminidase	1.67692	0.504121	3.32642	0.000879693	0.00548656
ribosome-recycling factor, partial	1.87924	0.564925	3.32652	0.000879369	0.00548656
Fe-S cluster assembly ATPase SufC	-1.57985	0.475232	-3.32438	0.000886139	0.0055238
replication initiation protein, partial	3.18987	0.959633	3.32405	0.000887198	0.00552745
MULTISPECIES: exo-alpha-sialidase	2.55004	0.767281	3.32347	0.000889049	0.00553603
Ni/Fe-hydrogenase, b-type cytochrome subunit	1.72009	0.51773	3.32236	0.000892602	0.00555519
30S ribosomal protein S3, partial	4.49987	1.35459	3.32193	0.000893956	0.00556065
MULTISPECIES: fructose-6-phosphate aldolase	1.30622	0.39334	3.32086	0.000897418	0.00557921
metallophosphatase	1.53657	0.46273	3.32066	0.000898064	0.00558025
16S rRNA maturation RNase YbeY	-1.15383	0.347799	-3.31751	0.000908245	0.00563948
aconitate hydratase 1	1.90854	0.575311	3.31741	0.000908564	0.00563948
5'-3'-deoxyribonucleotidase	2.92617	0.88221	3.31687	0.000910329	0.00564743
aerotolerance regulator BatA	2.15181	0.648803	3.31658	0.000911265	0.00565023
homocitrate synthase	-4.48669	1.35315	-3.31573	0.000914025	0.00566433
MULTISPECIES: endonuclease	1.45052	0.437726	3.31376	0.00092049	0.00570137
MULTISPECIES: peptidase U4	-3.93176	1.18658	-3.31353	0.000921264	0.00570313
MULTISPECIES: spore cortex-lytic protein	-4.79494	1.44718	-3.31329	0.00092204	0.00570491
MULTISPECIES: 30S ribosomal protein S15	1.4969	0.452041	3.31141	0.000928264	0.00574037
MULTISPECIES: VanG-type vancomycin resistance DNA-binding response regulator VanR	3.95769	1.19539	3.31078	0.000930351	0.00575023
MULTISPECIES: mechanosensitive ion channel protein	1.82749	0.552429	3.3081	0.000939312	0.00580247
signal peptide peptidase SppA, partial	1.95189	0.59006	3.30796	0.000939799	0.00580247
MULTISPECIES: ApbE family lipoprotein	-2.75964	0.834507	-3.30691	0.000943328	0.00582118
YebC/PmpR family DNA-binding transcriptional regulator	-0.911627	0.275815	-3.30521	0.000949059	0.00585345
class II fructose-bisphosphate aldolase	1.89356	0.573007	3.3046	0.000951107	0.00586298
MULTISPECIES: alpha-xylosidase	1.52551	0.461775	3.30358	0.000954575	0.00588065
hydrolase CocE/NonD family protein	-1.99498	0.603905	-3.30346	0.000954982	0.00588065
cation-efflux pump	-1.52493	0.461715	-3.30275	0.000957423	0.00589257
MULTISPECIES: carbon storage regulator	2.32046	0.702928	3.30113	0.000962961	0.00591821
acetyl-CoA carboxylase biotin carboxyl carrier protein	2.52345	0.764367	3.30136	0.000962179	0.00591821
MULTISPECIES: DUF305 domain-containing protein	-4.50426	1.36448	-3.30109	0.000963111	0.00591821
TIGR02687 family protein	-1.35286	0.409843	-3.30093	0.000963655	0.00591844
type I pullulanase, partial	-3.19641	0.968992	-3.2987	0.00097134	0.00596249
oxaloacetate decarboxylase, gamma chain	-4.70156	1.42569	-3.29773	0.000974681	0.00597985
hydrogenase maturation factor	-1.39499	0.423106	-3.29701	0.000977208	0.00599221
DUF1934 domain-containing protein	-1.17443	0.356367	-3.29557	0.000982235	0.00601986
elongation factor Ts	-1.01819	0.308993	-3.2952	0.000983523	0.00602459
peptidase M20	1.13222	0.34372	3.29401	0.000987679	0.00604687
glycoside hydrolase family 47	2.5601	0.777297	3.29359	0.00098918	0.00605289
MULTISPECIES: leucyl aminopeptidase	1.43042	0.434555	3.29168	0.000995895	0.00609078
FADH(2)-oxidizing methylenetetrahydrofolate--tRNA-(uracil(54)-C(5))-methyltransferase TrmFO	-1.18029	0.3586	-3.29138	0.000996957	0.00609408
prepilin peptidase	1.89963	0.577502	3.2894	0.00100401	0.006134
flagellar hook-associated protein	-2.02494	0.615769	-3.28847	0.00100733	0.00615102
pyruvate, phosphate dikinase	-1.02693	0.312319	-3.28808	0.00100872	0.00615629
MULTISPECIES: biotin synthase BioB	-2.74834	0.83608	-3.28718	0.00101198	0.00617295
monoamine oxidase	1.80145	0.548088	3.28678	0.00101339	0.00617833
ribonuclease HIII	1.9329	0.588121	3.28658	0.00101413	0.00617964
MULTISPECIES: adenylosuccinate lyase	1.13087	0.344196	3.28553	0.0010179	0.00619935
MULTISPECIES: DUF4494 domain-containing protein	1.33541	0.406642	3.28399	0.00102349	0.00622957
right-handed parallel beta-helix repeat-containing protein	1.42151	0.432876	3.28387	0.00102393	0.00622957
MULTISPECIES: Cys/Met metabolism pyridoxal-phosphate-dependent protein	5.15249	1.56914	3.28365	0.00102473	0.00623118
UDP-N-acetylglucosamine pyrophosphorylase	-1.33221	0.405821	-3.28275	0.00102799	0.00624773
MULTISPECIES: large-conductance mechanosensitive channel	1.93884	0.590651	3.28255	0.00102872	0.00624894
ZIP zinc transporter	-1.71763	0.523319	-3.28218	0.00103007	0.00625132
MULTISPECIES: spermidine/putrescine ABC transporter substrate-binding protein	-1.80394	0.549621	-3.28215	0.00103018	0.00625132
MULTISPECIES: restriction endonuclease subunit R	2.05528	0.626388	3.28116	0.00103382	0.00627014
RteC protein	2.43699	0.74277	3.28095	0.00103457	0.00627139
phosphotransferase	1.32886	0.405092	3.28039	0.00103663	0.0062806
TonB-dependent receptor	1.2983	0.395867	3.27963	0.00103942	0.00628887
recombinase RecA	-1.12255	0.342266	-3.27975	0.00103898	0.00628887
16S rRNA (-2'-O)-methyltransferase	2.59184	0.790294	3.27958	0.00103961	0.00628887
3-hexulose-6-phosphate synthase	-1.88081	0.573617	-3.27886	0.00104226	0.00630166
DUF4254 domain-containing protein	1.45939	0.445158	3.27836	0.00104412	0.00630965
bombesin	3.03125	0.924877	3.27746	0.00104744	0.00632642
alpha-glucan family phosphorylase	1.97786	0.603598	3.27678	0.00104999	0.00633853
MULTISPECIES: bifunctional (p)ppGpp synthetase/guanosine-3',5'-bis(diphosphate) 3'-pyrophosphohydrolase	1.28066	0.390892	3.27625	0.00105197	0.00634721
GGGtGRT protein	-1.19802	0.365755	-3.27547	0.00105488	0.00636144
KpsF/GutQ family sugar-phosphate isomerase	2.03421	0.6211	3.27517	0.00105598	0.00636151
paclitaxel/taxanoid biosynthesis susceptibility protein TS1	-4.9737	1.51861	-3.27517	0.00105598	0.00636151
o-succinylbenzoate synthase	1.56337	0.477452	3.2744	0.00105885	0.00637553
AsmA family protein	1.68957	0.516044	3.27407	0.00106009	0.00637893
DUF2809 domain-containing protein	2.05183	0.626711	3.27396	0.00106051	0.00637893
MULTISPECIES: RNA polymerase sporulation sigma factor SigH	-2.9365	0.897133	-3.2732	0.00106337	0.00639282
toxin HipA	1.68272	0.514163	3.27274	0.0010651	0.00639993
MULTISPECIES: iron dicitrate transporter FecR	1.95091	0.59629	3.27175	0.00106886	0.00641918
MULTISPECIES: phosphopantetheine adenylyltransferase	2.00671	0.613445	3.27122	0.00107086	0.00642792
Ger(x)C family spore germination protein	-3.50243	1.07075	-3.27102	0.00107159	0.00642899
type II secretion system protein E	1.90775	0.58348	3.26961	0.00107697	0.00645796
MULTISPECIES: L-fucose isomerase	1.14341	0.349827	3.26852	0.00108113	0.00647493
3,4-dihydroxy-2-butanone-4-phosphate synthase	-2.84033	0.869019	-3.26843	0.00108147	0.00647493
auxin-responsive protein	2.7764	0.849416	3.2686	0.00108081	0.00647493
DUF2806 domain-containing protein	-3.17744	0.972264	-3.26809	0.00108278	0.00647943
pyrroline-5-carboxylate reductase	-0.924467	0.282913	-3.26768	0.00108434	0.00648547
BclB domain-containing protein, partial	-2.34241	0.71716	-3.26623	0.00108989	0.00651534
DNA-directed RNA polymerase subunit delta	-1.95201	0.597852	-3.26504	0.0010945	0.0065395
gliding motility-associated protein GldE	1.43913	0.440872	3.26428	0.00109745	0.00655376
citrate/2-methylcitrate synthase	-1.44401	0.442465	-3.26356	0.00110021	0.00656691
DUF1653 domain-containing protein	-1.48672	0.455768	-3.26201	0.00110625	0.00659907
TlyA family rRNA (cytidine-2'-O)-methyltransferase	-1.13902	0.349191	-3.26189	0.00110673	0.00659907
(4Fe-4S)-binding protein	-0.933603	0.286322	-3.26068	0.00111145	0.00662384
Clp protease	-1.75463	0.538144	-3.26052	0.00111209	0.00662387
phosphopeptide-binding protein	1.84217	0.565017	3.26039	0.00111259	0.00662387
channel protein, hemolysin III family	-4.92428	1.51054	-3.25995	0.00111433	0.00663082
MULTISPECIES: DUF3109 domain-containing protein	2.27497	0.698083	3.25888	0.00111854	0.00665131
MULTISPECIES: thiol-disulfide isomerase	2.60658	0.799862	3.25878	0.00111891	0.00665131
proton-translocating NADH-quinone oxidoreductase, chain N	-2.19398	0.673491	-3.25762	0.0011235	0.00667177
CRISPR-associated endonuclease Cas3''	-2.52485	0.775034	-3.25772	0.0011231	0.00667177
endonuclease/exonuclease/phosphatase family protein	1.31503	0.403731	3.2572	0.00112517	0.00667829
arginine biosynthesis protein ArgJ	-2.09837	0.644326	-3.25669	0.00112721	0.00668699
cellulose synthase BcsB subunit	1.63097	0.500921	3.25594	0.00113019	0.0067013
thiamine biosynthesis protein ThiS	1.35419	0.416199	3.25372	0.00113906	0.00675044
MULTISPECIES: DUF2800 domain-containing protein	-5.44316	1.67374	-3.25209	0.00114559	0.0067857
DUF4422 domain-containing protein	-1.20815	0.371597	-3.25123	0.00114907	0.00680286
flagellar hook-basal body protein FliE	-1.42232	0.437584	-3.2504	0.00115244	0.00681934
voltage-gated chloride channel protein	-2.28056	0.701757	-3.24978	0.00115492	0.00683057
mannosyl-glycoprotein endo-beta-N-acetylglucosaminidase	-2.32551	0.715821	-3.24873	0.00115922	0.00685249
glucose-6-phosphate dehydrogenase	1.7236	0.53072	3.24767	0.00116355	0.00687459
mechanosensitive ion channel protein	-1.07015	0.32956	-3.2472	0.00116547	0.00688248
MULTISPECIES: protease	3.71273	1.14414	3.24499	0.00117456	0.00692916
MULTISPECIES: DNA repair protein	1.9836	0.611265	3.24508	0.00117419	0.00692916
glutathione-disulfide reductase	2.07954	0.641076	3.24383	0.00117934	0.00695382
phosphoribosylformylglycinamidine synthase subunit PurL	2.05642	0.634053	3.24329	0.00118158	0.00696173
chromosome segregation protein ScpA	-1.18497	0.365367	-3.24322	0.00118188	0.00696173
DUF4325 domain-containing protein	-1.83883	0.567044	-3.24283	0.00118347	0.00696759
MULTISPECIES: helix-turn-helix domain-containing protein	1.1761	0.362753	3.24215	0.0011863	0.00697859
MULTISPECIES: xanthan lyase	2.16876	0.668938	3.2421	0.00118653	0.00697859
MULTISPECIES: beta-N-acetylhexosaminidase	1.51806	0.468286	3.24173	0.00118807	0.00698409
L-ribulose-5-phosphate 4-epimerase	-1.05468	0.325385	-3.24132	0.00118977	0.00699055
MULTISPECIES: cotJC protein	-4.84203	1.49413	-3.2407	0.00119235	0.00700219
dihydrolipoyllysine-residue succinyltransferase	1.67138	0.515851	3.24004	0.00119513	0.00701499
acetaldehyde dehydrogenase (acetylating)	-1.79179	0.553149	-3.23925	0.00119842	0.0070308
recombinase family protein	0.883063	0.27275	3.23762	0.0012053	0.00706756
MULTISPECIES: DUF2892 domain-containing protein	-5.34666	1.65229	-3.2359	0.00121259	0.00710673
DUF2974 domain-containing protein	-1.53284	0.473725	-3.23571	0.00121339	0.00710786
respiratory nitrate reductase subunit gamma	2.01425	0.622826	3.23405	0.00122049	0.0071459
preprotein translocase subunit SecB	-2.92413	0.904328	-3.23348	0.0012229	0.00715638
MULTISPECIES: 50S ribosomal protein L23	1.05208	0.32543	3.23291	0.00122538	0.00716732
ATPase components of ABC transporters with duplicated ATPase domains	-2.01635	0.623737	-3.23269	0.0012263	0.00716907
RecQ family ATP-dependent DNA helicase	1.08709	0.336301	3.23249	0.00122718	0.00717063
DUF4230 domain-containing protein	-1.28347	0.397104	-3.23208	0.00122895	0.00717737
NAD(P)H-dependent oxidoreductase	1.83061	0.566483	3.23153	0.00123129	0.00718096
hydrolyase tartrate subunit beta/fumarate domain-containing protein Fe-S type	-1.18951	0.368098	-3.2315	0.00123141	0.00718096
[truncated: 9,664 more rows]

## Sheet: Sheet 13 - Cip vs NC on WD
Organism Name	log2FoldChange	lfcSE	stat	pvalue	padj
L-asparaginase 2	-5.96187	0.51053	-11.6778	1.66e-31	1.71e-27
MULTISPECIES: type II toxin-antitoxin system HicA family toxin	-5.62897	0.563433	-9.99048	1.68e-23	8.64e-20
IS607 family transposase	-5.80816	0.588046	-9.87706	5.23e-23	1.8e-19
PTS sorbose transporter subunit IIC	-5.66558	0.593576	-9.54482	1.36e-21	3.51e-18
aspartate ammonia-lyase, partial	-7.5646	0.801406	-9.43915	3.76e-21	7.74e-18
MULTISPECIES: DUF1275 domain-containing protein	-6.14206	0.660751	-9.29558	1.46e-20	2.51e-17
transposase, partial	-3.43517	0.38191	-8.99471	2.37e-19	3.49e-16
DUF956 domain-containing protein	-6.69059	0.747075	-8.95571	3.38e-19	4.35e-16
plasmid recombination enzyme	-3.67726	0.412237	-8.92025	4.65e-19	5.33e-16
MULTISPECIES: plasmid recombination enzyme	-5.78332	0.682078	-8.47897	2.27e-17	2.34e-14
glycine amidinotransferase	-9.35787	1.10531	-8.46627	2.53e-17	2.37e-14
phosphocarrier protein HPr	-3.3456	0.396711	-8.43333	3.36e-17	2.88e-14
PTS mannose family transporter subunit IID	-6.0841	0.734188	-8.28684	1.16e-16	9.21e-14
NAD-dependent alcohol dehydrogenase	-5.03914	0.62826	-8.02079	1.05e-15	7.22e-13
fumarate reductase	-3.9203	0.488333	-8.02793	9.91e-16	7.22e-13
amidinotransferase	-8.89785	1.13364	-7.84895	4.2e-15	2.7e-12
fumarate reductase flavoprotein subunit	-6.54916	0.839162	-7.8044	5.98e-15	3.62e-12
outer membrane autotransporter barrel domain-containing protein	-8.89	1.17739	-7.55061	4.33e-14	2.35e-11
periplasmic nitrate reductase subunit alpha	-8.4111	1.11345	-7.55412	4.22e-14	2.35e-11
Xaa-Pro dipeptidase	-2.56037	0.340844	-7.51186	5.83e-14	2.91e-11
respiratory nitrate reductase subunit gamma	-8.49248	1.13087	-7.50972	5.93e-14	2.91e-11
N-acetylglucosaminyltransferase	-5.42179	0.722735	-7.50177	6.3e-14	2.95e-11
nickel-iron hydrogenase small subunit	-8.5536	1.16151	-7.36421	1.78e-13	7.98e-11
serine protease subtilisin family protein	-7.86213	1.0729	-7.32793	2.34e-13	1e-10
arginine deiminase	-4.01614	0.551078	-7.28778	3.15e-13	1.3e-10
DUF2335 domain-containing protein	-5.05454	0.702071	-7.19947	6.04e-13	2.39e-10
PTS N-acetylgalactosamine transporter subunit IIB	-3.52531	0.496422	-7.10145	1.23e-12	4.71e-10
DUF3150 domain-containing protein	-7.90728	1.11935	-7.0642	1.62e-12	5.94e-10
acyl CoA:acetate/3-ketoacid CoA transferase	-3.61827	0.513586	-7.04511	1.85e-12	6.58e-10
copper amine oxidase	-3.67133	0.522117	-7.03161	2.04e-12	7.01e-10
DNA ligase	6.13787	0.885203	6.93385	4.1e-12	1.33e-09
phosphate starvation-inducible protein PsiF	-8.2282	1.18687	-6.93266	4.13e-12	1.33e-09
riboflavin deaminase	-8.27256	1.20342	-6.87422	6.23e-12	1.95e-09
MULTISPECIES: sugar ABC transporter substrate-binding protein	-1.89953	0.276824	-6.86186	6.8e-12	2.03e-09
Ni/Fe-hydrogenase, b-type cytochrome subunit	-7.94783	1.15866	-6.85952	6.91e-12	2.03e-09
restriction endonuclease, SacI family	-7.27434	1.06491	-6.83092	8.44e-12	2.41e-09
negative regulator of septation ring formation	-4.48078	0.65929	-6.79637	1.07e-11	2.99e-09
fructose bisphosphate aldolase	-6.44668	0.952755	-6.76636	1.32e-11	3.49e-09
nitrate reductase subunit alpha	-4.00304	0.591516	-6.76742	1.31e-11	3.49e-09
succinate dehydrogenase/fumarate reductase iron-sulfur subunit	-5.9578	0.881375	-6.75967	1.38e-11	3.56e-09
outer membrane protein OmpH	-7.75016	1.1474	-6.75456	1.43e-11	3.6e-09
tetracycline resistance ribosomal protection protein Tet(Q)	-7.71409	1.14271	-6.75069	1.47e-11	3.61e-09
nitrate ABC transporter substrate-binding protein	-3.48913	0.517418	-6.74334	1.55e-11	3.71e-09
MULTISPECIES: capsule biosynthesis protein	-7.8227	1.16423	-6.71923	1.83e-11	4.28e-09
lipid hydroperoxide peroxidase	-3.44374	0.512947	-6.71364	1.9e-11	4.35e-09
succinate dehydrogenase/fumarate reductase cytochrome b subunit	-3.84022	0.5815	-6.604	4e-11	8.96e-09
MULTISPECIES: FtsH protease activity modulator HflK	4.74215	0.719066	6.59487	4.26e-11	9.33e-09
putative autotransported protein	-7.53183	1.1514	-6.54146	6.09e-11	1.31e-08
MULTISPECIES: NTPase	-7.60048	1.17065	-6.49252	8.44e-11	1.77e-08
ferric iron uptake transcriptional regulator	-7.67982	1.18405	-6.48605	8.81e-11	1.82e-08
autotransporter subunit beta	-7.58287	1.17038	-6.47895	9.24e-11	1.87e-08
translation initiation inhibitor, yjgF family protein	-5.08148	0.784987	-6.47334	9.59e-11	1.9e-08
anaerobic C4-dicarboxylate transporter	-7.26525	1.12401	-6.4637	1.02e-10	1.99e-08
c-type cytochrome biogenesis protein CcmI	-7.36697	1.15207	-6.39455	1.61e-10	3.07e-08
bacitracin resistance protein BacA	-3.87258	0.60679	-6.38209	1.75e-10	3.27e-08
DUF2828 domain-containing protein	5.39678	0.849987	6.34925	2.16e-10	3.98e-08
X-X-X-Leu-X-X-Gly heptad repeat protein	2.16215	0.343495	6.29458	3.08e-10	5.57e-08
ribonuclease HIII	-4.14929	0.660992	-6.27736	3.44e-10	6.12e-08
diphthine synthase	-4.26407	0.680227	-6.26859	3.64e-10	6.36e-08
MULTISPECIES: DUF4007 domain-containing protein	-7.32933	1.18001	-6.21123	5.26e-10	9.03e-08
primase	-4.30758	0.696461	-6.18496	6.21e-10	1.05e-07
UDP-N-acetylmuramate--alanine ligase	-5.91128	0.957197	-6.17561	6.59e-10	1.1e-07
transcription termination/antitermination factor NusG, partial	5.3457	0.872666	6.12571	9.03e-10	1.45e-07
MULTISPECIES: glycosyl hydrolase family 31	-7.35874	1.201	-6.1272	8.94e-10	1.45e-07
cytochrome c3	-7.63953	1.24964	-6.11337	9.76e-10	1.55e-07
mraZ protein	-5.20701	0.879655	-5.91938	3.23e-09	5.04e-07
nucleoside triphosphatase	7.97623	1.35117	5.90322	3.56e-09	5.48e-07
DUF1256 domain-containing protein	-3.01963	0.511939	-5.89842	3.67e-09	5.56e-07
stringent starvation protein A	-7.09247	1.20338	-5.89377	3.77e-09	5.64e-07
citrate lyase subunit alpha	-1.88972	0.325011	-5.8143	6.09e-09	8.96e-07
DUF3597 domain-containing protein	-6.74479	1.16642	-5.78245	7.36e-09	1.07e-06
outer membrane protein assembly factor BamB	-6.59687	1.14892	-5.74183	9.37e-09	1.34e-06
catabolite control protein A	-3.10644	0.542719	-5.72385	1.04e-08	1.47e-06
PTS mannose transporter subunit IIAB	-3.78363	0.66316	-5.70546	1.16e-08	1.62e-06
acetylornithine aminotransferase	-1.99192	0.350094	-5.68966	1.27e-08	1.75e-06
EDD domain protein	-4.56934	0.805168	-5.67501	1.39e-08	1.88e-06
formate dehydrogenase-N subunit alpha	-5.51959	0.977195	-5.6484	1.62e-08	2.17e-06
bis(5'-nucleosyl)-tetraphosphatase (symmetrical)	-6.99238	1.24158	-5.63185	1.78e-08	2.35e-06
ATP-dependent metalloprotease	-2.78251	0.494937	-5.62195	1.89e-08	2.46e-06
chlorohydrolase	-2.73064	0.48803	-5.59523	2.2e-08	2.84e-06
PTS mannose/fructose/sorbose transporter subunit IIC	-4.03049	0.721877	-5.58335	2.36e-08	3e-06
Rab family protein	-5.46757	0.980306	-5.57741	2.44e-08	3.07e-06
3-dehydroquinate dehydratase, type II	3.11216	0.55821	5.57524	2.47e-08	3.07e-06
TIGR02099 family protein	-6.63806	1.19491	-5.55527	2.77e-08	3.4e-06
PASTA domain-containing protein	-2.83165	0.51109	-5.5404	3.02e-08	3.66e-06
branched-chain amino acid ABC transporter substrate-binding protein	-2.97585	0.540327	-5.50749	3.64e-08	4.36e-06
RelA/SpoT family protein	-1.81758	0.330652	-5.49696	3.86e-08	4.57e-06
flavocytochrome c	-2.67011	0.486719	-5.48593	4.11e-08	4.8e-06
cyclohexadienyl dehydratase	-6.34826	1.15753	-5.48432	4.15e-08	4.8e-06
L-asparaginase	-6.03749	1.11182	-5.43028	5.63e-08	6.44e-06
Inorganic pyrophosphatase	-6.66599	1.24269	-5.36414	8.13e-08	9.21e-06
VTC domain-containing protein	-2.21836	0.414165	-5.35621	8.5e-08	9.52e-06
PTS mannose/fructose/sorbose transporter subunit IIB	-3.00382	0.562555	-5.3396	9.32e-08	1.02e-05
electron transporter RnfB	-3.48107	0.651808	-5.34064	9.26e-08	1.02e-05
MULTISPECIES: META domain-containing protein	-3.9406	0.739341	-5.32989	9.83e-08	1.07e-05
polyphosphate kinase 2	-6.36841	1.19702	-5.32021	1.04e-07	1.11e-05
cellulose biosynthesis protein BcsG	-6.44017	1.2116	-5.31544	1.06e-07	1.13e-05
DUF748 domain-containing protein	-6.66768	1.25732	-5.30307	1.14e-07	1.2e-05
outer membrane protein assembly factor BamC	-6.39908	1.20739	-5.29991	1.16e-07	1.21e-05
DUF1854 domain-containing protein	4.18671	0.79178	5.28772	1.24e-07	1.28e-05
MULTISPECIES: protease modulator HflC	2.90403	0.549443	5.28541	1.25e-07	1.28e-05
MULTISPECIES: ribosomal subunit interface protein	-2.53838	0.481404	-5.27286	1.34e-07	1.36e-05
type I-E CRISPR-associated endonuclease Cas1	-6.3033	1.20555	-5.22859	1.71e-07	1.71e-05
N- HKD family nuclease fused to DNA/RNA	-6.4618	1.24037	-5.20959	1.89e-07	1.87e-05
IS21 family transposase	-2.75657	0.532129	-5.18027	2.22e-07	2.16e-05
phage holin family protein	-5.12554	0.989541	-5.17972	2.22e-07	2.16e-05
cytochrome c biogenesis protein CcsA	-3.83692	0.741472	-5.17474	2.28e-07	2.18e-05
lytic murein transglycosylase B	-6.35724	1.22821	-5.176	2.27e-07	2.18e-05
UDP-forming cellulose synthase catalytic subunit	-6.36034	1.23077	-5.16778	2.37e-07	2.24e-05
FAD-linked oxidase	-5.10114	0.987628	-5.16504	2.4e-07	2.25e-05
molybdopterin dinucleotide-binding protein	-6.27854	1.2192	-5.14972	2.61e-07	2.4e-05
23S rRNA (uracil(1939)-C(5))-methyltransferase	-6.19622	1.20313	-5.1501	2.6e-07	2.4e-05
MULTISPECIES: dioxygenase	-6.44543	1.25923	-5.11856	3.08e-07	2.81e-05
cellulose synthase BcsB subunit	-5.66095	1.10739	-5.11196	3.19e-07	2.88e-05
glycine--tRNA ligase subunit alpha	-5.07381	1.00137	-5.06687	4.04e-07	3.62e-05
mannosyltransferase	-6.21106	1.22671	-5.06317	4.12e-07	3.66e-05
sigma-54 modulation protein	-4.02304	0.796785	-5.0491	4.44e-07	3.91e-05
PTS sugar transporter subunit IIB	-1.72018	0.343155	-5.01284	5.36e-07	4.68e-05
carbohydrate-binding protein	-2.35358	0.470461	-5.00272	5.65e-07	4.89e-05
cytochrome d ubiquinol oxidase subunit II	-1.79455	0.359436	-4.99269	5.95e-07	5.07e-05
aspartate/tyrosine/aromatic aminotransferase	-3.89523	0.780094	-4.99329	5.94e-07	5.07e-05
plasmid recombination enzyme, partial	-4.40172	0.886643	-4.96448	6.89e-07	5.82e-05
cytochrome bd oxidase subunit I	-6.249	1.25958	-4.96119	7.01e-07	5.84e-05
entericidin, EcnA/B family	-6.24053	1.25807	-4.96038	7.04e-07	5.84e-05
F0F1 ATP synthase subunit gamma	-2.63718	0.532576	-4.95175	7.35e-07	6.06e-05
dimethylsulfoxide reductase	-6.38641	1.29515	-4.93102	8.18e-07	6.69e-05
phosphate regulon sensor histidine kinase PhoR	-6.11535	1.24463	-4.9134	8.95e-07	7.26e-05
acetyl-CoA carboxylase biotin carboxyl carrier protein	-6.05232	1.23602	-4.89664	9.75e-07	7.85e-05
NADH:ubiquinone oxidoreductase subunit RnfD	-5.94587	1.21899	-4.87772	1.07e-06	8.57e-05
terminase	2.09111	0.430158	4.86127	1.17e-06	9.17e-05
DUF2779 domain-containing protein	-5.07385	1.04358	-4.86194	1.16e-06	9.17e-05
L-cysteine desulfhydrase	-6.21701	1.28027	-4.856	1.2e-06	9.35e-05
DUF2815 domain-containing protein	3.98352	0.82059	4.85446	1.21e-06	9.35e-05
DUF2800 domain-containing protein	3.42283	0.708229	4.83295	1.35e-06	0.000103413
30S ribosomal protein S11, partial	-5.88977	1.21987	-4.82818	1.38e-06	0.000105134
MULTISPECIES: carbohydrate-binding protein	-2.95004	0.612085	-4.81967	1.44e-06	0.000108917
phosphopyruvate hydratase	-1.68534	0.350079	-4.81417	1.48e-06	0.000111141
protein disaggregation chaperone	-5.56048	1.15632	-4.80877	1.52e-06	0.000113358
teichoic acid translocation permease	-5.93847	1.23662	-4.80219	1.57e-06	0.000116304
outer membrane protein assembly factor BamD	-2.84609	0.593812	-4.79293	1.64e-06	0.000120938
glycerol-3-phosphate dehydrogenase/oxidase	-5.0423	1.05672	-4.77165	1.83e-06	0.000133491
ferredoxin-type protein NapG	-5.89641	1.2364	-4.76901	1.85e-06	0.000134298
Rnl2 family RNA ligase	5.44706	1.14966	4.73799	2.16e-06	0.00015549
DUF4943 domain-containing protein	-4.44653	0.939322	-4.73377	2.2e-06	0.000157657
polysulfide reductase	-5.80276	1.22677	-4.73011	2.24e-06	0.000159417
methylmalonyl-CoA epimerase	-2.54893	0.539224	-4.72702	2.28e-06	0.000159654
phosphatidylglycerophosphate synthase	-3.16288	0.668986	-4.72787	2.27e-06	0.000159654
arginine-binding protein	-4.62184	0.978589	-4.72296	2.32e-06	0.000161776
energy-dependent translational throttle protein EttA	-4.63983	0.988218	-4.69514	2.66e-06	0.000184188
fructose-bisphosphate aldolase class II	-5.87466	1.25212	-4.69176	2.71e-06	0.000186014
DNA integration/recombination protein	3.59872	0.767904	4.68642	2.78e-06	0.000188415
methylthioadenosine phosphorylase	-6.1143	1.30459	-4.68674	2.78e-06	0.000188415
DUF552 domain-containing protein	-2.11892	0.453971	-4.66753	3.05e-06	0.000205237
indolepyruvate ferredoxin oxidoreductase	-2.83643	0.609116	-4.65663	3.21e-06	0.00021394
dUTP pyrophosphatase	-5.41067	1.16201	-4.65632	3.22e-06	0.00021394
dihydrolipoamide acyltransferase	-2.59699	0.558042	-4.65376	3.26e-06	0.000215219
Fe-S-binding ATPase	-5.27474	1.134	-4.65143	3.3e-06	0.000216286
undecaprenyl-phosphate alpha-N-acetylglucosaminyl 1-phosphate transferase	-2.4816	0.533773	-4.64917	3.33e-06	0.00021728
phosphoglyceromutase	-2.24353	0.4843	-4.63252	3.61e-06	0.000234034
cell division protein DivIVA	-2.52146	0.545323	-4.6238	3.77e-06	0.00024257
DUF3427 domain-containing protein	-2.07361	0.448919	-4.61912	3.85e-06	0.000246567
RNA ligase, Rnl2 family	3.64355	0.789836	4.61305	3.97e-06	0.000252315
elongation factor Tu, partial	-2.11512	0.458721	-4.6109	4.01e-06	0.000253371
DDE endonuclease	2.36834	0.514827	4.60027	4.22e-06	0.000265029
MULTISPECIES: oxaloacetate decarboxylase subunit beta	-1.91441	0.417003	-4.59089	4.41e-06	0.000275545
DUF3426 domain-containing protein	-5.1791	1.13222	-4.57429	4.78e-06	0.00029652
ornithine decarboxylase SpeF	-5.8723	1.28464	-4.57118	4.85e-06	0.000299158
NADPH quinone reductase MdaB	-5.80146	1.27107	-4.56424	5.01e-06	0.000307375
aspartate/aromatic aminotransferase	-3.8467	0.843508	-4.56037	5.11e-06	0.00031125
acyl-CoA--6-aminopenicillanic acid acyl-transferase	-4.07813	0.895749	-4.55276	5.29e-06	0.00032083
dipeptidase	-1.83902	0.404186	-4.54994	5.37e-06	0.000323251
twin-arginine translocase subunit TatB	-3.72259	0.818637	-4.54731	5.43e-06	0.000325423
sulfate adenylyltransferase subunit 2	-2.63001	0.578559	-4.5458	5.47e-06	0.000325863
transporter protein	-5.85788	1.28927	-4.54356	5.53e-06	0.000327448
RNA polymerase-binding protein DksA	-5.69761	1.25625	-4.53541	5.75e-06	0.000338407
phage coat protein	4.56931	1.00811	4.53253	5.83e-06	0.000341108
glyoxylate reductase	-5.81986	1.28487	-4.52952	5.91e-06	0.000344045
mechanosensitive ion channel protein	-1.63557	0.361219	-4.52792	5.96e-06	0.000344719
undecaprenyl-phosphate galactose phosphotransferase WbaP	-4.37708	0.967746	-4.52296	6.1e-06	0.000350934
MULTISPECIES: beta-eliminating lyase	-5.43057	1.20135	-4.5204	6.17e-06	0.000353234
conjugal transfer protein TraA	-4.17578	0.932627	-4.47744	7.55e-06	0.000429934
phage tail protein	2.00876	0.448935	4.47451	7.66e-06	0.000433481
lacto-N-biosidase	-3.32821	0.745131	-4.4666	7.95e-06	0.000447343
DUF5018 domain-containing protein	-3.41004	0.765452	-4.45493	8.39e-06	0.000469808
NADPH-dependent glutamate synthase beta chain	-5.91975	1.33325	-4.44008	8.99e-06	0.000500721
MULTISPECIES: MTA/SAH nucleosidase	-2.76043	0.622178	-4.43672	9.13e-06	0.000505136
copper chaperone	-3.18347	0.717665	-4.43587	9.17e-06	0.000505136
iron-sulfur cluster biogenesis protein NfuA	-5.89723	1.33033	-4.43292	9.3e-06	0.000509385
dissimilatory-type sulfite reductase subunit alpha	-11.59	2.6217	-4.42077	9.83e-06	0.000535329
MULTISPECIES: inosine 5-monophosphate dehydrogenase	-2.29862	0.520095	-4.41962	9.89e-06	0.000535329
mobilization protein	-2.13525	0.483223	-4.41878	9.93e-06	0.000535329
glycine--tRNA ligase subunit beta	-2.92205	0.66149	-4.41738	9.99e-06	0.000535994
Flagellin and related hook-associated proteins	6.55695	1.48605	4.41233	1.02e-05	0.000545818
DUF4858 domain-containing protein	-3.26238	0.740717	-4.40436	1.06e-05	0.00056336
cell division protein ZapD	-5.92138	1.34504	-4.4024	1.07e-05	0.000565554
polynucleotide adenylyltransferase PcnB	-5.84043	1.32721	-4.40054	1.08e-05	0.000567518
MULTISPECIES: thioredoxin-dependent thiol peroxidase	-1.82172	0.414265	-4.39748	1.1e-05	0.000572658
DUF4397 domain-containing protein	-3.08259	0.70218	-4.39004	1.13e-05	0.000589612
LPS export ABC transporter permease LptG	-5.66571	1.29227	-4.38429	1.16e-05	0.000602345
dinitrogenase iron-molybdenum cofactor	-5.69012	1.29985	-4.37753	1.2e-05	0.000618237
4Fe-4S ferredoxin iron-sulfur-binding domain-containing protein	-3.45983	0.792115	-4.36784	1.25e-05	0.000636731
leukotoxin LktA family filamentous adhesin	-5.85512	1.34027	-4.36862	1.25e-05	0.000636731
ribonuclease P	-5.61699	1.28556	-4.36929	1.25e-05	0.000636731
sodium-dependent phosphate transporter	-4.78984	1.09699	-4.36635	1.26e-05	0.00063783
dibenzothiophene desulfurase	-5.62819	1.28929	-4.36532	1.27e-05	0.00063783
SNF2/helicase domain protein	-5.64164	1.29317	-4.36263	1.29e-05	0.00064259
MULTISPECIES: DUF4943 domain-containing protein	-3.40998	0.783237	-4.3537	1.34e-05	0.000666135
peptidase dimerization domain protein	-5.76615	1.32506	-4.35161	1.35e-05	0.000669271
putrescine-ornithine antiporter	-5.58485	1.28453	-4.34779	1.38e-05	0.000677781
MULTISPECIES: pilus biosynthesis protein HicB	-5.66704	1.30547	-4.34101	1.42e-05	0.000695715
dimethylsulfoxide reductase chain B	-5.5743	1.28618	-4.33401	1.46e-05	0.000714821
MULTISPECIES: YhfC family intramembrane metalloprotease	-3.83563	0.886873	-4.3249	1.53e-05	0.000741493
citrate lyase	-2.46895	0.572147	-4.31523	1.59e-05	0.000771067
2-oxoglutarate dehydrogenase subunit E1	-2.22311	0.516008	-4.30829	1.65e-05	0.000791934
BON domain-containing protein	-5.71581	1.32799	-4.30409	1.68e-05	0.000799624
circadian phase modifier CpmA	-5.68459	1.32066	-4.30436	1.67e-05	0.000799624
PTS sugar transporter subunit IIA	1.76924	0.411776	4.2966	1.73e-05	0.000823324
DUF3826 domain-containing protein	-3.28868	0.765603	-4.29554	1.74e-05	0.000823469
Asp23/Gls24 family protein	-4.41113	1.02743	-4.29336	1.76e-05	0.000827793
sporulation initiation inhibitor Soj	-3.71165	0.866514	-4.28343	1.84e-05	0.00085942
thioester reductase	-5.55562	1.29724	-4.28263	1.85e-05	0.00085942
glucan 1,6-alpha-isomaltosidase	-5.54841	1.29575	-4.28201	1.85e-05	0.00085942
MULTISPECIES: HD domain-containing protein	-2.21165	0.517488	-4.27382	1.92e-05	0.000879718
alanine transaminase	-4.49797	1.05231	-4.27436	1.92e-05	0.000879718
lipopolysaccharide transport periplasmic protein LptA	-5.56736	1.30258	-4.27408	1.92e-05	0.000879718
MULTISPECIES: acetyltransferase	3.39183	0.797477	4.2532	2.11e-05	0.000960516
protein involved in sex pheromone biosynthesis	-5.28502	1.24441	-4.24699	2.17e-05	0.000983166
alpha-mannosidase	-2.20889	0.520449	-4.2442	2.19e-05	0.000991139
sensor	-3.5078	0.828037	-4.23628	2.27e-05	0.00102222
MULTISPECIES: methionine aminopeptidase	-2.07697	0.490478	-4.23459	2.29e-05	0.00102548
YhfC family intramembrane metalloprotease	-1.6352	0.387035	-4.22493	2.39e-05	0.00106586
DNA polymerase V	2.25081	0.533411	4.21966	2.45e-05	0.00107902
H(+)-transporting ATPase	-4.49874	1.06578	-4.22106	2.43e-05	0.00107902
MULTISPECIES: PTS lactose/cellobiose transporter subunit IIA	-3.44406	0.816273	-4.21925	2.45e-05	0.00107902
HTH domain-containing protein	-2.4249	0.576416	-4.20686	2.59e-05	0.00113507
MULTISPECIES: ATP-dependent endonuclease	-2.75139	0.655174	-4.19948	2.68e-05	0.00116773
SUF system NifU family Fe-S cluster assembly protein	-5.18442	1.23834	-4.18661	2.83e-05	0.00123072
NapH/MauN family ferredoxin-type protein	-5.41404	1.29449	-4.18236	2.88e-05	0.00124866
peptidase M32	-2.79328	0.66826	-4.17992	2.92e-05	0.00125683
2-dehydro-3-deoxyphosphogluconate aldolase/4-hydroxy-2-oxoglutarate aldolase	1.97548	0.472882	4.17754	2.95e-05	0.0012609
F0F1 ATP synthase subunit alpha, partial	-1.85549	0.444285	-4.17635	2.96e-05	0.0012609
LacX protein	-3.96514	0.949244	-4.17716	2.95e-05	0.0012609
PTS system, cellobiose-specific IIC component	-3.12169	0.75087	-4.15743	3.22e-05	0.00135876
DUF4493 domain-containing protein	-4.30546	1.03549	-4.15789	3.21e-05	0.00135876
ferredoxin-NADP reductase	-1.32147	0.318184	-4.15316	3.28e-05	0.00137874
KamA family radical SAM protein	-1.89617	0.457042	-4.14878	3.34e-05	0.00139967
PAS domain-containing protein	1.27881	0.30951	4.13172	3.6e-05	0.00150162
MULTISPECIES: aerotolerance protein BatA	-2.57409	0.623845	-4.12617	3.69e-05	0.00153206
stage V sporulation protein E	-3.52505	0.854761	-4.12401	3.72e-05	0.0015403
class A beta-lactamase	-2.04524	0.496522	-4.11913	3.8e-05	0.001567
iron export ABC transporter permease subunit FetB	-5.08116	1.23648	-4.10938	3.97e-05	0.00162816
RNA-splicing ligase RtcB	1.70205	0.415083	4.1005	4.12e-05	0.0016852
peptidase, partial	-4.24795	1.03633	-4.09905	4.15e-05	0.00168908
peptidase P60	-4.98688	1.21873	-4.09185	4.28e-05	0.00173551
YecA family protein	-5.38815	1.31743	-4.08988	4.32e-05	0.00174346
anaerobic glycerol-3-phosphate dehydrogenase subunit A	-5.59524	1.3694	-4.0859	4.39e-05	0.00176675
flagellar hook-basal body protein FlhO	-1.75649	0.430716	-4.07806	4.54e-05	0.0018188
formate dehydrogenase	-3.1326	0.768295	-4.07734	4.56e-05	0.0018188
TROVE domain-containing protein	2.33522	0.573095	4.07475	4.61e-05	0.00183204
hemin receptor	-2.3652	0.580843	-4.07201	4.66e-05	0.00184661
cytochrome c	-1.75792	0.432077	-4.06853	4.73e-05	0.0018672
50S ribosomal protein L11, partial	2.55042	0.627202	4.06634	4.78e-05	0.00187768
TRAP transporter permease DctM	1.71406	0.422217	4.05968	4.91e-05	0.0019247
cell division protein FtsE	-2.75326	0.678599	-4.05727	4.96e-05	0.00193728
S1 RNA-binding domain protein	1.39666	0.344799	4.05065	5.11e-05	0.00198539
FtsH protease activity modulator HflK	1.89715	0.469121	4.04405	5.25e-05	0.00203443
sporulation membrane protein YtaF	-4.3653	1.08384	-4.02763	5.63e-05	0.00217366
acetyl-CoA C-acetyltransferase	1.3512	0.335786	4.024	5.72e-05	0.00219924
glutaminase, partial	-2.59457	0.645263	-4.02094	5.8e-05	0.0022197
ferritin	-1.49844	0.373253	-4.01455	5.96e-05	0.00224735
universal stress protein	-1.39205	0.346751	-4.01456	5.96e-05	0.00224735
sulfurtransferase TusE	-10.4423	2.59987	-4.01649	5.91e-05	0.00224735
iron ABC transporter	-4.80396	1.19662	-4.01462	5.95e-05	0.00224735
MULTISPECIES: integration host factor	-2.77951	0.693649	-4.00708	6.15e-05	0.00231109
DUF1643 domain-containing protein	-2.90446	0.726775	-3.99637	6.43e-05	0.0024094
PTS acetylgalactosamine transporter subunit IID	-4.17523	1.04531	-3.99427	6.49e-05	0.00242201
IS21 family transposase ISCbo2	-5.10496	1.27947	-3.9899	6.61e-05	0.00245813
PTS fructose transporter subunit IID	-2.5448	0.638761	-3.98397	6.78e-05	0.00251131
chromosomal replication initiator protein DnaA	-2.01921	0.507352	-3.9799	6.89e-05	0.00254547
MULTISPECIES: DNA-binding protein	-1.45874	0.367407	-3.97037	7.18e-05	0.00263999
4-aminobutyrate aminotransferase	3.36326	0.849202	3.9605	7.48e-05	0.00274184
penicillin-binding protein 1C	-2.75691	0.699358	-3.94206	8.08e-05	0.002951
DUF3320 domain-containing protein	-1.48165	0.376378	-3.93661	8.26e-05	0.00300289
stage IV sporulation protein B	-4.59535	1.16769	-3.93542	8.31e-05	0.00300289
dimethyl sulfoxide reductase B subunit	-5.35373	1.36043	-3.93533	8.31e-05	0.00300289
outer membrane autotransporter barrel domain protein, partial	-5.40475	1.37484	-3.93118	8.45e-05	0.0030445
MULTISPECIES: cytochrome C oxidase assembly protein	-2.38988	0.611253	-3.9098	9.24e-05	0.00330394
secretion protein HylD	-5.20069	1.33016	-3.90982	9.24e-05	0.00330394
DNA recombination/repair protein RecA	1.28224	0.328099	3.90809	9.3e-05	0.00331589
glutamate/gamma-aminobutyrate family transporter YjeM	-3.86174	0.98997	-3.90086	9.59e-05	0.00340468
DUF4465 domain-containing protein	-5.40514	1.38598	-3.89986	9.62e-05	0.00340707
site-2 protease family protein	-1.53305	0.393281	-3.89811	9.69e-05	0.00342
nickel-dependent hydrogenase large subunit	-1.35994	0.348966	-3.89705	9.74e-05	0.00342336
dihydrolipoyllysine-residue succinyltransferase	-1.98285	0.50917	-3.89427	9.85e-05	0.00345099
DUF417 domain-containing protein	-2.89202	0.743372	-3.89041	0.000100075	0.00347096
DNA-dependent helicase	-5.44645	1.39986	-3.89071	0.0001	0.00347096
MULTISPECIES: DUF4925 domain-containing protein	-5.29284	1.36043	-3.89055	0.000100016	0.00347096
TRAP transporter substrate-binding protein DctP	1.28793	0.331429	3.88598	0.000101917	0.00352299
ribosome-associated protein	-3.09279	0.797996	-3.87569	0.000106321	0.0036507
hydrolase CocE/NonD family protein	2.09271	0.539938	3.87584	0.000106259	0.0036507
ribosome biogenesis GTPase YqeH	-3.243	0.837534	-3.87209	0.000107908	0.00369288
asparagine synthase	2.31268	0.597526	3.87043	0.000108642	0.0037057
Fe-S cluster assembly ATPase SufC	-2.15276	0.557103	-3.86421	0.000111447	0.00378885
MULTISPECIES: ATP synthase F0 subunit C	-1.97349	0.511294	-3.8598	0.000113481	0.0038453
MULTISPECIES: trypsin	-2.06152	0.534692	-3.85552	0.000115482	0.00390027
F0F1 ATP synthase subunit B	-4.87949	1.26586	-3.85468	0.000115881	0.00390094
radical SAM peptide maturase	-3.03159	0.78677	-3.85321	0.00011658	0.00391171
Tim44 domain-containing protein	-4.90022	1.27617	-3.83978	0.000123144	0.00411854
FAD-binding dehydrogenase	-1.69202	0.441915	-3.82882	0.000128758	0.00429235
MULTISPECIES: YIP1 family protein	-2.41841	0.632014	-3.82651	0.000129972	0.00431884
hydrogenase expression/formation protein	-5.15131	1.34691	-3.82454	0.000131014	0.00433948
Na/Pi-cotransporter II	-5.1971	1.36105	-3.81846	0.000134288	0.00443366
quinol dehydrogenase ferredoxin subunit NapH	-5.12116	1.34253	-3.81455	0.000136429	0.00448996
phosphate acyltransferase PlsX	1.67955	0.441202	3.80675	0.000140804	0.00456473
MULTISPECIES: SsrA-binding protein	-1.56964	0.412349	-3.80658	0.000140899	0.00456473
alpha-1,2-mannosidase	-1.50402	0.395114	-3.80655	0.000140917	0.00456473
aerotolerance protein BatA	-2.41407	0.633984	-3.80778	0.000140219	0.00456473
MULTISPECIES: nitronate monooxygenase	-2.54389	0.667988	-3.80828	0.000139937	0.00456473
haloacid dehalogenase-like hydrolase	-1.61502	0.424417	-3.80527	0.000141652	0.00457043
Zn-dependent peptidase	-2.94289	0.77349	-3.80469	0.00014198	0.00457043
linear amide C-N hydrolase	-1.5042	0.395636	-3.80196	0.000143553	0.00459236
replication protein DnaD	-5.28548	1.39	-3.8025	0.000143241	0.00459236
MULTISPECIES: ferritin	-2.07705	0.546709	-3.79918	0.000145175	0.00462986
MULTISPECIES: siderophore biosynthesis protein	-2.56484	0.675921	-3.79459	0.000147888	0.00470184
MULTISPECIES: D-Ala-D-Ala carboxypeptidase	-2.65454	0.700448	-3.78977	0.000150789	0.00477933
starch synthase, partial	-4.27127	1.12773	-3.7875	0.000152172	0.00478047
TRAP transporter permease DctM/Q	-1.93278	0.510407	-3.78674	0.000152638	0.00478047
citrate lyase ACP	-2.57753	0.680509	-3.78765	0.00015208	0.00478047
DUF3455 domain-containing protein	-5.23992	1.38378	-3.78667	0.000152682	0.00478047
DUF2157 domain-containing protein	-2.01388	0.532349	-3.783	0.000154947	0.00483668
3-isopropylmalate dehydratase small subunit	1.18976	0.314892	3.77831	0.000157893	0.00491377
protein BatD	-2.33892	0.619816	-3.77358	0.000160923	0.00497798
MULTISPECIES: diguanylate cyclase response regulator	2.20804	0.58515	3.77345	0.000161003	0.00497798
GH3 auxin-responsive promoter	-3.8573	1.02239	-3.77283	0.000161406	0.00497798
alpha-1 2-mannosidase	-2.46022	0.652411	-3.77097	0.000162616	0.00500032
serine recombinase	-1.77532	0.470926	-3.76985	0.000163344	0.00500454
HNH endonuclease, partial	-5.29471	1.4047	-3.76927	0.000163725	0.00500454
MULTISPECIES: ABC-ATPase UvrA	1.56723	0.416619	3.76177	0.000168713	0.00514174
MULTISPECIES: universal stress protein	-1.98336	0.527402	-3.76061	0.000169498	0.00514501
DUF5114 domain-containing protein	-5.74663	1.5283	-3.76014	0.000169819	0.00514501
MULTISPECIES: ATP synthase subunit gamma	-2.86561	0.762405	-3.75864	0.000170837	0.00516069
sporulation integral membrane protein YtvI	1.26523	0.337187	3.75232	0.000175208	0.00527723
amidase domain-containing protein	-5.40983	1.44215	-3.75123	0.000175967	0.00528467
MULTISPECIES: DUF4434 domain-containing protein	-2.82984	0.755402	-3.74614	0.000179579	0.00537745
methylase	-1.56892	0.418952	-3.74487	0.000180491	0.00538909
MULTISPECIES: polysaccharide deacetylase	-2.35242	0.62843	-3.74333	0.000181598	0.00539088
DNA helicase related protein	-5.23128	1.3974	-3.74359	0.000181413	0.00539088
dissimilatory-type sulfite reductase subunit beta	-10.4931	2.80519	-3.74061	0.000183576	0.00543397
DNA helicase PcrA	1.13591	0.30374	3.73974	0.000184212	0.00543716
UDP-N-acetyl glucosamine 2-epimerase	1.92268	0.514762	3.73508	0.000187657	0.00552302
PTS Fru family, IIC component	3.6472	0.976928	3.73334	0.000188959	0.00554549
toluene tolerance protein	-5.17887	1.38768	-3.73203	0.000189941	0.00555847
MULTISPECIES: galactose-1-epimerase	-1.54462	0.414089	-3.73017	0.00019135	0.00556806
GNAT family N-acetyltransferase, partial	2.65776	0.712452	3.73044	0.000191147	0.00556806
polyphosphate--AMP phosphotransferase	1.28204	0.34395	3.7274	0.000193462	0.00561366
MULTISPECIES: NADH peroxidase	-1.09177	0.293158	-3.72417	0.000195955	0.00563836
MULTISPECIES: amino acid ABC transporter substrate-binding protein	1.58385	0.425239	3.72462	0.000195609	0.00563836
N utilization substance protein B	-3.9801	1.06866	-3.72438	0.000195795	0.00563836
MULTISPECIES: sulfate adenylyltransferase subunit 2	-2.05653	0.552482	-3.72236	0.000197373	0.00566334
ATP synthase subunit B	-1.47924	0.397641	-3.72005	0.000199185	0.00568367
L-seryl-tRNA(Sec) selenium transferase	-2.35996	0.634291	-3.72062	0.000198732	0.00568367
MULTISPECIES: DUF4858 domain-containing protein	-5.19725	1.39946	-3.71376	0.000204205	0.00581083
D-galactosyl-beta-1-3-N-acetyl-D-hexosamine phosphorylase	1.57344	0.423997	3.71098	0.000206459	0.00585878
TrkA family potassium uptake protein	-2.23827	0.604296	-3.70393	0.000212285	0.00600755
peptide chain release factor H	2.88268	0.779394	3.69861	0.000216779	0.00611793
leucyl aminopeptidase	-1.47722	0.400073	-3.69238	0.000222163	0.00625274
MULTISPECIES: alpha-mannosidase	-2.84643	0.771932	-3.68742	0.000226542	0.00634134
NAD+ synthase	-3.96141	1.07427	-3.68753	0.000226444	0.00634134
RNA polymerase sigma factor RpoH	-5.23182	1.41981	-3.68488	0.00022881	0.00638746
D-xylose transporter XylE	-2.41182	0.654981	-3.68227	0.000231162	0.00643569
ATP synthase F1, epsilon subunit	-5.23786	1.42424	-3.67764	0.000235401	0.00653602
molydopterin dinucleotide-binding region	-5.75685	1.56662	-3.6747	0.000238126	0.00659392
MULTISPECIES: sulfite reductase subunit C	1.84203	0.502766	3.6638	0.000248499	0.00686271
MULTISPECIES: electron transport complex, rnfabcdge type, D subunit	-2.14243	0.584913	-3.66282	0.000249458	0.00687077
rSAM-modified peptide	-3.07784	0.842643	-3.6526	0.000259603	0.00713113
selenocysteine-specific translation factor	-2.49216	0.683435	-3.64652	0.000265815	0.00728235
His-Xaa-Ser system radical SAM maturase HxsC	-2.3233	0.638018	-3.64144	0.00027112	0.00740797
MULTISPECIES: type IA DNA topoisomerase	-2.00294	0.550845	-3.63613	0.000276764	0.00754217
ferredoxin--nitrite reductase	-1.61082	0.443765	-3.62989	0.00028354	0.00759543
SusD/RagB family nutrient-binding outer membrane lipoprotein, partial	-2.3865	0.657436	-3.63001	0.000283415	0.00759543
cell wall anchor protein, partial	-6.13033	1.68877	-3.63006	0.000283353	0.00759543
NADH dehydrogenase subunit D	-1.4936	0.411508	-3.62958	0.000283879	0.00759543
MULTISPECIES: aliphatic sulfonates ABC transporter substrate-binding protein	2.9623	0.815453	3.6327	0.000280467	0.00759543
acriflavine resistance protein B	-3.21853	0.886446	-3.63082	0.000282518	0.00759543
toxin MazF	4.45639	1.22694	3.6321	0.000281123	0.00759543
acid-soluble spore protein	-1.99102	0.55019	-3.61878	0.000295991	0.00789225
ClpXP protease specificity-enhancing factor	-4.47852	1.23773	-3.61833	0.000296505	0.00789225
V-type ATP synthase subunit B, partial	1.37921	0.381469	3.61553	0.000299733	0.00795761
MULTISPECIES: hypothetical protein, partial	-1.79031	0.495518	-3.61302	0.000302655	0.00801451
DUF305 domain-containing protein	1.48678	0.411766	3.61073	0.000305331	0.00804783
carbamoylphosphate synthase large subunit	-1.5698	0.434773	-3.61061	0.000305475	0.00804783
fructose-bisphosphate aldolase, partial	-4.41256	1.22422	-3.60439	0.000312883	0.00822196
cell envelope biogenesis protein TonB	-2.02982	0.563676	-3.60104	0.000316949	0.0083076
N(G),N(G)-dimethylarginine dimethylaminohydrolase	-3.34192	0.928672	-3.5986	0.000319935	0.00836459
MULTISPECIES: glycoside hydrolase family 43 protein	3.83239	1.06541	3.59711	0.000321772	0.00839131
MULTISPECIES: altronate dehydratase	-2.2792	0.634688	-3.59105	0.000329349	0.00852929
ribonucleotide-diphosphate reductase subunit beta	-3	0.835447	-3.59089	0.000329546	0.00852929
pilus biosynthesis protein HicB	3.35189	0.933396	3.59107	0.000329324	0.00852929
amino acid permease	-1.39172	0.387731	-3.58941	0.000331432	0.0085566
6-phospho-alpha-glucosidase	1.85332	0.517547	3.58096	0.000342332	0.00875029
LlaJI family restriction endonuclease	-1.9334	0.539787	-3.58179	0.000341249	0.00875029
aminopeptidase, partial	2.09887	0.585935	3.58209	0.000340857	0.00875029
MULTISPECIES: modification methylase	-4.9971	1.39522	-3.58157	0.000341534	0.00875029
periplasmic nitrate reductase large subunit	-5.32525	1.48781	-3.57925	0.000344579	0.00876423
DUF2868 domain-containing protein	-5.05832	1.41316	-3.57944	0.000344334	0.00876423
MULTISPECIES: PTS glucose transporter subunit IIBC	3.21531	0.898664	3.57788	0.000346396	0.00878872
MULTISPECIES: sodium:solute symporter	-2.04467	0.571731	-3.57629	0.00034851	0.00879903
MULTISPECIES: TatD family deoxyribonuclease	-2.75477	0.770267	-3.57639	0.000348371	0.00879903
maltodextrin glucosidase	-1.1392	0.318799	-3.57341	0.000352359	0.00887444
PTS lactose transporter subunit IIC	-2.64692	0.741275	-3.57077	0.000355928	0.00893312
glycosyltransferase, GG-Bacteroidales peptide system protein	-3.77755	1.05802	-3.57041	0.000356423	0.00893312
CDP-diacylglycerol--inositol 3-phosphatidyltransferase	-2.7348	0.766596	-3.56746	0.000360459	0.00901234
cell wall-binding protein	1.40682	0.394581	3.56536	0.000363353	0.00902905
GNAT family acetyltransferase	1.18624	0.332645	3.56609	0.000362349	0.00902905
methanol dehydrogenase	-3.34315	0.937918	-3.56444	0.000364633	0.00902905
type II restriction endonuclease	-1.78681	0.501277	-3.56451	0.000364532	0.00902905
glutamate carboxypeptidase	-2.05467	0.576567	-3.56362	0.000365776	0.00903563
heavy metal-associated domain protein	-3.91417	1.09881	-3.56217	0.000367795	0.0090542
D-glycero-D-manno-heptose 1-phosphate guanosyltransferase	-5.04152	1.41543	-3.56183	0.000368285	0.0090542
MULTISPECIES: DUF2027 domain-containing protein	-2.60535	0.731952	-3.55946	0.000371616	0.00909268
sulfate ABC transporter permease subunit CysW	2.04747	0.575164	3.5598	0.000371137	0.00909268
exodeoxyribonuclease V subunit beta	-5.01577	1.40949	-3.55857	0.000372881	0.00910201
nodulation efficiency protein D (NfeD)	-2.9312	0.824377	-3.55565	0.000377042	0.00918182
2',3'-cyclic-nucleotide 2'-phosphodiesterase	-1.86361	0.524298	-3.55448	0.000378729	0.00920115
MULTISPECIES: YhcH/YjgK/YiaL family protein	-1.54156	0.434094	-3.55121	0.000383467	0.00929433
DUF2294 domain-containing protein	1.69857	0.478516	3.54967	0.000385715	0.00930504
septal ring lytic transglycosylase RlpA family protein	-2.89118	0.814403	-3.55006	0.000385139	0.00930504
glycine reductase subunit ABC	-3.38705	0.954579	-3.54821	0.000387856	0.00933483
RNA-binding protein Hfq	-2.46104	0.69421	-3.5451	0.000392465	0.00942374
orotidine 5'-phosphate decarboxylase	-5.44845	1.53741	-3.54392	0.000394231	0.00944412
MULTISPECIES: phosphoserine transaminase	-1.66651	0.47093	-3.53876	0.000402004	0.009608
ATP-dependent Lon protease	-1.78492	0.504508	-3.53795	0.000403243	0.00961529
ferredoxin, partial	1.55607	0.440277	3.53431	0.000408842	0.00970387
tautomerase	-5.10493	1.44417	-3.53486	0.000407988	0.00970387
spermidine/putrescine ABC transporter ATP-binding protein	1.10474	0.312781	3.532	0.000412427	0.00976645
OmpH	-4.98323	1.41212	-3.5289	0.000417287	0.00985889
replication initiator A domain-containing protein	2.57181	0.728941	3.52815	0.000418473	0.00986428
nitronate monooxygenase	-1.15426	0.327291	-3.52669	0.000420788	0.00989003
lipoate--protein ligase family protein	-1.96181	0.556344	-3.52625	0.000421486	0.00989003
DUF4180 domain-containing protein	1.87224	0.531496	3.52258	0.000427371	0.0100053
butyryl-CoA--acetate CoA-transferase	1.43863	0.409062	3.51689	0.000436627	0.0101989
knotted carbamoyltransferase YgeW	-1.54992	0.441128	-3.51353	0.000442202	0.0103057
zinc-ribbon domain-containing protein	1.54276	0.439335	3.51158	0.000445445	0.0103578
MULTISPECIES: 4-hydroxy-tetrahydrodipicolinate synthase	-1.36545	0.389387	-3.50667	0.000453747	0.0104799
MULTISPECIES: nucleoside kinase	-1.88115	0.536374	-3.50716	0.000452922	0.0104799
MULTISPECIES: DUF552 domain-containing protein	-4.00184	1.14108	-3.50707	0.000453063	0.0104799
ATP F0F1 synthase subunit gamma	-2.09918	0.59889	-3.50511	0.000456415	0.0105051
glucosamine-1-phosphate N-acetyltransferase	-2.25369	0.643021	-3.50484	0.000456875	0.0105051
glutaredoxin	-3.49724	0.998096	-3.50392	0.00045847	0.0105183
elongation factor Ts	0.994567	0.284416	3.49688	0.000470738	0.0107757
oligosaccharide deacetylase	-4.98704	1.42669	-3.49554	0.00047311	0.010806
Ku protein	5.07294	1.45372	3.48963	0.000483688	0.0110232
MULTISPECIES: very short patch repair endonuclease	-2.18808	0.627779	-3.48544	0.000491332	0.0111726
MULTISPECIES: beta-methylgalactoside transporter	1.4272	0.409768	3.48295	0.000495917	0.0112521
DUF4432 domain-containing protein	2.14342	0.616444	3.47708	0.000506906	0.0113932
Fe-S cluster assembly protein SufB	-1.51168	0.434612	-3.47824	0.000504718	0.0113932
MULTISPECIES: DNA polymerase subunit beta	-1.97597	0.56835	-3.47668	0.000507668	0.0113932
chitobiase	-3.00301	0.863521	-3.47764	0.000505854	0.0113932
cysteine ABC transporter ATP-binding protein	2.85202	0.820212	3.47717	0.00050673	0.0113932
anaerobic sulfite reductase subunit A	1.41201	0.406418	3.47428	0.000512232	0.0114458
MULTISPECIES: ribbon-helix-helix protein, CopG family	-1.91709	0.551709	-3.47481	0.000511206	0.0114458
cytochrome D ubiquinol oxidase subunit II	-2.20122	0.633699	-3.4736	0.000513525	0.0114498
CDP-6-deoxy-L-threo-D-glycero-4-hexulose-3-dehydrase reductase	-4.84322	1.39488	-3.47214	0.000516332	0.0114875
MULTISPECIES: uracil-DNA glycosylase	-1.58463	0.456755	-3.46932	0.000521777	0.0115837
MULTISPECIES: DUF3244 domain-containing protein	-3.51612	1.01414	-3.46708	0.000526143	0.0116555
inositol phosphorylceramide synthase	-2.12278	0.612542	-3.46553	0.000529197	0.0116729
DUF1566 domain-containing protein	-4.51587	1.303	-3.46575	0.000528746	0.0116729
uronate isomerase	1.24672	0.360119	3.46198	0.000536222	0.0118026
glutamate N-acetyltransferase/amino-acid acetyltransferase	1.48225	0.428266	3.46105	0.000538067	0.011818
putative addiction module antidote protein	-5.19384	1.5021	-3.45772	0.000544767	0.0119397
hyaluronidase	-2.46163	0.712546	-3.4547	0.000550902	0.0119976
endo-beta-N-acetylglucosaminidase, partial	-3.90652	1.13047	-3.45565	0.00054897	0.0119976
MULTISPECIES: 8-oxo-dGTP diphosphatase	2.15772	0.624483	3.45521	0.000549868	0.0119976
6-bladed beta-propeller	-1.95227	0.565301	-3.4535	0.000553359	0.0120256
anaerobic sulfite reductase subunit B	1.48762	0.431004	3.45153	0.00055741	0.0120837
MULTISPECIES: leucyl aminopeptidase	-1.9521	0.565652	-3.45107	0.000558377	0.0120837
serine protease	-1.1884	0.344484	-3.44981	0.000560985	0.0121092
patatin	-1.70681	0.494819	-3.44936	0.000561909	0.0121092
ADP-ribosylglycohydrolase family protein	1.49894	0.434885	3.44675	0.00056737	0.0122014
4-nitrophenylphosphatase	-2.99563	0.870174	-3.44257	0.000576223	0.0123469
perosamine synthetase	-4.11817	1.1963	-3.44242	0.000576531	0.0123469
lysine--tRNA ligase	0.8675	0.252306	3.43829	0.000585404	0.0125109
protein-tyrosine kinase	1.33173	0.387847	3.43365	0.00059551	0.0127005
pilus assembly protein PilY, partial	-4.90003	1.43236	-3.42095	0.000624037	0.0132814
MULTISPECIES: ClC family H(+)/Cl(-) exchange transporter	-2.12968	0.622929	-3.41882	0.000628933	0.013358
cytochrome C oxidase assembly protein	-2.62742	0.769624	-3.4139	0.000640409	0.0135738
flagellar brake protein	1.21124	0.355129	3.4107	0.000647971	0.0137029
3-dehydroquinate synthase, partial	3.62576	1.06321	3.4102	0.000649161	0.0137029
bifunctional phosphoglycerate kinase/triose-phosphate isomerase	-4.93228	1.44864	-3.40478	0.000662183	0.0139492
MULTISPECIES: BatA protein	-2.63936	0.776344	-3.39973	0.000674515	0.0141799
pyrimidine permease	-4.86901	1.4329	-3.398	0.000678793	0.0142408
DUF3696 domain-containing protein	1.38617	0.408131	3.39639	0.0006828	0.0142668
cyd operon protein YbgE	-4.81092	1.4163	-3.39682	0.00068175	0.0142668
DUF624 domain-containing protein	1.16486	0.343134	3.39477	0.000686851	0.0143224
iron-sulfur cluster insertion protein ErpA	-4.97168	1.46677	-3.38954	0.000700109	0.0145693
MULTISPECIES: indolepyruvate ferredoxin oxidoreductase	-2.35634	0.695546	-3.38776	0.000704668	0.0146052
glutamine-synthetase adenylyltransferase	-4.90506	1.44784	-3.38784	0.000704442	0.0146052
DUF4367 domain-containing protein	1.68402	0.497277	3.38649	0.000707926	0.0146139
UPF0182 family protein	-4.83007	1.42614	-3.38681	0.000707109	0.0146139
undecaprenyl/decaprenyl-phosphate alpha-N-acetylglucosaminyl 1-phosphate transferase	-1.15749	0.342259	-3.3819	0.000719865	0.0147371
RelB/DinJ family addiction module antitoxin	2.56678	0.758905	3.38221	0.000719045	0.0147371
primosomal replication protein N	-2.31009	0.683152	-3.38152	0.000720855	0.0147371
heme d1 biosynthesis radical SAM protein NirJ2	-4.75653	1.40665	-3.38145	0.000721044	0.0147371
cytochrome b subunit of formate dehydrogenase	-4.92856	1.45704	-3.38259	0.00071805	0.0147371
antibiotic biosynthesis monooxygenase	-1.55802	0.461341	-3.37716	0.000732387	0.0149392
protein translocase subunit SecF	1.43426	0.425122	3.37375	0.000741505	0.0150953
MULTISPECIES: iron ABC transporter substrate-binding protein	1.72997	0.513093	3.37165	0.000747188	0.0151492
SusC/RagA family TonB-linked outer membrane protein, partial	-1.85981	0.551723	-3.37092	0.000749173	0.0151492
virulence protein E	-2.74064	0.813229	-3.37006	0.000751506	0.0151492
MULTISPECIES: DUF3316 domain-containing protein	-2.50442	0.743067	-3.37038	0.000750643	0.0151492
histidine acid phosphatase	-2.60102	0.771767	-3.37022	0.000751086	0.0151492
spore cortex biosynthesis protein YabQ	1.98044	0.588079	3.36764	0.000758151	0.0152501
LPS export ABC transporter permease LptF	-4.3845	1.30214	-3.36716	0.000759472	0.0152501
peptidoglycan N-acetylglucosamine deacetylase A	1.52835	0.454236	3.36466	0.000766378	0.0153589
L-threonine 3-dehydrogenase	1.25984	0.374599	3.36316	0.000770559	0.0153828
macrolide ABC transporter permease	1.94117	0.577138	3.36344	0.000769771	0.0153828
peptidase S11	1.51076	0.449598	3.36024	0.000778759	0.0154865
MULTISPECIES: catabolite control protein A	-3.73324	1.11097	-3.36036	0.000778421	0.0154865
MULTISPECIES: sigma-70 family RNA polymerase sigma factor	-1.58435	0.472081	-3.3561	0.000790508	0.0156296
preprotein translocase subunit SecD	1.18234	0.352234	3.35669	0.000788823	0.0156296
type I-E CRISPR-associated protein Cas7/Cse4/CasC	-2.10035	0.62579	-3.35632	0.000789878	0.0156296
PTS N-acetylglucosamine transporter subunit IIBC	1.60851	0.479686	3.35326	0.000798642	0.01573
multidrug efflux pump protein	-2.27056	0.677034	-3.35369	0.000797416	0.01573
aquaporin	-2.05266	0.612755	-3.34989	0.000808445	0.0158927
carbohydrate esterase	-3.47858	1.03884	-3.34852	0.000812432	0.0159407
MULTISPECIES: RNA polymerase sigma factor	-1.87509	0.560079	-3.3479	0.000814276	0.0159465
MULTISPECIES: AraC family transcriptional regulator	-1.87766	0.561644	-3.34315	0.000828317	0.0160991
transporter anaerobic C4-dicarboxylate uptake family	-2.54172	0.760183	-3.34356	0.000827112	0.0160991
nucleoside-diphosphate sugar epimerase	1.0917	0.326449	3.34416	0.000825329	0.0160991
choline trimethylamine-lyase	-4.82768	1.44396	-3.34335	0.000827735	0.0160991
MULTISPECIES: peptidoglycan endopeptidase	-2.19718	0.657327	-3.34259	0.00082999	0.0161012
toxin-antitoxin system, antitoxin component, AbrB family	-4.80832	1.43932	-3.34069	0.000835717	0.0161818
MULTISPECIES: AMP nucleosidase	-1.97709	0.592495	-3.3369	0.000847197	0.0163605
LemA family protein, partial	-2.50935	0.75207	-3.33659	0.000848121	0.0163605
sporulation protein YabP	1.34102	0.402272	3.33362	0.000857243	0.016469
MULTISPECIES: NADH:ubiquinone reductase (Na(+)-transporting) subunit E	-2.25592	0.67674	-3.33352	0.00085756	0.016469
class D sortase	-3.21891	0.965714	-3.3332	0.000858545	0.016469
NADH peroxidase, partial	-4.8064	1.44375	-3.3291	0.000871276	0.0166822
GTP-sensing pleiotropic transcriptional regulator CodY	1.19457	0.359096	3.32661	0.000879108	0.0167759
toxin RelE	-1.70448	0.512394	-3.3265	0.000879429	0.0167759
MULTISPECIES: glycosyltransferase family 4 protein	-1.83198	0.552067	-3.3184	0.000905353	0.0172291
ethanolamine utilization protein EutM	-3.53129	1.06427	-3.31804	0.000906528	0.0172291
MULTISPECIES: oligoendopeptidase F	-2.40984	0.726677	-3.31625	0.000912345	0.0173077
MULTISPECIES: Na+-dependent phosphate transporter	-1.79809	0.542538	-3.31421	0.000919027	0.0174024
DUF3798 domain-containing protein	1.14043	0.344291	3.31239	0.00092502	0.0174837
glutamine--scyllo-inositol aminotransferase	-2.34051	0.70678	-3.31152	0.000927907	0.0175062
DUF2339 domain-containing protein	-2.32154	0.701213	-3.31074	0.000930484	0.0175227
protein TolA	-4.44992	1.34432	-3.31017	0.000932386	0.0175265
MULTISPECIES: nicotinamide riboside transporter PnuC	-2.21722	0.670271	-3.30795	0.000939831	0.0176343
phosphogluconate dehydrogenase (NADP(+)-dependent, decarboxylating)	-1.64457	0.497315	-3.30689	0.000943379	0.0176366
exonuclease DNA polymerase III epsilon subunit	1.51503	0.45813	3.30699	0.000943045	0.0176366
MULTISPECIES: ribose-phosphate pyrophosphokinase	-1.50409	0.455047	-3.30535	0.000948569	0.0177015
MULTISPECIES: RpiR family transcriptional regulator	-2.08406	0.630659	-3.30458	0.000951191	0.0177183
vitamin B12 receptor	-1.97972	0.599654	-3.30144	0.000961893	0.0178853
lactaldehyde reductase	1.38074	0.418396	3.30007	0.000966592	0.0179403
DUF3482 domain-containing protein	-4.78856	1.45289	-3.2959	0.000981083	0.0181765
S-layer domain-containing protein	-1.95018	0.591948	-3.29451	0.000985933	0.0182198
competence protein ComF	2.18862	0.664381	3.29422	0.000986955	0.0182198
MULTISPECIES: PspC domain-containing protein	-2.14172	0.651248	-3.28864	0.00100672	0.0185515
2,6-beta-D-fructofuranosidase	-2.09652	0.637911	-3.28654	0.00101425	0.0186309
ATPase (AAA+ superfamily)	3.04932	0.92785	3.28643	0.00101465	0.0186309
tRNA methyltransferase, partial	-2.65835	0.809358	-3.28452	0.00102157	0.0187245
helix-turn-helix transcriptional regulator	-1.53792	0.468905	-3.27981	0.00103876	0.0190059
polysaccharide lyase	-2.553	0.77877	-3.27824	0.00104456	0.0190781
CMP-N-acetylneuraminic acid synthetase	2.13836	0.652651	3.27642	0.00105133	0.0191676
PTS glucose transporter subunit IIBC	1.87828	0.573675	3.27411	0.00105994	0.0192905
AcrB/AcrD/AcrF family protein	-1.32262	0.404133	-3.27274	0.0010651	0.0193503
cyclic pyranopterin monophosphate synthase MoaC	-1.53022	0.46788	-3.27054	0.00107343	0.0194672
dimethylsulfoxide reductase, chain B	-2.66902	0.817092	-3.26648	0.00108894	0.0197138
MULTISPECIES: potassium transporter Kup	-4.56819	1.39958	-3.26398	0.0010986	0.0198538
sulfate ABC transporter substrate-binding protein	1.61196	0.494095	3.26246	0.00110452	0.0199258
sulfite reductase subunit C	1.32401	0.406226	3.2593	0.00111688	0.019974
DUF1934 domain-containing protein	1.00511	0.308204	3.26118	0.0011095	0.019974
MULTISPECIES: DUF2992 domain-containing protein	-2.39239	0.733784	-3.26034	0.00111277	0.019974
c-type cytochrome biogenesis protein CcmF	-4.84939	1.48767	-3.25973	0.00111517	0.019974
endo-1,4-D-glucanase	-4.72708	1.45001	-3.26002	0.00111404	0.019974
putative alpha-1,2-mannosidase	-2.30524	0.707597	-3.25785	0.0011226	0.0200132
folate-binding protein	-4.18204	1.28372	-3.25776	0.00112296	0.0200132
methionine--tRNA ligase	0.773783	0.237564	3.25715	0.00112536	0.0200213
50S ribosomal protein L21	0.95758	0.294292	3.25385	0.00113854	0.0201774
RecQ family ATP-dependent DNA helicase	-1.10555	0.339806	-3.25348	0.00114001	0.0201774
Fe(2+)-trafficking protein	-4.96416	1.52544	-3.25425	0.0011369	0.0201774
3-hydroxybutyryl-CoA dehydratase	1.15276	0.354726	3.24971	0.00115525	0.020377
nucleoside permease	-1.83514	0.564656	-3.25002	0.00115398	0.020377
DUF4923 domain-containing protein	-2.49668	0.768619	-3.24827	0.0011611	0.0204295
myo-inositol 2-dehydrogenase	4.08318	1.25714	3.248	0.00116219	0.0204295
MULTISPECIES: glutamine--fructose-6-phosphate aminotransferase	-1.02046	0.314354	-3.24623	0.00116945	0.0204872
50S rRNA methyltransferase	-1.67801	0.516852	-3.2466	0.00116791	0.0204872
GxxExxY protein	-4.72049	1.45707	-3.23972	0.00119648	0.0209252
cysteine protease	2.24105	0.691877	3.23908	0.00119914	0.0209362
molybdopterin oxidoreductase	-1.42102	0.439062	-3.23649	0.0012101	0.0210918
Ni/Fe hydrogenase subunit alpha	-4.75351	1.4692	-3.23544	0.00121455	0.0211336
membrane protein insertase	1.05355	0.325972	3.23204	0.0012291	0.0213411
MULTISPECIES: sigma-54 modulation protein	-3.71006	1.14803	-3.23169	0.00123062	0.0213411
MULTISPECIES: DUF2815 domain-containing protein	4.12936	1.27801	3.23109	0.00123318	0.0213495
ketol-acid reductoisomerase	1.0591	0.327923	3.22972	0.00123909	0.021416
addiction module killer protein	-4.72434	1.46317	-3.22884	0.00124295	0.0214467
six-hairpin glycosidase	-1.70045	0.526871	-3.22744	0.00124901	0.0214866
peptidoglycan-associated lipoprotein	-4.71698	1.46157	-3.22735	0.00124944	0.0214866
MULTISPECIES: pyruvate carboxylase subunit B	-1.74012	0.540231	-3.22106	0.00127718	0.0218541
MULTISPECIES: xanthan lyase	-2.49732	0.77524	-3.22135	0.00127588	0.0218541
type I-B CRISPR-associated protein Cas5	-3.23294	1.00347	-3.22177	0.00127401	0.0218541
MULTISPECIES: cold-shock protein	0.988883	0.307156	3.21948	0.00128425	0.0219024
MULTISPECIES: copper resistance protein NlpE	-2.47638	0.769171	-3.21955	0.00128393	0.0219024
MULTISPECIES: SOS mutagenesis and repair protein UmuC	3.85128	1.19683	3.21791	0.0012913	0.0219862
sodium pump decarboxylase gamma subunit	1.49257	0.464171	3.21556	0.0013019	0.0220395
TetR/AcrR family transcriptional regulator, partial	4.78512	1.48779	3.21625	0.00129875	0.0220395
MULTISPECIES: anaerobic glycerol-3-phosphate dehydrogenase subunit A	-4.26662	1.32696	-3.21532	0.00130298	0.0220395
anaerobic glycerol-3-phosphate dehydrogenase subunit B	-4.88143	1.51772	-3.21629	0.00129858	0.0220395
DUF3387 domain-containing protein	3.31863	1.03238	3.21455	0.00130648	0.0220623
1,4-alpha-glucan branching enzyme, partial	2.29689	0.715146	3.21177	0.00131919	0.0222406
putative RNA polymerase sigma factor	-3.65356	1.13775	-3.21123	0.00132168	0.0222461
spermidine/putrescine ABC transporter permease	1.06332	0.331437	3.20821	0.00133565	0.0224445
Hsp20/alpha crystallin family protein	-1.84792	0.576177	-3.20721	0.0013403	0.0224725
DNA sulfur modification protein DndD	1.73525	0.541096	3.20691	0.00134168	0.0224725
MULTISPECIES: RIP metalloprotease RseP	-1.93251	0.60324	-3.20354	0.00135747	0.0226694
MULTISPECIES: phage terminase large subunit PBSX family	5.14538	1.60619	3.20347	0.00135783	0.0226694
fumarylpyruvate hydrolase	-4.66425	1.45668	-3.20197	0.00136491	0.0227507
MULTISPECIES: NADPH-dependent oxidoreductase	-1.92747	0.602081	-3.20135	0.00136786	0.022763
electron transport complex, rnfabcdge type, B subunit	1.14991	0.359338	3.20008	0.00137389	0.0228026
MULTISPECIES: purine-nucleoside phosphorylase	-0.941673	0.294357	-3.19908	0.00137865	0.0228026
DUF3078 domain-containing protein	-2.75733	0.862047	-3.19859	0.00138104	0.0228026
Lsa family ABC-F type ribosomal protection protein	1.39407	0.435848	3.19853	0.00138131	0.0228026
DUF2721 domain-containing protein	-2.0381	0.637089	-3.19908	0.00137866	0.0228026
endo-beta-N-acetylglucosaminidase	-2.04484	0.639622	-3.19695	0.00138889	0.0228632
sensor domain-containing diguanylate cyclase	1.06955	0.33457	3.19678	0.00138969	0.0228632
MULTISPECIES: lipoprotein signal peptidase	-1.89263	0.592189	-3.19599	0.00139351	0.0228632
group II intron reverse transcriptase/maturase, partial	2.92403	0.915057	3.19546	0.00139607	0.0228632
DUF1902 domain-containing protein	1.7682	0.553329	3.19557	0.00139557	0.0228632
carboxysome structural protein EutM	-5.59531	1.75187	-3.19391	0.0014036	0.0229499
MULTISPECIES: Arc family DNA binding domain-containing protein	2.21479	0.69404	3.19116	0.00141704	0.0231329
glycoside hydrolase family 3	-1.71887	0.539229	-3.18764	0.00143438	0.023379
DUF3784 domain-containing protein	1.3681	0.429441	3.18577	0.00144371	0.0234568
nitrate reductase gamma subunit	-5.59705	1.75675	-3.18603	0.0014424	0.0234568
protein phosphatase 2C domain-containing protein	-2.14896	0.675315	-3.18215	0.00146184	0.0236768
putative metalloendopeptidase	-1.85174	0.581906	-3.1822	0.00146162	0.0236768
sensor histidine kinase, partial	-2.01112	0.632164	-3.18132	0.00146607	0.023708
formate dehydrogenase accessory protein FdhE	-4.36378	1.37209	-3.18038	0.00147082	0.0237475
multidrug efflux RND transporter permease subunit	-1.34295	0.422447	-3.17897	0.00147799	0.0238259
TRAP transporter substrate-binding protein	1.5723	0.494847	3.17735	0.00148629	0.0239223
MotA/TolQ/ExbB proton channel family protein	-1.32071	0.41578	-3.17646	0.00149087	0.0239585
IscS subfamily cysteine desulfurase	-2.3663	0.745058	-3.176	0.00149322	0.023959
PTS sugar transporter	2.28198	0.720028	3.1693	0.00152807	0.02448
flagellar hook-associated protein 3	1.30168	0.411157	3.16589	0.0015461	0.0246539
anaerobic C4-dicarboxylate uptake (Dcu) family transporter	-2.64011	0.833742	-3.16657	0.00154247	0.0246539
PmbA protein	-4.87821	1.54081	-3.16601	0.00154547	0.0246539
His-Xaa-Ser system radical SAM maturase HxsB	-2.11437	0.668289	-3.16385	0.00155697	0.024776
IstB protein	-4.23377	1.3383	-3.16355	0.00155857	0.024776
DUF5067 domain-containing protein	-1.8088	0.572087	-3.16176	0.00156821	0.0248907
NADH:ubiquinone reductase (Na(+)-transporting) subunit E	-2.35865	0.746191	-3.16092	0.00157272	0.024924
pantothenate permease	-4.64646	1.47021	-3.1604	0.00157552	0.02493
ribosome silencing factor	1.27064	0.40218	3.15938	0.00158105	0.0249791
MULTISPECIES: DUF58 domain-containing protein	-1.38417	0.438432	-3.15708	0.00159355	0.0251381
ribonuclease Y, partial	-1.32824	0.420976	-3.15515	0.00160413	0.0252663
L-fucose:H+ symporter permease	-2.14414	0.679682	-3.15463	0.00160704	0.0252735
DUF2262 domain-containing protein	2.04062	0.64723	3.15286	0.00161681	0.0253884
MULTISPECIES: isochorismate synthase	-1.48151	0.470543	-3.1485	0.00164108	0.0257303
MULTISPECIES: DUF4251 domain-containing protein	-2.04137	0.64901	-3.14536	0.00165884	0.0259692
lysine transporter LysE	-1.86708	0.593686	-3.1449	0.00166146	0.0259707
DtxR family transcriptional regulator	-1.43042	0.45519	-3.14247	0.00167527	0.0261468
MULTISPECIES: aspartate kinase	-1.33272	0.424181	-3.14186	0.00167876	0.0261617
YtxH domain-containing protein	-2.49112	0.793575	-3.13911	0.00169463	0.0263293
MULTISPECIES: UDP-N-acetylmuramate--alanine ligase	-4.57971	1.45881	-3.13934	0.00169327	0.0263293
MULTISPECIES: PTS acetylgalactosamine transporter subunit IID	-3.63913	1.1597	-3.13798	0.00170115	0.026391
hydroxymethylbutenyl pyrophosphate reductase	1.27673	0.406994	3.13697	0.00170706	0.0264031
DUF4297 domain-containing protein	-2.66735	0.850259	-3.13711	0.00170624	0.0264031
MULTISPECIES: DUF1643 domain-containing protein	-4.65922	1.48569	-3.13607	0.00171226	0.0264042
AMP-dependent synthase and ligase	-4.60303	1.46759	-3.13646	0.00171002	0.0264042
dolichol-phosphate mannosyltransferase	-5.13433	1.63772	-3.13505	0.00171826	0.0264572
PIN/TRAM domain-containing protein	-3.08099	0.982975	-3.13436	0.00172232	0.0264801
peptidoglycan-binding protein	-1.5761	0.503285	-3.13162	0.00173844	0.0265956
MULTISPECIES: threonine synthase	-1.38769	0.443164	-3.13133	0.00174017	0.0265956
MULTISPECIES: ATP synthase subunit delta	-1.65576	0.528751	-3.13146	0.00173941	0.0265956
protein kinase	-1.56288	0.499031	-3.13182	0.00173728	0.0265956
MULTISPECIES: zinc-binding protein	1.03942	0.332301	3.12795	0.00176032	0.0268635
MULTISPECIES: DUF4369 domain-containing protein	-1.95194	0.624118	-3.12752	0.00176291	0.0268635
cell division topological specificity factor MinE	1.24813	0.399319	3.12564	0.00177419	0.0269955
ribose 5-phosphate isomerase A	-2.27707	0.728633	-3.12513	0.00177727	0.0270025
hydratase	0.962054	0.307893	3.12463	0.00178026	0.0270081
tol-pal system protein YbgF	-3.85887	1.23532	-3.12378	0.00178542	0.0270278
nigerythrin	-4.65706	1.49095	-3.12355	0.00178681	0.0270278
MULTISPECIES: cytochrome D ubiquinol oxidase subunit II	-2.65403	0.850408	-3.12088	0.00180309	0.0271941
molybdate transport regulator ModE	-4.86795	1.55974	-3.12101	0.00180233	0.0271941
MULTISPECIES: 3'(2'),5'-bisphosphate nucleotidase	-2.10744	0.675379	-3.12038	0.00180619	0.027201
energry transducer TonB	-3.15681	1.01185	-3.11983	0.00180955	0.0272119
sugar (Glycoside-Pentoside-Hexuronide) transporter	2.59785	0.832864	3.11918	0.00181357	0.0272327
NAD(P)-dependent alcohol dehydrogenase	1.40441	0.450417	3.11802	0.0018207	0.0272999
DUF512 domain-containing protein	0.938064	0.301063	3.11584	0.0018342	0.0274065
copper homeostasis protein	-1.86281	0.597818	-3.11601	0.00183316	0.0274065
rotamase	-4.94674	1.58774	-3.11559	0.00183579	0.0274065
DUF3881 domain-containing protein	1.20191	0.385916	3.11445	0.0018429	0.0274728
inositol phosphorylceramide synthase, partial	-2.29489	0.737745	-3.11068	0.00186655	0.0277851
thioether cross-link-forming SCIFF peptide maturase	1.03245	0.332201	3.10791	0.00188413	0.0278143
DUF1735 domain-containing protein	-2.11557	0.680355	-3.1095	0.00187403	0.0278143
protease modulator HflC	1.49677	0.481496	3.10858	0.00187986	0.0278143
DUF523 domain-containing protein	-1.55259	0.499253	-3.10982	0.001872	0.0278143
DUF2490 domain-containing protein	-2.22746	0.716727	-3.10782	0.00188471	0.0278143
HI0074 family nucleotidyltransferase substrate-binding protein	3.49148	1.123	3.10906	0.00187684	0.0278143
choline kinase	1.34612	0.433203	3.10736	0.00188765	0.0278178
PTS lactose transporter subunit IIBC	-3.30764	1.06475	-3.10651	0.00189311	0.0278585
LPXTG-motif protein cell wall anchor domain protein	-1.79589	0.578212	-3.10594	0.00189677	0.0278726
porin family protein	-1.45173	0.467489	-3.10537	0.0019004	0.0278861
MULTISPECIES: phosphate acyltransferase PlsX	-2.09916	0.676109	-3.10476	0.00190432	0.0279038
energy transducer TonB	-2.16961	0.699296	-3.10256	0.00191855	0.0280724
MULTISPECIES: porin	-1.99247	0.642797	-3.09969	0.00193722	0.0282679
beta-galactosidase subunit alpha	2.46999	0.796858	3.09967	0.00193739	0.0282679
MULTISPECIES: homoserine kinase	-2.75373	0.888665	-3.09873	0.00194355	0.0282776
DUF1146 domain-containing protein	-4.61241	1.4883	-3.09912	0.00194098	0.0282776
aliphatic sulfonate ABC transporter	-4.68691	1.51301	-3.09774	0.00195003	0.0283318
sialidase, partial	-5.84571	1.88821	-3.09591	0.00196212	0.0284673
Uma2 family endonuclease	0.914088	0.295405	3.09435	0.00197243	0.0284995
gamma-glutamyl-phosphate reductase	0.994675	0.321452	3.09432	0.00197264	0.0284995
MULTISPECIES: alpha-1 2-mannosidase	-1.96033	0.633455	-3.09466	0.00197042	0.0284995
aerotolerance regulator BatA	-2.42424	0.783743	-3.09315	0.00198041	0.0285717
MULTISPECIES: 23S rRNA pseudouridine(1911/1915/1917) synthase	-2.03299	0.657583	-3.09161	0.00199074	0.0286807
voltage-gated chloride channel protein	-4.90463	1.58729	-3.08993	0.00200203	0.0288029
DUF3284 domain-containing protein	-2.33458	0.756441	-3.08627	0.00202687	0.0291196
KamA family protein	-1.91477	0.620856	-3.08408	0.00204183	0.0292783
polynucleotide adenylyltransferase	1.08754	0.352706	3.08341	0.00204644	0.0292783
anti-sigma factor, partial	-2.3818	0.772398	-3.08365	0.00204477	0.0292783
protein translocase subunit SecDF	0.985795	0.319759	3.08293	0.00204975	0.029285
DnaA regulatory inactivator Hda	-4.62704	1.50197	-3.08066	0.00206546	0.0294685
long-chain fatty acid--CoA ligase	-1.1242	0.365011	-3.0799	0.00207072	0.0295028
citrate (Pro-3S)-lyase subunit beta	-4.20159	1.3644	-3.07943	0.00207394	0.0295078
MULTISPECIES: D,D-heptose 1,7-bisphosphate phosphatase	-4.40372	1.43054	-3.07836	0.00208142	0.0295443
DUF1778 domain-containing protein	-4.65217	1.51131	-3.07824	0.00208224	0.0295443
9-O-acetyl-N-acetylneuraminate esterase	1.53879	0.50019	3.07641	0.00209512	0.0296862
pilus assembly protein HicB	-1.93195	0.62815	-3.07562	0.00210063	0.0297233
MULTISPECIES: Zn-dependent protease	-1.75551	0.571037	-3.07424	0.00211038	0.0298204
ATP-dependent metallopeptidase HflB	1.02791	0.334583	3.07222	0.00212471	0.0299817
ABC-ATPase UvrA	1.05684	0.344202	3.07041	0.00213766	0.0299988
DUF5033 domain-containing protein	-2.02462	0.659321	-3.07076	0.00213512	0.0299988
MULTISPECIES: 30S ribosomal protein S12 methylthiotransferase RimO	-1.38791	0.451928	-3.07109	0.00213277	0.0299988
MULTISPECIES: NTP pyrophosphohydrolase	-2.28503	0.744305	-3.07001	0.00214049	0.0299988
MULTISPECIES: F0F1 ATP synthase subunit gamma	-2.23033	0.726459	-3.07014	0.00213957	0.0299988
hexulose-6-phosphate isomerase	-2.02985	0.662123	-3.06567	0.00217183	0.0303968
MULTISPECIES: integrase	-2.11903	0.69196	-3.06235	0.00219604	0.0305695
phage tail tape measure protein	1.52588	0.498269	3.06237	0.0021959	0.0305695
calcineurin	1.97005	0.643285	3.06248	0.00219512	0.0305695
MULTISPECIES: glucose-6-phosphate dehydrogenase	-2.94567	0.96181	-3.06264	0.00219396	0.0305695
competence protein	1.12454	0.36752	3.05981	0.00221477	0.0307885
lipoyl synthase	-1.23149	0.402684	-3.05821	0.00222663	0.0309117
prolipoprotein diacylglyceryl transferase	0.786593	0.257254	3.05766	0.00223076	0.0309273
nHL repeat containing protein	-3.17589	1.03881	-3.05724	0.00223384	0.0309285
MULTISPECIES: DNA polymerase III, delta' subunit family protein	-1.76309	0.577509	-3.05293	0.00226621	0.0313345
dehydrogenase	-0.97567	0.319815	-3.05073	0.00228285	0.0315223
replication initiation protein	-2.59042	0.849316	-3.05001	0.00228832	0.0315555
5-aminoimidazole-4-carboxamide ribonucleotide transformylase	0.730197	0.239557	3.04811	0.00230282	0.031713
xanthine dehydrogenase	-1.52459	0.500444	-3.04648	0.00231539	0.0318436
phosphomethylpyrimidine synthase	1.6174	0.531248	3.04453	0.00233041	0.0320074
MULTISPECIES: uronate isomerase	-1.63037	0.53563	-3.04383	0.00233588	0.0320399
WXG100 family type VII secretion target	2.03779	0.669757	3.04259	0.00234555	0.0321297
Dak phosphatase	-4.5995	1.51204	-3.04192	0.00235076	0.0321583
large-conductance mechanosensitive channel	-1.51478	0.498117	-3.04101	0.00235788	0.0322128
DUF3823 domain-containing protein	-2.59135	0.852305	-3.04041	0.00236259	0.0322344
MULTISPECIES: DUF3332 domain-containing protein	-1.8605	0.612187	-3.03909	0.00237291	0.0323324
maltose/maltodextrin transport system ATP-binding protein	1.00893	0.332128	3.03777	0.00238332	0.0323887
MULTISPECIES: PTS sugar transporter subunit IIB	-2.18693	0.719832	-3.03812	0.00238061	0.0323887
porin	-1.97111	0.649412	-3.03522	0.00240357	0.0325351
chemotaxis protein	1.00939	0.332477	3.03597	0.00239766	0.0325351
MULTISPECIES: restriction endonuclease MboI	-4.54994	1.49901	-3.0353	0.00240295	0.0325351
DUF1385 domain-containing protein	1.05276	0.34701	3.03381	0.00241487	0.0326452
MULTISPECIES: sulfotransferase	-2.01726	0.665038	-3.0333	0.00241898	0.0326578
N-acetylmuramic acid 6-phosphate etherase	-1.49577	0.493214	-3.0327	0.0024238	0.03268
protein TolQ	-4.52161	1.49245	-3.02966	0.00244831	0.0329674
MULTISPECIES: glycoside hydrolase family 127 protein	-1.27338	0.420526	-3.02807	0.00246124	0.0330982
DNA-binding transcriptional regulator OxyR	-1.82855	0.603967	-3.02757	0.00246528	0.0331093
bifunctional UDP-3-O	-1.68676	0.557259	-3.02689	0.00247084	0.0331408
beta-mannosidase	-1.72258	0.569518	-3.02463	0.0024894	0.0332599
tRNA pseudouridine synthase A	1.13041	0.373727	3.0247	0.00248879	0.0332599
calcium:sodium exchange protein	-5.20553	1.72081	-3.02504	0.00248598	0.0332599
MULTISPECIES: histidine kinase	-1.17979	0.390201	-3.02355	0.00249831	0.0332909
DUF2922 domain-containing protein	-2.62705	0.868972	-3.02317	0.00250142	0.0332909
transcriptional antiterminator, BglG family	5.36716	1.77498	3.02378	0.00249634	0.0332909
PTS sorbose iic component	-5.2759	1.74687	-3.02019	0.00252613	0.0335331
MULTISPECIES: acetyl-CoA hydrolase/transferase	-4.52979	1.49971	-3.02045	0.00252397	0.0335331
apolipoprotein acyltransferase	-2.27829	0.754561	-3.01936	0.00253312	0.0335826
tRNA (cytidine(34)-2'-O)-methyltransferase	1.21885	0.403798	3.01846	0.00254061	0.0336386
MULTISPECIES: Na+/glucose cotransporter	-2.1732	0.720124	-3.01781	0.00254612	0.0336683
ATP phosphoribosyltransferase regulatory subunit	0.942536	0.312418	3.0169	0.00255371	0.0336793
DNA topoisomerase IV subunit B	1.15273	0.382169	3.01627	0.00255908	0.0336793
phosphorylase	-1.26754	0.420305	-3.01577	0.00256331	0.0336793
antitoxin HicB	1.71489	0.568545	3.01628	0.00255901	0.0336793
arsenic transporter	4.84779	1.60747	3.01579	0.00256307	0.0336793
glycine/betaine ABC transporter permease	1.43311	0.475406	3.0145	0.00257407	0.0337551
DUF3298/DUF4163 domain-containing protein	-2.04622	0.678835	-3.01431	0.00257562	0.0337551
nicotinate-nucleotide adenylyltransferase	-1.51267	0.50234	-3.01124	0.0026018	0.0340116
MULTISPECIES: DUF4891 domain-containing protein	-2.41239	0.801108	-3.01132	0.00260115	0.0340116
ribonucleoside-triphosphate reductase	-1.28307	0.426275	-3.00996	0.0026128	0.0341121
carbamoyl-phosphate synthase (glutamine-hydrolyzing) small subunit	-1.61277	0.53594	-3.00923	0.00261911	0.0341512
spore gernimation protein GerQ	-5.32684	1.77164	-3.00673	0.00264079	0.0343903
glycoside hydrolase family 2, partial	-2.4875	0.827697	-3.00533	0.00265296	0.034478
putative surface layer protein	-1.71295	0.569999	-3.00518	0.00265422	0.034478
aldehyde oxidoreductase	-1.70947	0.568925	-3.00473	0.00265817	0.0344859
glutathione ABC transporter ATP-binding protein	-4.55607	1.51701	-3.00333	0.00267044	0.0346015
peptide ABC transporter	1.14655	0.381824	3.00283	0.00267478	0.0346142
BltR family transcriptional regulator	-1.77652	0.592281	-2.99945	0.00270469	0.0349135
iron-dicitrate transporter ATP-binding subunit	-4.25963	1.42002	-2.99969	0.00270251	0.0349135
16S rRNA methyltransferase	-1.51829	0.506457	-2.99786	0.0027188	0.0350518
peptide ABC transporter ATP-binding protein	-0.756251	0.252448	-2.99567	0.00273842	0.0352166
ferredoxin--NADP(+) reductase	1.02857	0.343343	2.99576	0.00273761	0.0352166
alpha-fucosidase	1.64507	0.549468	2.99394	0.00275405	0.0353733
eco57I restriction-modification methylase family protein	-4.58765	1.53259	-2.9934	0.0027589	0.0353916
MULTISPECIES: 1,4-dihydroxy-2-naphthoyl-CoA synthase	-1.71311	0.572391	-2.99291	0.00276336	0.0354046
geranyltranstransferase	-4.63466	1.54979	-2.99051	0.00278514	0.0356394
bifunctional acetaldehyde-CoA/alcohol dehydrogenase, partial	2.44849	0.818931	2.98986	0.00279104	0.0356706
MULTISPECIES: repeat protein	-3.59124	1.20132	-2.98942	0.00279507	0.0356778
peptidase S55	-3.05785	1.02332	-2.98818	0.00280643	0.0357785
peptidase S46	-1.74281	0.583454	-2.98705	0.0028168	0.0358663
LicD family protein	0.913793	0.306147	2.98482	0.00283746	0.0360402
DctP family TRAP transporter solute receptor	2.07276	0.694349	2.98519	0.00283403	0.0360402
MULTISPECIES: DUF5011 domain-containing protein	-5.29241	1.77341	-2.98432	0.00284211	0.0360549
6-phospho-3-hexuloisomerase	-3.23873	1.08602	-2.9822	0.00286185	0.0362607
DUF2075 domain-containing protein	-1.5676	0.525852	-2.98106	0.00287249	0.0363507
RNA 3'-phosphate cyclase	-3.04965	1.02417	-2.97767	0.00290449	0.0367106
cell surface protein SprA	-2.16556	0.727416	-2.97706	0.00291025	0.0367384
peptidase S1 and S6 chymotrypsin/Hap	-4.69826	1.57841	-2.97658	0.00291488	0.0367517
simple sugar transport system substrate-binding protein	1.31322	0.441376	2.97528	0.00292721	0.0368171
23S rRNA pseudouridylate synthase B	-4.48567	1.50752	-2.97553	0.00292481	0.0368171
MULTISPECIES: DUF4129 domain-containing protein	-2.10098	0.706309	-2.97459	0.00293377	0.0368371
MULTISPECIES: ribose-phosphate diphosphokinase	-1.71087	0.575204	-2.97437	0.00293595	0.0368371
tetracycline resistance ribosomal protection protein Tet(W)	4.91336	1.65264	2.97304	0.00294866	0.0369515
MULTISPECIES: CRISPR-associated endoribonuclease Cas6	-5.11846	1.72237	-2.97175	0.00296108	0.0370347
protein-export chaperone SecB	-4.42204	1.4881	-2.9716	0.00296249	0.0370347
MULTISPECIES: HU family DNA-binding protein	-1.52594	0.513718	-2.97039	0.0029742	0.037136
hydrolyase	1.63454	0.550534	2.96901	0.00298761	0.0372463
MULTISPECIES: transcription antitermination factor NusB	-1.27639	0.429945	-2.96874	0.00299027	0.0372463
dimethylargininase	-4.50797	1.5187	-2.9683	0.00299453	0.0372544
MULTISPECIES: type I deoxyribonuclease HsdR	-1.88958	0.636742	-2.96758	0.00300157	0.0372613
MULTISPECIES: cell division protein ZapA	-1.59255	0.536755	-2.96699	0.00300729	0.0372613
ABC-2 transporter permease	0.987544	0.332911	2.96639	0.00301317	0.0372613
gliding motility-associated protein GldE	-1.68805	0.569045	-2.96645	0.00301258	0.0372613
LacI family DNA-binding transcriptional regulator	-3.67359	1.23808	-2.96716	0.00300562	0.0372613
MULTISPECIES: sulfurtransferase TusE	-5.43243	1.83271	-2.96415	0.00303516	0.0374882
DUF4919 domain-containing protein	-2.13212	0.7196	-2.96293	0.00304731	0.0375932
NADH:ubiquinone reductase (Na(+)-transporting) subunit A	-2.44113	0.824626	-2.96029	0.0030735	0.037871
D-lyxose/D-mannose family sugar isomerase	1.81473	0.613438	2.9583	0.0030934	0.0380707
flagellar motor switch protein FliM	1.00653	0.34044	2.95657	0.00311079	0.0382389
MULTISPECIES: stage IV sporulation protein B	-4.78173	1.61831	-2.95477	0.00312898	0.0384168
putative DNA modification/repair radical SAM protein	0.949146	0.321371	2.95343	0.00314269	0.0384708
DUF1097 domain-containing protein	3.17559	1.07529	2.95324	0.00314459	0.0384708
oxygen-independent coproporphyrinogen III oxidase	-4.10087	1.38848	-2.95349	0.00314203	0.0384708
leucine--tRNA ligase	0.8342	0.282545	2.95245	0.00315265	0.038478
inosine 5-monophosphate dehydrogenase	-0.950898	0.322034	-2.95279	0.0031492	0.038478
MULTISPECIES: hemolysin secretion protein D	-1.5117	0.512098	-2.95197	0.0031575	0.0384916
MULTISPECIES: glutathione peroxidase	-2.65238	0.899535	-2.94861	0.00319209	0.0388673
DUF3137 domain-containing protein, partial	-1.88522	0.640033	-2.94551	0.00322421	0.0391861
MutE/EpiE family lantibiotic protection ABC transporter permease subunit	3.25412	1.10499	2.94494	0.00323013	0.0391861
MULTISPECIES: thiazole synthase	-2.12989	0.723166	-2.94523	0.00322713	0.0391861
DUF4489 domain-containing protein	-5.27228	1.79048	-2.94462	0.00323349	0.0391861
copper resistance protein NlpE	-1.31701	0.447473	-2.94322	0.0032482	0.0392719
DUF4007 domain-containing protein	1.41665	0.481316	2.94329	0.00324748	0.0392719
cytochrome b561	-5.00948	1.70241	-2.94257	0.00325497	0.0393077
mannonate dehydratase	1.06938	0.363523	2.94172	0.00326392	0.0393657
DUF4013 domain-containing protein	-4.38924	1.49223	-2.94139	0.00326742	0.0393657
ATP synthase F0 subunit C	-1.95272	0.663999	-2.94084	0.00327319	0.0393891
MULTISPECIES: magnesium and cobalt transport protein CorA	-2.20156	0.74947	-2.93749	0.00330879	0.0397711
DUF883 domain-containing protein	-1.24243	0.423058	-2.93678	0.00331636	0.0398157
MULTISPECIES: DUF4827 domain-containing protein	-1.8843	0.641853	-2.93572	0.00332778	0.0399063
aspartate dehydrogenase	-2.10877	0.719108	-2.93249	0.00336259	0.0402768
MULTISPECIES: ATP-binding protein	-0.931084	0.317767	-2.93009	0.00338865	0.0405419
MULTISPECIES: preprotein translocase SecA	1.89591	0.647201	2.92941	0.00339611	0.0405839
chlorophyll synthesis pathway protein BchC	1.44198	0.492693	2.92673	0.00342542	0.0408867
DNA helicase II	-2.16521	0.739999	-2.92596	0.00343393	0.0409409
MULTISPECIES: camphor resistance protein CrcB	-1.88464	0.644252	-2.92531	0.00344113	0.0409793
DUF438 domain-containing protein	-4.54902	1.55586	-2.9238	0.00345787	0.041131
MULTISPECIES: 30S ribosomal protein S12	0.8525	0.291719	2.92233	0.0034742	0.0412632
MULTISPECIES: amino acid-binding protein	-1.97185	0.674811	-2.92208	0.00347699	0.0412632
sulfate adenylyltransferase subunit CysN	-1.8554	0.635132	-2.92128	0.00348595	0.0412744
lipoprotein-releasing system transmembrane subunit LolC	-4.10668	1.40564	-2.92156	0.00348278	0.0412744
ATP-binding protein, partial	-1.83184	0.627575	-2.91892	0.00351244	0.0415404
MULTISPECIES: methyl-accepting chemotaxis protein	1.01837	0.349429	2.91437	0.00356407	0.0421027
teichoic acid biosynthesis protein F	-3.42881	1.17679	-2.91371	0.00357164	0.0421437
pilus biosynthesis protein	4.68496	1.60839	2.91283	0.00358173	0.0422144
MULTISPECIES: transcriptional repressor	-1.08403	0.372233	-2.91224	0.00358848	0.0422456
phosphoenolpyruvate synthase	-1.28468	0.441215	-2.91168	0.0035949	0.0422729
MULTISPECIES: preprotein translocase subunit SecA	-1.53625	0.527802	-2.91066	0.00360666	0.0423629
MULTISPECIES: propionyl-CoA carboxylase subunit beta	-2.08431	0.716579	-2.9087	0.00362933	0.0425806
MULTISPECIES: gliding motility protein GldN	-2.09036	0.718992	-2.90735	0.00364502	0.0426675
teichoic acid biosynthesis protein TagF	3.07052	1.05602	2.90764	0.00364164	0.0426675
MULTISPECIES: PTS ascorbate transporter subunit IIC	2.95642	1.01797	2.90423	0.00368162	0.043043
protein SanA	-2.54534	0.876525	-2.9039	0.00368546	0.043043
IS4 family transposase	-2.47428	0.852415	-2.90267	0.0037	0.0431444
glycine/betaine ABC transporter substrate-binding protein	2.36727	0.81561	2.90245	0.00370252	0.0431444
MULTISPECIES: myo-inositol 2-dehydrogenase	5.04949	1.74011	2.90182	0.00371002	0.0431829
GTP pyrophosphokinase	0.959109	0.330571	2.90137	0.0037154	0.0431968
MULTISPECIES: DUF1460 domain-containing protein	-1.98013	0.682766	-2.90016	0.00372971	0.0433142
modification methylase	1.42976	0.493179	2.89906	0.00374283	0.0433201
chitinase	1.52622	0.526394	2.89939	0.00373893	0.0433201
Fe-S protein assembly co-chaperone HscB	-3.9983	1.37897	-2.89949	0.00373767	0.0433201
MULTISPECIES: cell envelope biogenesis protein TonB	-2.10527	0.726452	-2.89801	0.0037554	0.0434085
poly(A) polymerase	5.6609	1.95357	2.89772	0.0037589	0.0434085
MULTISPECIES: formyltetrahydrofolate deformylase	-2.20318	0.761164	-2.89449	0.00379777	0.0437721
spore cortex-lytic enzyme	1.88234	0.650341	2.8944	0.00379888	0.0437721
phage repressor protein/antirepressor Ant	2.45549	0.84879	2.89293	0.00381668	0.043928
gluconolactonase	-2.5795	0.892504	-2.89019	0.00385012	0.0442635
MULTISPECIES: K+/H+ antiporter	-2.17077	0.75128	-2.88943	0.00385941	0.0443208
NRAMP family metal ion transporter	-2.05241	0.710551	-2.88847	0.00387121	0.0444069
MULTISPECIES: chorismate synthase	-1.3853	0.479994	-2.88608	0.00390075	0.0445218
exopolysaccharide biosynthesis polyprenyl glycosylphosphotransferase	1.22068	0.422915	2.88634	0.00389748	0.0445218
inosine monophosphate cyclohydrolase	0.892353	0.309068	2.88724	0.00388636	0.0445218
acetyl-CoA decarbonylase/synthase gamma subunit	1.73451	0.6011	2.88556	0.00390717	0.0445218
Tol-Pal system beta propeller repeat protein TolB	-3.604	1.24897	-2.88558	0.00390689	0.0445218
molybdopterin dinucleotide-binding region	-4.41308	1.52924	-2.8858	0.00390418	0.0445218
CCA tRNA nucleotidyltransferase	1.41217	0.489835	2.88295	0.00393969	0.0448428
outer spore coat protein CotE	-4.36181	1.51328	-2.88235	0.00394719	0.0448786
cation/H(+) antiporter	-1.29918	0.451187	-2.87948	0.00398335	0.0452397
RNA-binding protein rbpA	-2.33507	0.811044	-2.87909	0.00398825	0.0452455
MULTISPECIES: sporulation protein YtfJ	-2.10285	0.730835	-2.87732	0.0040107	0.0454502
MULTISPECIES: phosphoenolpyruvate--protein phosphotransferase	-1.91022	0.66479	-2.87343	0.00406046	0.0459635
Clp protease ClpX	2.14389	0.746494	2.87195	0.00407953	0.0461287
ribosome biogenesis GTPase YlqF	0.824446	0.287128	2.87136	0.00408711	0.0461637
YgiQ family radical SAM protein, partial	-4.29333	1.49581	-2.87023	0.00410172	0.0462781
MULTISPECIES: methylmalonyl Co-A mutase-associated GTPase MeaB	-2.15885	0.752565	-2.86866	0.00412211	0.0464572
sensory transducer protein	2.078	0.724687	2.86744	0.00413808	0.0465862
Fe-S protein assembly chaperone HscA	-3.73909	1.30458	-2.86612	0.00415539	0.04673
DUF4369 domain-containing protein	-2.07874	0.725806	-2.86404	0.00418271	0.0469454
AcrB/AcrD/AcrF family protein, partial	-3.04219	1.06223	-2.86397	0.00418366	0.0469454
MULTISPECIES: DUF4286 domain-containing protein	-3.03394	1.05948	-2.86362	0.00418835	0.0469469
MULTISPECIES: stage V sporulation protein S	-4.41997	1.54427	-2.86217	0.00420745	0.0471097
ornithine acetyltransferase	2.12709	0.743712	2.8601	0.00423512	0.0473681
biopolymer transporter ExbD	-1.27977	0.447582	-2.85929	0.00424587	0.0474368
DUF4332 domain-containing protein	-1.48604	0.519912	-2.85825	0.00425988	0.0475081
MULTISPECIES: AIM24 family protein	-2.23837	0.783161	-2.85813	0.00426148	0.0475081
acyl carrier protein	-0.847658	0.296888	-2.85515	0.00430171	0.0479048
colicin V production protein CvpA	-4.35434	1.52557	-2.85424	0.00431398	0.0479895
hexosaminidase	-2.54544	0.892257	-2.85281	0.00433351	0.0481548
MULTISPECIES: 5'-nucleotidase	1.99971	0.70127	2.85155	0.00435063	0.0482929
choline-sulfatase	1.65567	0.580745	2.85094	0.00435901	0.0483339
PEGA domain-containing protein	0.954499	0.3351	2.8484	0.00439398	0.0486692
BlaR1 family beta-lactam sensor/signal transducer	1.05141	0.369238	2.84751	0.0044063	0.0486999
peptidase S51	-2.22866	0.782637	-2.84763	0.00440458	0.0486999
zinc metalloprotease HtpX	-2.58283	0.907155	-2.84717	0.00441094	0.0486999
lipoprotein signal peptidase	-1.09409	0.384375	-2.84643	0.00442128	0.0487196
GTPase HflX, partial	5.05654	1.77649	2.84636	0.00442217	0.0487196
glycerophosphodiester phosphodiesterase	-0.866598	0.304764	-2.8435	0.00446208	0.0490301
methionine ABC transporter permease	1.3866	0.487642	2.84349	0.00446228	0.0490301
MULTISPECIES: cation-translocating P-type ATPase	-1.63101	0.57363	-2.84332	0.00446463	0.0490301
glycerophosphoryl diester phosphodiesterase	1.45122	0.510512	2.84268	0.00447354	0.0490755
histidine-type phosphatase	-1.92051	0.675831	-2.8417	0.00448741	0.0491753
DUF4373 domain-containing protein	2.31025	0.813127	2.84119	0.00449449	0.0492006
UDP-N-acetylglucosamine diphosphorylase	-1.40678	0.495225	-2.84068	0.00450172	0.0492275
MULTISPECIES: vitamin B12 receptor	-4.4389	1.56321	-2.8396	0.00451696	0.0493416
thermonuclease	-4.50676	1.58812	-2.8378	0.0045425	0.0495681
DNA-binding protein, partial	1.47527	0.52004	2.83683	0.00455633	0.0496664
MULTISPECIES: LacI family transcriptional regulator	1.05316	0.371477	2.83506	0.00458171	0.0498902
molybdopterin synthase sulfur carrier subunit	-4.0499	1.42953	-2.83304	0.00461083	0.0501543
UDP-N-acetylmuramoyl-L-alanyl-D-glutamate--L-lysine ligase	2.35089	0.830024	2.83231	0.00462123	0.0501615
MULTISPECIES: DNA repair exonuclease	-4.18557	1.47767	-2.83254	0.00461792	0.0501615
chemotaxis protein CheD	1.01237	0.357596	2.83105	0.0046395	0.0503069
FAD-binding protein	-0.949797	0.335897	-2.82764	0.00468922	0.0507925
MULTISPECIES: DNA recombination/repair protein RecA	1.49465	0.528842	2.82626	0.00470948	0.0509407
cysteine hydrolase	0.987987	0.349643	2.8257	0.00471774	0.0509407
ATP synthase subunit E	-1.58662	0.56146	-2.82589	0.00471498	0.0509407
methionine aminopeptidase	1.00406	0.355727	2.82257	0.00476401	0.0512256
PTS fructose transporter subunit IIA	-1.63847	0.580285	-2.82356	0.0047494	0.0512256
23S rRNA (uracil(1939)-C(5))-methyltransferase RlmD, partial	-1.66275	0.588994	-2.82304	0.00475706	0.0512256
molybdopterin dinucleotide binding domain protein	-4.28954	1.51973	-2.82257	0.004764	0.0512256
flagellar protein export ATPase FliI	0.902906	0.32011	2.82061	0.00479318	0.0514855
MULTISPECIES: RNA-binding protein	-1.83282	0.649948	-2.81995	0.00480319	0.0515392
DUF3232 domain-containing protein	3.15405	1.11868	2.81943	0.00481095	0.0515688
RNB domain-containing ribonuclease	-3.69648	1.3119	-2.81766	0.00483746	0.051799
MULTISPECIES: redoxin	-3.70586	1.31579	-2.81645	0.00485581	0.0519416
3-phosphoserine/phosphohydroxythreonine aminotransferase	1.09624	0.389336	2.81567	0.00486752	0.0520128
2-oxoglutarate dehydrogenase E1 component	-1.25385	0.445557	-2.81412	0.00489109	0.0522105
MULTISPECIES: SIMPL domain-containing protein	-3.77114	1.34063	-2.81295	0.00490886	0.0523459
TrpB-like pyridoxal phosphate-dependent enzyme	1.18448	0.421178	2.81231	0.00491873	0.0523871
MULTISPECIES: peptidase M16	-1.36517	0.485474	-2.81204	0.0049229	0.0523871
peptide deformylase	-0.972353	0.346037	-2.80997	0.0049546	0.0525616
dihydroxyacetone kinase subunit L	1.14487	0.407415	2.81008	0.00495286	0.0525616
MULTISPECIES: nucleoside permease	-1.59072	0.565966	-2.81063	0.00494446	0.0525616
30S ribosomal protein S10	0.772236	0.2749	2.80915	0.00496726	0.0526417
5-formyltetrahydrofolate cyclo-ligase	-0.866483	0.308634	-2.80748	0.00499308	0.052861
MULTISPECIES: tetracycline resistance ribosomal protection protein Tet(Q)	-4.48184	1.59741	-2.80568	0.00502099	0.0531019
ATPase/histidine kinase/DNA gyrase B/HSP90 domain protein	-3.8493	1.37252	-2.80455	0.0050387	0.0532345
MULTISPECIES: pectate lyase	-3.23235	1.15324	-2.80285	0.0050653	0.0534608
MULTISPECIES: polyprenol monophosphomannose synthase	-1.70085	0.607082	-2.80169	0.0050836	0.053599
MULTISPECIES: PAP2 family protein	-4.47099	1.59609	-2.80121	0.00509118	0.053624
ATP-dependent protease, partial	-2.01169	0.718389	-2.80028	0.00510577	0.0537006
cytochrome b6	-2.71651	0.970151	-2.80009	0.00510888	0.0537006
nicotinate-nicotinamide nucleotide adenylyltransferase	0.730425	0.260967	2.79892	0.00512738	0.0538401
FadR family transcriptional regulator	0.95371	0.340853	2.79801	0.00514183	0.0538574
cytosine methyltransferase	-1.49811	0.535454	-2.79783	0.00514471	0.0538574
rubrerythrin family protein, partial	-4.2469	1.51765	-2.79834	0.00513665	0.0538574
30S ribosomal protein S18	0.979026	0.350035	2.79694	0.00515898	0.0538829
MULTISPECIES: cardiolipin synthase	-1.43915	0.514589	-2.79669	0.00516284	0.0538829
dTDP-glucose pyrophosphorylase	1.56314	0.558899	2.79682	0.00516083	0.0538829
PucR family transcriptional regulator	1.26238	0.451511	2.79591	0.00517539	0.0539591
cAMP-binding protein	-1.68027	0.60152	-2.79337	0.00521622	0.0543299
DUF349 domain-containing protein	-1.80202	0.645423	-2.792	0.00523829	0.0544497
MULTISPECIES: secretion protein	-4.34248	1.55532	-2.79201	0.00523814	0.0544497
MULTISPECIES: G5 domain protein	-1.51497	0.542694	-2.79157	0.0052453	0.0544675
MTA/SAH nucleosidase	-1.38198	0.495124	-2.79118	0.00525159	0.0544779
DNA-directed RNA polymerase subunit beta'	0.73491	0.26334	2.79073	0.00525898	0.0544997
triose-phosphate isomerase	0.753479	0.270162	2.78899	0.0052873	0.0547382
MULTISPECIES: DUF4488 domain-containing protein	-2.40912	0.864014	-2.78829	0.00529876	0.0548017
50S ribosomal protein L36	1.17601	0.422149	2.78577	0.00534011	0.055174
MULTISPECIES: imidazole glycerol phosphate synthase subunit HisH	-1.71258	0.615062	-2.78439	0.0053628	0.0553529
MULTISPECIES: NRAMP family metal ion transporter	-1.63038	0.585692	-2.78368	0.00537453	0.0554185
C4-dicarboxylate ABC transporter	-1.06449	0.382508	-2.78291	0.00538735	0.0554951
16S rRNA maturation RNase YbeY	1.08495	0.390011	2.78183	0.00540527	0.055624
fatty acid-binding protein DegV	0.742927	0.267223	2.78018	0.00543292	0.0558528
dimethylamine corrinoid protein 3	-4.97819	1.79114	-2.77934	0.00544691	0.0559408
MULTISPECIES: NADH-quinone oxidoreductase subunit K	-1.82607	0.657469	-2.77742	0.00547929	0.0561613
NlpC/P60 family protein	1.62282	0.584284	2.77744	0.00547884	0.0561613
NADH:ubiquinone reductase (Na(+)-transporting) subunit D	-1.9574	0.704862	-2.777	0.00548634	0.0561777
lipoate--protein ligase	-1.30841	0.471327	-2.77601	0.00550308	0.0562932
mannose-6-phosphate isomerase	-0.851785	0.306963	-2.77487	0.0055223	0.0563046
MULTISPECIES: D-alanine--D-alanine ligase	-1.38753	0.500245	-2.77369	0.00554246	0.0563046
UDP-N-acetylglucosamine diphosphorylase/glucosamine-1-phosphate N-acetyltransferase	-1.13638	0.409662	-2.77394	0.00553822	0.0563046
sulfate ABC transporter permease subunit CysT	1.75132	0.631275	2.77426	0.00553277	0.0563046
hydroxymethylglutaryl-CoA synthase	-1.51007	0.544304	-2.77432	0.00553177	0.0563046
translation repressor RelE	-1.74512	0.629007	-2.77441	0.00553022	0.0563046
serine-type D-Ala-D-Ala carboxypeptidase	-1.78556	0.643553	-2.77453	0.00552808	0.0563046
flagellar biosynthetic protein FliR	0.917067	0.330754	2.77265	0.00556012	0.0563174
polysaccharide biosynthesis protein GumN	1.76634	0.636975	2.77302	0.00555394	0.0563174
family 4 glycosyl hydrolase	4.53198	1.63446	2.77277	0.00555809	0.0563174
GHKL domain-containing protein	1.14966	0.41473	2.77208	0.00557	0.0563538
protease modulator HflK	-3.01224	1.08674	-2.7718	0.00557465	0.0563538
MULTISPECIES: flagellar basal body rod protein FlgC	1.35603	0.489773	2.76869	0.00562815	0.0568388
MULTISPECIES: thiol:disulfide interchange protein	-1.88907	0.682555	-2.76765	0.00564628	0.056966
competence/damage-inducible protein A	0.802335	0.290164	2.7651	0.00569048	0.057188
selenium-binding protein	-1.46717	0.530512	-2.76558	0.0056822	0.057188
DNA/RNA non-specific endonuclease	-1.69231	0.612021	-2.76513	0.00569008	0.057188
chaperonin	-2.47594	0.895402	-2.76517	0.00568935	0.057188
menaquinol oxidoreductase	-7.0704	2.55749	-2.76459	0.00569945	0.0572222
hemolysin III	-1.57352	0.569329	-2.76381	0.00571309	0.0572476
MULTISPECIES: 2-oxoglutarate oxidoreductase	-1.40949	0.509975	-2.76385	0.00571239	0.0572476
Na(+)-translocating NADH-quinone reductase subunit A	-2.00006	0.724184	-2.76182	0.00574801	0.0575415
pyruvate, phosphate dikinase	0.807202	0.292434	2.76029	0.00577501	0.0577557
type II toxin-antitoxin system HicB family antitoxin	1.01422	0.367493	2.75983	0.00578319	0.0577695
aminobenzoyl-glutamate transporter	-1.43331	0.519393	-2.75958	0.0057876	0.0577695
DUF2764 domain-containing protein	-1.97816	0.716919	-2.75926	0.00579329	0.0577703
3'(2'),5'-bisphosphate nucleotidase	-1.80655	0.654817	-2.75887	0.00580024	0.0577836
spore envelope protein	-4.35549	1.58068	-2.75545	0.00586116	0.0583341
IS200/IS605 family transposase	1.92248	0.698245	2.75329	0.00589988	0.0586628
DUF4286 domain-containing protein	-2.04674	0.743488	-2.75289	0.00590724	0.0586793
CAAX protease	-1.60477	0.583061	-2.75231	0.00591759	0.0587256
L-arabinose isomerase	-0.897257	0.326093	-2.75153	0.00593172	0.0588091
nucleoid-associated protein, YbaB/EbfC family	0.961385	0.349655	2.74953	0.00596813	0.0590668
sucrose operon repressor ScrR	-4.34316	1.57964	-2.74947	0.00596919	0.0590668
MULTISPECIES: 16S rRNA (uracil(1498)-N(3))-methyltransferase	-2.13818	0.77781	-2.74897	0.0059782	0.0590992
polya polymerase	0.929872	0.338389	2.74793	0.00599723	0.0592107
cytochrome C biogenesis protein	-1.72712	0.628563	-2.74773	0.00600097	0.0592107
ATPase AAA family	-3.83756	1.39686	-2.74728	0.00600919	0.0592351
right-handed parallel beta-helix repeat-containing protein	-1.52939	0.556994	-2.74579	0.00603656	0.059448
Na+-transporting NADH:ubiquinone oxidoreductase subunit G	-2.14573	0.782644	-2.74164	0.00611324	0.0601457
DUF499 domain-containing protein	2.1269	0.776013	2.7408	0.00612894	0.0602425
pyridoxal-5'-phosphate-dependent protein subunit beta	-1.81383	0.662124	-2.73941	0.00615504	0.0604414
MULTISPECIES: transcriptional regulator	-0.846237	0.309097	-2.73777	0.00618577	0.0606102
L-glutamate gamma-semialdehyde dehydrogenase	2.16595	0.791469	2.73661	0.00620752	0.0606102
membrane protein, partial	2.71067	0.990435	2.73685	0.00620302	0.0606102
IS982 family transposase	-3.07067	1.122	-2.73678	0.00620446	0.0606102
MULTISPECIES: PucR family transcriptional regulator	-4.82683	1.76322	-2.73751	0.00619063	0.0606102
signal protein	-3.98353	1.45548	-2.73693	0.00620157	0.0606102
MULTISPECIES: protein jag	1.62848	0.595266	2.73572	0.00622446	0.0607179
WecB/TagA/CpsF family glycosyl transferase	1.6296	0.595937	2.73452	0.00624714	0.0608815
ribose-phosphate pyrophosphokinase	-0.933831	0.341578	-2.73388	0.00625936	0.0609429
transcription termination/antitermination protein NusG	1.03664	0.379611	2.73079	0.00631825	0.0614461
MULTISPECIES: xanthine dehydrogenase FAD-binding subunit XdhB	-2.97759	1.09048	-2.73054	0.00632297	0.0614461
LlaJI restriction endonuclease	-1.41787	0.519373	-2.72996	0.00633412	0.0614863
DUF493 domain-containing protein	-4.33879	1.58947	-2.72971	0.00633904	0.0614863
lipopolysaccharide heptosyltransferase I	-4.2265	1.54858	-2.72927	0.00634748	0.0615102
cysteine desulfurase NifS	0.894322	0.327755	2.72863	0.00635976	0.0615713
putative type II restriction-modification enzyme	-1.576	0.577668	-2.72822	0.00636774	0.0615906
MULTISPECIES: DUF871 domain-containing protein	-2.67547	0.980949	-2.72743	0.00638301	0.0616805
transcription antitermination factor NusB, partial	-1.74248	0.63922	-2.72594	0.00641177	0.0619004
DUF4129 domain-containing protein	-2.11847	0.777497	-2.72473	0.00643548	0.0620711
MULTISPECIES: propanediol utilization phosphotransacylase	-3.21153	1.17923	-2.72341	0.0064612	0.0622608
ATP-dependent Clp protease adaptor ClpS	3.30424	1.21403	2.7217	0.00649468	0.0625249
MULTISPECIES: methylmalonyl-CoA epimerase	-1.24202	0.456637	-2.71994	0.00652939	0.0627749
MULTISPECIES: multidrug transporter MatE	4.11161	1.51175	2.71977	0.00653283	0.0627749
50S ribosomal protein L10	0.847207	0.311899	2.71629	0.00660189	0.0633204
amino acid adenylation protein	-2.91234	1.07209	-2.7165	0.0065977	0.0633204
MULTISPECIES: WYL domain-containing protein	-1.18466	0.436257	-2.7155	0.00661752	0.0633887
MULTISPECIES: ZIP family metal transporter	-2.32836	0.857493	-2.71531	0.00662132	0.0633887
MULTISPECIES: helix-turn-helix domain-containing protein	-1.27289	0.468859	-2.71486	0.00663039	0.0634166
nicotinamide riboside transporter PnuC	-1.66064	0.611854	-2.7141	0.00664554	0.0635025
serine protease HtrA	-1.75666	0.647367	-2.71354	0.0066569	0.0635521
NADH:ubiquinone reductase (Na(+)-transporting) subunit B	-1.75716	0.648326	-2.7103	0.00672229	0.0641169
adenosine deaminase, partial	-2.27207	0.838627	-2.70928	0.00674292	0.0642542
nucleic acid-binding protein	1.5548	0.574405	2.7068	0.00679357	0.064677
DUF5005 domain-containing protein	-2.45208	0.906236	-2.70578	0.00681435	0.064815
carboxylase	-1.64613	0.608559	-2.70496	0.00683118	0.0649151
aryl sulfotransferase	1.13166	0.41849	2.70415	0.00684784	0.0649536
IIa protein of sugar transport PTS system	-4.35673	1.61101	-2.70434	0.00684401	0.0649536
MULTISPECIES: terminase	3.37085	1.2467	2.70381	0.00685497	0.0649614
MULTISPECIES: stage II sporulation protein M	-4.01329	1.48496	-2.70263	0.00687939	0.0651329
RNase III inhibitor	1.09492	0.405184	2.70227	0.00688678	0.065143
family 31 glucosidase	1.88053	0.696254	2.70093	0.00691458	0.065346
LruC domain-containing protein	-1.82831	0.677048	-2.70041	0.0069253	0.0653873
MULTISPECIES: F0F1 ATP synthase subunit beta	-1.08945	0.403555	-2.69962	0.00694177	0.0654607
RepA protein, partial	-2.17373	0.805253	-2.69943	0.00694579	0.0654607
polysaccharide biosynthesis protein	0.897335	0.332565	2.69822	0.00697111	0.0655794
tRNA uridine-5-carboxymethylaminomethyl(34) synthesis enzyme MnmG, partial	-2.69544	0.998951	-2.69827	0.00696999	0.0655794
DUF2807 domain-containing protein	-1.60207	0.594527	-2.69469	0.00704543	0.0660974
putative toxin-antitoxin system toxin component, PIN family	1.48061	0.549397	2.69497	0.00703945	0.0660974
MULTISPECIES: DUF3822 domain-containing protein	-2.9405	1.09098	-2.69527	0.00703315	0.0660974
D-amino acid aminotransferase	1.6846	0.625317	2.69399	0.00706017	0.0661755
MULTISPECIES: NADH:ubiquinone reductase (Na(+)-transporting) subunit B	-1.89136	0.70216	-2.69363	0.00706795	0.0661881
recombinase, partial	-1.32652	0.492588	-2.69295	0.00708223	0.0662616
MULTISPECIES: DUF4325 domain-containing protein	-2.17146	0.806547	-2.69229	0.00709637	0.0662738
multidrug ABC transporter substrate-binding protein	-1.73427	0.644307	-2.69168	0.00710927	0.0662738
MULTISPECIES: nicotinate-nicotinamide nucleotide adenylyltransferase	1.94624	0.723046	2.69173	0.00710824	0.0662738
MULTISPECIES: nitrate reductase	-2.22222	0.825462	-2.6921	0.0071004	0.0662738
thioredoxin domain-containing protein	1.0843	0.403263	2.68881	0.0071708	0.066772
DUF3854 domain-containing protein	4.58861	1.7067	2.68858	0.00717568	0.066772
MULTISPECIES: IS21 family transposase	-4.38741	1.63217	-2.68809	0.00718616	0.0668092
ribose-phosphate diphosphokinase	0.837278	0.31155	2.68746	0.0071998	0.0668154
MULTISPECIES: urocanate hydratase	-2.64227	0.983108	-2.68767	0.00719515	0.0668154
peptidase M48	-1.68158	0.62586	-2.68684	0.00721321	0.0668796
tetratricopeptide repeat protein	-1.16829	0.435055	-2.68538	0.0072448	0.0669916
MULTISPECIES: RagB/SusD family nutrient uptake outer membrane protein	-1.68455	0.627246	-2.68564	0.00723918	0.0669916
activase	-1.12607	0.419252	-2.6859	0.00723343	0.0669916
chemical-damaging agent resistance protein C	-0.885734	0.330098	-2.68324	0.00729121	0.0673604
siderophore biosynthesis protein	-1.77364	0.661113	-2.6828	0.0073008	0.0673885
crotonase	-2.35029	0.876413	-2.68172	0.00732447	0.0675464
polyprenol monophosphomannose synthase, partial	-1.87585	0.699732	-2.68082	0.00734427	0.0676684
Rha family transcriptional regulator	3.04402	1.13572	2.68025	0.00735669	0.0677223
MULTISPECIES: 2-iminoacetate synthase ThiH	-1.92651	0.719103	-2.67905	0.00738309	0.0679047
inositol 2-dehydrogenase	1.02073	0.38115	2.67803	0.00740555	0.0680505
DUF4132 domain-containing protein, partial	-2.28504	0.853539	-2.67713	0.00742556	0.068148
MULTISPECIES: DUF4956 domain-containing protein	4.93541	1.84366	2.67696	0.0074294	0.068148
aspartate aminotransferase family protein	-1.24816	0.466342	-2.67649	0.00743968	0.0681816
MULTISPECIES: nucleoside-diphosphate kinase	-1.75823	0.657283	-2.67501	0.0074728	0.0684242
sulfurtransferase-like selenium metabolism protein YedF	1.79207	0.670012	2.67468	0.00748014	0.0684307
D-methionine ABC transporter ATP-binding protein	2.31116	0.864301	2.67402	0.00749475	0.0685035
MULTISPECIES: endoglycosidase	-2.10366	0.787339	-2.67186	0.00754312	0.0688845
cytochrome B6	-2.18766	0.819948	-2.66804	0.00762946	0.0696112
thioredoxin	-0.806129	0.302249	-2.6671	0.00765082	0.0696211
DNA topoisomerase IV subunit A	-1.41473	0.530415	-2.66721	0.00764847	0.0696211
MULTISPECIES: DUF4492 domain-containing protein	-2.10596	0.789489	-2.6675	0.00764178	0.0696211
MULTISPECIES: 3-dehydro-L-gulonate 2-dehydrogenase	1.4864	0.557587	2.66578	0.0076811	0.0697119
MULTISPECIES: flagellar biosynthesis protein FliQ	-1.75787	0.659415	-2.6658	0.00768046	0.0697119
SURF1 family protein	-3.46979	1.30154	-2.66591	0.00767801	0.0697119
MULTISPECIES: anti-sigma factor	-1.71804	0.644738	-2.66471	0.00770541	0.069871
TRAP transporter small permease	1.10115	0.413294	2.66432	0.00771448	0.0698917
DUF4836 domain-containing protein	-1.84444	0.692615	-2.66301	0.00774461	0.070103
MULTISPECIES: MFS transporter	-1.17043	0.439766	-2.66148	0.00777975	0.0702359
xanthan lyase	-2.04757	0.769166	-2.66206	0.00776635	0.0702359
TIGR02391 family protein	-1.89165	0.710747	-2.6615	0.00777937	0.0702359
thymidine phosphorylase	2.55719	0.961026	2.66089	0.00779343	0.0702978
NADH-quinone oxidoreductase subunit A	-2.15586	0.810342	-2.66043	0.00780414	0.0703329
MULTISPECIES: 3-phosphoglycerate dehydrogenase	-0.88385	0.33253	-2.65796	0.00786153	0.0707484
sirohydrochlorin cobaltochelatase	-1.20571	0.453639	-2.65785	0.00786399	0.0707484
DUF805 domain-containing protein	-1.36487	0.513729	-2.65679	0.00788876	0.0707864
MULTISPECIES: DUF3108 domain-containing protein	-1.47778	0.556284	-2.65652	0.00789526	0.0707864
glycine dehydrogenase (aminomethyl-transferring)	-1.53577	0.578013	-2.65698	0.00788446	0.0707864
NapD protein	-4.27627	1.60974	-2.6565	0.00789569	0.0707864
MULTISPECIES: signal recognition particle-docking protein FtsY	-1.18766	0.447437	-2.65436	0.00794599	0.0710999
MULTISPECIES: RelE/ParE family toxin	2.49866	0.941423	2.65413	0.00795137	0.0710999
MULTISPECIES: phage integrase family	-3.75864	1.41593	-2.65454	0.00794162	0.0710999
MULTISPECIES: DUF1573 domain-containing protein	-1.87911	0.708204	-2.65334	0.00797001	0.0712047
peptidase S1	-1.62306	0.611788	-2.65298	0.00797838	0.0712178
RNA polymerase sigma-70 factor	-1.7482	0.659103	-2.65239	0.00799252	0.0712822
RNA polymerase Rpb6	-1.80181	0.680156	-2.64912	0.00807027	0.0718512
MULTISPECIES: type II toxin-antitoxin system prevent-host-death family antitoxin	3.53082	1.33281	2.64916	0.00806931	0.0718512
TolC family protein	-1.16878	0.441584	-2.64679	0.00812595	0.0722221
indolepyruvate oxidoreductase	-1.20962	0.456965	-2.64707	0.00811932	0.0722221
50S ribosomal protein L10, partial	-1.36244	0.514842	-2.64632	0.00813729	0.0722606
DUF4438 domain-containing protein	-2.09491	0.791786	-2.6458	0.0081498	0.0723093
MULTISPECIES: ATP synthase F0 subunit A	-0.705133	0.266773	-2.64319	0.00821279	0.0728055
DUF3160 domain-containing protein	3.47222	1.31401	2.64246	0.00823053	0.0729
PBSX family phage terminase large subunit	2.14514	0.812372	2.64059	0.00827626	0.073242
serine/threonine-protein kinase	0.905263	0.342884	2.64014	0.00828714	0.0732754
DUF4240 domain-containing protein	2.11004	0.79949	2.63923	0.00830948	0.0734099
MULTISPECIES: 5-methyltetrahydrofolate--homocysteine methyltransferase	-2.30038	0.871886	-2.6384	0.00832991	0.0735273
MULTISPECIES: teichoic acid ABC transporter permease	1.55252	0.589049	2.63564	0.00839782	0.0740633
IS701 family transposase, partial	1.85097	0.702968	2.63307	0.00846162	0.0745621
MULTISPECIES: glycosyltransferase family 1 protein	-1.59353	0.605351	-2.63241	0.00847806	0.0746211
DUF3244 domain-containing protein	-2.5211	0.957784	-2.63222	0.0084828	0.0746211
DNA-formamidopyrimidine glycosylase	-1.61179	0.612463	-2.63166	0.00849692	0.0746815
hemerythrin	0.859114	0.326604	2.63044	0.00852735	0.0748214
thiW protein	1.75017	0.665305	2.63063	0.00852268	0.0748214
MULTISPECIES: DUF4411 domain-containing protein	-1.73969	0.661453	-2.6301	0.00853608	0.0748341
MULTISPECIES: beta-ketoacyl synthase	-4.2042	1.59929	-2.62879	0.0085688	0.0750572
MULTISPECIES: UPF0365 family protein	-1.84166	0.700986	-2.62725	0.00860785	0.0753352
outer membrane vitamin B12 receptor protein	-2.09436	0.797268	-2.62693	0.00861597	0.0753422
signal recognition particle protein	0.969198	0.369135	2.62559	0.00864981	0.075574
T9SS C-terminal target domain-containing protein	-1.05662	0.402654	-2.62415	0.00868663	0.0757031
preprotein translocase YidC	-1.30778	0.498356	-2.62419	0.00868552	0.0757031
Ni,Fe-hydrogenase small subunit	-4.49891	1.71421	-2.62449	0.00867796	0.0757031
sialate O-acetylesterase	-1.17953	0.449589	-2.62356	0.00870158	0.0757693
MULTISPECIES: transposase	-0.923133	0.351937	-2.623	0.00871586	0.0758134
DUF5116 domain-containing protein	-4.00549	1.52719	-2.62279	0.00872137	0.0758134
chemotaxis protein CheW	0.803333	0.306423	2.62165	0.00875058	0.0758752
DUF4234 domain-containing protein	1.18096	0.450377	2.62215	0.00873773	0.0758752
serine hydroxymethyltransferase, partial	-1.9125	0.729448	-2.62185	0.00874536	0.0758752
o-succinylbenzoate--CoA ligase	-2.31774	0.884566	-2.62019	0.00878797	0.0761353
DUF4209 domain-containing protein	5.0176	1.91684	2.61764	0.00885404	0.0766433
carbon storage regulator	0.895349	0.342121	2.61705	0.00886929	0.0766441
insulinase family protein	-0.76697	0.293097	-2.61678	0.00887646	0.0766441
integration host factor subunit beta	-1.40761	0.537891	-2.61691	0.00887292	0.0766441
LytR family transcriptional regulator	0.922526	0.352807	2.61482	0.0089275	0.0770202
MULTISPECIES: membrane protein	-1.55508	0.595075	-2.61325	0.00896866	0.0773106
MULTISPECIES: aminopeptidase	-0.899083	0.3442	-2.61209	0.00899904	0.0773239
YlbF family regulator	0.914589	0.35012	2.61222	0.00899576	0.0773239
DUF4302 domain-containing protein	-1.90727	0.730261	-2.61177	0.00900748	0.0773239
doubled motif LPXTG anchor domain-containing protein	-2.41107	0.92316	-2.61176	0.00900773	0.0773239
DUF3440 domain-containing protein	3.37824	1.29327	2.61217	0.00899682	0.0773239
MULTISPECIES: shikimate 5-dehydrogenase	-1.83767	0.703776	-2.61115	0.00902376	0.077397
EpsG family protein	-0.954669	0.365672	-2.61073	0.00903498	0.0774287
serine protease, partial	-4.17185	1.59829	-2.6102	0.00904883	0.077483
DUF2953 domain-containing protein	1.00622	0.385579	2.60963	0.00906391	0.0775476
acriflavin resistance protein	0.957364	0.367201	2.6072	0.0091287	0.0778815
ABC-F type ribosomal protection protein	1.28104	0.491219	2.60788	0.00911054	0.0778815
inner membrane protein	-1.87758	0.720157	-2.60718	0.00912918	0.0778815
VanS	5.44225	2.08753	2.60703	0.00913317	0.0778815
C-terminal processing peptidase	1.0538	0.40432	2.60636	0.00915099	0.0779322
aspartate/glutamate racemase family protein	-3.77073	1.44681	-2.60624	0.00915425	0.0779322
sodium/glutamate symporter	1.35407	0.519658	2.60569	0.0091689	0.0779924
6-phosphofructokinase	0.764685	0.293681	2.60379	0.00921983	0.0781674
vancomycin resistance histidine kinase VanS	1.16868	0.448747	2.60433	0.0092055	0.0781674
Na+/Pi-cotransporter	-1.85487	0.712352	-2.60386	0.00921796	0.0781674
outer membrane protein assembly factor BamE	-3.80406	1.46077	-2.60415	0.00921022	0.0781674
cell division initiation protein	-4.37983	1.68241	-2.60331	0.00923296	0.0782144
MULTISPECIES: phosphonate ABC transporter ATP-binding protein	-1.65674	0.636536	-2.60275	0.00924802	0.0782776
antitermination protein NusG	-3.01482	1.15848	-2.6024	0.00925728	0.0782916
MULTISPECIES: acetyl-CoA decarbonylase	-1.63197	0.627224	-2.6019	0.00927085	0.0783421
septum formation protein Maf	-1.06696	0.410257	-2.6007	0.00930328	0.0785517
PTS N-acetylglucosamine IIBC component	2.04025	0.784801	2.5997	0.00933045	0.0787166
MULTISPECIES: flagellar motor protein MotA	-1.52153	0.585477	-2.59878	0.00935559	0.0787352
LamB/YcsF family protein	1.21561	0.467682	2.59922	0.00934348	0.0787352
cell division protein FtsB	-4.18205	1.60913	-2.59896	0.00935075	0.0787352
transcription termination/antitermination factor NusG	0.994702	0.382822	2.59834	0.00936753	0.0787714
MULTISPECIES: peptidase M6	-4.17898	1.60886	-2.59747	0.00939131	0.0789069
B12-binding domain-containing radical SAM protein	0.837397	0.322633	2.59551	0.00944495	0.0791663
tRNA pseudouridine(55) synthase	1.17385	0.452259	2.59553	0.00944439	0.0791663
23S rRNA (guanine(2445)-N(2))/(guanine(2069)-N(7))-methyltransferase	-3.08663	1.18922	-2.5955	0.00944524	0.0791663
MULTISPECIES: L-threonine 3-dehydrogenase	-0.956669	0.368761	-2.59428	0.00947891	0.0793195
hydrogenase maturation factor	1.31582	0.507163	2.59447	0.00947368	0.0793195
MULTISPECIES: ATP-dependent helicase	-1.15266	0.44439	-2.5938	0.00949209	0.0793536
MULTISPECIES: V-type ATP synthase subunit K	-1.84476	0.711282	-2.59357	0.0094984	0.0793536
MULTISPECIES: 30S ribosomal protein S2	0.89282	0.344391	2.59246	0.00952916	0.0794817
methionine ABC transporter ATP-binding protein	-1.57143	0.606102	-2.59268	0.00952321	0.0794817
UPF0261 family protein	4.30925	1.66275	2.59165	0.00955181	0.0796061
response regulator	0.738871	0.285161	2.59107	0.00956778	0.0796748
SIR2 family protein	1.91829	0.740515	2.59048	0.0095843	0.0797479
MULTISPECIES: PTS lactose transporter subunit IIC	-2.42724	0.937117	-2.59012	0.00959429	0.0797665
MULTISPECIES: type VI secretion protein	3.36703	1.3002	2.58962	0.00960823	0.0798181
DUF4922 domain-containing protein	-1.58054	0.610591	-2.58854	0.00963844	0.0800045
MULTISPECIES: gliding motility protein GldL	-1.76344	0.681452	-2.58777	0.0096599	0.0801181
DUF1840 domain-containing protein	-4.101	1.58519	-2.58708	0.00967935	0.0802148
LemA protein	-1.79328	0.693317	-2.58652	0.00969514	0.0802165
capsular biosynthesis protein CpsJ	3.00457	1.16157	2.58664	0.00969158	0.0802165
Glu/Leu/Phe/Val dehydrogenase	1.17163	0.453135	2.58562	0.00972041	0.0803611
K+/H+ antiporter	-1.0386	0.401817	-2.58476	0.00974472	0.0804975
RepB family plasmid replication initiator protein	1.62612	0.629209	2.58439	0.00975519	0.0805194
MULTISPECIES: DUF4295 domain-containing protein	-1.96176	0.759351	-2.58347	0.00978119	0.0806048
phage major capsid protein	2.36152	0.91408	2.5835	0.00978037	0.0806048
MULTISPECIES: aminoglycoside phosphotransferase	1.29897	0.502974	2.58257	0.00980666	0.0806856
MULTISPECIES: DNA mismatch repair protein MutL	-1.47634	0.571619	-2.58274	0.00980193	0.0806856
flagellar motor switch protein FliG	0.770676	0.298499	2.58184	0.00982756	0.0807931
thiol reductant ABC exporter subunit CydC	1.74704	0.676765	2.58146	0.00983821	0.0808099
lysophospholipid transporter LplT	-4.12238	1.59707	-2.58122	0.00984529	0.0808099
chemotaxis protein CheR	1.03667	0.401735	2.58048	0.00986644	0.0809189
DUF4968 domain-containing protein	-1.41013	0.546602	-2.57981	0.00988554	0.0810111
MULTISPECIES: molybdenum cofactor biosynthesis protein	-2.50882	0.972979	-2.57849	0.00992329	0.0812558
hydrogenase 4 subunit B	-4.87938	1.8929	-2.57773	0.00994528	0.0813712
adenine methyltransferase	2.14797	0.833845	2.57598	0.00999562	0.0817181
ApbE family protein	-2.25331	0.875032	-2.57512	0.0100206	0.0818573
DUF2207 domain-containing protein	-1.64513	0.639383	-2.573	0.0100821	0.0821642
MULTISPECIES: chromosome partitioning protein ParA	-2.07208	0.805279	-2.57312	0.0100787	0.0821642
manganese catalase	-3.35206	1.30269	-2.57317	0.0100771	0.0821642
motility protein A	0.946407	0.367947	2.57213	0.0101075	0.0822654
oligosaccharide repeat unit polymerase	0.892746	0.347135	2.57175	0.0101185	0.0822654
DNA polymerase III subunit gamma and tau	2.6648	1.03609	2.57197	0.0101122	0.0822654
MULTISPECIES: chemical-damaging agent resistance protein C	-1.73997	0.676668	-2.57139	0.0101292	0.0822881
MULTISPECIES: uridine kinase	-1.51222	0.588302	-2.57048	0.0101557	0.0823728
PTS glucitol/sorbitol IIA component	4.45125	1.73167	2.5705	0.0101552	0.0823728
PolC-type DNA polymerase III	0.842393	0.327756	2.57018	0.0101645	0.0823795
DUF418 domain-containing protein	-1.34475	0.523485	-2.56885	0.0102036	0.0826317
Zn-finger-like protein	1.0938	0.425849	2.56851	0.0102137	0.0826481
30S ribosomal protein S7	1.0255	0.399322	2.5681	0.0102256	0.0826799
inorganic phosphate transporter	-1.21495	0.473167	-2.56769	0.0102379	0.082714
elongation factor G	0.788779	0.307383	2.56611	0.0102846	0.0829045
MULTISPECIES: thioesterase	-1.00045	0.389833	-2.56636	0.0102773	0.0829045
MULTISPECIES: potassium transporter KefA	1.19042	0.463907	2.56608	0.0102856	0.0829045
MULTISPECIES: ROK family protein	-1.09713	0.427954	-2.56366	0.0103573	0.0832265
MULTISPECIES: methylmalonyl-CoA carboxyltransferase	-1.24895	0.487227	-2.56338	0.0103659	0.0832265
sugar ABC transporter substrate-binding protein, partial	2.11852	0.826371	2.56364	0.0103581	0.0832265
UDP-N-acetylmuramyl peptide synthase	2.08671	0.813837	2.56404	0.010346	0.0832265
MULTISPECIES: UDP pyrophosphate synthase	-2.2215	0.866485	-2.5638	0.0103533	0.0832265
septum site-determining protein MinD	0.734992	0.28679	2.56282	0.0103826	0.0832952
MULTISPECIES: LysR family transcriptional regulator	0.982441	0.383543	2.56149	0.0104226	0.0833563
MULTISPECIES: homoserine O-succinyltransferase	-1.32067	0.51556	-2.56162	0.0104186	0.0833563
MULTISPECIES: putative carbon monoxide dehydrogenase, small subunit	-1.45581	0.568255	-2.5619	0.0104101	0.0833563
MULTISPECIES: DNA topoisomerase IV subunit A	-1.68351	0.657189	-2.56169	0.0104164	0.0833563
30S ribosomal protein S11	0.880657	0.343898	2.56081	0.0104429	0.0834182
MULTISPECIES: alanine dehydrogenase	-1.77571	0.693523	-2.56042	0.0104546	0.0834182
MULTISPECIES: phosphoenolpyruvate carboxykinase	-4.2005	1.64053	-2.56046	0.0104535	0.0834182
GTPase ObgE	0.684601	0.26744	2.55983	0.0104724	0.0834553
six-cysteine peptide SCIFF	1.37308	0.536418	2.55973	0.0104755	0.0834553
MULTISPECIES: NAD-dependent alcohol dehydrogenase	-4.27656	1.67115	-2.55905	0.010496	0.083554
stage V sporulation protein B	0.835369	0.326511	2.55847	0.0105133	0.0835661
YIP1 family protein, partial	-2.20674	0.862527	-2.55846	0.0105137	0.0835661
type 1 dockerin	1.67768	0.655818	2.55815	0.010523	0.0835752
MULTISPECIES: large-conductance mechanosensitive channel	-2.13921	0.836327	-2.55786	0.0105319	0.0835815
sporulation protein YqfD	0.97016	0.379752	2.55472	0.0106273	0.0842246
DUF4837 domain-containing protein	-1.59876	0.625822	-2.55466	0.0106293	0.0842246
energy coupling factor transporter S component ThiW	1.799	0.704306	2.55429	0.0106404	0.0842481
biopolymer transporter TonB	-3.64451	1.42726	-2.55349	0.0106648	0.0843765
gatB/YqeY domain protein	1.37236	0.538376	2.54907	0.0108011	0.0853894
SusC/RagA family TonB-linked outer membrane protein	-1.73636	0.681458	-2.548	0.0108342	0.0855853
DNA polymerase III subunit chi	-4.11962	1.61721	-2.54736	0.0108542	0.0856777
MULTISPECIES: peptidase M23	-1.48818	0.584709	-2.54516	0.0109227	0.0859789
lysophospholipase	0.935254	0.367477	2.54506	0.0109258	0.0859789
bifunctional 2-keto-4-hydroxyglutarate aldolase/2-keto-3-deoxy-6-phosphogluconate aldolase	1.16438	0.457419	2.54555	0.0109106	0.0859789
MULTISPECIES: DUF2156 domain-containing protein	-1.54488	0.606861	-2.54569	0.0109063	0.0859789
succinyldiaminopimelate transaminase	-2.94277	1.157	-2.54345	0.0109763	0.0863104
MULTISPECIES: phospho-sugar mutase	-0.827673	0.325498	-2.54279	0.0109972	0.0864087
NTP-binding protein	4.75418	1.87092	2.54109	0.0110507	0.0867628
ATP-dependent Clp protease proteolytic subunit	0.642814	0.253079	2.53997	0.0110862	0.0868431
cytochrome C assembly protein	-3.13905	1.23574	-2.54021	0.0110786	0.0868431
DUF2213 domain-containing protein	2.84088	1.11838	2.54016	0.0110801	0.0868431
winged helix family transcriptional regulator	-2.78895	1.09825	-2.53945	0.0111027	0.0869064
30S ribosomal protein S15, partial	-1.70347	0.671331	-2.53745	0.0111663	0.0872015
MULTISPECIES: antibiotic biosynthesis monooxygenase	-1.72947	0.681717	-2.53694	0.0111827	0.0872015
formate C-acetyltransferase/glycerol dehydratase family glycyl radical enzyme	-0.877495	0.345745	-2.53798	0.0111494	0.0872015
MULTISPECIES: mucin desulfatase	1.32577	0.522563	2.53706	0.0111789	0.0872015
DUF955 domain-containing protein	2.41204	0.950541	2.53755	0.0111632	0.0872015
NgoFVII family restriction endonuclease	0.913842	0.360389	2.53571	0.011222	0.0873758
MULTISPECIES: dihydrouridine synthase	1.4272	0.562818	2.53581	0.0112189	0.0873758
thiol:disulfide interchange protein	-1.51658	0.598472	-2.53408	0.0112742	0.0877156
ammonia-forming cytochrome c nitrite reductase subunit c552	-1.14192	0.450783	-2.53319	0.0113028	0.0878719
MULTISPECIES: serine recombinase	-2.01033	0.793769	-2.53264	0.0113208	0.0879455
phosphate acyltransferase	0.753229	0.297653	2.53056	0.011388	0.0884011
MULTISPECIES: sodium transporter	-4.30822	1.70309	-2.52965	0.0114178	0.0884984
S1/P1 Nuclease	-4.16766	1.64749	-2.52971	0.0114157	0.0884984
MULTISPECIES: chromate transporter	-1.36124	0.538353	-2.52853	0.011454	0.0886466
amino acid synthesis family protein	-2.90804	1.15009	-2.52853	0.0114541	0.0886466
DUF2867 domain-containing protein	-1.92794	0.762675	-2.52787	0.0114758	0.0887479
MULTISPECIES: peptidyl-prolyl cis-trans isomerase	-1.63116	0.645473	-2.52708	0.0115015	0.08888
AGE family epimerase/isomerase	1.2083	0.4782	2.52678	0.0115115	0.0888905
MULTISPECIES: OmpA family protein	-1.47514	0.584021	-2.52583	0.0115426	0.0890637
BAX inhibitor (BI)-1/YccA family protein	0.706634	0.279838	2.52515	0.0115648	0.0891307
Iron-sulfur cluster assembly scaffold protein IscU	-3.1734	1.25677	-2.52504	0.0115686	0.0891307
MULTISPECIES: PAS domain-containing protein	1.92171	0.761187	2.52463	0.0115821	0.0891683
stage III sporulation protein J	1.22267	0.484359	2.52429	0.0115931	0.0891861
MULTISPECIES: Lsa family ABC-F type ribosomal protection protein	3.65027	1.44652	2.52348	0.0116201	0.0893273
glycogen synthase	0.885448	0.350999	2.52265	0.0116473	0.08947
MULTISPECIES: six-cysteine peptide SCIFF	1.14744	0.454988	2.52192	0.0116717	0.0894791
MULTISPECIES: formate C-acetyltransferase	-1.66399	0.659755	-2.52214	0.0116645	0.0894791
glycosyl transferase GT17 family protein	3.31282	1.31379	2.52157	0.0116833	0.0894791
serine protease DO	3.96607	1.57275	2.52175	0.0116774	0.0894791
MULTISPECIES: two-component system response regulator	-1.14406	0.453773	-2.52122	0.0116948	0.0895006
flagellar biosynthesis protein FlhF	0.941047	0.373373	2.5204	0.0117222	0.0895777
1-pyrroline-5-carboxylate dehydrogenase	1.55052	0.615187	2.5204	0.0117222	0.0895777
YIP1 family protein	-1.71092	0.679096	-2.51941	0.0117553	0.0897638
radical SAM-linked protein	0.984375	0.390774	2.51904	0.0117675	0.08979
glucose/galactose MFS transporter	-1.69414	0.673036	-2.51717	0.0118303	0.0902025
bifunctional 3-demethylubiquinone 3-O-methyltransferase/2-octaprenyl-6-hydroxy phenol methylase	-3.67882	1.46216	-2.51602	0.011869	0.0904307
3-hydroxybutyryl-CoA dehydrogenase	0.88444	0.351814	2.51394	0.0119389	0.0906351
serine hydroxymethyltransferase	0.709901	0.282314	2.51458	0.0119173	0.0906351
anti-sigma factor	-1.57429	0.626294	-2.51366	0.0119486	0.0906351
TIGR00266 family protein	1.16076	0.461699	2.5141	0.0119338	0.0906351
4-hydroxy-3-methylbut-2-enyl diphosphate reductase/RNA-binding protein	1.74342	0.6933	2.51466	0.0119146	0.0906351
fructoselysine 6-kinase	0.823903	0.327741	2.51389	0.0119409	0.0906351
lipid A biosynthesis acyltransferase	-4.16568	1.65754	-2.51317	0.0119653	0.0906949
heme ABC exporter ATP-binding protein CcmA	-3.85962	1.53609	-2.51262	0.0119838	0.0907686
MULTISPECIES: DUF5034 domain-containing protein	-1.86917	0.744107	-2.51197	0.0120061	0.0908702
peptidase M20	-0.880541	0.350627	-2.51134	0.0120275	0.0908989
glycine dehydrogenase	-1.3005	0.517826	-2.51146	0.0120233	0.0908989
MULTISPECIES: DUF490 domain-containing protein	-1.58991	0.633227	-2.51081	0.0120454	0.0909534
wxcM-like protein	-4.14774	1.65209	-2.51061	0.0120524	0.0909534
citrate lyase subunit beta	-1.39345	0.555126	-2.51015	0.0120679	0.0910038
multidrug ABC transporter ATP-binding protein	1.25211	0.499045	2.509	0.0121073	0.0910783
MULTISPECIES: NADH:ubiquinone reductase (Na(+)-transporting) subunit A	-1.82217	0.726211	-2.50914	0.0121024	0.0910783
DUF3108 domain-containing protein	-1.62941	0.649538	-2.50857	0.012122	0.0910783
GCN5 family acetyltransferase	-1.61213	0.642588	-2.5088	0.0121141	0.0910783
restriction endonuclease subunit S, partial	2.7682	1.10313	2.5094	0.0120938	0.0910783
DUF4855 domain-containing protein, partial	-4.27438	1.70495	-2.50704	0.0121747	0.0914079
mannitol dehydrogenase	1.1233	0.448201	2.50624	0.0122022	0.0915473
MULTISPECIES: DUF1599 domain-containing protein	-1.86515	0.744605	-2.50488	0.0122492	0.0917257
5-methyltetrahydrofolate--homocysteine methyltransferase or methionine synthase	-1.78389	0.712194	-2.50478	0.0122527	0.0917257
2,3,4,5-tetrahydropyridine-2,6-dicarboxylate N-succinyltransferase	-2.87875	1.14907	-2.50528	0.0122354	0.0917257
YitT family protein	0.746466	0.298104	2.50405	0.0122782	0.0918505
cyclic lactone autoinducer peptide	-2.22641	0.889396	-2.50328	0.0123047	0.091924
accessory Sec system glycosylation protein GtfA	3.44698	1.377	2.50325	0.0123059	0.091924
MULTISPECIES: RsmD family RNA methyltransferase	1.10408	0.441134	2.50283	0.0123204	0.0919656
TRAP transporter large permease	1.13687	0.454664	2.50047	0.012403	0.0925151
electron transport complex, rnfabcdge type, G subunit	1.00434	0.401763	2.49983	0.0124252	0.0926136
MULTISPECIES: TIGR02453 family protein	-1.94439	0.778043	-2.49908	0.0124516	0.0927001
toxin secretion/phage lysis holin	3.87036	1.54877	2.49899	0.0124548	0.0927001
UDP-glucose--hexose-1-phosphate uridylyltransferase	0.960179	0.384289	2.49858	0.0124691	0.0927395
DUF1349 domain-containing protein	1.07812	0.43169	2.49745	0.0125091	0.0928675
MULTISPECIES: DeoR/GlpR transcriptional regulator	-0.991578	0.397096	-2.49707	0.0125224	0.0928675
carboxyl-terminal protease	1.04725	0.419298	2.49764	0.0125024	0.0928675
nitrate ABC transporter ATP-binding protein	1.50348	0.602055	2.49725	0.0125161	0.0928675
UDP-3-O-(3-hydroxymyristoyl)glucosamine N-acyltransferase	-1.02902	0.412232	-2.4962	0.0125531	0.0930283
anaerobic glycerol-3-phosphate dehydrogenase subunit C	-4.01021	1.60706	-2.49537	0.0125827	0.0931809
aminodeoxychorismate lyase	-0.93623	0.37535	-2.49429	0.012621	0.0933974
MULTISPECIES: ATP synthase subunit B	-1.54098	0.61804	-2.49333	0.0126552	0.0935829
MULTISPECIES: CdaR family transcriptional regulator	1.3561	0.544171	2.49204	0.0127011	0.0938318
1,4-alpha-glucan-branching enzyme, partial	-2.06513	0.828746	-2.49188	0.0127071	0.0938318
putative heme d1 biosynthesis radical SAM protein NirJ2	-5.98498	2.40289	-2.49074	0.0127476	0.0940641
acetolactate synthase small subunit	0.948628	0.380956	2.49013	0.0127698	0.0941599
alpha-glycosidase	0.874444	0.351371	2.48866	0.0128224	0.0944805
agmatinase	-1.87492	0.753831	-2.48719	0.0128756	0.0947494
MULTISPECIES: aminobenzoyl-glutamate transporter	-2.27313	0.913951	-2.48714	0.0128773	0.0947494
dihydroxyacetone kinase subunit DhaK	1.06222	0.427132	2.48688	0.012887	0.0947532
D-3-phosphoglycerate dehydrogenase	1.1848	0.476469	2.48662	0.0128962	0.0947532
type I site-specific deoxyribonuclease HsdR family	-3.29336	1.32498	-2.48559	0.0129338	0.0949617
glycine--tRNA ligase	0.71917	0.289597	2.48335	0.0130154	0.0950401
MULTISPECIES: ATP synthase subunit alpha	-0.998856	0.402085	-2.48419	0.0129847	0.0950401
MIP family channel protein	-1.61604	0.650758	-2.48332	0.0130163	0.0950401
MULTISPECIES: carboxylase	-1.34179	0.54008	-2.48443	0.0129758	0.0950401
DUF3822 domain-containing protein	-1.68032	0.67643	-2.4841	0.0129879	0.0950401
MULTISPECIES: flagellar basal body and hook protein	1.46246	0.588924	2.48327	0.0130183	0.0950401
general stress protein	-1.79374	0.722173	-2.4838	0.0129987	0.0950401
MULTISPECIES: SulP family inorganic anion transporter	-3.59937	1.44894	-2.48414	0.0129864	0.0950401
CoA activase	-1.93281	0.778537	-2.48262	0.013042	0.0951457
MULTISPECIES: inosine monophosphate cyclohydrolase	1.3788	0.555651	2.48141	0.0130864	0.0953346
multidrug transporter MatE	1.64515	0.66293	2.48163	0.0130782	0.0953346
phosphoenolpyruvate carboxykinase (ATP)	0.841931	0.339583	2.47931	0.0131638	0.095384
bifunctional phosphoribosyl-AMP cyclohydrolase/phosphoribosyl-ATP diphosphatase	0.794619	0.320339	2.48056	0.0131177	0.095384
MULTISPECIES: preprotein translocase subunit YajC	-0.914225	0.368678	-2.47974	0.0131478	0.095384
d-phosphoglycerate dehydrogenase	-1.89095	0.762751	-2.47912	0.0131706	0.095384
MULTISPECIES: 23S rRNA (guanosine(2251)-2'-O)-methyltransferase RlmB	-1.19142	0.480251	-2.48083	0.0131078	0.095384
preprotein translocase SecA	1.18587	0.478374	2.47896	0.0131765	0.095384
HCO3- transporter	-2.74455	1.10705	-2.47916	0.0131693	0.095384
MULTISPECIES: xylanase	-3.07521	1.2398	-2.4804	0.0131233	0.095384
ISC system 2Fe-2S type ferredoxin	-4.03984	1.62897	-2.47999	0.0131385	0.095384
toxin Bro	2.48248	1.00161	2.47849	0.013194	0.0954437
dihydroxyacetone kinase	0.704817	0.284437	2.47794	0.0132143	0.0954766
hydroxylamine reductase	-1.15603	0.466541	-2.47786	0.0132171	0.0954766
MULTISPECIES: ATPase	-1.26933	0.512366	-2.47739	0.0132348	0.0955371
DNA starvation/stationary phase protection protein	-1.97463	0.797187	-2.47699	0.0132494	0.0955757
3-dehydro-L-gulonate 2-dehydrogenase	1.2952	0.523001	2.47647	0.0132687	0.0956481
MULTISPECIES: ferredoxin-NADP reductase	-1.42739	0.576463	-2.47612	0.013282	0.0956767
galactokinase	-0.681226	0.275248	-2.47496	0.0133253	0.0958599
HD-GYP domain-containing protein	1.26237	0.510156	2.47448	0.013343	0.0958599
metalloprotease TldD	-2.73539	1.10533	-2.47473	0.0133337	0.0958599
50S ribosomal protein L21, partial	3.84026	1.55197	2.47444	0.0133446	0.0958599
RNA 2'-phosphotransferase	1.18433	0.478767	2.4737	0.0133721	0.0959906
heterodisulfide reductase subunit A	1.22716	0.496157	2.47333	0.013386	0.0960231
PorT family protein	-1.53252	0.619722	-2.47292	0.0134014	0.0960669
N-acetylneuraminate synthase	1.26313	0.511258	2.47062	0.0134879	0.0965524
outer membrane lipid asymmetry maintenance protein MlaD	-4.00742	1.62197	-2.4707	0.0134848	0.0965524
DNA-directed RNA polymerase sigma-70 factor	0.884824	0.358205	2.47016	0.0135053	0.0966101
NADH:ubiquinone reductase (Na(+)-transporting) subunit F	-1.69497	0.686682	-2.46834	0.013574	0.0970337
MULTISPECIES: SPOR domain-containing protein	-1.6041	0.64998	-2.46792	0.0135903	0.0970827
MULTISPECIES: type I-B CRISPR-associated protein Cas5	-4.53227	1.83679	-2.46749	0.0136062	0.0971295
peptidase M3	-1.54014	0.624237	-2.46723	0.0136162	0.0971335
MoxR family ATPase, partial	-1.85362	0.751426	-2.4668	0.0136328	0.0971705
MULTISPECIES: 1-phosphofructokinase	-1.86083	0.75449	-2.46635	0.01365	0.0971705
ESS family glutamate:Na+ symporter	4.12853	1.67388	2.46645	0.013646	0.0971705
pyrroloquinoline quinone biosynthesis protein PqqE	-3.37957	1.37041	-2.4661	0.0136591	0.0971705
MULTISPECIES: LlaJI family restriction endonuclease	-1.73949	0.705596	-2.46528	0.0136905	0.0973262
1-(5-phosphoribosyl)-5	-1.18602	0.481624	-2.46254	0.0137956	0.0980058
MULTISPECIES: CPBP family intramembrane metalloprotease	-1.35323	0.549924	-2.46076	0.0138642	0.0983574
adenosylmethionine-8-amino-7-oxononanoate aminotransferase	-2.16698	0.88053	-2.46099	0.0138552	0.0983574
DUF4230 domain-containing protein	-1.13947	0.463152	-2.46026	0.0138836	0.0983596
MULTISPECIES: DUF541 domain-containing protein	-2.33802	0.95023	-2.46048	0.0138751	0.0983596
leucyl/phenylalanyl-tRNA--protein transferase	1.58382	0.643992	2.45938	0.0139177	0.098466
RocB protein	-4.03169	1.63915	-2.45963	0.0139082	0.098466
TIGR01212 family radical SAM protein	1.01155	0.411472	2.45836	0.0139572	0.0986255
MULTISPECIES: glucosamine-6-phosphate deaminase	-0.924959	0.376259	-2.45831	0.0139594	0.0986255
V-type ATP synthase subunit B	0.725454	0.295252	2.45707	0.0140076	0.0988457
MULTISPECIES: DNA polymerase III subunit beta	-1.34163	0.546126	-2.45664	0.0140243	0.0988457
alpha-L-rhamnosidase	1.31829	0.536616	2.45668	0.0140228	0.0988457
solute carrier family 4, anion exchanger, member 2	-3.6607	1.4902	-2.45652	0.014029	0.0988457
MULTISPECIES: alpha-L-arabinofuranosidase	-1.42153	0.57878	-2.45608	0.0140463	0.0989001
tyrosine recombinase	-1.54479	0.629281	-2.45485	0.0140942	0.099034
MULTISPECIES: prephenate dehydrogenase	1.57417	0.641213	2.45499	0.0140889	0.099034
DUF1093 domain-containing protein	-3.74763	1.52661	-2.45487	0.0140934	0.099034
beta-N-acetylhexosaminidase	-0.86188	0.351163	-2.45436	0.0141137	0.0991034
lactoylglutathione lyase, partial	-1.89552	0.772464	-2.45386	0.014133	0.0991719
lipoyl(octanoyl) transferase	-4.02347	1.6402	-2.45303	0.0141658	0.0993343
MULTISPECIES: GtrA family protein	-1.50172	0.612296	-2.45261	0.0141825	0.0993618
cobalt transporter CbiM	-4.02233	1.64013	-2.45244	0.014189	0.0993618
cytochrome c biogenesis protein CcmF	-4.02171	1.64009	-2.45212	0.0142016	0.0993824
MULTISPECIES: ribosomal RNA large subunit methyltransferase F	-1.94674	0.79432	-2.45082	0.014253	0.0996746
MULTISPECIES: DNA polymerase III subunit epsilon	-1.4798	0.603879	-2.4505	0.014266	0.0996971
choline ABC transporter permease	1.3232	0.540209	2.44942	0.0143087	0.0999283
ATP-dependent RecD-like DNA helicase	0.907593	0.37068	2.44845	0.0143472	0.100129
MULTISPECIES: dihydroxyacetone kinase subunit DhaK	1.01201	0.413409	2.44797	0.0143664	0.100195
MULTISPECIES: peptide deformylase	-1.35418	0.553259	-2.44764	0.0143797	0.10022
MULTISPECIES: thiamine phosphate synthase	-1.27764	0.522226	-2.44653	0.0144239	0.100409
GHKL domain-containing protein, partial	1.74321	0.712539	2.44647	0.0144263	0.100409
alpha-2-macroglobulin	-1.94213	0.794292	-2.44511	0.0144809	0.100721
cell envelope-related transcriptional attenuator	3.76782	1.5413	2.44458	0.0145022	0.100801
tyrosine recombinase XerC	-1.39059	0.569259	-2.44281	0.0145733	0.100819
preprotein translocase subunit SecE	0.66194	0.270936	2.44316	0.0145594	0.100819
RNA-binding transcriptional accessory protein	0.768053	0.314251	2.44407	0.0145225	0.100819
MULTISPECIES: beta-hexosaminidase	-1.75431	0.718084	-2.44304	0.0145641	0.100819
phosphotransferase	-1.18405	0.484683	-2.44293	0.0145686	0.100819
homoserine kinase	-1.48845	0.609135	-2.44354	0.0145438	0.100819
potassium transporter KtrB	1.29064	0.528186	2.44353	0.0145442	0.100819
ribosomal-protein-alanine N-acetyltransferase RimI	1.11411	0.456267	2.4418	0.0146141	0.100966
RtcB protein	3.47268	1.4221	2.44194	0.0146084	0.100966
RagB/SusD family nutrient uptake outer membrane protein	-1.49727	0.613327	-2.44123	0.0146375	0.100999
bifunctional UDP-N-acetylmuramoyl-tripeptide:D-alanyl-D-alanine ligase/alanine racemase	-1.37792	0.564444	-2.4412	0.0146385	0.100999
DUF4251 domain-containing protein	-1.43435	0.587635	-2.44089	0.0146511	0.101018
fimbrial protein	1.83393	0.75165	2.43987	0.0146924	0.101235
DUF1792 domain-containing protein	0.979307	0.401947	2.43641	0.014834	0.102006
MULTISPECIES: spermidine/putrescine import ATP-binding protein PotA	-1.51678	0.622535	-2.43645	0.014832	0.102006
MULTISPECIES: dTMP kinase	-1.14059	0.468094	-2.43666	0.0148235	0.102006
rubrerythrin family protein	-0.969989	0.3982	-2.43593	0.0148534	0.102072
MULTISPECIES: 50S ribosomal protein L10	0.857595	0.352273	2.43446	0.0149141	0.102371
MULTISPECIES: nicotinate-nucleotide--dimethylbenzimidazole phosphoribosyltransferase	1.83327	0.753072	2.43439	0.0149168	0.102371
dihydropyrimidine dehydrogenase subunit B	-1.84177	0.756782	-2.43368	0.014946	0.102434
MULTISPECIES: UDP-N-acetylglucosamine pyrophosphorylase	1.84053	0.756208	2.4339	0.0149372	0.102434
MULTISPECIES: thiol-disulfide isomerase	-1.82888	0.751584	-2.43337	0.014959	0.102455
DUF2795 domain-containing protein	-2.01434	0.828016	-2.43273	0.0149856	0.102569
NAD-dependent DNA ligase	1.91105	0.785766	2.43208	0.0150122	0.102683
xylanase	-1.3738	0.564932	-2.43179	0.0150244	0.102698
MULTISPECIES: ATP synthase subunit A	-1.17616	0.483776	-2.4312	0.0150488	0.102797
sugar phosphate isomerase/epimerase	0.900708	0.370638	2.43016	0.0150923	0.103025
ATP-dependent RNA helicase DbpA	1.09837	0.452034	2.42983	0.0151057	0.103049
alanine--tRNA ligase	0.66265	0.272886	2.42831	0.0151695	0.103263
MULTISPECIES: biopolymer transporter ExbB	-1.06533	0.438919	-2.42717	0.0152173	0.103263
MULTISPECIES: long-chain-fatty-acid--CoA ligase	-1.6208	0.667407	-2.4285	0.0151614	0.103263
CRISPR-associated protein	-2.11883	0.872962	-2.42717	0.0152172	0.103263
MULTISPECIES: cobalamin adenosyltransferase	-1.66815	0.686827	-2.42878	0.0151498	0.103263
MULTISPECIES: phosphatidylinositol-4-phosphate 5-kinase	-1.9389	0.798828	-2.42718	0.0152168	0.103263
MULTISPECIES: prepilin peptidase	4.62094	1.90335	2.42779	0.015191	0.103263
DUF5071 domain-containing protein	4.89546	2.01643	2.42778	0.0151914	0.103263
methyl-accepting chemotaxis protein	0.858551	0.353863	2.42623	0.0152568	0.103395
myo-inositol-1-phosphate synthase	-1.65131	0.680566	-2.42638	0.0152504	0.103395
MULTISPECIES: DUF4180 domain-containing protein	3.54817	1.46337	2.42466	0.0153226	0.103772
phosphate starvation protein PhoH	-1.12293	0.463297	-2.42379	0.0153595	0.103954
3-hydroxy-5-phosphonooxypentane-2,4-dione thiolase LsrF	1.28439	0.530335	2.42185	0.0154417	0.104442
coproporphyrinogen dehydrogenase HemZ	0.811576	0.335171	2.42138	0.0154617	0.104509
DUF1080 domain-containing protein	-1.41956	0.586542	-2.42021	0.0155114	0.10457
MULTISPECIES: anaerobic ribonucleoside triphosphate reductase	-1.22672	0.50681	-2.42048	0.0155001	0.10457
WxcM-like domain-containing protein	-2.01515	0.832433	-2.42079	0.0154867	0.10457
DUF2776 domain-containing protein	-1.86052	0.768722	-2.42027	0.0155089	0.10457
stage II sporulation protein P	-1.57711	0.651946	-2.41909	0.0155594	0.104756
hemolysin III family protein	-4.00469	1.65541	-2.41915	0.015557	0.104756
DUF4491 domain-containing protein	-1.57007	0.64916	-2.41861	0.0155799	0.104826
DUF1735 domain-containing protein, partial	-4.09152	1.69228	-2.41775	0.0156167	0.105005
M42 glutamyl aminopeptidase, partial	-4.02088	1.66374	-2.41677	0.0156591	0.105221
type II restriction-modification enzyme	-1.70748	0.706673	-2.41622	0.0156827	0.105311
MULTISPECIES: pyridoxamine 5'-phosphate oxidase	1.98293	0.821077	2.41504	0.0157336	0.105585
MULTISPECIES: C4-dicarboxylate ABC transporter substrate-binding protein	1.15712	0.479679	2.41227	0.0158535	0.106112
MULTISPECIES: dipeptidyl carboxypeptidase II	-1.61852	0.670937	-2.41233	0.0158509	0.106112
YjzC family protein	-2.75831	1.14312	-2.41297	0.015823	0.106112
MULTISPECIES: transglutaminase	-1.4032	0.581585	-2.41272	0.0158339	0.106112
DUF342 domain-containing protein	0.829854	0.344272	2.41046	0.0159324	0.106433
MULTISPECIES: beta-phosphoglucomutase	-1.45414	0.603175	-2.41081	0.0159169	0.106433
LlaJI family restriction endonuclease, partial	-2.32722	0.965385	-2.41066	0.0159236	0.106433
porphobilinogen deaminase	1.30617	0.542122	2.40937	0.0159801	0.106591
GatB/YqeY domain-containing protein	1.08026	0.448426	2.409	0.0159964	0.106591
MULTISPECIES: Zn-dependent exopeptidase M28	1.82212	0.756277	2.40933	0.015982	0.106591
MULTISPECIES: DUF4430 domain-containing protein	1.97725	0.820787	2.40897	0.0159975	0.106591
Fe-S cluster assembly protein HesB	-3.25412	1.35104	-2.40861	0.0160136	0.10663
MULTISPECIES: NADH:ubiquinone reductase (Na(+)-transporting) subunit F	-1.67937	0.697321	-2.40831	0.0160264	0.106646
DNA polymerase III, delta' subunit	1.00774	0.418514	2.4079	0.0160445	0.106698
MULTISPECIES: TRAP transporter large permease	1.50262	0.624111	2.40761	0.0160572	0.106713
peptide chain release factor 2, partial	1.43073	0.594464	2.40675	0.0160951	0.106896
IS1595 family transposase	-2.05436	0.853833	-2.40605	0.016126	0.106967
Ni/Fe-hydrogenase cytochrome b subunit	-7.48363	3.11035	-2.40604	0.0161266	0.106967
glutamate synthase (NADPH), homotetrameric	0.579799	0.241312	2.4027	0.0162746	0.107811
TonB-dependent receptor, partial	-1.83167	0.762341	-2.4027	0.0162747	0.107811
MULTISPECIES: malate dehydrogenase	-1.0143	0.422268	-2.40202	0.0163047	0.10794
MULTISPECIES: DNA methyltransferase	-1.19161	0.496267	-2.40115	0.0163438	0.10813
MULTISPECIES: sporulation protein YunB	-2.2027	0.917506	-2.40075	0.0163614	0.108177
pur operon repressor	-2.70455	1.12699	-2.39979	0.0164045	0.108391
chemotaxis protein CheA	0.685615	0.285904	2.39806	0.0164822	0.108626
MULTISPECIES: DUF1016 domain-containing protein	-1.00445	0.418811	-2.39835	0.0164693	0.108626
MULTISPECIES: serine/threonine protein kinase	1.46945	0.612632	2.39859	0.0164585	0.108626
DUF2149 domain-containing protein	-4.08127	1.70189	-2.39809	0.016481	0.108626
MULTISPECIES: acetylornithine carbamoyltransferase	-1.44738	0.603817	-2.39705	0.0165278	0.108806
IS1595 family transposase ISBuba1	-4.10936	1.71439	-2.39699	0.0165305	0.108806
Membrane protein putatively involved in post-translational modification of the autoinducing quorum-sensing peptide	5.99716	2.50339	2.39562	0.0165922	0.109142
MULTISPECIES: DUF1735 domain-containing protein	-1.83069	0.764417	-2.39489	0.0166255	0.109291
monomethylamine:corrinoid methyltransferase	-2.03063	0.848155	-2.39418	0.0166577	0.109294
DUF559 domain-containing protein	1.82007	0.760114	2.39447	0.0166446	0.109294
VanW domain protein	2.18738	0.913561	2.39435	0.01665	0.109294
DUF4321 domain-containing protein	0.96895	0.40487	2.39324	0.0167004	0.109435
barstar	-3.89696	1.62828	-2.3933	0.0166976	0.109435
MULTISPECIES: ADP-ribosylglycohydrolase family protein	1.94741	0.813812	2.39295	0.0167133	0.109449
DUF4835 domain-containing protein	-1.88005	0.785902	-2.39222	0.016747	0.1096
glutamine ABC transporter substrate-binding protein	0.726288	0.303648	2.39187	0.0167626	0.109633
MULTISPECIES: phosphoglycerate kinase	-0.751128	0.314209	-2.39054	0.0168238	0.109824
MULTISPECIES: serine dehydratase subunit alpha family protein	0.987136	0.412909	2.39068	0.016817	0.109824
pyruvate synthase	0.928951	0.388529	2.39095	0.0168049	0.109824
acyl-phosphate glycerol 3-phosphate acyltransferase	0.841918	0.352229	2.39026	0.0168367	0.109838
MULTISPECIES: glucuronyl hydrolase	-1.78696	0.747953	-2.38913	0.0168883	0.110106
MULTISPECIES: UDP-3-O	-1.63805	0.685702	-2.38887	0.0169005	0.110115
3-isopropylmalate dehydrogenase, partial	-3.98976	1.67067	-2.38812	0.0169348	0.110269
50S ribosomal protein L7ae	0.93897	0.393284	2.38751	0.0169628	0.110381
alanine dehydrogenase	-1.12563	0.471738	-2.38614	0.0170265	0.110656
HSP90 family protein	1.07655	0.451155	2.38622	0.0170227	0.110656
MULTISPECIES: TIR domain-containing protein	-1.67882	0.703695	-2.38572	0.0170456	0.110711
methylglyoxal synthase	0.869334	0.364564	2.38459	0.0170982	0.110875
proline dehydrogenase	-1.93599	0.811912	-2.38448	0.0171032	0.110875
folylpolyglutamate synthase/dihydrofolate synthase	-3.60755	1.5127	-2.38485	0.0170862	0.110875
MULTISPECIES: Holliday junction resolvase RuvX	-1.1268	0.472607	-2.38421	0.0171156	0.110885
MULTISPECIES: phosphocarrier protein HPr	-1.17256	0.491942	-2.38353	0.0171474	0.111022
MULTISPECIES: DUF4136 domain-containing protein	-2.00258	0.840427	-2.38282	0.0171808	0.111168
divalent-cation tolerance protein CutA	-3.07654	1.29135	-2.38242	0.0171992	0.111217
DUF917 domain-containing protein	-1.81491	0.761929	-2.382	0.017219	0.111249
ferrochelatase	-1.52154	0.638805	-2.38185	0.0172261	0.111249
peptidoglycan-binding protein, partial	-3.2435	1.36188	-2.38162	0.0172365	0.111249
MULTISPECIES: sodium-dependent transporter	-1.31883	0.554098	-2.38014	0.0173062	0.111599
sugar fermentation stimulation protein	1.15261	0.484288	2.38	0.0173124	0.111599
cell division protein FtsW	1.07425	0.45147	2.37946	0.0173381	0.111625
DUF2164 domain-containing protein	1.17522	0.493876	2.37959	0.0173317	0.111625
UvrABC system protein B	1.13825	0.478427	2.37915	0.0173527	0.111649
putative flagellar hook-associated protein	-1.41321	0.594186	-2.37839	0.0173885	0.11181
capsule biosynthesis protein	-1.05878	0.445346	-2.37744	0.0174331	0.112026
MULTISPECIES: phosphate starvation protein PhoH	-1.72689	0.726754	-2.37617	0.0174934	0.112204
1,4-alpha-glucan-branching enzyme	-1.61692	0.680349	-2.3766	0.0174729	0.112204
tetrapyrrole methylase	-3.66401	1.5419	-2.3763	0.0174871	0.112204
dihydroorotate dehydrogenase, partial	-1.67014	0.70316	-2.3752	0.0175396	0.112361
threonine export protein RhtC	-3.93365	1.65599	-2.3754	0.0175298	0.112361
agamatine deiminase	-1.45212	0.611515	-2.37463	0.0175668	0.112464
bifunctional biotin-	0.887733	0.373918	2.37414	0.01759	0.112543
iduronate-2-sulfatase	-1.74664	0.735986	-2.3732	0.0176345	0.112715
MULTISPECIES: kinase	-1.84996	0.77955	-2.37312	0.0176387	0.112715
enoyl-CoA hydratase/isomerase family protein	-1.15696	0.487583	-2.37284	0.0176518	0.112729
small GTP-binding protein	1.05181	0.443332	2.37251	0.0176678	0.112761
MULTISPECIES: formamidopyrimidine-DNA glycosylase	-1.83979	0.77596	-2.37098	0.0177408	0.113087
penicillin-binding transpeptidase domain-containing protein	-2.17935	0.919139	-2.37108	0.0177361	0.113087
MULTISPECIES: DNA-directed RNA polymerase subunit alpha	0.630953	0.266228	2.36997	0.0177894	0.113256
Na+/glucose cotransporter	-1.79934	0.759171	-2.37014	0.0177815	0.113256
teichoic acid ABC transporter permease	1.18539	0.500284	2.36943	0.0178155	0.113352
class C sortase	1.80356	0.761283	2.3691	0.0178315	0.113384
dihydroflavonol 4-reductase	-2.80786	1.18555	-2.36839	0.0178656	0.113461
5-aminolevulinate synthase	-2.35928	0.996103	-2.36851	0.0178597	0.113461
dTDP-4-dehydrorhamnose 3,5-epimerase, partial	-3.62184	1.52967	-2.36772	0.0178981	0.113597
aconitate hydratase	-0.947806	0.40059	-2.36603	0.01798	0.113859
MULTISPECIES: xanthosine permease	-1.57178	0.664181	-2.36649	0.0179576	0.113859
four helix bundle protein	-0.946673	0.400097	-2.36611	0.017976	0.113859
glutathione-binding protein	1.45545	0.615222	2.36573	0.0179945	0.113859
exodeoxyribonuclease I	-3.58965	1.5173	-2.36582	0.0179904	0.113859
MULTISPECIES: isocitrate dehydrogenase	-4.11078	1.73792	-2.36534	0.0180134	0.113908
PTS N-acetyl-D-glucosamine transporter	-3.93382	1.66331	-2.36506	0.0180271	0.113925
MULTISPECIES: DUF4270 domain-containing protein	-1.47672	0.624508	-2.36461	0.018049	0.113962
phosphoribosylpyrophosphate synthetase	0.909471	0.384661	2.36434	0.018062	0.113962
iron-sulfur cluster assembly protein IscA	-3.95366	1.67226	-2.36426	0.0180662	0.113962
DUF4960 domain-containing protein	-1.91449	0.809899	-2.36386	0.0180855	0.114014
flagellar motor protein MotA	-1.46597	0.620405	-2.36293	0.0181312	0.114232
glycerol-3-phosphate cytidylyltransferase	0.961113	0.406859	2.36228	0.0181631	0.114267
aldehyde:ferredoxin oxidoreductase	1.33084	0.563405	2.36214	0.01817	0.114267
DNA helicase II/ATP-dependent DNA helicase PcrA	-1.28295	0.543107	-2.36225	0.0181646	0.114267
N-acetylgalactosamine permease IIC component 1	-4.49986	1.90596	-2.36094	0.0182286	0.114566
MULTISPECIES: type Z 30S ribosomal protein S14	0.912021	0.386437	2.36008	0.0182711	0.114762
16S rRNA pseudouridine(516) synthase	0.767725	0.325379	2.35948	0.0183005	0.114818
MULTISPECIES: 1,4-alpha-glucan-branching protein	-1.60034	0.678352	-2.35916	0.0183162	0.114818
MULTISPECIES: M23 family peptidase	-1.15063	0.48779	-2.35886	0.0183313	0.114818
MULTISPECIES: DUF885 domain-containing protein	1.71886	0.728695	2.35882	0.0183332	0.114818
ferredoxin--NADP reductase	-3.90085	1.65376	-2.35877	0.0183357	0.114818
DUF5115 domain-containing protein	-1.45807	0.618247	-2.35839	0.0183545	0.114866
MULTISPECIES: 2-hydroxyglutaryl-CoA dehydratase	-0.812149	0.344407	-2.35811	0.0183683	0.114883
phosphoribosylaminoimidazolesuccinocarboxamide synthase, partial	5.38194	2.28288	2.35753	0.0183972	0.114993
MULTISPECIES: bifunctional (p)ppGpp synthetase/guanosine-3',5'-bis(diphosphate) 3'-pyrophosphohydrolase	-1.00586	0.426745	-2.35705	0.0184208	0.115
ROK family protein, partial	-1.53531	0.651414	-2.35689	0.0184289	0.115
acetylneuraminic acid synthetase	-1.70468	0.723293	-2.35683	0.0184317	0.115
MULTISPECIES: calcium-translocating P-type ATPase, PMCA-type	-1.26284	0.53599	-2.35608	0.0184687	0.115161
alkaline protease	-2.8674	1.2174	-2.35534	0.0185057	0.115322
MULTISPECIES: DUF2490 domain-containing protein	-1.87556	0.796514	-2.35471	0.0185374	0.11545
MULTISPECIES: DUF362 domain-containing protein	-0.884378	0.375788	-2.3534	0.0186028	0.115647
dimethylamine methyltransferase	-4.35444	1.84996	-2.3538	0.0185825	0.115647
beta-ketoacyl-ACP synthase II	-3.49331	1.48432	-2.35346	0.0185994	0.115647
sorbitol-6-phosphate 2-dehydrogenase	-2.36436	1.00528	-2.35194	0.0186757	0.11603
TrmB family transcriptional regulator	1.67517	0.712382	2.3515	0.0186977	0.116097
MULTISPECIES: 50S ribosomal protein L31 type B	-1.63045	0.693521	-2.35097	0.0187245	0.116099
MULTISPECIES: penicillin-binding protein 1A	-1.55196	0.660138	-2.35097	0.0187246	0.116099
6-phospho-beta-galactosidase	-2.90736	1.23674	-2.35083	0.0187318	0.116099
MULTISPECIES: DUF349 domain-containing protein	-1.46229	0.622187	-2.35024	0.0187615	0.116143
DUF4488 domain-containing protein	-2.00413	0.852703	-2.35033	0.0187569	0.116143
MULTISPECIES: 4-alpha-glucanotransferase	-1.21616	0.517634	-2.34947	0.0188004	0.116174
GTP 3',8-cyclase MoaA	-0.894581	0.380688	-2.3499	0.0187783	0.116174
Bacterial cell division membrane protein	3.76997	1.60453	2.34957	0.0187949	0.116174
RtcB family protein	1.51163	0.643503	2.34906	0.0188207	0.11623
1,4-beta-mannosyl-N-acetylglucosamine phosphorylase	-1.68855	0.719141	-2.34801	0.0188741	0.11648
DUF5056 domain-containing protein	-1.89354	0.806512	-2.34782	0.0188838	0.11648
1A family penicillin-binding protein	1.06909	0.455587	2.34662	0.0189448	0.116786
alpha-1,3-galactosidase B	-1.7839	0.760344	-2.34618	0.018967	0.116853
glycoside hydrolase family 95	-1.82133	0.776373	-2.34595	0.0189786	0.116855
fibronectin type III domain-containing protein	1.08181	0.461359	2.34483	0.0190358	0.117067
cell adhesion protein	2.60438	1.11067	2.34487	0.0190339	0.117067
MULTISPECIES: histone H1	-1.55657	0.664206	-2.34351	0.0191031	0.117411
F0F1 ATP synthase subunit epsilon	-1.36668	0.583366	-2.34275	0.0191422	0.117581
MULTISPECIES: ribosome-associated translation inhibitor RaiA	0.878289	0.374989	2.34217	0.0191719	0.117694
MULTISPECIES: 2-C-methyl-D-erythritol 4-phosphate cytidylyltransferase	-1.36738	0.583974	-2.3415	0.0192063	0.117753
MULTISPECIES: recombinase RecA	1.34779	0.575654	2.34132	0.0192158	0.117753
DsbA family oxidoreductase	-1.9934	0.851349	-2.34146	0.0192083	0.117753
50S ribosomal protein L27	0.773168	0.330317	2.34068	0.0192486	0.117883
MULTISPECIES: inositol monophosphatase	-1.56847	0.670214	-2.34025	0.0192708	0.117949
MULTISPECIES: 5'-nucleotidase protein	1.15309	0.49289	2.33944	0.0193127	0.118135
phosphoglycerate transporter	0.965234	0.412798	2.33827	0.0193732	0.118392
excisionase	2.12666	0.909533	2.33818	0.0193777	0.118392
YebC/PmpR family DNA-binding transcriptional regulator	0.634165	0.271327	2.33727	0.0194249	0.118597
MULTISPECIES: NADH:ubiquinone reductase (Na(+)-transporting) subunit C	-1.66045	0.710476	-2.33709	0.0194343	0.118597
branched chain amino acid aminotransferase	0.812743	0.34789	2.33621	0.0194804	0.118672
IclR family transcriptional regulator	0.807025	0.345458	2.3361	0.0194861	0.118672
acyclic terpene utilization AtuA family protein	2.30296	0.98578	2.33618	0.0194816	0.118672
phosphorylase Pnp/Udp family protein	2.76915	1.18544	2.33598	0.0194925	0.118672
CTP synthetase	0.762263	0.326523	2.33448	0.0195705	0.119076
exonuclease sbcCD subunit D	-0.998924	0.428001	-2.33393	0.0195995	0.119182
MULTISPECIES: polyprenyl synthetase family protein	-1.41582	0.606885	-2.33293	0.0196517	0.119218
MULTISPECIES: GldB family lipoprotein	-1.46627	0.628443	-2.33319	0.0196384	0.119218
cobalt chelatase	-1.06433	0.456189	-2.33309	0.0196435	0.119218
metal-dependent phosphodiesterase	-6.17095	2.64464	-2.33338	0.019628	0.119218
dynamin family protein	-1.55877	0.668538	-2.33161	0.0197214	0.11957
MULTISPECIES: flagellar hook-length control protein FliK	-1.76688	0.758061	-2.33078	0.0197648	0.119763
MULTISPECIES: ferredoxin	0.742731	0.318874	2.32923	0.0198469	0.12019
Asp-tRNA(Asn)/Glu-tRNA(Gln) amidotransferase GatCAB subunit B, partial	3.78921	1.62712	2.32878	0.0198706	0.120263
MULTISPECIES: riboflavin biosynthesis protein RibD	-1.72976	0.742915	-2.32834	0.019894	0.120265
MULTISPECIES: 3-phosphoserine/phosphohydroxythreonine aminotransferase	-1.46285	0.628281	-2.32834	0.0198943	0.120265
NHLP family bacteriocin export ABC transporter permease/ATPase subunit	1.06111	0.456231	2.32583	0.0200279	0.121
xylosidase/arabinosidase	4.05374	1.74309	2.32561	0.0200394	0.121
MULTISPECIES: fatty acid-binding protein DegV	-2.37145	1.01991	-2.32515	0.0200637	0.121076
MULTISPECIES: alanine:cation symporter family protein	-1.16409	0.500747	-2.3247	0.0200879	0.12108
thymidylate kinase	-1.16648	0.501764	-2.32476	0.0200847	0.12108
MULTISPECIES: lipid hydroperoxide peroxidase	-1.80784	0.778062	-2.32351	0.0201516	0.121393
MULTISPECIES: aspartate-alanine antiporter	-2.01562	0.867618	-2.32317	0.0201701	0.121433
MATE family efflux transporter	0.553319	0.238362	2.32134	0.0202686	0.1216
MULTISPECIES: DUF2007 domain-containing protein	-1.86427	0.802968	-2.32172	0.020248	0.1216
MULTISPECIES: gluconate 5-dehydrogenase	-1.12869	0.486179	-2.32156	0.0202569	0.1216
MULTISPECIES: DUF3800 domain-containing protein	-1.57915	0.680231	-2.32149	0.0202605	0.1216
methionine--tRNA ligase subunit beta	1.22607	0.527932	2.3224	0.0202113	0.1216
DUF4381 domain-containing protein	-3.43788	1.48049	-2.32213	0.0202259	0.1216
glutathione peroxidase	-1.54149	0.664201	-2.32081	0.020297	0.121699
acid phosphatase	-1.10765	0.477373	-2.3203	0.0203245	0.121722
alpha-N-arabinofuranosidase 1	1.88974	0.814377	2.32047	0.0203154	0.121722
chain-length determining protein	-1.50099	0.647075	-2.31966	0.0203595	0.121861
heme exporter protein C	-3.92782	1.69354	-2.3193	0.0203788	0.121906
Na+/H+ antiporter NhaA	-1.46389	0.631611	-2.3177	0.0204656	0.122354
NupC family nucleoside transporter	2.41302	1.0425	2.31465	0.0206319	0.123277
ribbon-helix-helix protein, CopG family	1.12312	0.485348	2.31405	0.0206649	0.123403
RagB/SusD family nutrient uptake outer membrane protein, partial	-1.70982	0.739795	-2.3112	0.0208217	0.124226
MULTISPECIES: histidine phosphatase family protein	1.14129	0.493827	2.31111	0.0208269	0.124226
dipeptidyl carboxypeptidase II	-1.425	0.616748	-2.3105	0.0208602	0.124353
MULTISPECIES: DUF896 family protein	-2.62527	1.13634	-2.31028	0.0208727	0.124355
5'/3'-nucleotidase SurE	-1.39602	0.604354	-2.30994	0.0208915	0.124355
alpha-amylase (1,4-alpha-D-glucanglucanohydrolase)	-3.4235	1.48213	-2.30984	0.0208968	0.124355
MULTISPECIES: putative selenate reductase subunit YgfK	-1.28299	0.55573	-2.30865	0.0209629	0.124676
J domain-containing protein	0.895316	0.387982	2.30762	0.0210201	0.124944
TIGR04076 family protein	1.2065	0.522962	2.30705	0.0210522	0.125063
RNA polymerase sporulation sigma factor SigE	-0.936508	0.406096	-2.30612	0.0211038	0.125297
delta-lactam-biosynthetic de-N-acetylase	1.04754	0.454611	2.30425	0.0212084	0.125738
MULTISPECIES: alpha-glycosidase	1.10123	0.477933	2.30414	0.0212146	0.125738
V-type ATP synthase subunit D, partial	3.08914	1.34053	2.30442	0.021199	0.125738
laminarinase	-2.8714	1.24631	-2.30391	0.0212276	0.125742
surface protein	5.29123	2.29694	2.3036	0.0212451	0.125773
5'-methylthioadenosine/S-adenosylhomocysteine nucleosidase	0.843373	0.366285	2.30251	0.0213066	0.125777
hydrolyase tartrate subunit beta/fumarate domain-containing protein Fe-S type	1.29055	0.560485	2.30255	0.0213041	0.125777
MULTISPECIES: DUF4838 domain-containing protein	-1.56538	0.679923	-2.30229	0.0213189	0.125777
MULTISPECIES: DUF3847 domain-containing protein	-1.51801	0.659048	-2.30333	0.0212601	0.125777
dihydroxyacetone kinase subunit DhaM	1.80632	0.784574	2.30229	0.0213189	0.125777
carnitine o-acyltransferase	-2.53871	1.10229	-2.30313	0.0212716	0.125777
4-hydroxythreonine-4-phosphate dehydrogenase	1.13939	0.495034	2.30163	0.0213558	0.125778
His/Glu/Gln/Arg/opine family amino ABC transporter, permease, 3-TM region	1.63259	0.709299	2.30169	0.0213525	0.125778
MULTISPECIES: stage V sporulation protein E	-3.88361	1.68704	-2.30203	0.0213334	0.125778
(deoxy)nucleoside triphosphate pyrophosphohydrolase	-1.24874	0.542826	-2.30045	0.0214228	0.126101
peptide chain release factor 3	0.549717	0.239047	2.29962	0.0214697	0.126305
MULTISPECIES: SusD/RagB family nutrient-binding outer membrane lipoprotein	-1.70937	0.743665	-2.29857	0.0215294	0.126583
MULTISPECIES: 50S ribosomal protein L7ae	3.29441	1.43451	2.29654	0.0216448	0.127189
AraC family transcriptional regulator, partial	-3.22847	1.40598	-2.29623	0.0216626	0.127221
LPS-assembly protein LptD	-1.03862	0.452434	-2.29562	0.0216978	0.127356
MULTISPECIES: collagen-binding protein	-3.18017	1.38602	-2.29446	0.0217643	0.127673
type I methionyl aminopeptidase	-0.975518	0.425309	-2.29367	0.0218094	0.127792
alpha-N-acetylglucosaminidase	-1.00718	0.439096	-2.29375	0.0218048	0.127792
DUF2905 domain-containing protein	-3.81158	1.66211	-2.29321	0.0218359	0.127874
TraB family protein	-3.15556	1.37631	-2.29277	0.021861	0.127949
MULTISPECIES: virion core protein (lumpy skin disease virus)	4.47115	1.95148	2.29116	0.0219539	0.12842
nucleoid-structuring protein H-NS	1.40275	0.612544	2.29004	0.022019	0.128728
MULTISPECIES: type I methionyl aminopeptidase	-1.06392	0.464712	-2.28941	0.0220553	0.128867
nicotinate-nucleotide diphosphorylase (carboxylating)	-1.01866	0.445072	-2.28875	0.0220937	0.128944
DUF4375 domain-containing protein	-1.85143	0.808853	-2.28896	0.0220815	0.128944
elongation factor Tu	0.818193	0.357721	2.28724	0.0221819	0.12924
glycosyl hydrolase family 18	1.04281	0.455867	2.28754	0.0221642	0.12924
NAD-binding oxidoreductase	0.918011	0.40136	2.28725	0.0221811	0.12924
DUF4145 domain-containing protein	-1.09753	0.480022	-2.28642	0.0222295	0.129444
30S ribosomal protein S4	0.713257	0.31205	2.28572	0.0222709	0.129611
glutamate--tRNA ligase	0.721719	0.315884	2.28476	0.0223271	0.129697
ribonuclease R	0.853344	0.373554	2.28439	0.0223486	0.129697
DUF4906 domain-containing protein	-1.59872	0.699729	-2.28477	0.0223261	0.129697
DUF2804 domain-containing protein	0.858819	0.375922	2.28457	0.0223383	0.129697
damage-inducible protein CinA	-0.983201	0.430336	-2.28473	0.0223288	0.129697
formyltetrahydrofolate deformylase	-1.59015	0.696234	-2.28393	0.0223755	0.12978
cytochrome c oxidase subunit II	-1.01124	0.442965	-2.28289	0.022437	0.130064
ABC transporter ATP-binding protein	0.657862	0.288313	2.28177	0.0225032	0.130228
YgeY family selenium metabolism-linked hydrolase	-1.15325	0.505344	-2.28211	0.0224831	0.130228
major capsid protein	2.67204	1.17101	2.28183	0.0224992	0.130228
MULTISPECIES: two-component sensor histidine kinase	-0.852872	0.373872	-2.28119	0.0225374	0.130279
MULTISPECIES: butyrate kinase	-1.47325	0.645784	-2.28134	0.0225282	0.130279
ATP-dependent Clp protease ATP-binding subunit ClpX	0.725006	0.317883	2.28073	0.0225644	0.130362
DUF490 domain-containing protein	-1.54633	0.678191	-2.28009	0.0226026	0.13051
aminoacetone oxidase family FAD-binding enzyme	0.71118	0.311989	2.27951	0.022637	0.130635
TrpB-like pyridoxal-phosphate dependent enzyme	1.73779	0.762513	2.27903	0.0226651	0.130724
tryptophan--tRNA ligase, partial	-4.39634	1.92997	-2.27793	0.022731	0.131031
UDP-GlcNAc--UDP-phosphate GlcNAc-1-phosphate transferase	-2.51475	1.10415	-2.27755	0.0227535	0.131087
glyoxalase/bleomycin resistance/dioxygenase family protein	1.09533	0.481184	2.27631	0.0228272	0.131365
putative alpha amylase, catalytic domain protein	1.29523	0.568987	2.27638	0.022823	0.131365
N-acetylglutamate synthase	-3.45418	1.51819	-2.2752	0.0228941	0.131603
phosphoprotein phosphatase	-3.42398	1.50486	-2.27529	0.0228887	0.131603
MULTISPECIES: ribonucleoside triphosphate reductase	1.93297	0.849853	2.27447	0.0229375	0.131778
RIP metalloprotease RseP	-0.845513	0.371823	-2.27397	0.022968	0.131807
2-keto-3-deoxygluconate permease	-1.53525	0.675099	-2.2741	0.0229597	0.131807
DUF4738 domain-containing protein	-1.6002	0.704002	-2.273	0.023026	0.131819
MULTISPECIES: glutamate 5-kinase	-1.316	0.579005	-2.27287	0.0230342	0.131819
DUF5034 domain-containing protein	-1.56629	0.689001	-2.27328	0.0230093	0.131819
beta-galactosidase, partial	-1.43053	0.629204	-2.27355	0.0229931	0.131819
MULTISPECIES: o-succinylbenzoate synthase	-1.34195	0.590268	-2.27346	0.0229983	0.131819
N-ethylammeline chlorohydrolase	-3.23553	1.42399	-2.27215	0.0230772	0.131853
occludin	-2.25196	0.991005	-2.2724	0.0230622	0.131853
DUF5124 domain-containing protein	-3.92295	1.72655	-2.27213	0.0230784	0.131853
DUF4325 domain-containing protein	1.76808	0.778262	2.27183	0.0230968	0.131885
octaprenyl diphosphate synthase	-3.50917	1.54488	-2.27149	0.0231173	0.131929
MULTISPECIES: RelA/SpoT family protein	-1.73752	0.765019	-2.27121	0.0231343	0.131952
tricarboxylic transporter	1.46294	0.644298	2.27059	0.0231717	0.132065
MULTISPECIES: nodulation efficiency protein D (NfeD)	-3.28604	1.4473	-2.27046	0.0231796	0.132065
MULTISPECIES: energy transducer TonB	-1.2174	0.536549	-2.26895	0.0232715	0.132515
TIGR04086 family membrane protein	0.819947	0.361435	2.26859	0.0232934	0.132519
MULTISPECIES: DUF975 domain-containing protein	-1.23333	0.543699	-2.2684	0.0233051	0.132519
lantibiotic ABC transporter ATP-binding protein	3.5957	1.58519	2.2683	0.0233107	0.132519
MULTISPECIES: phosphoglucomutase	1.23937	0.546513	2.26778	0.0233425	0.132626
DUF4290 domain-containing protein	-1.37136	0.604967	-2.26684	0.0234002	0.132736
precorrin-2 C(20)-methyltransferase	0.836822	0.369159	2.26683	0.0234004	0.132736
MULTISPECIES: cytosine methyltransferase	4.72747	2.08532	2.26703	0.0233886	0.132736
ATP synthase subunit A	0.657295	0.289994	2.26658	0.023416	0.132751
MULTISPECIES: histidinol-phosphatase	-1.90867	0.842485	-2.26552	0.0234807	0.133044
multifunctional tRNA N6-adenosine(37)-N6- threonylcarbamoyltransferase complex dimerization subunit type 1 TsaB/ribosomal protein alanine acetyltransferase/tRNA (adenosine(37)-N6)-threonylcarbamoyltransferase complex transferase subunit TsaD	-3.88947	1.71731	-2.26487	0.0235209	0.133199
MULTISPECIES: NADH:ubiquinone oxidoreductase	-1.88119	0.830839	-2.2642	0.0235615	0.133356
MULTISPECIES: PHP domain-containing protein	-2.02744	0.89554	-2.26393	0.0235787	0.13338
flagellar biosynthesis protein FlgG	1.16499	0.514703	2.26341	0.0236102	0.133485
acetyl-CoA decarbonylase	-1.20625	0.533105	-2.26269	0.0236549	0.133664
M18 family aminopeptidase	0.731179	0.323205	2.26228	0.0236804	0.133734
LppX_LprAFG lipoprotein	-3.80587	1.68301	-2.26135	0.0237379	0.133986
flavin reductase family protein	0.563822	0.249474	2.26004	0.0238185	0.134147
ethanolamine utilization protein EutP	0.772635	0.341899	2.25983	0.0238316	0.134147
MULTISPECIES: pyridoxamine kinase	-1.79252	0.793096	-2.26015	0.0238118	0.134147
MULTISPECIES: ribosomal RNA large subunit methyltransferase H	-2.58807	1.14524	-2.25985	0.0238305	0.134147
phenylalanine and histidine ammonia-lyase	-3.81305	1.6872	-2.25998	0.0238225	0.134147
Fe only hydrogenase 1	-4.43027	1.96124	-2.25892	0.0238886	0.134395
methylmalonyl Co-A mutase-associated GTPase MeaB	-1.08304	0.479564	-2.25839	0.0239212	0.134505
bifunctional peroxiredoxin/chitinase	-3.45996	1.53241	-2.25786	0.0239546	0.134557
DUF4317 domain-containing protein, partial	1.52522	0.675541	2.25778	0.0239593	0.134557
MULTISPECIES: exodeoxyribonuclease III	1.48903	0.65956	2.25761	0.0239697	0.134557
aldehyde dehydrogenase, partial	-1.30879	0.579902	-2.25692	0.0240129	0.134579
DUF2085 domain-containing protein	2.07447	0.919023	2.25726	0.0239918	0.134579
Selenium-binding protein 1	-1.60818	0.712495	-2.25712	0.0240008	0.134579
CDP-4-keto-6-deoxy-D-glucose-3-dehydrase	3.73708	1.65646	2.25606	0.0240669	0.134809
oxaloacetate decarboxylase subunit alpha	1.10747	0.491099	2.25509	0.0241278	0.135076
pectate lyase	-1.4386	0.638267	-2.25391	0.0242018	0.135417
LPXTG-domain-containing protein cell wall anchor domain	-1.55077	0.688567	-2.25217	0.0243113	0.135956
MULTISPECIES: glycine cleavage system protein H	-1.16017	0.515295	-2.25148	0.0243554	0.136129
phosphatidylserine decarboxylase family protein	-1.16167	0.516046	-2.2511	0.0243791	0.136187
peptide transporter	-1.45637	0.647593	-2.24889	0.0245195	0.136897
MULTISPECIES: biopolymer transporter ExbD	-1.49715	0.666505	-2.24627	0.0246868	0.137459
oxaloacetate decarboxylase	0.708049	0.315181	2.24648	0.024673	0.137459
MULTISPECIES: YlmC/YmxH family sporulation protein	-1.34788	0.600006	-2.24644	0.024676	0.137459
PTS N-acetylglucosamine transporter subunit IIB	2.73794	1.21879	2.24643	0.0246762	0.137459
PTS lactose transporter subunit IIA	-3.87643	1.72535	-2.24675	0.0246558	0.137459
HpaII family restriction endonuclease	-1.63895	0.730014	-2.2451	0.0247619	0.137802
DUF935 domain-containing protein	1.87705	0.836155	2.24486	0.024777	0.137812
L-rhamnose mutarotase	-1.1801	0.525852	-2.24417	0.0248216	0.137986
KH domain-containing protein	0.751365	0.334941	2.24327	0.0248792	0.138157
MULTISPECIES: alpha-amylase	-1.10391	0.492082	-2.24334	0.024875	0.138157
molybdopterin adenylyltransferase	-2.42831	1.0826	-2.24304	0.0248942	0.138166
HU family DNA-binding protein, partial	-1.52387	0.679557	-2.24245	0.0249322	0.138302
NCS2 family permease	1.00178	0.447106	2.24058	0.0250532	0.138898
ShlB/FhaC/HecB family hemolysin secretion/activation protein	-3.81123	1.70124	-2.24027	0.0250736	0.138937
stage 0 sporulation protein J	-0.925547	0.413319	-2.23931	0.025136	0.139208
thiosulfate sulfurtransferase	-3.77418	1.68558	-2.23909	0.0251499	0.13921
MULTISPECIES: DUF370 domain-containing protein	-1.34667	0.601573	-2.23858	0.0251834	0.13932
pectin esterase	-2.04721	0.914829	-2.23781	0.0252337	0.139524
DUF4301 domain-containing protein	-1.21928	0.544917	-2.23755	0.0252502	0.13954
PTS ascorbate transporter subunit IIC	1.68649	0.753921	2.23696	0.0252888	0.139552
MULTISPECIES: lipoprotein	-1.80545	0.807121	-2.2369	0.025293	0.139552
thiol-disulfide isomerase	-1.56565	0.699897	-2.23697	0.0252885	0.139552
MULTISPECIES: disulfide oxidoreductase	0.996569	0.445575	2.23659	0.025313	0.139588
pentose kinase	-2.75313	1.2311	-2.23631	0.0253318	0.139616
histidine kinase A domain protein	-3.49665	1.56377	-2.23603	0.0253496	0.13964
pyruvate formate lyase-activating protein	-1.53312	0.685796	-2.23554	0.0253822	0.139744
chitin deacetylase	-3.21271	1.43769	-2.23464	0.0254412	0.139994
DUF115 domain-containing protein	1.1861	0.531409	2.23199	0.0256156	0.140828
tagaturonate reductase	1.17781	0.527709	2.23192	0.0256199	0.140828
cytochrome c oxidase subunit 3	-0.991201	0.444185	-2.2315	0.0256478	0.140905
MULTISPECIES: NAD-dependent dehydratase	-1.54263	0.691484	-2.2309	0.0256878	0.14105
MULTISPECIES: tetratricopeptide repeat protein	-1.34981	0.605379	-2.22969	0.0257677	0.141285
MULTISPECIES: 3-oxoacyl-ACP synthase III	-1.38385	0.620558	-2.23001	0.0257471	0.141285
MULTISPECIES: macrolide efflux MFS transporter Mef(A)	-1.50981	0.677218	-2.22944	0.0257849	0.141285
pyruvate:ferredoxin (flavodoxin) oxidoreductase, partial	0.81042	0.36352	2.22937	0.0257893	0.141285
RusA family crossover junction endodeoxyribonuclease	-0.998164	0.447764	-2.22922	0.0257991	0.141285
restriction endonuclease subunit R	0.794629	0.356581	2.22846	0.0258496	0.141486
diaminopimelate dehydrogenase	0.699179	0.313789	2.22818	0.0258685	0.141515
MULTISPECIES: uracil permease	-1.32494	0.594716	-2.22785	0.0258906	0.14156
MULTISPECIES: tyrosine recombinase	-1.37873	0.619056	-2.22716	0.0259369	0.141738
MULTISPECIES: adenylosuccinate synthetase	-0.803144	0.36083	-2.22583	0.0260259	0.14212
carbamoylphosphate synthase large subunit short form	2.67733	1.20292	2.2257	0.0260345	0.14212
cell wall-associated protein	-1.44444	0.649176	-2.22504	0.0260785	0.142285
MULTISPECIES: thioredoxin	-0.763263	0.343211	-2.22389	0.0261559	0.142632
MULTISPECIES: glycine dehydrogenase subunit 2	-1.54576	0.695194	-2.22349	0.0261829	0.142704
5-bromo-4-chloroindolyl phosphate hydrolysis protein	1.47797	0.664791	2.22322	0.0262013	0.142728
MULTISPECIES: DUF2807 domain-containing protein	-2.79767	1.25859	-2.22286	0.0262253	0.142784
chemotaxis protein CheV	0.861626	0.387836	2.22162	0.0263087	0.142936
50S ribosomal protein L1	0.749503	0.337314	2.22198	0.026285	0.142936
MULTISPECIES: low molecular weight phosphotyrosine protein phosphatase	-1.38139	0.621768	-2.22171	0.0263032	0.142936
major facilitator transporter	-2.7077	1.21851	-2.22214	0.0262736	0.142936
MinD/ParA family protein	0.847101	0.381467	2.22064	0.0263754	0.143115
pilus assembly protein	1.31232	0.590998	2.22052	0.0263834	0.143115
DUF4390 domain-containing protein	-4.22081	1.90059	-2.22079	0.0263655	0.143115
MULTISPECIES: sugar-binding protein	0.953621	0.429517	2.22022	0.026404	0.143151
alpha-rhamnosidase	-1.55025	0.698528	-2.21931	0.026466	0.143336
trypsin-resistant surface T6 protein	1.95805	0.882239	2.21941	0.0264591	0.143336
glycosyl hydrolase family 20	-1.16206	0.523698	-2.21895	0.0264904	0.143394
V-type H+-transporting ATPase subunit K	0.988692	0.445768	2.21795	0.0265581	0.14368
pyruvate ferredoxin oxidoreductase subunit beta	0.946674	0.426904	2.21753	0.0265867	0.14368
ornithine cyclodeaminase family protein	1.50448	0.678503	2.21735	0.0265992	0.14368
phosphate transporter family protein	-3.84456	1.7338	-2.21742	0.0265946	0.14368
DegV family EDD domain-containing protein	0.871046	0.392977	2.21653	0.0266549	0.14383
MULTISPECIES: DUF4364 domain-containing protein	-1.12755	0.508668	-2.21667	0.0266459	0.14383
MULTISPECIES: argininosuccinate lyase	0.930532	0.419993	2.21559	0.0267196	0.144029
S-adenosylmethionine:tRNA ribosyltransferase-isomerase	0.835817	0.377239	2.21562	0.0267178	0.144029
2-oxoglutarate translocator	-3.84936	1.73762	-2.21531	0.0267391	0.144058
cytochrome ubiquinol oxidase subunit I	-0.906521	0.40947	-2.21389	0.0268365	0.144296
hydroxymethylpyrimidine/phosphomethylpyrimidine kinase	1.34874	0.609156	2.21412	0.0268208	0.144296
MULTISPECIES: aminoglycoside 6-adenylyltransferase AadE	1.76789	0.798634	2.21364	0.0268533	0.144296
hydrolase carbon-nitrogen family	-3.53186	1.59517	-2.21409	0.0268224	0.144296
DUF4832 domain-containing protein	-3.98448	1.79988	-2.21375	0.0268459	0.144296
MULTISPECIES: fructokinase	-1.64313	0.742348	-2.21343	0.0268682	0.144301
MULTISPECIES: PadR family transcriptional regulator	1.13196	0.511489	2.21307	0.0268927	0.144358
MULTISPECIES: acetate kinase	-0.664458	0.300386	-2.21202	0.0269655	0.144673
DUF1292 domain-containing protein	0.876361	0.396225	2.21178	0.0269821	0.144686
DUF2493 domain-containing protein	1.53085	0.69224	2.21144	0.0270052	0.144735
MULTISPECIES: tRNA-specific adenosine deaminase	-1.38645	0.627567	-2.20925	0.0271573	0.145404
MULTISPECIES: IS30 family transposase	-2.289	1.03623	-2.20897	0.0271764	0.145404
cobalamin biosynthesis protein CobU	3.54086	1.60305	2.20883	0.0271865	0.145404
pertactin	-3.9063	1.76848	-2.20884	0.0271859	0.145404
MULTISPECIES: inositol-3-phosphate synthase	-1.41856	0.642377	-2.2083	0.0272234	0.145526
transcriptional regulator NrdR	0.775942	0.351417	2.20804	0.0272415	0.145547
dihydrofolate reductase	-0.71437	0.323701	-2.20688	0.0273224	0.145904
cell division protein FtsK	0.551458	0.250009	2.20576	0.0274009	0.146221
MULTISPECIES: helicase	-1.31016	0.594118	-2.20522	0.0274386	0.146221
MULTISPECIES: haloacid dehalogenase	-1.21592	0.551334	-2.20541	0.0274256	0.146221
peptidase M55	1.44227	0.653946	2.20548	0.0274203	0.146221
O-acetyl-ADP-ribose deacetylase	0.901861	0.409094	2.20453	0.0274869	0.146403
MULTISPECIES: diaminopimelate dehydrogenase	-1.00102	0.454134	-2.20424	0.0275076	0.146437
ribosome-recycling factor	0.600438	0.272602	2.20262	0.0276216	0.14678
MCE family protein	-1.05682	0.479824	-2.20251	0.027629	0.14678
MULTISPECIES: phospholipase	-1.36372	0.619055	-2.2029	0.0276019	0.14678
molybdopterin biosynthesis protein	-0.916468	0.416079	-2.20263	0.0276209	0.14678
bacteriocin ABC transporter ATP-binding protein	-2.42816	1.10263	-2.20215	0.0276545	0.146793
nucleotidyl transferase	-3.89346	1.76825	-2.20187	0.0276743	0.146793
thrombospondin	-3.42376	1.55485	-2.20199	0.0276659	0.146793
glycosyltransferase family 4 protein	-0.8363	0.379941	-2.20113	0.0277266	0.146995
Ni/Fe hydrogenase	-1.06857	0.485605	-2.20049	0.0277723	0.147115
MULTISPECIES: dTDP-4-keto-6-deoxy-D-glucose epimerase	-2.7496	1.24966	-2.20027	0.027788	0.147115
phage tail protein I	3.35051	1.52281	2.20021	0.0277921	0.147115
MULTISPECIES: 50S ribosomal protein L36	0.772413	0.351109	2.19992	0.0278124	0.147147
MULTISPECIES: F0F1 ATP synthase subunit C	1.31719	0.598903	2.19934	0.0278541	0.147216
cation diffusion facilitator transporter	-3.07124	1.39636	-2.19946	0.0278452	0.147216
FAD/NAD(P)-binding oxidoreductase	0.599273	0.27268	2.19771	0.0279696	0.147643
TIGR00299 family protein	0.899958	0.409519	2.1976	0.0279778	0.147643
MULTISPECIES: undecaprenyl/decaprenyl-phosphate alpha-N-acetylglucosaminyl 1-phosphate transferase	-1.72994	0.78708	-2.19792	0.0279546	0.147643
SmtA protein	2.71475	1.23545	2.19738	0.0279933	0.147649
heterodisulfide reductase subunit C	-6.48204	2.95027	-2.1971	0.0280135	0.14768
lon protease (S16) C-terminal proteolytic domain protein	-3.84619	1.75109	-2.19646	0.0280589	0.147844
DUF3887 domain-containing protein	1.50506	0.685742	2.19479	0.0281784	0.148322
NADH ubiquinone oxidoreductase	-3.45447	1.57385	-2.19491	0.0281697	0.148322
NADH:flavin oxidoreductase	-0.927593	0.423046	-2.19265	0.0283324	0.148916
dioxygenase	-1.16567	0.531599	-2.19277	0.0283242	0.148916
MULTISPECIES: DNA-binding transcriptional regulator OxyR	-1.35319	0.617156	-2.19262	0.0283347	0.148916
50S ribosomal protein L35	0.694126	0.316612	2.19235	0.028354	0.148942
DUF3332 domain-containing protein	-1.52738	0.696915	-2.19162	0.0284066	0.14899
MULTISPECIES: TraB/GumN family protein	-1.98773	0.906877	-2.19184	0.0283911	0.14899
DUF224 domain-containing protein	-4.81327	2.19606	-2.19177	0.028396	0.14899
D-methionine ABC transporter permease	2.7678	1.26309	2.19129	0.0284307	0.14904
glutamate formimidoyltransferase	-1.00531	0.458963	-2.19039	0.0284958	0.149306
MULTISPECIES: stage II sporulation protein P	-2.09054	0.95468	-2.18978	0.0285399	0.149461
levanase	-2.81553	1.28593	-2.18948	0.0285617	0.149499
glycosyltransferase	-0.909938	0.415884	-2.18796	0.0286723	0.150002
MULTISPECIES: toxin MazF	3.60438	1.64756	2.1877	0.0286913	0.150025
1,4-alpha-glucan branching enzyme	0.704735	0.322244	2.18696	0.0287456	0.150224
shikimate 5-dehydrogenase	-1.16085	0.530896	-2.18658	0.0287731	0.150224
PEP phosphonomutase	1.60855	0.735606	2.1867	0.0287644	0.150224
MULTISPECIES: ImmA/IrrE family metallo-endopeptidase	-0.928979	0.424967	-2.186	0.0288154	0.150369
anaphase-promoting protein	-3.83969	1.75691	-2.18548	0.0288539	0.150493
trigger factor	0.577854	0.264567	2.18415	0.0289513	0.150858
PqqD family protein	1.53016	0.700583	2.18412	0.0289531	0.150858
cell division ATP-binding protein FtsE	0.767183	0.3515	2.18259	0.0290657	0.151215
alpha-hydroxy-acid oxidizing enzyme	0.760906	0.348596	2.18277	0.0290527	0.151215
MULTISPECIES: copper-translocating P-type ATPase	-1.28785	0.58995	-2.18297	0.0290378	0.151215
glyceraldehyde-3-phosphate dehydrogenase	-6.32589	2.89979	-2.1815	0.0291467	0.15156
diguanylate cyclase response regulator	0.749261	0.343531	2.18105	0.0291794	0.151577
ATP-dependent endonuclease	-0.847827	0.388702	-2.18117	0.0291705	0.151577
putative glycosyltransferase	3.9819	1.8261	2.18055	0.0292167	0.151694
DUF3868 domain-containing protein	-1.4533	0.666874	-2.17927	0.0293116	0.151804
phosphatidylglycerophosphatase	-2.00942	0.922059	-2.17928	0.0293112	0.151804
MULTISPECIES: acetylornithine aminotransferase	-2.06081	0.94554	-2.17951	0.0292942	0.151804
V-type Na+-transporting ATPase C subunit	-2.05672	0.943669	-2.17949	0.0292951	0.151804
MULTISPECIES: esterase family protein	2.78877	1.2795	2.17957	0.029289	0.151804
MULTISPECIES: flagellar biosynthesis protein	-1.50372	0.690327	-2.17827	0.0293861	0.152114
glutamate racemase	0.722178	0.331623	2.17771	0.0294275	0.152189
MULTISPECIES: ATP-dependent Clp endopeptidase, proteolytic subunit ClpP	1.09756	0.504003	2.17768	0.0294302	0.152189
MULTISPECIES: aminoacetone oxidase family FAD-binding enzyme	0.936525	0.430123	2.17734	0.0294551	0.152241
MULTISPECIES: Na/Pi cotransporter	-1.35706	0.623401	-2.17686	0.0294907	0.152349
alpha-ketoacid dehydrogenase subunit beta	1.03801	0.477175	2.17532	0.0296065	0.15287
cycloartenol synthase-like protein	-1.19544	0.549853	-2.17411	0.0296971	0.153261
MULTISPECIES: tyrosine recombinase XerC	-1.19383	0.549172	-2.17387	0.0297152	0.153278
DUF3592 domain-containing protein	1.41754	0.652238	2.17334	0.0297547	0.153405
MULTISPECIES: YfcE family phosphodiesterase	-1.96805	0.905785	-2.17275	0.029799	0.153552
[truncated: 8,302 more rows]

## Sheet: Sheet 14 - Cip vs Veh on NC
Organism Name	log2FoldChange	lfcSE	stat	pvalue	padj
serine protein kinase	-11.4349	0.855953	-13.3592	1.05e-40	1.1e-36
carboxypeptidase regulatory-like domain-containing protein	-6.41796	0.59822	-10.7284	7.49e-27	2.61e-23
MULTISPECIES: stage V sporulation protein R	-11.1325	1.03552	-10.7507	5.88e-27	2.61e-23
sporulation protein YhbH	-11.8772	1.14254	-10.3955	2.6e-25	6.81e-22
MULTISPECIES: spore protease YyaC	-6.71587	0.654494	-10.2612	1.05e-24	2.21e-21
MULTISPECIES: sporulation protein YhbH	-12.1362	1.23834	-9.80035	1.12e-22	1.96e-19
MULTISPECIES: stage III sporulation protein AH	-7.44479	0.780689	-9.53618	1.48e-21	2.22e-18
stage V sporulation protein R	-10.5617	1.11288	-9.49048	2.3e-21	3.01e-18
MULTISPECIES: ATP-dependent protease	-11.2107	1.20198	-9.32681	1.09e-20	1.27e-17
MULTISPECIES: muramidase	-10.8366	1.17667	-9.20953	3.28e-20	3.43e-17
MULTISPECIES: phosphopentomutase	-4.64513	0.515562	-9.00984	2.06e-19	1.96e-16
serine protein kinase PrkA	-10.9719	1.22383	-8.96523	3.1e-19	2.7e-16
MULTISPECIES: CotS family spore coat protein	-10.5895	1.19586	-8.85517	8.36e-19	6.73e-16
MULTISPECIES: stage V sporulation protein E	-8.19071	0.936565	-8.74548	2.22e-18	1.66e-15
glycosyl hydrolase family 25	-6.44191	0.739119	-8.71566	2.89e-18	2.02e-15
NMT1/THI5-like protein	-6.96706	0.807446	-8.62852	6.22e-18	4.07e-15
MULTISPECIES: stage IV sporulation protein A	-5.4078	0.628061	-8.61031	7.29e-18	4.49e-15
DnaJ domain protein	-10.5361	1.27247	-8.28008	1.23e-16	7.16e-14
MULTISPECIES: recombinase XerD	-9.34948	1.13013	-8.2729	1.31e-16	7.2e-14
tRNA uridine 5-carboxymethylaminomethyl modification enzyme GidA	-7.30952	0.903282	-8.09218	5.86e-16	3.07e-13
MULTISPECIES: cytochrome c551	-5.23612	0.660522	-7.92726	2.24e-15	1.12e-12
MULTISPECIES: spermidine/putrescine ABC transporter ATP-binding protein	-9.98759	1.27237	-7.84958	4.17e-15	1.99e-12
phosphofructokinase	-6.29791	0.806783	-7.80619	5.89e-15	2.68e-12
NADH ubiquinone oxidoreductase subunit	-9.6872	1.25005	-7.74946	9.23e-15	4.03e-12
NAD-dependent alcohol dehydrogenase	-4.79348	0.625461	-7.66392	1.8e-14	7.55e-12
MULTISPECIES: pyrimidine-nucleoside phosphorylase	-4.41995	0.582144	-7.59254	3.14e-14	1.26e-11
MULTISPECIES: sporulation peptidase YabG	-9.37205	1.25369	-7.47558	7.69e-14	2.98e-11
dissimilatory-type sulfite reductase subunit alpha	-7.00582	0.952569	-7.35466	1.91e-13	7.16e-11
MULTISPECIES: spore cortex-lytic protein	-8.22506	1.11994	-7.34421	2.07e-13	7.47e-11
FAD-dependent oxidoreductase, partial	-8.08042	1.12517	-7.18151	6.89e-13	2.41e-10
MULTISPECIES: sporulation protein YunB	-5.21148	0.731024	-7.12901	1.01e-12	3.41e-10
MULTISPECIES: glycosyl hydrolase family 25	-9.11728	1.28369	-7.10239	1.23e-12	4.01e-10
glucose-inhibited division protein A	-9.46141	1.34096	-7.05569	1.72e-12	5.45e-10
MULTISPECIES: spore coat peptide assembly protein CotJC	-8.67111	1.23053	-7.04663	1.83e-12	5.64e-10
MULTISPECIES: D-xylose transporter XylE	23.6104	3.38385	6.97739	3.01e-12	8.99e-10
MULTISPECIES: peptidase M28	-8.73765	1.26329	-6.91659	4.63e-12	1.35e-09
MULTISPECIES: homocitrate synthase	-8.82577	1.29492	-6.8157	9.38e-12	2.65e-09
dissimilatory-type sulfite reductase subunit beta	-6.53859	0.96497	-6.77595	1.24e-11	3.4e-09
MULTISPECIES: glutamine-fructose-6-phosphate transaminase (isomerizing)	-5.5233	0.817762	-6.75416	1.44e-11	3.86e-09
glycosyl hydrolase family 98	12.4639	1.85	6.73721	1.61e-11	4.23e-09
MULTISPECIES: asparagine synthetase B	-5.45168	0.812962	-6.70596	2e-11	5.11e-09
DUF4342 domain-containing protein	-5.68835	0.853922	-6.66144	2.71e-11	6.76e-09
cotJC protein	-5.89294	0.893847	-6.59279	4.32e-11	1.03e-08
MULTISPECIES: cyanophycin synthetase	-8.37496	1.26967	-6.59618	4.22e-11	1.03e-08
MULTISPECIES: elongation factor G-binding protein	-8.01753	1.22562	-6.54164	6.08e-11	1.42e-08
MULTISPECIES: DUF1275 domain-containing protein	-5.90756	0.903819	-6.53622	6.31e-11	1.44e-08
homocitrate synthase	-8.22217	1.27707	-6.43833	1.21e-10	2.69e-08
polysaccharide biosynthesis protein, partial	10.8363	1.68805	6.4194	1.37e-10	2.98e-08
sulfurtransferase TusE	-7.29134	1.15042	-6.33801	2.33e-10	4.97e-08
nucleotidyl transferase	-7.96298	1.27128	-6.26375	3.76e-10	7.87e-08
MULTISPECIES: SanA protein	-7.92346	1.27866	-6.19669	5.77e-10	1.18e-07
peptidase, S8/S53 family	-7.88225	1.27859	-6.16481	7.06e-10	1.42e-07
NADP-dependent glyceraldehyde-3-phosphate dehydrogenase	-7.96546	1.30464	-6.10549	1.02e-09	2.02e-07
MULTISPECIES: peptidase M50	-7.74855	1.27144	-6.09431	1.1e-09	2.13e-07
MULTISPECIES: lipoprotein	8.38359	1.37825	6.08277	1.18e-09	2.25e-07
MULTISPECIES: RNA polymerase sporulation sigma factor SigK	-3.56896	0.587073	-6.07924	1.21e-09	2.26e-07
MULTISPECIES: ferredoxin--nitrite reductase	-7.15677	1.17994	-6.06539	1.32e-09	2.42e-07
MULTISPECIES: DUF3343 domain-containing protein	-4.07053	0.673747	-6.04163	1.53e-09	2.75e-07
MULTISPECIES: spore coat protein CotJB	-5.15936	0.855766	-6.02894	1.65e-09	2.93e-07
ATP-dependent protease	-3.07501	0.515776	-5.9619	2.49e-09	4.35e-07
MULTISPECIES: tryptophan transporter	-7.82945	1.32197	-5.92258	3.17e-09	5.44e-07
proton-translocating NADH-quinone oxidoreductase, chain	-8.21092	1.3886	-5.91309	3.36e-09	5.67e-07
sporulation protein YtxC	-7.65158	1.30433	-5.86631	4.46e-09	7.4e-07
MULTISPECIES: sporulation membrane protein YtaF	-7.77792	1.32737	-5.85965	4.64e-09	7.59e-07
restriction endonuclease, SacI family	-7.28669	1.24802	-5.83858	5.26e-09	8.48e-07
sporulation protein YjcZ	-8.25592	1.41704	-5.82618	5.67e-09	8.99e-07
peptidoglycan-binding protein LysM	-3.97234	0.682831	-5.81746	5.97e-09	9.34e-07
MULTISPECIES: urease accessory protein UreF	-5.0546	0.877564	-5.7598	8.42e-09	1.3e-06
MULTISPECIES: stage V sporulation protein B	-5.8254	1.01313	-5.74993	8.93e-09	1.35e-06
MULTISPECIES: arabinogalactan endo-1,4-beta-galactosidase	10.9025	1.9074	5.71591	1.09e-08	1.63e-06
MULTISPECIES: RNA polymerase sporulation sigma factor SigG	-3.32331	0.582388	-5.70635	1.15e-08	1.7e-06
MULTISPECIES: altronate oxidoreductase	10.2536	1.79953	5.69792	1.21e-08	1.76e-06
MULTISPECIES: nitrate ABC transporter substrate-binding protein	-4.09809	0.72085	-5.68508	1.31e-08	1.87e-06
chromophore lyase	10.4924	1.84663	5.68192	1.33e-08	1.88e-06
TldD/PmbA family protein	-5.14203	0.906004	-5.6755	1.38e-08	1.93e-06
MULTISPECIES: carbon monoxide-induced hydrogenase proton translocating subunit CooK	-7.73969	1.36764	-5.65917	1.52e-08	2.1e-06
MULTISPECIES: cysteine synthase	-5.49145	0.971851	-5.6505	1.6e-08	2.17e-06
serine protease subtilisin family protein	-6.1465	1.09371	-5.61985	1.91e-08	2.57e-06
glycoside hydrolase family 3	-4.29	0.769535	-5.5748	2.48e-08	3.28e-06
MULTISPECIES: TIGR04086 family membrane protein	-4.65747	0.84517	-5.51069	3.57e-08	4.68e-06
subtype I-E CRISPR-associated endonuclease Cas1	-5.7026	1.03968	-5.48497	4.14e-08	5.34e-06
MULTISPECIES: sporulation protein YqfC	-7.25978	1.33008	-5.45815	4.81e-08	6.14e-06
Spore cortex-lytic enzyme	-7.07254	1.29742	-5.45122	5e-08	6.31e-06
DUF3867 domain-containing protein	-6.27775	1.15477	-5.43635	5.44e-08	6.78e-06
MULTISPECIES: stage II sporulation protein P	-4.98327	0.918306	-5.42659	5.74e-08	7.07e-06
fasciclin	7.43906	1.37677	5.40328	6.54e-08	7.96e-06
MULTISPECIES: stage II sporulation protein M	-5.86802	1.08959	-5.38551	7.22e-08	8.69e-06
MULTISPECIES: phage-shock protein	-5.6546	1.0522	-5.37409	7.7e-08	9.1e-06
MULTISPECIES: Maf-like protein	-7.24698	1.34879	-5.37293	7.75e-08	9.1e-06
cotJC family protein	-7.02475	1.30789	-5.37106	7.83e-08	9.1e-06
DUF2232 domain-containing protein	-7.38051	1.37715	-5.35925	8.36e-08	9.61e-06
sporulation membrane protein YtaF	-4.4423	0.833242	-5.33135	9.75e-08	1.11e-05
nitrate/sulfite reductase	-5.40718	1.02007	-5.30078	1.15e-07	1.3e-05
MULTISPECIES: pectate lyase	7.16589	1.35448	5.29053	1.22e-07	1.34e-05
MULTISPECIES: stage III sporulation protein AA	-4.00295	0.75639	-5.29218	1.21e-07	1.34e-05
tellurite resistance protein TerB	9.76537	1.84812	5.28395	1.26e-07	1.38e-05
MULTISPECIES: protein kinase	-6.62863	1.26799	-5.22767	1.72e-07	1.85e-05
MULTISPECIES: Na+/H+ antiporter subunit E	-7.26996	1.3931	-5.21853	1.8e-07	1.93e-05
MULTISPECIES: murein L,D-transpeptidase	-6.91503	1.33196	-5.19162	2.08e-07	2.2e-05
homoserine O-acetyltransferase	6.36516	1.23057	5.17255	2.31e-07	2.42e-05
DUF5114 domain-containing protein	7.93363	1.53668	5.16285	2.43e-07	2.47e-05
MULTISPECIES: Asp23/Gls24 family envelope stress response protein	-2.79978	0.542177	-5.16396	2.42e-07	2.47e-05
peptidase, M28 family protein	-6.95625	1.34686	-5.16478	2.41e-07	2.47e-05
MULTISPECIES: DUF5114 domain-containing protein	9.28894	1.80136	5.15662	2.51e-07	2.53e-05
HNH endonuclease	-2.12945	0.41328	-5.15256	2.57e-07	2.56e-05
MULTISPECIES: DUF503 domain-containing protein	-6.8229	1.32629	-5.14434	2.68e-07	2.65e-05
addiction module toxin, HicA family	4.47354	0.871299	5.13434	2.83e-07	2.77e-05
NigD-like protein	7.01714	1.37029	5.12092	3.04e-07	2.95e-05
MjaI family restriction endonuclease	9.26	1.80899	5.11888	3.07e-07	2.95e-05
MULTISPECIES: acid-soluble spore protein	-4.33058	0.84924	-5.09936	3.41e-07	3.24e-05
CRISPR-associated protein Csn1	9.67219	1.89948	5.09203	3.54e-07	3.34e-05
MULTISPECIES: DUF4397 domain-containing protein	-6.23173	1.22854	-5.07246	3.93e-07	3.67e-05
ABC (sugar) transporter substrate-binding	9.63223	1.90204	5.06416	4.1e-07	3.8e-05
MULTISPECIES: cyanophycinase	-7.14448	1.41139	-5.062	4.15e-07	3.81e-05
MULTISPECIES: acid-activated urea channel	-6.829	1.34961	-5.05998	4.19e-07	3.82e-05
MULTISPECIES: PTS fructose transporter subunit IIC	-3.41902	0.676653	-5.05285	4.35e-07	3.93e-05
MULTISPECIES: HPr kinase/phosphorylase	-4.66847	0.927473	-5.03354	4.82e-07	4.31e-05
MULTISPECIES: glutamate synthase large subunit	6.55993	1.30474	5.02779	4.96e-07	4.4e-05
DUF4373 domain-containing protein	3.61953	0.723851	5.00037	5.72e-07	4.99e-05
DUF1722 domain-containing protein	-6.41157	1.28187	-5.00171	5.68e-07	4.99e-05
type I-B CRISPR-associated protein Cas7/Csh2	-6.70446	1.34207	-4.9956	5.87e-07	5.07e-05
MULTISPECIES: stage III sporulation protein AG	-6.85794	1.37496	-4.98775	6.11e-07	5.24e-05
MULTISPECIES: L-arabinose isomerase	5.96259	1.19687	4.9818	6.3e-07	5.36e-05
MULTISPECIES: arabinan endo-1,5-alpha-L-arabinosidase	8.02291	1.61532	4.96676	6.81e-07	5.7e-05
MULTISPECIES: sporulation protein YqfD	-4.12656	0.830713	-4.9675	6.78e-07	5.7e-05
MULTISPECIES: heat-inducible transcriptional repressor HrcA	-5.64713	1.14138	-4.94762	7.51e-07	6.24e-05
MULTISPECIES: TIGR03905 family protein	8.82184	1.7865	4.93807	7.89e-07	6.5e-05
MULTISPECIES: DUF3794 domain-containing protein	-4.37108	0.887486	-4.92523	8.43e-07	6.89e-05
heterodisulfide reductase subunit B	-6.65847	1.35739	-4.90534	9.33e-07	7.57e-05
MULTISPECIES: xylose isomerase	6.7374	1.37392	4.90376	9.4e-07	7.57e-05
exo-poly-alpha-D-galacturonosidase	6.46407	1.32051	4.89512	9.82e-07	7.85e-05
dehydrogenase, partial	9.13382	1.87028	4.88366	1.04e-06	8.26e-05
AmiS/UreI transporter	-6.77787	1.38988	-4.8766	1.08e-06	8.37e-05
MULTISPECIES: monovalent cation/H+ antiporter subunit C	-6.67832	1.36932	-4.87711	1.08e-06	8.37e-05
peptidase, M28 family	-6.61443	1.35559	-4.87937	1.06e-06	8.37e-05
MULTISPECIES: stage III sporulation protein AB	-6.72644	1.38519	-4.85596	1.2e-06	9.22e-05
MULTISPECIES: molybdate ABC transporter substrate-binding protein	-5.69188	1.1729	-4.85281	1.22e-06	9.3e-05
MULTISPECIES: serine hydrolase	-3.73951	0.773605	-4.83387	1.34e-06	0.000101573
DUF4450 domain-containing protein	8.12101	1.68472	4.8204	1.43e-06	0.000107128
MULTISPECIES: cyclase	-4.33636	0.899388	-4.82146	1.43e-06	0.000107128
type II restriction endonuclease	-3.12686	0.649586	-4.81362	1.48e-06	0.000110039
endo-beta-N-acetylglucosaminidase, partial	6.55703	1.36692	4.79692	1.61e-06	0.000118777
MULTISPECIES: rhamnogalacturonan lyase	5.87663	1.22956	4.77945	1.76e-06	0.000128672
Na+/H+ antiporter subunit C	-7.25853	1.52026	-4.77454	1.8e-06	0.000130934
stage III sporulation protein AE	-3.26688	0.685851	-4.76324	1.91e-06	0.000137531
MULTISPECIES: DUF3244 domain-containing protein	5.92753	1.24666	4.75472	1.99e-06	0.000142298
MULTISPECIES: YhgE/Pip domain-containing protein	-5.49497	1.15596	-4.7536	2e-06	0.000142298
bifunctional glutamate--cysteine ligase/glutathione synthetase	-4.78599	1.00745	-4.7506	2.03e-06	0.000143452
altronate hydrolase	5.07682	1.07146	4.73823	2.16e-06	0.000151466
MULTISPECIES: rhamnose/proton symporter RhaT	5.65618	1.19813	4.72082	2.35e-06	0.000163923
pectin esterase	5.13168	1.08919	4.71146	2.46e-06	0.000169561
MULTISPECIES: alkyl hydroperoxide reductase subunit F	8.50322	1.80488	4.71124	2.46e-06	0.000169561
MULTISPECIES: alpha-L-arabinofuranosidase	6.03448	1.2827	4.70452	2.54e-06	0.000174102
pectate lyase	5.46075	1.16225	4.69843	2.62e-06	0.000176583
MULTISPECIES: fasciclin	7.78108	1.65575	4.69943	2.61e-06	0.000176583
UDP-GlcNAc--UDP-phosphate GlcNAc-1-phosphate transferase	6.35618	1.35305	4.69766	2.63e-06	0.000176583
methyltransferase domain protein	-6.36633	1.36269	-4.6719	2.98e-06	0.000198979
Na+/glucose cotransporter	6.24672	1.33991	4.66204	3.13e-06	0.000207433
MULTISPECIES: Na+/glucose cotransporter	5.86238	1.26389	4.63837	3.51e-06	0.000229749
ammonium transporter	-2.55999	0.551774	-4.63956	3.49e-06	0.000229749
DUF3244 domain-containing protein	5.67075	1.22476	4.6301	3.65e-06	0.000237633
MULTISPECIES: histidine triad nucleotide-binding protein	-3.65926	0.791047	-4.62584	3.73e-06	0.000241076
mannose-6-phosphate isomerase	-2.06325	0.446748	-4.61838	3.87e-06	0.000248376
MULTISPECIES: iron-sulfur cluster assembly scaffold protein NifU	-4.39632	0.952899	-4.61362	3.96e-06	0.000250847
lacto-N-biosidase	-5.16731	1.12028	-4.61253	3.98e-06	0.000250847
MULTISPECIES: urease accessory protein UreD	-6.30941	1.36745	-4.61398	3.95e-06	0.000250847
MULTISPECIES: glycoside hydrolase	4.92658	1.07041	4.60253	4.17e-06	0.000261248
GyrI-like domain-containing protein	7.34835	1.59691	4.60159	4.19e-06	0.000261248
sialidase	3.08544	0.673146	4.58362	4.57e-06	0.00028307
rhamnogalacturonan acetylesterase	6.6015	1.44663	4.56338	5.03e-06	0.000309952
K+-dependent Na+/Ca+ exchanger family protein	-6.33082	1.39588	-4.53537	5.75e-06	0.000352007
MULTISPECIES: deacetylase	-6.46367	1.42573	-4.5336	5.8e-06	0.000352917
pectinesterase	5.84318	1.28989	4.52999	5.9e-06	0.00035692
MULTISPECIES: tRNA uridine 5-carboxymethylaminomethyl modification enzyme GidA	-6.45319	1.4283	-4.5181	6.24e-06	0.000375394
DUF4026 domain-containing protein	6.46991	1.43365	4.51291	6.39e-06	0.000382497
MULTISPECIES: ornithine decarboxylase	-6.37758	1.41837	-4.49642	6.91e-06	0.000411027
glycosyhydrolase	6.87261	1.53042	4.49066	7.1e-06	0.000419922
MULTISPECIES: DUF3892 domain-containing protein	-5.30971	1.18289	-4.48875	7.16e-06	0.000421323
silent information regulator protein Sir2	7.5428	1.68442	4.47797	7.54e-06	0.000440677
PKD domain-containing protein	7.70421	1.72407	4.46863	7.87e-06	0.0004573
MULTISPECIES: phosphoenolpyruvate carboxykinase	-3.73316	0.835592	-4.46768	7.91e-06	0.0004573
MULTISPECIES: NAD-dependent alcohol dehydrogenase	-4.50635	1.0119	-4.45337	8.45e-06	0.000486195
MULTISPECIES: Na+-transporting NADH:ubiquinone oxidoreductase subunit D	6.52108	1.46719	4.4446	8.81e-06	0.000500954
MULTISPECIES: tRNA (N6-adenosine(37)-N6)-threonylcarbamoyltransferase complex ATPase TsaE	5.1811	1.16569	4.44466	8.8e-06	0.000500954
elongation factor G-binding protein	-6.20456	1.39733	-4.4403	8.98e-06	0.00050831
putrescine/spermidine ABC transporter substrate-binding protein	-5.39827	1.2188	-4.42918	9.46e-06	0.000532356
MULTISPECIES: bifunctional 4-hydroxy-2-oxoglutarate aldolase/2-dehydro-3-deoxy-phosphogluconate aldolase	5.78557	1.30754	4.42477	9.65e-06	0.000540456
MULTISPECIES: rhamnulokinase	4.75147	1.07733	4.41043	1.03e-05	0.0005718
MULTISPECIES: Fis family transcriptional regulator	-7.22085	1.63728	-4.41028	1.03e-05	0.0005718
Xaa-Pro dipeptidase	-2.00884	0.456215	-4.40327	1.07e-05	0.000587495
MULTISPECIES: ATP synthase F1 subunit delta	5.14624	1.17208	4.39069	1.13e-05	0.000619275
D-xylose transporter XylE	5.76968	1.31651	4.38256	1.17e-05	0.000639484
DUF3826 domain-containing protein	5.3894	1.23125	4.37719	1.2e-05	0.000650732
Mannitol-1-phosphate/altronate dehydrogenase	6.89696	1.57591	4.3765	1.21e-05	0.000650732
DUF4843 domain-containing protein	6.41519	1.47686	4.34381	1.4e-05	0.00075172
type I-E CRISPR-associated endoribonuclease Cas2	-3.40243	0.783499	-4.34261	1.41e-05	0.00075198
MULTISPECIES: DUF4342 domain-containing protein	-6.31054	1.45596	-4.33429	1.46e-05	0.000777015
MULTISPECIES: tRNA dimethylallyltransferase	-5.28847	1.22047	-4.33315	1.47e-05	0.000777124
MULTISPECIES: DUF4848 domain-containing protein	6.98371	1.61565	4.32254	1.54e-05	0.000811368
MULTISPECIES: spore coat associated protein CotJA	-5.21931	1.21048	-4.31177	1.62e-05	0.000839276
flavoprotein	-4.04452	0.937933	-4.31216	1.62e-05	0.000839276
MULTISPECIES: small acid-soluble spore protein SspI	-7.03706	1.63132	-4.31373	1.61e-05	0.000839276
DUF5067 domain-containing protein	-3.17226	0.73636	-4.30802	1.65e-05	0.000849404
MULTISPECIES: spore cortex biosynthesis protein YabQ	-5.42693	1.26121	-4.30296	1.69e-05	0.00086479
dihydrolipoamide acyltransferase	-3.37119	0.784122	-4.29932	1.71e-05	0.000874834
type I deoxyribonuclease HsdR	5.05625	1.17763	4.2936	1.76e-05	0.000893344
branched-chain amino acid ABC transporter substrate-binding protein	-4.11744	0.962608	-4.27738	1.89e-05	0.00095632
D-mannonate oxidoreductase	3.55757	0.832043	4.27571	1.91e-05	0.00095888
menaquinol oxidoreductase	-5.7049	1.33734	-4.26585	1.99e-05	0.000997432
MULTISPECIES: HNH endonuclease	-3.10308	0.729322	-4.25474	2.09e-05	0.00103831
MULTISPECIES: segregation/condensation protein B	-5.74511	1.35012	-4.25526	2.09e-05	0.00103831
methionine ABC transporter ATP-binding protein	-3.27085	0.769304	-4.2517	2.12e-05	0.00104756
MULTISPECIES: NADH:ubiquinone reductase (Na(+)-transporting) subunit E	5.16456	1.2163	4.24614	2.17e-05	0.00106885
MULTISPECIES: RNA helicase	-5.93472	1.39867	-4.2431	2.2e-05	0.00107835
bifunctional 4-hydroxy-2-oxoglutarate aldolase/2-dehydro-3-deoxy-phosphogluconate aldolase	4.57398	1.08277	4.22432	2.4e-05	0.00116688
MULTISPECIES: Ger(x)C family spore germination protein	-6.23698	1.47725	-4.22203	2.42e-05	0.00117334
MULTISPECIES: ATP-dependent protease LonB	-5.90095	1.39853	-4.21939	2.45e-05	0.0011817
PTS fructose EIIABC component	-5.76959	1.36983	-4.21191	2.53e-05	0.00121593
MULTISPECIES: glutamate:gamma-aminobutyrate antiporter	6.79314	1.61514	4.20591	2.6e-05	0.00124295
MULTISPECIES: lipid II flippase MurJ	-5.98809	1.42451	-4.20362	2.63e-05	0.00124985
amidase domain-containing protein	-5.59332	1.33145	-4.20092	2.66e-05	0.00125915
MULTISPECIES: glycoside hydrolase family 43 protein	4.7911	1.14203	4.19524	2.73e-05	0.00128534
sorbitol dehydrogenase	4.82499	1.15053	4.19371	2.74e-05	0.00128819
phosphopyruvate hydratase	-2.85193	0.680291	-4.19222	2.76e-05	0.00129091
MULTISPECIES: non-canonical purine NTP pyrophosphatase	4.37619	1.04543	4.18603	2.84e-05	0.00132069
arabinosidase	5.6715	1.35695	4.17959	2.92e-05	0.00135269
acid-soluble spore protein	-4.47094	1.07164	-4.17204	3.02e-05	0.00139212
MULTISPECIES: YlmC/YmxH family sporulation protein	-3.57329	0.862825	-4.14138	3.45e-05	0.001585
alpha-amlyase	5.18426	1.25412	4.13378	3.57e-05	0.00163117
alpha-rhamnosidase	4.79296	1.16045	4.13027	3.62e-05	0.00164652
MULTISPECIES: L-rhamnose isomerase	4.83063	1.16975	4.12963	3.63e-05	0.00164652
desulfoferrodoxin	-2.42509	0.587448	-4.12818	3.66e-05	0.00164983
altronate oxidoreductase	3.82392	0.927203	4.12415	3.72e-05	0.00165756
LppX_LprAFG lipoprotein	-5.49037	1.33108	-4.12476	3.71e-05	0.00165756
subtilisin like protease	-5.96643	1.44609	-4.1259	3.69e-05	0.00165756
MULTISPECIES: sporulation protein	-3.39638	0.82502	-4.11673	3.84e-05	0.00170454
NAD(P)H dehydrogenase	-4.52903	1.10242	-4.10828	3.99e-05	0.00176068
MULTISPECIES: stage III sporulation protein AD	-4.44407	1.08487	-4.09642	4.2e-05	0.0018455
MULTISPECIES: 5-dehydro-4-deoxy-D-glucuronate isomerase	4.40147	1.07541	4.09285	4.26e-05	0.00185853
M42 glutamyl aminopeptidase, partial	-4.72111	1.15332	-4.09349	4.25e-05	0.00185853
MULTISPECIES: cytochrome c4	4.56581	1.11905	4.08007	4.5e-05	0.00195558
MULTISPECIES: prephenate dehydratase	4.18776	1.02891	4.0701	4.7e-05	0.00203277
MULTISPECIES: DUF1980 domain-containing protein	-6.16958	1.51758	-4.0654	4.8e-05	0.00206562
MULTISPECIES: glycosyl transferase group 1	-5.96549	1.46837	-4.06267	4.85e-05	0.00208136
type I-B CRISPR-associated protein Cas5	-4.38536	1.08082	-4.05745	4.96e-05	0.00211973
MULTISPECIES: dihydrodipicolinate synthase family protein	5.13295	1.26577	4.0552	5.01e-05	0.00212578
MULTISPECIES: 2,3,4,5-tetrahydropyridine-2,6-dicarboxylate N-acetyltransferase	-3.03127	0.747561	-4.05488	5.02e-05	0.00212578
TROVE domain-containing protein	2.99656	0.739338	4.05303	5.06e-05	0.0021341
MULTISPECIES: L-lactate dehydrogenase	-3.14841	0.77706	-4.05169	5.08e-05	0.00213771
Na(+)-translocating NADH-quinone reductase subunit A	4.65672	1.15062	4.04714	5.18e-05	0.00216323
crotonase	-4.36192	1.07781	-4.04704	5.19e-05	0.00216323
MULTISPECIES: HpcH/HpaI aldolase/citrate lyase family protein	3.32415	0.822979	4.03917	5.36e-05	0.00222825
MULTISPECIES: glutamate/gamma-aminobutyrate family transporter YjeM	-4.92444	1.22235	-4.02867	5.61e-05	0.0023117
dihydropyrimidine dehydrogenase, partial	-4.78057	1.18647	-4.02922	5.6e-05	0.0023117
AP2 domain-containing protein	-2.9929	0.743118	-4.02749	5.64e-05	0.00231423
transposase, partial	-3.10259	0.771443	-4.02181	5.78e-05	0.00236158
cell division protein MukB	6.26899	1.56009	4.01834	5.86e-05	0.0023814
MULTISPECIES: peptidase U4	-5.83919	1.45326	-4.018	5.87e-05	0.0023814
MULTISPECIES: alpha-rhamnosidase	6.71254	1.67239	4.01374	5.98e-05	0.00241551
arabinan endo-1,5-alpha-L-arabinosidase	4.41861	1.1025	4.00781	6.13e-05	0.00246743
MULTISPECIES: solute:sodium symporter (SSS) family transporter	5.97002	1.49323	3.99807	6.39e-05	0.00256132
citrate lyase ACP	-2.69293	0.674556	-3.99214	6.55e-05	0.00261615
exopolygalacturonase	6.47111	1.62252	3.98831	6.65e-05	0.00263809
MULTISPECIES: glucosaminidase	5.00589	1.25541	3.98746	6.68e-05	0.00263809
DUF4384 domain-containing protein	7.56241	1.89651	3.98754	6.68e-05	0.00263809
MULTISPECIES: propionyl-CoA carboxylase subunit beta	4.83292	1.21371	3.98192	6.84e-05	0.0026902
d-phosphoglycerate dehydrogenase	4.48277	1.12876	3.97141	7.14e-05	0.00279768
MULTISPECIES: DUF4861 domain-containing protein	3.94413	0.99328	3.97082	7.16e-05	0.00279768
amidinotransferase	-3.88036	0.977658	-3.96904	7.22e-05	0.00280815
MULTISPECIES: CusA/CzcA family heavy metal efflux RND transporter	5.48151	1.38245	3.96508	7.34e-05	0.00284466
MULTISPECIES: molybdopterin dinucleotide-binding protein	-7.23483	1.82629	-3.96148	7.45e-05	0.00287721
MULTISPECIES: glycosyl hydrolase family 88	7.43202	1.87649	3.9606	7.48e-05	0.00287721
phosphopantetheine-binding protein	6.18001	1.56181	3.95696	7.59e-05	0.00291076
30S ribosomal protein S16, partial	6.96947	1.76304	3.9531	7.71e-05	0.00294727
4-vinyl reductase	-4.28968	1.08592	-3.95027	7.81e-05	0.00297147
MULTISPECIES: uronate isomerase	3.9436	1.00044	3.94185	8.09e-05	0.00306546
xylosidase	4.85491	1.23188	3.94108	8.11e-05	0.00306546
MULTISPECIES: sodium:dicarboxylate symporter	-5.69126	1.44948	-3.92642	8.62e-05	0.0032466
MULTISPECIES: NADH:ubiquinone reductase (Na(+)-transporting) subunit A	4.61724	1.17695	3.92305	8.74e-05	0.00328004
MULTISPECIES: sporulation protein YtfJ	-3.63001	0.925497	-3.92222	8.77e-05	0.00328004
MULTISPECIES: PIN/TRAM domain-containing protein	-5.85853	1.49412	-3.92106	8.82e-05	0.00328417
MULTISPECIES: alpha-L-fucosidase	1.79129	0.457273	3.91733	8.95e-05	0.00332353
MULTISPECIES: hydrophobe/amphiphile efflux-1 family RND transporter	3.87348	0.989167	3.9159	9.01e-05	0.00333152
MULTISPECIES: NADH:ubiquinone reductase (Na(+)-transporting) subunit B	4.62164	1.18196	3.91016	9.22e-05	0.0033997
glutaminase	3.15531	0.80745	3.90775	9.32e-05	0.00342172
GMP synthetase	4.66825	1.19493	3.90671	9.36e-05	0.00342445
cation-translocating P-type ATPase	-1.86003	0.476423	-3.90415	9.46e-05	0.00343686
lipid hydroperoxide peroxidase	-2.2645	0.579949	-3.90465	9.44e-05	0.00343686
MULTISPECIES: electron transport complex protein RnfA	4.23766	1.08568	3.90323	9.49e-05	0.00343803
pyrophosphatase	7.12925	1.82851	3.89895	9.66e-05	0.00348736
PTS system, cellobiose-specific IIC component	-2.88941	0.741611	-3.89612	9.77e-05	0.0035161
MULTISPECIES: gluconate 5-dehydrogenase	3.91399	1.00514	3.89398	9.86e-05	0.00353219
DNA-3-methyladenine glycosylase	-2.58271	0.663364	-3.89336	9.89e-05	0.00353219
PIN/TRAM domain-containing protein	-3.92619	1.00869	-3.89237	9.93e-05	0.0035345
MULTISPECIES: DUF4136 domain-containing protein	7.53436	1.93688	3.88994	0.000100268	0.00355797
MULTISPECIES: ketoacyl-ACP synthase III	4.33043	1.11355	3.88885	0.00010072	0.00356195
tyrosine protein kinase	3.94808	1.01636	3.88452	0.000102533	0.00361387
MULTISPECIES: metal-binding protein	-3.22452	0.830838	-3.88104	0.000104009	0.00365358
dinuclear metal center protein, YbgI family	-3.56896	0.920201	-3.87846	0.00010512	0.00368025
glycine amidinotransferase	-3.69848	0.954061	-3.87657	0.000105941	0.00369665
MULTISPECIES: spore coat protein GerQ	-6.20791	1.60385	-3.87064	0.00010855	0.00377509
MULTISPECIES: Na(+)-translocating NADH-quinone reductase subunit A	5.89241	1.52386	3.86676	0.00011029	0.00382291
acetylxylan esterase	3.13894	0.813049	3.8607	0.000113064	0.00390612
MULTISPECIES: T9SS C-terminal target domain-containing protein	7.41782	1.92505	3.85331	0.000116533	0.00401273
MULTISPECIES: 16S rRNA processing protein RimM	3.51909	0.913477	3.85242	0.000116957	0.00401412
rhamnulose-1-phosphate aldolase	3.75196	0.975271	3.8471	0.000119525	0.0040826
MULTISPECIES: potassium transporter Trk	-4.95621	1.28844	-3.84667	0.000119732	0.0040826
MULTISPECIES: sporulation protein YabP	-3.31052	0.861186	-3.84414	0.000120976	0.00411161
oxaloacetate decarboxylase subunit beta	4.13075	1.07525	3.84166	0.000122205	0.00413995
MULTISPECIES: damage-inducible protein CinA	-5.72311	1.4939	-3.831	0.000127626	0.00430963
beta-xylosidase	4.14426	1.0841	3.82275	0.000131971	0.00444202
alpha-glucuronidase	4.47636	1.17127	3.82182	0.000132473	0.00444464
DUF4302 domain-containing protein	4.99212	1.30682	3.82006	0.000133418	0.00446206
ferredoxin-type protein NapF	5.10285	1.33947	3.80962	0.000139182	0.00462528
MULTISPECIES: Cro/Cl family transcriptional regulator	-3.05363	0.801543	-3.80969	0.000139139	0.00462528
glutamate decarboxylase	2.67372	0.702842	3.80415	0.000142293	0.00471367
MULTISPECIES: efflux transporter RND family, MFP subunit	4.69661	1.23566	3.80088	0.000144183	0.0047166
copper amine oxidase	-2.80287	0.737132	-3.80239	0.000143304	0.0047166
MULTISPECIES: DUF4925 domain-containing protein	5.67611	1.49296	3.80192	0.000143581	0.0047166
solute:sodium symporter family transporter	3.64907	0.95995	3.80131	0.000143933	0.0047166
CRISPR-associated endonuclease Cas1	-4.45363	1.17332	-3.79576	0.000147191	0.00479997
M6 family metalloprotease	5.48727	1.44824	3.78891	0.00015131	0.00491897
Na+/H+ antiporter subunit E	-6.05364	1.59943	-3.78486	0.000153793	0.00498424
MULTISPECIES: cyclomaltodextrinase	-4.9609	1.31104	-3.78395	0.000154357	0.00498705
MULTISPECIES: glycoside hydrolase family 88 protein	4.55683	1.20769	3.77316	0.000161191	0.00519183
MULTISPECIES: glycine C-acetyltransferase	3.18279	0.844387	3.76935	0.000163675	0.00520985
MULTISPECIES: DUF4134 domain-containing protein	4.18863	1.11082	3.77074	0.000162761	0.00520985
CDP-diacylglycerol--inositol 3-phosphatidyltransferase	4.72793	1.25434	3.76925	0.000163741	0.00520985
glycoside hydrolase family 28	6.04022	1.60214	3.7701	0.000163182	0.00520985
F420H(2):quinone oxidoreductase	3.50111	0.929651	3.76605	0.000165853	0.00526105
MULTISPECIES: fructose-bisphosphate aldolase	3.93483	1.04516	3.76482	0.000166667	0.00527091
MULTISPECIES: TlyA family rRNA (cytidine-2'-O)-methyltransferase	-2.43741	0.647654	-3.76345	0.000167585	0.00528398
MULTISPECIES: DNA integrity scanning protein DisA	-5.43891	1.44865	-3.75447	0.000173711	0.00546069
bifunctional peroxiredoxin/chitinase	-4.90032	1.3065	-3.75073	0.000176321	0.00552614
glycoside hydrolase family 43 protein	3.00062	0.801139	3.74545	0.000180074	0.0056269
tRNA methyltransferase, partial	-3.15628	0.842937	-3.74438	0.000180838	0.00563395
peptidase M6	6.99437	1.87107	3.73818	0.000185359	0.00575767
MULTISPECIES: glycosyl hydrolase family 2	4.59302	1.23031	3.73323	0.000189036	0.00585453
SusF/SusE family outer membrane protein	4.72237	1.26672	3.72803	0.000192984	0.00595907
licheninase	6.38352	1.71264	3.72729	0.00019355	0.00595907
MULTISPECIES: S-adenosylmethionine tRNA ribosyltransferase	3.89774	1.04649	3.7246	0.000195626	0.00597951
glycosyl hydrolase family 3	3.7324	1.0022	3.72421	0.000195928	0.00597951
arginine deiminase	-2.78845	0.74848	-3.72549	0.000194939	0.00597951
MULTISPECIES: chemical-damaging agent resistance protein C	-2.37565	0.638875	-3.71848	0.000200423	0.00607941
electron transporter RnfB	-2.30403	0.619724	-3.71783	0.000200943	0.00607941
plasmid recombination enzyme	-3.13727	0.843652	-3.71868	0.000200269	0.00607941
DUF4595 domain-containing protein	4.11113	1.1084	3.70908	0.00020801	0.00626214
RNA polymerase sigma-24 subunit ECF subfamily	7.3202	1.9737	3.70888	0.00020818	0.00626214
MULTISPECIES: spore maturation protein	-2.72694	0.73579	-3.70614	0.000210442	0.00631205
glutamate-1-semialdehyde aminotransferase	4.64945	1.2556	3.70296	0.0002131	0.00637351
MULTISPECIES: monovalent cation/H+ antiporter subunit F	-5.61021	1.51713	-3.69791	0.000217379	0.00648298
MULTISPECIES: Fe-S cluster assembly ATPase SufC	3.86479	1.04607	3.69458	0.000220247	0.0065313
5-keto-4-deoxyuronate isomerase	3.34639	0.905712	3.69476	0.000220095	0.0065313
rubredoxin/rubrerythrin	-5.08818	1.37795	-3.69257	0.000222001	0.00656471
cytochrome C oxidase assembly protein	4.28304	1.16232	3.6849	0.000228791	0.00670865
MULTISPECIES: 3-phosphoserine/phosphohydroxythreonine aminotransferase	3.85243	1.04538	3.6852	0.000228527	0.00670865
MULTISPECIES: DUF4133 domain-containing protein	3.99804	1.0847	3.68586	0.000227932	0.00670865
MULTISPECIES: multidrug efflux RND transporter permease subunit	5.26384	1.43026	3.68033	0.000232928	0.0067919
Ger(x)C family spore germination protein	-5.3795	1.46153	-3.68074	0.00023256	0.0067919
fructose bisphosphate aldolase	-4.12691	1.12208	-3.67793	0.000235137	0.00683725
MULTISPECIES: 8-oxoguanine DNA glycosylase	-5.48855	1.49436	-3.67286	0.000239855	0.00695512
tunicamycin resistance protein	-3.93319	1.07174	-3.66989	0.000242651	0.00701678
MULTISPECIES: NADH:ubiquinone oxidoreductase	3.79431	1.03537	3.66468	0.000247649	0.00714157
phosphocarrier protein HPr	-3.97725	1.08623	-3.66152	0.00025072	0.0071803
MULTISPECIES: NADP-dependent malic enzyme	4.08878	1.11652	3.66207	0.00025019	0.0071803
formate C-acetyltransferase, partial	6.94083	1.89579	3.66119	0.00025105	0.0071803
MULTISPECIES: SpoIVB peptidase	-3.1276	0.855508	-3.65584	0.000256337	0.00729168
MULTISPECIES: stage VI sporulation protein D	-6.78187	1.85473	-3.65653	0.000255648	0.00729168
SusD/RagB family nutrient-binding outer membrane lipoprotein	4.26387	1.16672	3.65459	0.000257595	0.00730761
MULTISPECIES: cytochrome D ubiquinol oxidase subunit II	4.294	1.17586	3.65179	0.000260416	0.00733584
glycoside hydrolase family 88 protein	3.8581	1.05657	3.65152	0.000260693	0.00733584
5-dehydro-4-deoxy-D-glucuronate isomerase	3.21222	0.879633	3.65177	0.000260436	0.00733584
CusA/CzcA family heavy metal efflux RND transporter	4.15543	1.13957	3.64649	0.000265846	0.00743922
MULTISPECIES: orotate phosphoribosyltransferase	2.27962	0.625072	3.64697	0.000265354	0.00743922
DUF4230 domain-containing protein	-2.33879	0.641493	-3.64586	0.000266499	0.00743922
ATP-dependent protease LonB	-4.62622	1.26924	-3.64488	0.000267519	0.00744784
NADH:ubiquinone reductase (Na(+)-transporting) subunit D	4.10933	1.12791	3.6433	0.000269162	0.00746745
cyanophycin synthase	-5.43644	1.49236	-3.64284	0.00026965	0.00746745
DHHW family protein	-5.60806	1.53983	-3.64199	0.000270539	0.00747229
acetylglucosamine-6-sulfatase	4.21729	1.15861	3.63997	0.000272671	0.00751137
phosphoserine phosphatase	4.02004	1.1064	3.63344	0.000279663	0.00768375
PTS IIBC component	-4.10941	1.13131	-3.63243	0.000280766	0.00769388
LacI family DNA-binding transcriptional regulator	-2.81056	0.774458	-3.62906	0.00028445	0.00777448
MULTISPECIES: plant auxin-responsive GH3	-5.09241	1.40416	-3.62667	0.0002871	0.00782647
MULTISPECIES: peptidase M13	5.39863	1.48891	3.62589	0.000287966	0.00782968
MULTISPECIES: NADH:ubiquinone reductase (Na(+)-transporting) subunit D	4.15542	1.14641	3.62474	0.000289257	0.0078444
MULTISPECIES: NADH:ubiquinone reductase (Na(+)-transporting) subunit F	4.23313	1.16981	3.61863	0.000296163	0.00796976
DUF3783 domain-containing protein	-3.23784	0.894706	-3.61888	0.000295879	0.00796976
porin family protein, partial	3.72986	1.03072	3.61868	0.000296105	0.00796976
six-hairpin glycosidase	3.92151	1.08517	3.61371	0.000301845	0.00806572
MULTISPECIES: alpha-N-arabinofuranosidase	3.4559	0.956375	3.61354	0.000302041	0.00806572
MULTISPECIES: stage V sporulation protein T	-2.95153	0.81659	-3.61445	0.000300982	0.00806572
intein-containing ATP-dependent DNA helicase PcrA	-5.04312	1.39651	-3.61123	0.000304745	0.00811724
MULTISPECIES: cysteine desulfurase NifS	-2.22393	0.617304	-3.60265	0.000314984	0.00836866
NADH:ubiquinone reductase (Na(+)-transporting) subunit F	3.9515	1.09774	3.59966	0.000318635	0.00844424
pyridoxal-phosphate dependent protein	-5.29762	1.47418	-3.59362	0.000326117	0.00862068
MULTISPECIES: 2-oxoacid ferredoxin oxidoreductase subunit beta	3.75112	1.04417	3.59243	0.000327605	0.00863472
thiaminase II	-2.78962	0.776647	-3.59188	0.000328297	0.00863472
polygalacturonase	3.6225	1.00973	3.58758	0.000333758	0.00875635
MULTISPECIES: MexH family multidrug efflux RND transporter periplasmic adaptor subunit	4.1077	1.14649	3.58286	0.000339856	0.00889404
MULTISPECIES: succinate dehydrogenase/fumarate reductase cytochrome b subunit	3.61988	1.01129	3.57946	0.000344305	0.00891193
stage V sporulation protein D	-1.91492	0.535243	-3.57766	0.000346684	0.00891193
MULTISPECIES: cell surface protein	4.36193	1.21892	3.57853	0.000345533	0.00891193
MULTISPECIES: two-component system sensor histidine kinase/response regulator	4.57859	1.28004	3.57692	0.000347666	0.00891193
succinylglutamate-semialdehyde dehydrogenase	6.28349	1.75654	3.57719	0.000347301	0.00891193
DUF1232 domain-containing protein	3.24074	0.906116	3.57652	0.000348202	0.00891193
acetyl-CoA carboxylase	4.69509	1.31148	3.58	0.000343597	0.00891193
toxin-antitoxin system toxin subunit	-4.91255	1.3717	-3.58136	0.000341812	0.00891193
thiamine transporter	-5.3658	1.50014	-3.57687	0.000347732	0.00891193
DUF1643 domain-containing protein	-3.52902	0.987139	-3.575	0.000350229	0.0089202
MULTISPECIES: carbamoyl-phosphate synthase (glutamine-hydrolyzing) large subunit	4.50606	1.26032	3.57534	0.000349775	0.0089202
MULTISPECIES: porin family protein	3.9549	1.10652	3.57418	0.000351329	0.00892648
MULTISPECIES: tPR domain-containing protein	4.3506	1.21935	3.56797	0.000359762	0.00911861
PTS transporter subunit IICB	-4.38099	1.22998	-3.56185	0.000368246	0.0093111
MULTISPECIES: 16S rRNA (cytosine(967)-C(5))-methyltransferase	-2.67255	0.751047	-3.55844	0.000373068	0.0094103
50S rRNA methyltransferase	-2.17747	0.612116	-3.55728	0.000374719	0.00942922
protein CapI	3.25268	0.914783	3.55568	0.000377001	0.0094639
GntP family permease	3.93291	1.10903	3.54626	0.000390736	0.00978523
MULTISPECIES: mannonate dehydratase	3.41011	0.962314	3.54365	0.000394624	0.009859
DUF523 domain-containing protein	-3.12061	0.881212	-3.54127	0.000398199	0.00986633
electron transporter RsxE	4.50124	1.27063	3.54252	0.000396323	0.00986633
mobilization protein, partial	3.71369	1.04878	3.54095	0.000398687	0.00986633
MULTISPECIES: phosphatidylglycerophosphatase A	5.96532	1.68408	3.54219	0.000396823	0.00986633
UDP-N-acetyl-D-mannosamine dehydrogenase	3.5518	1.0035	3.53941	0.000401028	0.00990085
homoserine kinase	-1.79924	0.508649	-3.5373	0.00040424	0.0099333
nucleotide sugar dehydrogenase, partial	4.50397	1.27311	3.53777	0.000403528	0.0099333
aldehyde dehydrogenase, partial	3.79165	1.07477	3.52787	0.000418918	0.0102699
multidrug DMT transporter permease	3.84841	1.09291	3.52127	0.000429488	0.0105044
MULTISPECIES: histidinol-phosphatase	-3.36904	0.959363	-3.51175	0.000445169	0.0108625
MULTISPECIES: phage tail protein	3.40994	0.971714	3.5092	0.000449459	0.0109417
MULTISPECIES: gamma-aminobutyrate metabolism dehydratase/isomerase	3.1672	0.903795	3.50433	0.000457758	0.0111179
MULTISPECIES: vancomycin resistance protein	-4.09871	1.17078	-3.50083	0.00046381	0.0112388
glutamine--scyllo-inositol aminotransferase	-2.4793	0.708595	-3.49889	0.000467197	0.0112947
uronate isomerase	1.92746	0.551445	3.4953	0.000473529	0.0114214
antirepressor regulating drug resistance protein	-3.54471	1.0144	-3.4944	0.000475131	0.0114337
MULTISPECIES: polysaccharide deacetylase	3.35152	0.961254	3.48661	0.000489191	0.0115597
lipoprotein	2.87223	0.822929	3.49026	0.000482555	0.0115597
peptidase M16, partial	3.73382	1.07091	3.4866	0.000489201	0.0115597
catabolite control protein A	-3.0485	0.874335	-3.48666	0.0004891	0.0115597
MTA/SAH nucleosidase	2.91705	0.836212	3.48841	0.000485902	0.0115597
MULTISPECIES: plasmid recombination enzyme	-3.31757	0.950814	-3.48919	0.000484485	0.0115597
DUF935 domain-containing protein	3.54343	1.01547	3.48946	0.000484002	0.0115597
His-Xaa-Ser system radical SAM maturase HxsB	-2.34175	0.671499	-3.48734	0.000487846	0.0115597
hemin receptor	4.06898	1.16793	3.48393	0.000494101	0.0116492
H(+)-transporting ATPase	-2.61273	0.7502	-3.48271	0.000496372	0.0116697
DEAD/DEAH box family ATP-dependent RNA helicase	6.14887	1.76577	3.48226	0.000497198	0.0116697
MULTISPECIES: K+/H+ antiporter	4.60975	1.32486	3.47942	0.000502496	0.0117676
MULTISPECIES: cell wall hydrolase	-2.15575	0.619775	-3.47828	0.000504636	0.0117914
MULTISPECIES: urocanate hydratase	4.31079	1.23971	3.47727	0.000506554	0.0118098
DtxR family transcriptional regulator	-1.85158	0.532939	-3.47428	0.000512221	0.0118627
MULTISPECIES: 5'/3'-nucleotidase SurE	2.88959	0.831593	3.47477	0.000511294	0.0118627
DUF5103 domain-containing protein	3.9832	1.14619	3.47516	0.000510554	0.0118627
alpha-2-macroglobulin family N- region	7.03005	2.02386	3.47358	0.000513559	0.0118674
DNA mismatch repair protein MutT	3.27937	0.946598	3.46437	0.000531465	0.0122541
NAD-dependent epimerase/dehydratase	-3.86135	1.11551	-3.4615	0.000537167	0.0123521
transcription termination/antitermination factor NusG, partial	4.45656	1.28763	3.46105	0.000538072	0.0123521
MULTISPECIES: indolepyruvate oxidoreductase	4.25355	1.22995	3.45831	0.000543583	0.0124513
DUF2779 domain-containing protein	-3.32404	0.961765	-3.45619	0.000547864	0.0124842
MULTISPECIES: pectinesterase	4.27308	1.23648	3.45583	0.000548598	0.0124842
MULTISPECIES: L-fucose:H+ symporter permease	4.46297	1.29121	3.45643	0.00054738	0.0124842
MULTISPECIES: thiamine-phosphate kinase	3.40164	0.984779	3.45422	0.000551894	0.012512
MULTISPECIES: polysaccharide deacetylase family protein	3.70628	1.07302	3.45406	0.000552213	0.012512
MULTISPECIES: oligoendopeptidase F	-2.25063	0.651811	-3.45289	0.000554605	0.0125391
MULTISPECIES: DUF3127 domain-containing protein	4.00545	1.16112	3.44964	0.000561342	0.0126366
MULTISPECIES: oxalyl-CoA decarboxylase	4.21045	1.22088	3.44869	0.000563317	0.0126366
MULTISPECIES: PHP domain-containing protein	-2.55114	0.739788	-3.44848	0.000563747	0.0126366
DUF4259 domain-containing protein	-3.85937	1.11866	-3.45	0.000560591	0.0126366
succinate dehydrogenase flavoprotein subunit	3.21676	0.933505	3.4459	0.00056916	0.0127166
MULTISPECIES: Zn-dependent protease	-3.03971	0.882194	-3.44562	0.000569745	0.0127166
MULTISPECIES: altronate dehydratase	3.85608	1.11943	3.44467	0.000571767	0.0127205
agamatine deiminase	3.90643	1.13425	3.44407	0.000573028	0.0127205
MULTISPECIES: tetratricopeptide repeat-containing protein	4.11505	1.19511	3.44325	0.000574775	0.0127205
Dna2/Cas4 domain-containing protein	3.71075	1.07769	3.44324	0.000574781	0.0127205
MULTISPECIES: copper-translocating P-type ATPase	3.66726	1.06567	3.44127	0.000578993	0.0127867
PTS glucose transporter subunit IIB	-2.18329	0.634697	-3.43989	0.000581945	0.0128248
MULTISPECIES: SLC13 family permease	3.74747	1.0897	3.43899	0.000583879	0.0128404
MULTISPECIES: AcrB/AcrD/AcrF family protein	3.15264	0.91832	3.43305	0.000596838	0.0130979
outer membrane vitamin B12 receptor protein	-2.9398	0.856858	-3.4309	0.000601575	0.0131467
putative histidinol-phosphatase	-4.80558	1.40046	-3.43143	0.000600407	0.0131467
secretion protein	3.69935	1.07907	3.42827	0.000607444	0.0132473
thiolase family protein	-2.07199	0.60462	-3.42693	0.000610437	0.0132849
elongation factor G, partial	3.35051	0.979867	3.41936	0.000627696	0.0136322
MULTISPECIES: Fe-S cluster assembly protein SufB	3.18806	0.932513	3.41878	0.000629028	0.0136329
Ferredoxin-2	-5.27528	1.54338	-3.418	0.000630825	0.0136435
MULTISPECIES: galactoside O-acetyltransferase	4.32534	1.26589	3.41683	0.000633551	0.0136742
endo-beta-N-acetylglucosaminidase F1	6.22419	1.82362	3.41309	0.00064231	0.0138348
MULTISPECIES: succinate dehydrogenase	3.15268	0.924411	3.41047	0.0006485	0.0139394
MULTISPECIES: sugar:proton symporter	6.52519	1.91415	3.40892	0.00065221	0.0139618
methylmalonyl-CoA mutase large subunit	-4.56733	1.33971	-3.4092	0.000651547	0.0139618
MULTISPECIES: calcium/proton exchanger	-5.19815	1.52587	-3.40667	0.0006576	0.0140485
xanthine dehydrogenase	-1.82706	0.536513	-3.40543	0.000660591	0.0140836
collagen-like protein	-2.66302	0.782247	-3.40433	0.00066327	0.014112
MULTISPECIES: DUF1080 domain-containing protein	4.2493	1.25061	3.39778	0.000679351	0.0144248
MULTISPECIES: lysine transporter LysE	4.19736	1.23568	3.3968	0.000681799	0.0144475
glycoside hydrolase	2.4994	0.73618	3.3951	0.000686042	0.0144788
ferritin-like protein	5.67692	1.67183	3.39563	0.000684719	0.0144788
MULTISPECIES: chloramphenicol acetyltransferase	4.37301	1.28973	3.39064	0.000697307	0.0146869
MULTISPECIES: bifunctional UDP-N-acetylmuramoyl-tripeptide:D-alanyl-D-alanine ligase/alanine racemase	3.25348	0.961046	3.38535	0.000710877	0.0148829
cytochrome c nitrite reductase small subunit	5.0221	1.48342	3.3855	0.000710498	0.0148829
peptidase S46	3.7163	1.09769	3.38556	0.000710337	0.0148829
MULTISPECIES: ATP synthase subunit B	3.41901	1.01016	3.38461	0.000712789	0.0148932
DUF4825 domain-containing protein	-3.72797	1.10302	-3.37977	0.000725453	0.0151276
MULTISPECIES: DUF3417 domain-containing protein	3.47368	1.02797	3.37917	0.000727046	0.0151306
MULTISPECIES: NADH:ubiquinone reductase (Na(+)-transporting) subunit C	4.1673	1.23515	3.37392	0.00074105	0.0153915
methylcobamide--CoM methyltransferase	4.77465	1.41557	3.37295	0.00074367	0.0154153
PTS lactose transporter subunit IIC	-2.67579	0.794197	-3.36918	0.000753911	0.0155429
cysteine sulfinate desulfinase	6.38744	1.89592	3.36905	0.000754281	0.0155429
tail tape measure protein	4.28526	1.27157	3.37006	0.00075151	0.0155429
TonB-dependent receptor, partial	3.44857	1.02398	3.3678	0.000757692	0.0155463
beta-glucanase	3.44567	1.02323	3.36745	0.000758655	0.0155463
NADH:ubiquinone reductase (Na(+)-transporting) subunit B	3.93184	1.16803	3.36622	0.000762071	0.0155463
anthranilate synthase subunit I	4.51302	1.34039	3.36694	0.000760068	0.0155463
putative heme d1 biosynthesis radical SAM protein NirJ2	-5.02059	1.49154	-3.36604	0.000762553	0.0155463
MULTISPECIES: amino acid ABC transporter	-4.99613	1.4844	-3.36575	0.000763355	0.0155463
lipolytic enzyme, G-D-S-L	-1.93752	0.575852	-3.36462	0.000766493	0.0155799
DUF3343 domain-containing protein	-1.82283	0.542177	-3.36205	0.000773654	0.015695
MULTISPECIES: demethylmenaquinone methyltransferase	5.51183	1.63972	3.36143	0.000775388	0.0156997
MULTISPECIES: K+-dependent Na+/Ca+ exchanger	-3.50618	1.04392	-3.35867	0.000783176	0.0158268
MULTISPECIES: UDP-N-acetylglucosamine 2-epimerase (non-hydrolyzing)	3.26452	0.972393	3.35721	0.00078734	0.0158803
MULTISPECIES: sugar transporter	5.34444	1.59274	3.3555	0.000792225	0.0159481
MULTISPECIES: galactose-1-epimerase	3.16158	0.94295	3.35286	0.00079982	0.0160701
glycosyl hydrolase family 43	3.1617	0.943479	3.35111	0.000804897	0.0160795
translocation/assembly module TamB	3.20642	0.956729	3.35144	0.00080392	0.0160795
Stage 0 sporulation family protein	6.48539	1.93525	3.35118	0.000804672	0.0160795
multidrug ABC transporter substrate-binding protein	3.95858	1.18226	3.34832	0.000813018	0.0162108
MULTISPECIES: RagB/SusD family nutrient uptake outer membrane protein	3.68648	1.10171	3.34616	0.000819388	0.0162427
MULTISPECIES: lipid hydroperoxide peroxidase	3.85374	1.15147	3.34678	0.000817548	0.0162427
MULTISPECIES: isochorismate synthase	3.30354	0.987382	3.34576	0.000820578	0.0162427
MULTISPECIES: rhamnogalacturonan acetylesterase	5.66635	1.69364	3.34567	0.000820826	0.0162427
MULTISPECIES: protein translocase subunit SecDF	3.2346	0.967797	3.34223	0.000831084	0.016353
MULTISPECIES: Holliday junction branch migration protein RuvA	3.5006	1.04724	3.3427	0.000829678	0.016353
MULTISPECIES: urease accessory protein UreE	-4.2284	1.26491	-3.34284	0.000829266	0.016353
DUF1460 domain-containing protein	3.66145	1.09685	3.33816	0.000843351	0.0165632
acyl-ACP--UDP-N- acetylglucosamine O-acyltransferase	6.45861	1.93541	3.33708	0.00084663	0.0165965
fucokinase	3.58908	1.07625	3.33479	0.000853635	0.0167025
DUF2723 domain-containing protein	3.1891	0.956538	3.334	0.000856053	0.0167186
MULTISPECIES: ROK family transcriptional regulator	3.64598	1.09421	3.33206	0.000862057	0.0167672
MULTISPECIES: DUF4434 domain-containing protein	4.02161	1.20709	3.33164	0.000863349	0.0167672
capsular exopolysaccharide family protein	2.99626	0.899301	3.33176	0.000862982	0.0167672
MULTISPECIES: type I-E CRISPR-associated endoribonuclease Cas2	-4.69446	1.40991	-3.32963	0.000869623	0.0168578
MULTISPECIES: biopolymer transporter ExbB	3.2032	0.962859	3.32675	0.000878638	0.0170011
MULTISPECIES: DNA polymerase III subunit beta	3.21269	0.968013	3.31885	0.000903881	0.0174573
acyl CoA:acetate/3-ketoacid CoA transferase	-4.16481	1.25559	-3.31702	0.000909831	0.0175398
ABC transporter, ATPase component	5.2346	1.57893	3.31528	0.000915511	0.0176169
MULTISPECIES: carbohydrate-binding protein	3.72312	1.12409	3.3121	0.00092598	0.017656
MIP family channel protein	3.32124	1.00227	3.3137	0.000920692	0.017656
phosphogluconate dehydrogenase (NADP(+)-dependent, decarboxylating)	3.42501	1.03362	3.31362	0.000920968	0.017656
MULTISPECIES: alpha-xylosidase	3.52313	1.06359	3.31249	0.000924695	0.017656
DUF5018 domain-containing protein	4.1822	1.26248	3.31269	0.000924036	0.017656
ferredoxin--nitrite reductase	-2.62986	0.794207	-3.3113	0.000928629	0.0176743
NADH dehydrogenase subunit M	3.93329	1.18898	3.30813	0.000939212	0.0177467
MULTISPECIES: homoserine kinase	-4.18793	1.26586	-3.30838	0.000938382	0.0177467
glycoside/pentoside/hexuronide transporter	4.99416	1.50928	3.30896	0.00093644	0.0177467
MULTISPECIES: segregation/condensation protein A	-3.73601	1.12884	-3.3096	0.000934293	0.0177467
MULTISPECIES: Fe-S cluster assembly protein SufD	3.37246	1.01969	3.30735	0.000941839	0.0177643
putative RNA polymerase sigma factor	-2.54577	0.770158	-3.30551	0.000948026	0.0178488
MULTISPECIES: iron dicitrate transporter FecR	3.88118	1.17517	3.30266	0.000957738	0.0179993
ATP synthase subunit D	5.5387	1.67747	3.30181	0.000960629	0.0180213
DUF956 domain-containing protein	-4.14979	1.25714	-3.30098	0.000963489	0.0180426
MULTISPECIES: NAD(P)H nitroreductase	3.42435	1.03755	3.30041	0.000965448	0.018047
isopropylmalate/homocitrate/citramalate synthase	6.39671	1.93929	3.29849	0.000972077	0.0181062
heavy metal-associated domain-containing protein	6.38751	1.93635	3.29873	0.000971243	0.0181062
MULTISPECIES: acetylornithine carbamoyltransferase	3.49332	1.0594	3.29746	0.000975624	0.0181079
DUF1146 domain-containing protein	-3.98575	1.20865	-3.29768	0.000974882	0.0181079
MULTISPECIES: o-succinylbenzoate synthase	3.31377	1.00565	3.29514	0.00098374	0.0182262
tyrosine protein kinase, partial	6.46046	1.96097	3.29452	0.000985907	0.0182341
cell wall peptidase m23b	-5.44592	1.65327	-3.29402	0.00098765	0.0182341
MULTISPECIES: DUF262 domain-containing protein	3.56366	1.08205	3.29342	0.000989758	0.0182408
MULTISPECIES: DUF4831 domain-containing protein	3.41983	1.0386	3.29274	0.000992159	0.0182529
MULTISPECIES: 3-oxoacyl-ACP synthase III	3.49414	1.06185	3.29061	0.000999691	0.01834
polysaccharide lyase	3.809	1.1576	3.29041	0.0010004	0.01834
plasmid recombination enzyme, partial	-3.82263	1.16234	-3.28874	0.00100635	0.018417
MULTISPECIES: thiol:disulfide interchange protein	3.55318	1.08079	3.28759	0.00101048	0.0184603
MULTISPECIES: txe/YoeB family addiction module toxin	3.64044	1.10837	3.2845	0.00102165	0.018589
type III restriction protein res subunit	4.4164	1.34476	3.28416	0.00102286	0.018589
capsular polysaccharide biosynthesis protein Cap8F	-2.19236	0.667421	-3.28482	0.00102046	0.018589
mraZ protein	-4.0587	1.23619	-3.28324	0.0010262	0.0186174
carbohydrate-binding protein	3.52063	1.07285	3.28157	0.00103232	0.0186962
Ni/Fe-hydrogenase cytochrome b subunit	-5.05727	1.54155	-3.28064	0.00103572	0.0187252
DUF1735 domain-containing protein	4.09771	1.24982	3.27865	0.00104306	0.01876
mucin-desulfating sulfatase	3.48939	1.06424	3.27876	0.00104265	0.01876
MULTISPECIES: capsular polysaccharide biosynthesis protein	3.69007	1.12549	3.27862	0.00104314	0.01876
serine dehydratase	3.20278	0.977	3.27817	0.00104481	0.01876
lipid A phosphoethanolamine transferase	3.51152	1.07159	3.27692	0.00104946	0.0188113
bifunctional imidazole glycerol-phosphate dehydratase/histidinol phosphatase	3.46815	1.05893	3.27515	0.00105608	0.0188847
competence protein TfoX	-2.29083	0.699533	-3.2748	0.00105735	0.0188847
protein phosphatase 2C domain-containing protein	-2.05471	0.627513	-3.27437	0.00105897	0.0188847
MULTISPECIES: CO dehydrogenase/CO-methylating acetyl-CoA synthase complex subunit beta	-2.29038	0.69961	-3.2738	0.00106112	0.0188908
starch-binding protein	6.4247	1.96381	3.27156	0.00106956	0.0190088
MULTISPECIES: glucose/galactose MFS transporter	4.11745	1.25958	3.26892	0.0010796	0.01909
galactose-6-phosphate isomerase	6.07226	1.85704	3.26986	0.00107599	0.01909
Na(+)/H(+) antiporter subunit D	-5.21761	1.59599	-3.26921	0.00107849	0.01909
DUF4249 domain-containing protein	3.35027	1.02547	3.26704	0.00108679	0.0191846
MULTISPECIES: carbohydrate kinase	2.8548	0.874102	3.26598	0.00109085	0.0192213
cupin fold metalloprotein, WbuC family	3.75278	1.1492	3.26554	0.00109254	0.0192213
MULTISPECIES: methylmalonyl Co-A mutase-associated GTPase MeaB	3.84664	1.17883	3.2631	0.00110201	0.0193555
MULTISPECIES: DUF5063 domain-containing protein	3.11736	0.955522	3.26247	0.00110446	0.019366
alpha-xylosidase, partial	4.90556	1.50439	3.26084	0.00111083	0.0194452
MULTISPECIES: collagenase	2.94871	0.90476	3.25911	0.00111763	0.0195314
MULTISPECIES: redox-sensing transcriptional repressor Rex	2.5155	0.77248	3.25639	0.00112837	0.0196344
MULTISPECIES: TIGR00341 family protein	3.17954	0.976458	3.2562	0.00112915	0.0196344
MULTISPECIES: TerD family tellurium resistance protein	-3.99892	1.22778	-3.25703	0.00112586	0.0196344
porin family protein	3.08346	0.947466	3.25443	0.00113622	0.0197246
MULTISPECIES: RNA polymerase sigma-54 factor	3.268	1.00561	3.24977	0.00115497	0.020017
dehydrogenase with different specificities (Related to short-chain alcohol dehydrogenase)	6.01903	1.85251	3.24912	0.00115763	0.0200298
MULTISPECIES: polyprenyl synthetase family protein	3.11767	0.960037	3.24745	0.00116445	0.0200453
MULTISPECIES: deoxyribose-phosphate aldolase	3.59593	1.10745	3.24703	0.00116618	0.0200453
MULTISPECIES: UDP-N-acetylglucosamine 2-epimerase (hydrolyzing)	5.66596	1.74449	3.24792	0.00116253	0.0200453
DUF814 domain-containing protein	-5.11141	1.57355	-3.24834	0.00116081	0.0200453
hemolysin secretion protein D	3.42839	1.05611	3.24624	0.00116941	0.0200679
MULTISPECIES: formate acetyltransferase	-2.08465	0.642786	-3.24314	0.00118219	0.0202539
esterase	2.88786	0.890852	3.24168	0.00118827	0.0202812
cation/H(+) antiporter	2.57777	0.795255	3.24144	0.00118928	0.0202812
ABC1 family protein	-4.76758	1.47085	-3.24136	0.00118959	0.0202812
DUF3575 domain-containing protein	3.10784	0.959094	3.24039	0.00119367	0.0203177
MULTISPECIES: glutamate decarboxylase	5.60633	1.73065	3.23943	0.00119767	0.0203196
MULTISPECIES: esterase	3.37792	1.04265	3.23973	0.00119641	0.0203196
MULTISPECIES: 2-oxoglutarate ferredoxin oxidoreductase subunit gamma	3.64061	1.12429	3.23815	0.00120309	0.0203679
phospholipase, patatin family	-4.95694	1.53094	-3.23783	0.00120441	0.0203679
DUF4476 domain-containing protein	3.16537	0.977796	3.23725	0.00120689	0.020377
MULTISPECIES: 4-hydroxythreonine-4-phosphate dehydrogenase PdxA	3.12294	0.96505	3.23604	0.00121199	0.0204302
sigma-70 family RNA polymerase sigma factor, partial	-5.73766	1.77356	-3.23511	0.00121596	0.020464
class II fumarate hydratase	-2.10067	0.649593	-3.23383	0.00122144	0.0205233
MULTISPECIES: bifunctional phosphoribosylaminoimidazolecarboxamide formyltransferase/inosine monophosphate cyclohydrolase	3.06176	0.947143	3.23263	0.00122657	0.0205766
MULTISPECIES: alpha-1 2-mannosidase	3.5021	1.08409	3.23045	0.00123596	0.0207008
MULTISPECIES: tPR domain protein	3.28655	1.01794	3.22863	0.00124386	0.0207998
DUF3417 domain-containing protein	3.39278	1.0524	3.22386	0.00126475	0.0209484
MULTISPECIES: TolC family protein	3.23362	1.00261	3.22521	0.0012588	0.0209484
MULTISPECIES: Xaa-Pro aminopeptidase	3.1989	0.991565	3.22611	0.00125486	0.0209484
SUF system NifU family Fe-S cluster assembly protein	-1.91004	0.592306	-3.22475	0.00126085	0.0209484
MULTISPECIES: TraB/GumN family protein	4.08744	1.26735	3.22519	0.00125891	0.0209484
MULTISPECIES: L-rhamnose mutarotase	3.54318	1.099	3.224	0.00126411	0.0209484
altronate dehydratase	2.84424	0.882572	3.22267	0.00127003	0.0210026
MULTISPECIES: DUF4411 domain-containing protein	3.42596	1.06387	3.22029	0.00128063	0.0211445
MULTISPECIES: formiminotransferase-cyclodeaminase	-5.02634	1.56149	-3.21893	0.00128669	0.0212112
aminoglycoside phosphotransferase	2.53894	0.789023	3.21782	0.00129168	0.0212598
deoxyribonuclease HsdR	3.40172	1.05826	3.21445	0.00130694	0.0213555
CotS family spore coat protein	-3.22486	1.00335	-3.2141	0.00130856	0.0213555
glucose/galactose MFS transporter	4.19612	1.30504	3.21532	0.00130301	0.0213555
inositol phosphorylceramide synthase	3.56201	1.10844	3.21354	0.00131111	0.0213555
Bcr/CflA family drug resistance efflux transporter	3.70419	1.15244	3.21421	0.00130805	0.0213555
MULTISPECIES: 1,4-dihydroxy-2-naphthoyl-CoA synthase	3.64299	1.13371	3.21334	0.00131201	0.0213555
5-deoxyglucuronate isomerase	4.19361	1.30522	3.21295	0.00131381	0.0213555
PheA	6.07523	1.88991	3.21455	0.00130649	0.0213555
OmpA family protein	3.12772	0.973633	3.21242	0.00131622	0.0213559
MULTISPECIES: phosphoenolpyruvate synthase/pyruvate phosphate dikinase	3.1636	0.984917	3.21205	0.00131791	0.0213559
MULTISPECIES: carboxynorspermidine decarboxylase	3.85159	1.19975	3.21032	0.00132588	0.0214517
3-hydroxybutyrate dehydrogenase	2.7364	0.853772	3.20507	0.00135031	0.0218133
sugar transporter, partial	6.3102	1.96948	3.204	0.00135534	0.0218544
DUF2321 domain-containing protein	-5.00319	1.56172	-3.20364	0.00135703	0.0218544
MULTISPECIES: signal peptide peptidase SppA	3.45017	1.07756	3.20183	0.00136556	0.0219243
MULTISPECIES: pyrophosphatase	3.87611	1.21051	3.20205	0.00136452	0.0219243
MULTISPECIES: asparagine--tRNA ligase	3.08013	0.962787	3.19918	0.0013782	0.0219633
2-keto-3-deoxygluconate permease	-2.57546	0.804827	-3.20002	0.00137419	0.0219633
2,3,4,5-tetrahydropyridine-2,6-dicarboxylate N-acetyltransferase	-1.90375	0.595011	-3.19953	0.00137652	0.0219633
peptidase M1	3.56095	1.1131	3.19912	0.00137848	0.0219633
aminoacyltransferase	-5.00533	1.56437	-3.19958	0.00137629	0.0219633
peptidase M13	2.91677	0.912569	3.19622	0.00139239	0.0220564
2-polyprenylphenol hydroxylase	3.28699	1.02824	3.19673	0.00138997	0.0220564
iron dicitrate transport regulator FecR	3.16287	0.989701	3.19578	0.00139452	0.0220564
MULTISPECIES: DNA glycosylase	3.35025	1.04839	3.1956	0.0013954	0.0220564
MULTISPECIES: phosphoenolpyruvate synthase regulatory protein	-3.93711	1.23161	-3.19672	0.00138998	0.0220564
DNA recombination/repair protein RecA, partial	5.94853	1.86166	3.19528	0.00139696	0.0220564
DUF4293 domain-containing protein	3.05838	0.957427	3.19437	0.00140136	0.0220925
MULTISPECIES: auxin-regulated protein	2.77315	0.868748	3.19212	0.00141232	0.0222319
MULTISPECIES: ATP synthase subunit D	3.54248	1.11031	3.19052	0.00142015	0.0223215
RagB/SusD family nutrient uptake outer membrane protein, partial	4.0473	1.26885	3.18973	0.00142405	0.0223458
glycine dehydrogenase (aminomethyl-transferring), partial	3.60843	1.1314	3.18934	0.00142597	0.0223458
YtxH domain-containing protein	3.36765	1.05675	3.18679	0.0014386	0.0224766
MULTISPECIES: 3'-5' exonuclease domain-containing protein 2	3.50736	1.10059	3.18681	0.00143852	0.0224766
aryl-phospho-beta-D-glucosidase	-3.32862	1.04465	-3.18635	0.0014408	0.0224773
MULTISPECIES: ImmA/IrrE family metallo-endopeptidase	2.7659	0.868839	3.18344	0.00145534	0.0225589
MULTISPECIES: NADH dehydrogenase subunit I	3.80569	1.19538	3.18367	0.0014542	0.0225589
nitrogen regulatory protein P-II	-2.74924	0.863686	-3.18315	0.0014568	0.0225589
DUF388 domain-containing protein	6.21033	1.95022	3.18443	0.0014504	0.0225589
MULTISPECIES: histidine-type phosphatase	5.15061	1.61756	3.18419	0.00145159	0.0225589
MULTISPECIES: histidine kinase	2.36746	0.744404	3.18034	0.00147104	0.0227122
MULTISPECIES: DNA topoisomerase IV subunit A	3.27322	1.02918	3.18041	0.00147064	0.0227122
MULTISPECIES: ATP-dependent 6-phosphofructokinase	2.98175	0.93827	3.17792	0.00148335	0.0228349
rhamnosyltransferase	-4.33348	1.36348	-3.17824	0.00148174	0.0228349
DUF3078 domain-containing protein	3.55078	1.11764	3.17702	0.00148797	0.0228724
PTS cellobiose transporter subunit IIC	-3.43503	1.082	-3.17472	0.00149982	0.0229007
[truncated: 9,786 more rows]

## Sheet: Sheet 15 - Interaction Term
	log2FoldChange	lfcSE	stat	pvalue	padj
[truncated: 9,809 more rows]
