# Supplementary material for: Consumption of a Western-Style Diet Modulates the Response of the Murine Gut Microbiome to Ciprofloxacin
Source: mSystems. 2020 Jul 28;5(4):e00317-20. doi: 10.1128/mSystems.00317-20 (PMC7394352; doi:10.1128/mSystems.00317-20)
Supplement: DATA SET S6 [file mSystems.00317-20-sd006.xls]

## Sheet: Sheet 20 - WD vs NC Counts
Species	Total Counts (DNA)	Average Counts (DNA)	Total Counts (RNA)	Average Counts (RNA)
Bacteroides thetaiotaomicron	7044596	469640	45219112	2.82619e+06
Akkermansia muciniphila	12786861	852457	13739555	858722
[Clostridium scindens]	170886	11392	11494104	718382
Parabcteroides sp. CT06	20192	1346	7278600	454913
Lachnoclostridium phocaeense	151761	10117	6771195	423200
Clostridioides difficile	167439	11163	3969393	248087
Anaerotignum propionicum	17456	1164	3823901	238994
Ruminococcus bicirculans	13845	923	2610942	163184
Clostridium botulinum	19955	1330	2049719	128107
Odoribacter splanchnicus	18075	1205	1536049	96003
Bifidobacterium pseudolongum	43496	2900	1351624	84476
Aldercreutzia equolifaciens	18677	1245	904444	56528
Clostridium beijerinckii	7151	477	883988	55249
Bacteroides ovatus	82017	5468	633624	39602
Clostridium sporogenes	13833	922	591953	36997
Bacteroides fragilis	67025	4468	385698	24106
Hungateiclostridiaceae bacterium KB18	342614	22841	165989	10374
Bacteroides vulgatus	36200	2413	104358	6522
Bacteroides caecimuris	139702	9313	70987	4437
Bacteroides caccae	19556	1304	44643	2790
Alistipes shahii	24841	1656	35538	2221
Pseudomonas aeruginosa	20293	1353	22081	1380
Pasteurella multocida	231332	15422	20821	1301
Alcanivorax sp. N3-2A	128009	8534	3040	190
Edwardsiella tarda	67007	4467	2062	129
Ketobacter alkanivorans	17388	1159	612	38
Halomonas sp. N3-2A	262606	17507	58	4
Paraprevotella xylaniphila	31161	2077	0	0

## Sheet: Sheet 21 - WD vs NC
	baseMean	log2FoldChange	lfcSE	stat	pvalue	padj
CLOSCI_RS15425	177.409	-4.77209	0.842971	-5.66103	1.50464e-08	9.97578e-06
CLOSCI_RS15455	179.435	-4.55363	0.831031	-5.4795	4.26532e-08	1.41395e-05
CLOSCI_RS16970	22.9018	3.70684	0.708604	5.23119	1.68426e-07	3.72222e-05
CLOSCI_RS03690	28.7178	-6.07412	1.19843	-5.0684	4.01163e-07	6.64928e-05
CLOSCI_RS14830	307.255	-2.48428	0.498411	-4.98441	6.21506e-07	8.24116e-05
CLOSCI_RS03915	4.60166	7.18118	1.51048	4.75425	1.99187e-06	0.000220101
CLOSCI_RS15475	4.22986	6.98776	1.54346	4.52732	5.97352e-06	0.000495055
CLOSCI_RS00555	475.103	-3.36024	0.737632	-4.55545	5.22735e-06	0.000495055
CLOSCI_RS03115	52.5381	10.0502	2.2837	4.40082	1.07844e-05	0.000794448
CLOSCI_RS03900	32.0879	-5.07491	1.16844	-4.34332	1.40342e-05	0.00093047
CLOSCI_RS03170	7.78114	6.05618	1.45725	4.15589	3.2403e-05	0.00195302
CLOSCI_RS17315	32.6804	2.56789	0.632065	4.0627	4.85081e-05	0.00268007
CLOSCI_RS00905	4.74737	5.62341	1.47057	3.82397	0.000131318	0.00669721
CLOSCI_RS11770	79.0234	1.92107	0.508964	3.77447	0.000160351	0.00759378
CLOSCI_RS10000	7.638	4.56176	1.25036	3.64837	0.000263914	0.011665
CLOSCI_RS03140	39.3403	2.50205	0.693207	3.60939	0.000306919	0.0127179
CLOSCI_RS01390	30.9121	-3.44019	0.977897	-3.51795	0.000434899	0.0169611
CLOSCI_RS03145	8.09957	3.67002	1.0653	3.44507	0.000570919	0.0210288
CLOSCI_RS06805	11.0418	2.57418	0.756706	3.40182	0.000669391	0.0233582
CLOSCI_RS05530	12.3236	-4.29193	1.27529	-3.36545	0.00076419	0.0253329
CLOSCI_RS16300	1002.54	-1.61532	0.482291	-3.34926	0.000810278	0.0255816
CLOSCI_RS11355	11.1497	1.94409	0.589811	3.29612	0.000980311	0.0259978
CLOSCI_RS11290	21.5249	-2.75321	0.830943	-3.31336	0.000921833	0.0259978
CLOSCI_RS07445	3.36664	4.9567	1.4985	3.30778	0.000940393	0.0259978
CLOSCI_RS00260	8.87485	-3.36972	1.02017	-3.30309	0.00095627	0.0259978
CLOSCI_RS14505	11.8026	2.57502	0.803074	3.20645	0.00134384	0.0342678
CLOSCI_RS15080	8.02692	-3.45577	1.13774	-3.03741	0.00238623	0.0534424
CLOSCI_RS11180	76.695	1.8777	0.619011	3.03339	0.00241821	0.0534424
CLOSCI_RS10140	2.13679	5.64469	1.86027	3.03434	0.00241066	0.0534424
CLOSCI_RS00880	12.5658	-3.19078	1.04231	-3.06127	0.00220398	0.0534424
CLOSCI_RS00550	9.36102	-2.38495	0.80487	-2.96314	0.00304514	0.0651267
CLOSCI_RS18395	68051.4	1.24989	0.423858	2.94884	0.00318968	0.0660862
CLOSCI_RS05305	3.04537	4.75976	1.64584	2.89199	0.00382815	0.0769109
CLOSCI_RS11510	4.63972	4.16281	1.45305	2.86489	0.0041716	0.0813461
CLOSCI_RS16990	106.165	2.29203	0.815977	2.80895	0.0049704	0.0892473
CLOSCI_RS06215	4.53912	3.64224	1.29124	2.82074	0.00479128	0.0892473
CLOSCI_RS02670	10.688	-2.07482	0.73882	-2.80828	0.00498062	0.0892473
CLOSCI_RS15055	158.465	-1.6446	0.591353	-2.78108	0.00541785	0.0921035
CLOSCI_RS01395	14.1255	-2.51833	0.90408	-2.78551	0.00534434	0.0921035
CLOSCI_RS03735	38.2899	1.74675	0.635404	2.74905	0.00597691	0.0990673
CLOSCI_RS14980	1.79043	-4.5926	1.71075	-2.68455	0.00726271	0.111091
CLOSCI_RS10390	25.9337	1.53083	0.569123	2.68981	0.00714923	0.111091
CLOSCI_RS08245	1.79033	-4.44932	1.64948	-2.69741	0.0069881	0.111091
CLOSCI_RS01960	42.2349	-1.29859	0.484634	-2.67953	0.00737252	0.111091
CLOSCI_RS14820	42.4828	1.77362	0.669194	2.65039	0.00804	0.113415
CLOSCI_RS08830	4.17235	-2.96263	1.11605	-2.65457	0.00794093	0.113415
CLOSCI_RS04875	5.07968	4.20401	1.58289	2.6559	0.00790972	0.113415
CLOSCI_RS17105	22.2217	-2.11043	0.814072	-2.59244	0.00952973	0.131629
CLOSCI_RS11930	93.0613	2.09671	0.811052	2.58517	0.00973301	0.131694
CLOSCI_RS03905	95.5059	-2.24693	0.87475	-2.56866	0.0102093	0.132721
CLOSCI_RS18485	93800.4	1.01672	0.395686	2.56951	0.0101844	0.132721
CLOSCI_RS03695	110.625	-2.24216	0.879124	-2.55045	0.0107584	0.137169
CLOSCI_RS11235	1.564	-4.85877	1.94059	-2.50376	0.0122882	0.14702
CLOSCI_RS06715	6.42938	2.42068	0.965873	2.50621	0.0122034	0.14702
CLOSCI_RS01345	4.8616	3.87142	1.54803	2.50087	0.0123889	0.14702
CLOSCI_RS01115	3.59253	-3.94623	1.57847	-2.50004	0.012418	0.14702
CLOSCI_RS18085	6.91801	2.30489	0.931785	2.47363	0.0133749	0.147793
CLOSCI_RS09805	14.7913	2.82405	1.1375	2.48268	0.01304	0.147793
CLOSCI_RS06860	7.1498	4.63266	1.86435	2.48487	0.01296	0.147793
CLOSCI_RS00085	23.0703	1.5525	0.626404	2.47843	0.0131962	0.147793
CLOSCI_RS02175	12.2214	-2.44657	1.01442	-2.41178	0.0158746	0.172539
CLOSCI_RS17110	26.6497	-1.66745	0.696398	-2.3944	0.0166478	0.17457
CLOSCI_RS07650	219.043	-1.0144	0.424447	-2.38993	0.0168514	0.17457
CLOSCI_RS02955	9.57453	-1.71966	0.716933	-2.39864	0.0164563	0.17457
CLOSCI_RS06675	46.7838	1.2735	0.534755	2.38146	0.0172443	0.175892
CLOSCI_RS16950	14.8618	-1.54812	0.655886	-2.36034	0.0182581	0.18341
CLOSCI_RS17400	45.1917	1.80543	0.769537	2.34613	0.0189697	0.184954
CLOSCI_RS00875	2.17341	-4.20863	1.79255	-2.34784	0.0188824	0.184954
CLOSCI_RS15445	17.0995	-1.88506	0.808875	-2.33048	0.0197811	0.19007
CLOSCI_RS00045	51.3318	1.52237	0.6549	2.32458	0.0200942	0.190321
CLOSCI_RS11990	4.63027	2.62136	1.13339	2.31285	0.0207307	0.193584
CLOSCI_RS11470	9.45569	-2.13899	0.935832	-2.28566	0.0222743	0.205109
CLOSCI_RS15140	13.7754	-2.34402	1.02839	-2.27932	0.0226481	0.205694
CLOSCI_RS08720	5.65783	-2.2867	1.01316	-2.25699	0.0240086	0.212236
CLOSCI_RS09145	4.16711	-3.19464	1.41326	-2.26048	0.0237913	0.212236
CLOSCI_RS12990	4.63883	-3.01566	1.35209	-2.23036	0.0257234	0.224402
CLOSCI_RS10415	40.2625	-1.8816	0.845786	-2.22468	0.026103	0.224757
CLOSCI_RS11835	52.7741	-1.14858	0.518251	-2.21627	0.0266732	0.226722
CLOSCI_RS09970	3.59361	4.02477	1.82342	2.20726	0.0272958	0.229078
CLOSCI_RS01850	21.9663	-1.87692	0.856464	-2.19147	0.0284177	0.235511
CLOSCI_RS00870	11265.3	-1.45951	0.669725	-2.17927	0.0293119	0.237633
CLOSCI_RS00560	4.03591	-2.74625	1.26078	-2.17821	0.0293905	0.237633
CLOSCI_RS12055	2.08896	-3.36845	1.56588	-2.15115	0.0314641	0.248342
CLOSCI_RS09285	1.69624	3.95141	1.83515	2.15318	0.0313048	0.248342
CLOSCI_RS11715	15.4916	1.84209	0.868169	2.12181	0.0338536	0.255789
CLOSCI_RS12450	7.94452	-1.71869	0.810453	-2.12065	0.0339509	0.255789
CLOSCI_RS09810	6.91136	2.61881	1.23033	2.12854	0.033292	0.255789
CLOSCI_RS00585	13.7203	2.47069	1.16056	2.12888	0.0332643	0.255789
CLOSCI_RS17010	2.63371	3.5231	1.6926	2.08147	0.0373907	0.276832
CLOSCI_RS15015	3.27581	2.33975	1.12917	2.07209	0.038257	0.276832
CLOSCI_RS13230	920.682	-1.64596	0.79573	-2.06849	0.0385936	0.276832
CLOSCI_RS11755	167.71	-0.789715	0.382348	-2.06544	0.0388818	0.276832
CLOSCI_RS09875	13.7164	-1.93835	0.94023	-2.06156	0.0392492	0.276832
CLOSCI_RS03725	36.7159	1.43236	0.691978	2.06995	0.0384571	0.276832
CLOSCI_RS16845	4.41297	-2.34236	1.14427	-2.04704	0.0406539	0.281279
CLOSCI_RS11750	26.5487	-1.05097	0.514356	-2.04327	0.0410257	0.281279
CLOSCI_RS10980	19.1417	1.36932	0.673338	2.03363	0.041989	0.281279
CLOSCI_RS08060	1.70764	4.48753	2.20679	2.03351	0.042001	0.281279
CLOSCI_RS00320	6.79156	2.97303	1.46113	2.03474	0.0418765	0.281279
CLOSCI_RS13835	13.4482	1.31146	0.647099	2.02668	0.0426955	0.283071
CLOSCI_RS15030	20.3093	-0.951322	0.476596	-1.99608	0.0459258	0.29812
CLOSCI_RS08920	4.73581	1.98474	0.996096	1.99252	0.0463143	0.29812
CLOSCI_RS00800	987.651	-1.60498	0.804014	-1.99621	0.0459114	0.29812
CLOSCI_RS15485	1.54168	-4.28247	2.17214	-1.97154	0.0486618	0.307265
CLOSCI_RS09250	13.1089	1.3696	0.693766	1.97415	0.0483644	0.307265
CLOSCI_RS17185	42.6292	-1.30219	0.671567	-1.93903	0.0524977	0.321907
CLOSCI_RS17395	50.6132	1.37684	0.708789	1.94253	0.0520727	0.321907
CLOSCI_RS09175	20.9064	1.24813	0.644845	1.93555	0.0529229	0.321907
CLOSCI_RS01895	1.99839	2.9119	1.50201	1.93866	0.0525422	0.321907
CLOSCI_RS11175	114.291	1.43212	0.743475	1.92625	0.0540734	0.325915
CLOSCI_RS13755	2.76164	2.54934	1.32944	1.91761	0.0551602	0.329471
CLOSCI_RS12900	5.41075	-1.69183	0.90735	-1.86459	0.0622394	0.365872
CLOSCI_RS11310	7.78831	1.94333	1.0427	1.86374	0.0623583	0.365872
CLOSCI_RS01335	3.79068	2.78027	1.50086	1.85245	0.0639616	0.368752
CLOSCI_RS00040	14.1882	-0.957615	0.516074	-1.85558	0.063514	0.368752
CLOSCI_RS15450	13189	-1.16572	0.633115	-1.84125	0.0655845	0.369181
CLOSCI_RS08985	9.28436	1.75309	0.952278	1.84094	0.0656299	0.369181
CLOSCI_RS07715	4.35053	1.90546	1.03747	1.83664	0.0662632	0.369181
CLOSCI_RS01505	64.8899	-0.903194	0.49098	-1.83957	0.0658307	0.369181
CLOSCI_RS13385	824.011	0.980774	0.542262	1.80867	0.070502	0.383138
CLOSCI_RS18755	1.91755	3.40654	1.87996	1.81203	0.0699815	0.383138
CLOSCI_RS05620	13.6846	1.43101	0.788429	1.81502	0.0695212	0.383138
CLOSCI_RS15000	4.24117	2.58688	1.46241	1.76892	0.0769077	0.411208
CLOSCI_RS15110	1.5114	-3.8156	2.15512	-1.77048	0.0766475	0.411208
CLOSCI_RS15020	4.51385	1.78191	1.01164	1.7614	0.0781715	0.414621
CLOSCI_RS09885	3.78568	-2.09257	1.1918	-1.75581	0.0791215	0.41633
CLOSCI_RS17320	1.58305	3.29934	1.90294	1.73382	0.0829507	0.429659
CLOSCI_RS09650	75.0091	-0.744288	0.428983	-1.73501	0.0827398	0.429659
CLOSCI_RS13115	61.6369	2.52284	1.4743	1.71121	0.0870423	0.445748
CLOSCI_RS04380	28.2959	1.62643	0.951534	1.70927	0.0874015	0.445748
CLOSCI_RS06735	630.814	0.850696	0.505071	1.68431	0.0921217	0.466234
CLOSCI_RS09730	4.3485	-1.74695	1.04858	-1.66602	0.0957102	0.480726
CLOSCI_RS15845	9.86539	1.9027	1.14727	1.65846	0.0972242	0.484659
CLOSCI_RS16645	1.85254	3.81478	2.32275	1.64235	0.100517	0.497332
CLOSCI_RS16625	69.2873	0.995415	0.625385	1.59168	0.111456	0.52126
CLOSCI_RS16640	1.50728	2.87971	1.7948	1.60447	0.10861	0.52126
CLOSCI_RS15490	1.46558	-3.78552	2.37507	-1.59386	0.110968	0.52126
CLOSCI_RS14955	8.98291	1.33039	0.836372	1.59067	0.111683	0.52126
CLOSCI_RS14735	2.70606	2.12043	1.3373	1.58561	0.112828	0.52126
CLOSCI_RS12920	12.6397	0.930012	0.593626	1.56666	0.117193	0.52126
CLOSCI_RS11005	13.5518	1.05781	0.664077	1.59291	0.111181	0.52126
CLOSCI_RS09800	13.7143	1.64509	1.0449	1.5744	0.115396	0.52126
CLOSCI_RS07790	2.26589	3.60888	2.30819	1.56351	0.117932	0.52126
CLOSCI_RS07825	225.886	-0.541635	0.344639	-1.5716	0.116043	0.52126
CLOSCI_RS05950	3.48889	-1.80391	1.12539	-1.60292	0.108952	0.52126
CLOSCI_RS07070	68.6817	-0.877128	0.542868	-1.61573	0.106152	0.52126
CLOSCI_RS04565	1.66117	2.63353	1.68269	1.56507	0.117566	0.52126
CLOSCI_RS04360	3.60523	1.59348	0.993722	1.60355	0.108814	0.52126
CLOSCI_RS03730	63.8487	1.10338	0.700665	1.57477	0.115311	0.52126
CLOSCI_RS01615	24.6168	0.780754	0.49596	1.57423	0.115435	0.52126
CLOSCI_RS16620	71.3375	0.858871	0.553517	1.55166	0.120744	0.524026
CLOSCI_RS11380	2.22611	-2.18575	1.40936	-1.55089	0.120929	0.524026
CLOSCI_RS07560	4.02721	-2.03891	1.3144	-1.5512	0.120853	0.524026
CLOSCI_RS11260	1.793	2.92067	1.89248	1.54331	0.122756	0.525528
CLOSCI_RS04395	4.81815	1.61876	1.04919	1.54288	0.122861	0.525528
CLOSCI_RS12875	1.49205	-3.28402	2.15476	-1.52408	0.127489	0.528284
CLOSCI_RS05930	1.57381	2.21377	1.44778	1.52909	0.126243	0.528284
CLOSCI_RS06725	2.08652	2.25224	1.46549	1.53685	0.12433	0.528284
CLOSCI_RS07475	1.78975	3.64733	2.39002	1.52607	0.126993	0.528284
CLOSCI_RS00530	10.4242	-1.89613	1.24106	-1.52783	0.126554	0.528284
CLOSCI_RS16080	15.6727	1.13788	0.757305	1.50254	0.132957	0.534681
CLOSCI_RS14960	32.755	1.0716	0.710889	1.50741	0.131707	0.534681
CLOSCI_RS18740	19.9046	1.08283	0.718723	1.5066	0.131913	0.534681
CLOSCI_RS06785	6.70984	1.39364	0.927509	1.50257	0.132951	0.534681
CLOSCI_RS07265	6.22889	2.06545	1.37502	1.50212	0.133065	0.534681
CLOSCI_RS02665	12.2864	-1.03636	0.693225	-1.49498	0.134918	0.538861
CLOSCI_RS12040	1.76891	2.39445	1.61409	1.48347	0.13795	0.54119
CLOSCI_RS11215	23.2547	-0.837591	0.564265	-1.48439	0.137704	0.54119
CLOSCI_RS09440	19.2632	-1.05563	0.710496	-1.48577	0.13734	0.54119
CLOSCI_RS09060	16.2071	1.295	0.877909	1.47509	0.140188	0.546735
CLOSCI_RS10215	6.38363	1.34952	0.919527	1.46763	0.142206	0.550266
CLOSCI_RS00195	3.28791	1.99661	1.3623	1.46561	0.142754	0.550266
CLOSCI_RS02270	72.4177	0.607716	0.418574	1.45187	0.146538	0.561586
CLOSCI_RS11285	3.59478	1.74238	1.21457	1.43457	0.151411	0.57363
CLOSCI_RS09685	602.723	0.440494	0.306875	1.43542	0.151168	0.57363
CLOSCI_RS11720	1.74452	-2.31798	1.62693	-1.42476	0.154226	0.57565
CLOSCI_RS09165	7.989	-1.31455	0.920998	-1.42731	0.15349	0.57565
CLOSCI_RS07255	21.0359	0.756565	0.531427	1.42365	0.154548	0.57565
CLOSCI_RS02225	7.11608	-1.61693	1.13853	-1.42019	0.155552	0.576149
CLOSCI_RS13940	1.76259	2.43194	1.73372	1.40273	0.160697	0.591289
CLOSCI_RS11855	40.0825	1.00107	0.714894	1.4003	0.161423	0.591289
CLOSCI_RS00580	13.8964	1.52222	1.08951	1.39716	0.162366	0.591475
CLOSCI_RS16905	10.3241	1.08648	0.789863	1.37553	0.168969	0.59685
CLOSCI_RS14450	7.13035	1.45371	1.06081	1.37038	0.170568	0.59685
CLOSCI_RS12970	1.55059	1.96499	1.43226	1.37195	0.170078	0.59685
CLOSCI_RS12415	95.8856	0.750577	0.549476	1.36599	0.171943	0.59685
CLOSCI_RS10450	24.0787	0.782239	0.56811	1.37691	0.168539	0.59685
CLOSCI_RS05750	2.16943	1.62616	1.18862	1.36811	0.171277	0.59685
CLOSCI_RS06025	54.1147	-0.662365	0.481339	-1.37609	0.168794	0.59685
CLOSCI_RS06900	1.76019	1.90087	1.37241	1.38505	0.166037	0.59685
CLOSCI_RS03855	30.961	0.656733	0.477776	1.37456	0.169267	0.59685
CLOSCI_RS14825	40.545	-0.835692	0.61479	-1.35931	0.174048	0.601009
CLOSCI_RS12570	8.67112	1.4054	1.0464	1.34308	0.179245	0.609179
CLOSCI_RS11465	9.4177	-1.04968	0.783061	-1.34048	0.180089	0.609179
CLOSCI_RS09795	3.74553	1.86366	1.38861	1.34211	0.179561	0.609179
CLOSCI_RS05880	13.2317	-0.90002	0.669788	-1.34374	0.179033	0.609179
CLOSCI_RS11010	23.3042	-0.809283	0.605948	-1.33556	0.181692	0.61148
CLOSCI_RS04195	2.6658	1.78178	1.33769	1.33199	0.182865	0.61232
CLOSCI_RS12195	1.88728	2.68947	2.0245	1.32846	0.184025	0.61311
CLOSCI_RS14560	5.729	1.64418	1.25481	1.31031	0.190092	0.622757
CLOSCI_RS13810	5.21093	-1.584	1.20752	-1.31178	0.189595	0.622757
CLOSCI_RS12800	22.7344	-1.2966	0.992948	-1.30581	0.191617	0.622757
CLOSCI_RS10405	241.977	0.768856	0.587805	1.30801	0.19087	0.622757
CLOSCI_RS07810	88.2886	-0.688822	0.524502	-1.31329	0.189086	0.622757
CLOSCI_RS05980	6.9852	-1.33316	1.02874	-1.29591	0.195005	0.628493
CLOSCI_RS18490	137473	0.490651	0.378846	1.29512	0.195278	0.628493
CLOSCI_RS06745	64.9544	-0.558828	0.432629	-1.2917	0.19646	0.629242
CLOSCI_RS08890	3.52737	1.72809	1.35265	1.27756	0.201403	0.641973
CLOSCI_RS05935	1.62051	1.76519	1.38868	1.27112	0.203684	0.646137
CLOSCI_RS12420	67.0088	0.679418	0.53642	1.26658	0.205306	0.64818
CLOSCI_RS01100	170.609	0.718926	0.5698	1.26172	0.207051	0.65059
CLOSCI_RS16075	5.1713	1.31862	1.05424	1.25078	0.211014	0.653928
CLOSCI_RS09190	126.802	0.773785	0.619886	1.24827	0.211932	0.653928
CLOSCI_RS05945	8.24594	1.12561	0.896463	1.25562	0.209255	0.653928
CLOSCI_RS18375	1.68884	1.82561	1.46291	1.24793	0.212058	0.653928
CLOSCI_RS05685	32.8463	-0.710808	0.573013	-1.24047	0.2148	0.656287
CLOSCI_RS03875	10.7714	0.805658	0.64948	1.24047	0.214803	0.656287
CLOSCI_RS13590	1255.84	0.790162	0.64357	1.22778	0.21953	0.660046
CLOSCI_RS10540	28.6595	-0.624741	0.507725	-1.23047	0.218521	0.660046
CLOSCI_RS06535	8.02386	-1.16621	0.952906	-1.22384	0.221011	0.660046
CLOSCI_RS07320	13.5228	1.05506	0.85578	1.23286	0.217628	0.660046
CLOSCI_RS03720	10.6347	-1.02098	0.833752	-1.22456	0.220742	0.660046
CLOSCI_RS14970	5.69743	-1.02005	0.840571	-1.21353	0.224929	0.668735
CLOSCI_RS13525	2.41572	1.41978	1.18146	1.20172	0.229473	0.676181
CLOSCI_RS06605	4.22267	1.18362	0.983116	1.20395	0.22861	0.676181
CLOSCI_RS09045	4.89141	-1.38405	1.15594	-1.19734	0.231173	0.678176
CLOSCI_RS16695	42.3497	-0.525888	0.440683	-1.19335	0.232733	0.679745
CLOSCI_RS06600	17.9418	0.619985	0.523145	1.18511	0.235973	0.686185
CLOSCI_RS16315	5.97999	-0.892272	0.77507	-1.15122	0.249644	0.689874
CLOSCI_RS14995	2.09447	1.85572	1.5959	1.1628	0.244909	0.689874
CLOSCI_RS15050	3.81733	1.18554	1.03055	1.1504	0.24998	0.689874
CLOSCI_RS14710	2.10636	1.24933	1.06457	1.17355	0.240574	0.689874
CLOSCI_RS12820	1.9982	2.68912	2.32034	1.15893	0.246484	0.689874
CLOSCI_RS11815	102.701	-0.596357	0.509178	-1.17122	0.241512	0.689874
CLOSCI_RS09330	3.68111	-1.23197	1.0611	-1.16104	0.245626	0.689874
CLOSCI_RS07655	212.508	-0.496264	0.423084	-1.17297	0.240808	0.689874
CLOSCI_RS08295	31.265	-0.712631	0.616429	-1.15606	0.247655	0.689874
CLOSCI_RS08535	15.9179	0.710246	0.617289	1.15059	0.249901	0.689874
CLOSCI_RS04780	2.9834	-2.33903	2.02623	-1.15437	0.248347	0.689874
CLOSCI_RS02180	8.8506	-1.00969	0.869029	-1.16185	0.245295	0.689874
CLOSCI_RS01550	1.81953	-2.19215	1.90873	-1.14848	0.250769	0.689874
CLOSCI_RS13435	1.4393	-2.65511	2.3334	-1.13787	0.255174	0.693361
CLOSCI_RS09880	1.98571	-1.88519	1.65512	-1.139	0.254702	0.693361
CLOSCI_RS03545	2.79185	1.69994	1.4934	1.1383	0.254996	0.693361
CLOSCI_RS11805	10.8557	-0.752143	0.665735	-1.12979	0.258563	0.693436
CLOSCI_RS05480	619.625	-0.735775	0.652372	-1.12785	0.259385	0.693436
CLOSCI_RS07200	15.6726	0.929178	0.823485	1.12835	0.259173	0.693436
CLOSCI_RS05295	5.34385	1.38032	1.22191	1.12963	0.25863	0.693436
CLOSCI_RS07030	2.06863	2.03201	1.80717	1.12441	0.260839	0.694522
CLOSCI_RS05290	1.79224	2.45993	2.19638	1.11999	0.262718	0.696728
CLOSCI_RS11315	7.59703	-0.81347	0.730506	-1.11357	0.265464	0.698422
CLOSCI_RS07160	8.56446	-0.933145	0.836945	-1.11494	0.264876	0.698422
CLOSCI_RS11800	56.1953	-0.553122	0.49984	-1.1066	0.268468	0.700765
CLOSCI_RS00575	2.54028	2.00271	1.80682	1.10842	0.267681	0.700765
CLOSCI_RS00625	1.76755	1.89921	1.73797	1.09278	0.274491	0.713678
CLOSCI_RS00545	60.8257	-0.876684	0.80718	-1.08611	0.277431	0.718504
CLOSCI_RS13770	2.09878	-2.00272	1.87422	-1.06856	0.285267	0.735923
CLOSCI_RS07365	24.0758	0.917646	0.865852	1.05982	0.289227	0.743246
CLOSCI_RS05820	1.48544	2.28829	2.20505	1.03775	0.299388	0.766386
CLOSCI_RS16900	8.82433	-0.71881	0.716906	-1.00266	0.316027	0.767472
CLOSCI_RS15005	5.95168	1.09014	1.0731	1.01588	0.309685	0.767472
CLOSCI_RS15045	4.69842	1.00443	0.982798	1.02201	0.306776	0.767472
CLOSCI_RS12995	3.24026	1.39312	1.39132	1.00129	0.316685	0.767472
CLOSCI_RS12610	6.70285	0.992779	0.99848	0.99429	0.320081	0.767472
CLOSCI_RS12650	9.01507	0.823234	0.81073	1.01542	0.309904	0.767472
CLOSCI_RS11840	11.2336	0.82598	0.828722	0.996691	0.318915	0.767472
CLOSCI_RS11860	82.2744	-0.428612	0.430329	-0.996009	0.319246	0.767472
CLOSCI_RS12410	163.507	0.503989	0.497799	1.01243	0.31133	0.767472
CLOSCI_RS11060	3.35297	-1.25256	1.26035	-0.993819	0.320311	0.767472
CLOSCI_RS09040	28.6211	-0.76992	0.751366	-1.02469	0.305508	0.767472
CLOSCI_RS07700	1.73835	2.32494	2.28294	1.0184	0.30849	0.767472
CLOSCI_RS18615	79.1354	-0.520766	0.507238	-1.02667	0.304575	0.767472
CLOSCI_RS08180	16.9102	0.571771	0.569075	1.00474	0.315023	0.767472
CLOSCI_RS06100	14.0354	0.891277	0.879148	1.0138	0.31068	0.767472
CLOSCI_RS06920	1.87848	1.23211	1.2328	0.999438	0.317582	0.767472
CLOSCI_RS04295	9.4605	0.802818	0.808374	0.993127	0.320648	0.767472
CLOSCI_RS01485	2.39503	-1.39579	1.40515	-0.993338	0.320545	0.767472
CLOSCI_RS16895	58.7664	0.38075	0.394124	0.966068	0.33401	0.791071
CLOSCI_RS12790	12.9987	-0.802334	0.827005	-0.970169	0.331962	0.791071
CLOSCI_RS00150	764.121	-0.577118	0.597485	-0.965913	0.334088	0.791071
CLOSCI_RS04235	2.2453	-1.22274	1.27794	-0.956803	0.338667	0.79906
CLOSCI_RS02295	2.32349	-1.70144	1.78628	-0.952501	0.340843	0.801343
CLOSCI_RS16660	86.3646	-0.520586	0.550654	-0.945396	0.344457	0.806978
CLOSCI_RS14440	3.7617	0.99708	1.07215	0.929985	0.352379	0.814934
CLOSCI_RS11865	58.417	-0.420619	0.459761	-0.914865	0.360262	0.814934
CLOSCI_RS09605	1.46486	3.87206	4.24219	0.912751	0.361374	0.814934
CLOSCI_RS09630	23.8414	0.583053	0.631399	0.92343	0.355783	0.814934
CLOSCI_RS08845	47.7879	0.678425	0.737543	0.919844	0.357654	0.814934
CLOSCI_RS05585	74.0705	-0.459789	0.501835	-0.916216	0.359553	0.814934
CLOSCI_RS05680	202.617	0.355684	0.387005	0.919068	0.35806	0.814934
CLOSCI_RS06235	6.94856	-0.735889	0.804189	-0.91507	0.360155	0.814934
CLOSCI_RS18215	22312.4	0.361437	0.387609	0.932477	0.35109	0.814934
CLOSCI_RS01770	12.4804	0.641682	0.690055	0.9299	0.352423	0.814934
CLOSCI_RS01915	9.9799	-0.727513	0.791114	-0.919607	0.357778	0.814934
CLOSCI_RS01090	190.804	0.509819	0.560467	0.909633	0.363016	0.815863
CLOSCI_RS11725	8.46445	0.707271	0.788144	0.897388	0.369512	0.827656
CLOSCI_RS14750	1.43914	1.74402	1.95356	0.892737	0.371998	0.827859
CLOSCI_RS13630	5.76522	0.770003	0.869794	0.885271	0.376011	0.827859
CLOSCI_RS11935	320.833	0.335387	0.379197	0.884466	0.376445	0.827859
CLOSCI_RS10915	6.45337	0.709067	0.806997	0.878649	0.379592	0.827859
CLOSCI_RS10480	6.80126	0.674355	0.758858	0.888644	0.374194	0.827859
CLOSCI_RS07730	481.392	-0.275952	0.313445	-0.880383	0.378652	0.827859
CLOSCI_RS08280	57.8465	0.418878	0.476359	0.879332	0.379221	0.827859
CLOSCI_RS07060	7.44421	0.964399	1.09497	0.880753	0.378451	0.827859
CLOSCI_RS16775	2.94367	1.35446	1.55388	0.871663	0.383392	0.827978
CLOSCI_RS08680	2.45687	1.1036	1.26513	0.872324	0.383032	0.827978
CLOSCI_RS01865	10.7188	-0.642222	0.734649	-0.874189	0.382015	0.827978
CLOSCI_RS18925	16184.1	0.41205	0.479604	0.859147	0.390259	0.839848
CLOSCI_RS11875	26.6407	-0.61603	0.724274	-0.850548	0.39502	0.839848
CLOSCI_RS09135	3.61108	-0.806045	0.945403	-0.852595	0.393884	0.839848
CLOSCI_RS06150	1.80226	1.93998	2.28183	0.850185	0.395222	0.839848
CLOSCI_RS00160	13.5071	-0.5294	0.621782	-0.851424	0.394534	0.839848
CLOSCI_RS13405	4.19895	0.739565	0.880964	0.839495	0.401191	0.844413
CLOSCI_RS13560	3.34312	0.84455	1.00421	0.841011	0.400342	0.844413
CLOSCI_RS12545	9.40959	0.770356	0.915599	0.841369	0.400141	0.844413
CLOSCI_RS14790	3.54244	-1.10482	1.34281	-0.822766	0.410641	0.850797
CLOSCI_RS11795	63.5202	-0.377316	0.454903	-0.829441	0.406855	0.850797
CLOSCI_RS09670	10.9378	0.659968	0.798875	0.826122	0.408735	0.850797
CLOSCI_RS07640	3005.41	-0.333212	0.404535	-0.823691	0.410115	0.850797
CLOSCI_RS08215	78.0189	0.411593	0.495703	0.830322	0.406357	0.850797
CLOSCI_RS01095	18.0645	0.648212	0.791036	0.819446	0.412532	0.852051
CLOSCI_RS09915	15.5469	0.638662	0.787423	0.811078	0.417321	0.852463
CLOSCI_RS09130	2.00736	-1.03627	1.27917	-0.810115	0.417874	0.852463
CLOSCI_RS07315	3.30264	1.07047	1.31254	0.815575	0.414743	0.852463
CLOSCI_RS03865	6.53233	0.826133	1.01754	0.811888	0.416856	0.852463
CLOSCI_RS08685	2.78305	0.985002	1.22355	0.805036	0.420799	0.855796
CLOSCI_RS17195	2.29657	-1.07398	1.35844	-0.790602	0.429176	0.855909
CLOSCI_RS14720	1.87646	1.10638	1.44261	0.766928	0.443124	0.855909
CLOSCI_RS13215	2.97944	0.675079	0.923141	0.731284	0.464605	0.855909
CLOSCI_RS13360	10.1693	-0.838818	1.14067	-0.735376	0.462111	0.855909
CLOSCI_RS13555	42.9322	-0.387395	0.497278	-0.779032	0.435961	0.855909
CLOSCI_RS11545	12.1636	-0.482892	0.637286	-0.757731	0.448612	0.855909
CLOSCI_RS11940	4.19528	1.132	1.45309	0.77903	0.435962	0.855909
CLOSCI_RS12010	12.6235	0.485304	0.656451	0.739285	0.459734	0.855909
CLOSCI_RS12025	2.01534	1.35174	1.73705	0.77818	0.436463	0.855909
CLOSCI_RS11385	1.98031	1.08387	1.38633	0.781827	0.434316	0.855909
CLOSCI_RS11220	64.973	0.416209	0.533592	0.780012	0.435384	0.855909
CLOSCI_RS11320	17.6971	-0.461482	0.580394	-0.795118	0.426545	0.855909
CLOSCI_RS11330	3.70486	-0.966216	1.23433	-0.782785	0.433753	0.855909
CLOSCI_RS10250	2.22489	1.35564	1.70698	0.794178	0.427092	0.855909
CLOSCI_RS10360	2.01028	1.74	2.26189	0.769271	0.441733	0.855909
CLOSCI_RS09665	9.20649	0.763113	1.00892	0.756368	0.449428	0.855909
CLOSCI_RS08910	20.6726	-0.463336	0.631107	-0.734164	0.462849	0.855909
CLOSCI_RS08240	13.2301	0.527702	0.721838	0.731053	0.464747	0.855909
CLOSCI_RS05735	18.0799	-0.477478	0.641259	-0.744595	0.456516	0.855909
CLOSCI_RS05915	5.02411	0.790971	1.06517	0.742578	0.457737	0.855909
CLOSCI_RS06635	1.95959	-1.20275	1.61206	-0.746097	0.455609	0.855909
CLOSCI_RS07040	3.59816	0.812299	1.05625	0.769041	0.441869	0.855909
CLOSCI_RS07210	2.46128	1.1379	1.52794	0.744732	0.456434	0.855909
CLOSCI_RS05375	8.42572	-0.602735	0.811594	-0.742656	0.45769	0.855909
CLOSCI_RS04590	5.91901	0.573056	0.778321	0.736272	0.461565	0.855909
CLOSCI_RS04150	2.1957	-1.21113	1.51138	-0.801343	0.422933	0.855909
CLOSCI_RS04290	10.9537	0.62831	0.842353	0.745899	0.455729	0.855909
CLOSCI_RS04405	176313	0.295769	0.394913	0.748947	0.453889	0.855909
CLOSCI_RS18550	173461	0.30645	0.396306	0.773266	0.439365	0.855909
CLOSCI_RS03150	1.81324	-1.19747	1.60656	-0.74536	0.456054	0.855909
CLOSCI_RS01425	4.21879	-1.23722	1.68433	-0.73455	0.462614	0.855909
CLOSCI_RS01560	8.00052	-0.684434	0.858055	-0.797658	0.425069	0.855909
CLOSCI_RS01600	3.77081	-0.884527	1.15669	-0.764708	0.444446	0.855909
CLOSCI_RS01085	173.306	0.454411	0.592971	0.766329	0.443481	0.855909
CLOSCI_RS04225	1.5899	1.48839	2.0653	0.720663	0.471117	0.865237
CLOSCI_RS12385	7.99919	0.725723	1.01455	0.715314	0.474415	0.868887
CLOSCI_RS11790	2.6028	1.08787	1.53641	0.708062	0.478907	0.872294
CLOSCI_RS04070	6.69288	-0.86109	1.21317	-0.709784	0.477838	0.872294
CLOSCI_RS16690	79.1254	0.585055	0.836824	0.699138	0.484466	0.880003
CLOSCI_RS15430	178373	0.273638	0.395604	0.691696	0.489128	0.886019
CLOSCI_RS12965	7.58815	-0.634051	0.919459	-0.689592	0.490451	0.886019
CLOSCI_RS10410	14.1062	-0.448087	0.654381	-0.684748	0.493503	0.8867
CLOSCI_RS01965	15.7544	0.600528	0.875777	0.685709	0.492896	0.8867
CLOSCI_RS05875	1.96164	-0.931185	1.37953	-0.675001	0.499675	0.895364
CLOSCI_RS06905	1.46239	1.24539	1.85165	0.672585	0.501211	0.895696
CLOSCI_RS15460	177925	0.264065	0.395251	0.668093	0.504074	0.896354
CLOSCI_RS18650	13509.9	0.316774	0.47438	0.667765	0.504284	0.896354
CLOSCI_RS16830	172.079	0.536836	0.846015	0.634547	0.525724	0.89806
CLOSCI_RS15025	25.6523	0.479762	0.740574	0.647824	0.517099	0.89806
CLOSCI_RS15145	3.24864	-0.692822	1.09996	-0.629861	0.528785	0.89806
CLOSCI_RS14420	2.26567	-0.96797	1.48747	-0.650749	0.515209	0.89806
CLOSCI_RS13775	1.91396	-1.19912	1.81617	-0.660243	0.509098	0.89806
CLOSCI_RS11765	124.912	-0.354471	0.551037	-0.64328	0.520042	0.89806
CLOSCI_RS12115	10.0335	0.507784	0.803302	0.632122	0.527307	0.89806
CLOSCI_RS12405	186.398	0.337016	0.530344	0.635466	0.525124	0.89806
CLOSCI_RS18680	3.7228	-1.22033	1.85029	-0.659533	0.509554	0.89806
CLOSCI_RS09140	2.80276	0.855496	1.35752	0.630189	0.528571	0.89806
CLOSCI_RS09245	8.68058	-0.58959	0.937575	-0.628846	0.52945	0.89806
CLOSCI_RS06020	184.622	0.345682	0.533949	0.647405	0.51737	0.89806
CLOSCI_RS07350	50.4721	0.372427	0.581329	0.640647	0.521752	0.89806
CLOSCI_RS07370	85.036	0.344604	0.548227	0.628579	0.529625	0.89806
CLOSCI_RS04300	3.51604	-0.646858	1.01681	-0.636165	0.524669	0.89806
CLOSCI_RS01490	3.88333	0.656937	0.995318	0.660028	0.509236	0.89806
CLOSCI_RS02020	9.96171	-0.51362	0.812606	-0.632066	0.527344	0.89806
CLOSCI_RS00060	3.35812	0.793272	1.24848	0.635392	0.525173	0.89806
CLOSCI_RS01170	16.7167	0.50732	0.810918	0.625612	0.53157	0.899058
CLOSCI_RS15075	5.18431	0.743411	1.21634	0.611186	0.541076	0.89973
CLOSCI_RS14445	5.27963	-0.586417	0.958153	-0.612028	0.540519	0.89973
CLOSCI_RS13355	5.99657	-0.730769	1.18489	-0.616741	0.537406	0.89973
CLOSCI_RS06880	488.795	0.245989	0.395982	0.621211	0.534461	0.89973
CLOSCI_RS06915	2.27307	0.672209	1.08671	0.618572	0.536198	0.89973
CLOSCI_RS03685	150.517	0.388134	0.635663	0.610597	0.541467	0.89973
CLOSCI_RS00960	4.84382	0.812529	1.3171	0.616906	0.537297	0.89973
CLOSCI_RS14740	7.53116	0.484327	0.79689	0.607772	0.543339	0.900584
CLOSCI_RS11820	74.877	0.361165	0.601514	0.600426	0.548222	0.902586
CLOSCI_RS00130	3.18903	-0.708241	1.18077	-0.599813	0.548631	0.902586
CLOSCI_RS00135	35.1533	-0.304897	0.505195	-0.603524	0.54616	0.902586
CLOSCI_RS08840	11.6024	0.491473	0.824814	0.595859	0.55127	0.904683
CLOSCI_RS14230	6.24406	-0.528408	0.890426	-0.593432	0.552892	0.905105
CLOSCI_RS16780	14.6071	0.32636	0.573044	0.569521	0.569003	0.911229
CLOSCI_RS16940	4.54088	-0.679086	1.1839	-0.573601	0.566238	0.911229
CLOSCI_RS11890	48.0223	0.314159	0.542177	0.579439	0.562293	0.911229
CLOSCI_RS07840	93.389	-0.326188	0.571348	-0.57091	0.568061	0.911229
CLOSCI_RS18575	5146.68	-0.247175	0.42942	-0.575603	0.564884	0.911229
CLOSCI_RS01460	36.571	0.338169	0.590104	0.573067	0.566599	0.911229
CLOSCI_RS01700	4.8827	0.527415	0.920278	0.573104	0.566574	0.911229
CLOSCI_RS01715	1.9527	-1.03112	1.77546	-0.580762	0.561401	0.911229
CLOSCI_RS01250	3.49011	0.602159	1.03318	0.582821	0.560014	0.911229
CLOSCI_RS01660	26.8892	-0.393178	0.698657	-0.562764	0.573596	0.916371
CLOSCI_RS06820	11.5991	0.421694	0.758668	0.555834	0.578324	0.91821
CLOSCI_RS01760	4.32358	-0.710673	1.28052	-0.55499	0.578902	0.91821
CLOSCI_RS01270	9.96877	0.463834	0.831683	0.557705	0.577046	0.91821
CLOSCI_RS01105	83.2798	0.389756	0.710001	0.548951	0.583039	0.922566
CLOSCI_RS13545	1.80226	-0.662399	1.29231	-0.51257	0.608252	0.929061
CLOSCI_RS13570	2.85992	0.761131	1.45704	0.522383	0.601404	0.929061
CLOSCI_RS12565	16.2492	0.491493	0.959527	0.512224	0.608494	0.929061
CLOSCI_RS11830	22.4837	0.350338	0.658513	0.532014	0.594717	0.929061
CLOSCI_RS11845	22.8131	0.3068	0.600142	0.511212	0.609202	0.929061
CLOSCI_RS11995	7.53759	0.470711	0.893011	0.527106	0.59812	0.929061
CLOSCI_RS09345	49.4509	0.824312	1.55395	0.530463	0.595791	0.929061
CLOSCI_RS07680	3.96042	0.61489	1.17024	0.525439	0.599278	0.929061
CLOSCI_RS08285	136.972	-0.187953	0.359618	-0.522647	0.60122	0.929061
CLOSCI_RS08310	29.2674	0.253324	0.496039	0.510694	0.609565	0.929061
CLOSCI_RS06200	4.40436	0.451211	0.851072	0.530168	0.595996	0.929061
CLOSCI_RS07380	370.833	0.327925	0.609605	0.537931	0.590625	0.929061
CLOSCI_RS03895	32737.2	0.270018	0.511665	0.527725	0.59769	0.929061
CLOSCI_RS18515	43.9257	0.452867	0.837911	0.540471	0.588872	0.929061
CLOSCI_RS02055	9.34016	0.38257	0.748534	0.511092	0.609287	0.929061
CLOSCI_RS00205	13.724	0.291493	0.567671	0.51349	0.607609	0.929061
CLOSCI_RS01520	3.46383	-0.674702	1.32821	-0.507978	0.611469	0.929825
CLOSCI_RS10985	4.07604	-0.518994	1.03243	-0.502691	0.615182	0.932964
CLOSCI_RS09455	79.0996	-0.273252	0.549759	-0.497039	0.619161	0.932964
CLOSCI_RS06830	23.9562	-0.236894	0.475258	-0.498454	0.618164	0.932964
CLOSCI_RS01800	3.62358	-0.560582	1.1263	-0.49772	0.618681	0.932964
CLOSCI_RS12810	3.66218	0.657489	1.34617	0.488414	0.625256	0.93366
CLOSCI_RS08275	99.9556	-0.179295	0.364762	-0.491541	0.623044	0.93366
CLOSCI_RS06755	4.29789	0.527226	1.07286	0.491421	0.623129	0.93366
CLOSCI_RS03490	69.3392	-0.43704	0.891897	-0.490012	0.624126	0.93366
CLOSCI_RS01595	10.3104	0.406894	0.836854	0.486219	0.626812	0.933879
CLOSCI_RS02950	84711.7	0.254008	0.526988	0.481999	0.629806	0.936237
CLOSCI_RS16885	3.34502	0.593199	1.30501	0.454555	0.64943	0.937558
CLOSCI_RS14570	10.9766	-0.482475	1.03577	-0.465813	0.641349	0.937558
CLOSCI_RS14945	6.5184	-0.37583	0.833114	-0.451115	0.651907	0.937558
CLOSCI_RS13340	20.8796	0.250564	0.54992	0.455638	0.648651	0.937558
CLOSCI_RS11810	49.4364	0.209969	0.448062	0.468617	0.639344	0.937558
CLOSCI_RS18745	273.417	0.251112	0.55029	0.456326	0.648156	0.937558
CLOSCI_RS11230	2.14217	0.556667	1.21932	0.456537	0.648004	0.937558
CLOSCI_RS09215	41.2986	0.211792	0.465951	0.454537	0.649443	0.937558
CLOSCI_RS07835	144.726	-0.175108	0.375968	-0.465751	0.641393	0.937558
CLOSCI_RS08260	19.3301	-0.316833	0.680117	-0.46585	0.641323	0.937558
CLOSCI_RS05615	6.16039	0.462291	1.02075	0.452895	0.650624	0.937558
CLOSCI_RS05650	10.9647	-0.294312	0.642916	-0.457777	0.647113	0.937558
CLOSCI_RS07065	20.5527	-0.399805	0.883389	-0.452581	0.65085	0.937558
CLOSCI_RS07385	386.012	0.232406	0.493089	0.471326	0.637408	0.937558
CLOSCI_RS02095	2.74388	-0.48717	1.03337	-0.471437	0.637329	0.937558
CLOSCI_RS11895	19.5515	-0.320392	0.716866	-0.446934	0.654923	0.939857
CLOSCI_RS09375	8.471	0.310203	0.713215	0.434936	0.663609	0.944147
CLOSCI_RS04010	1.87372	0.560087	1.2817	0.436986	0.662121	0.944147
CLOSCI_RS03910	56.2857	0.380017	0.870784	0.436408	0.662541	0.944147
CLOSCI_RS00035	4.11719	-0.455316	1.03712	-0.43902	0.660647	0.944147
CLOSCI_RS10925	14.6787	0.25999	0.617698	0.420901	0.673827	0.950614
CLOSCI_RS09675	2.88237	0.473065	1.11068	0.425922	0.670165	0.950614
CLOSCI_RS09240	6.76779	-0.413276	0.982082	-0.420816	0.673889	0.950614
CLOSCI_RS05430	3.40721	-0.418241	0.990315	-0.422331	0.672783	0.950614
CLOSCI_RS02250	4.39655	-0.549027	1.31967	-0.416033	0.677386	0.953517
CLOSCI_RS03700	46.1353	0.334123	0.808768	0.413126	0.679514	0.954487
CLOSCI_RS01970	19.9049	0.233278	0.572101	0.407757	0.683452	0.957989
CLOSCI_RS06750	34.9098	-0.256901	0.636318	-0.403731	0.686411	0.960106
CLOSCI_RS09230	9.77678	-0.272837	0.686327	-0.397532	0.690975	0.962429
CLOSCI_RS07250	2.26658	-0.556132	1.39379	-0.399008	0.689887	0.962429
CLOSCI_RS15065	3.51917	-0.509555	1.34124	-0.379914	0.704009	0.971814
CLOSCI_RS13960	2.31505	0.799796	2.14096	0.37357	0.708724	0.971814
CLOSCI_RS13395	1.79047	-0.47356	1.2339	-0.383793	0.701132	0.971814
CLOSCI_RS11885	14.9305	0.292744	0.779873	0.375374	0.707382	0.971814
CLOSCI_RS09195	96.8575	0.214946	0.579559	0.370878	0.710728	0.971814
CLOSCI_RS07580	29.3524	-0.354797	0.947279	-0.374543	0.708	0.971814
CLOSCI_RS08675	3.15223	0.763859	2.06091	0.370641	0.710905	0.971814
CLOSCI_RS06030	99.2032	0.231823	0.614345	0.37735	0.705914	0.971814
CLOSCI_RS00075	31.3483	0.166561	0.432547	0.385071	0.700185	0.971814
CLOSCI_RS08725	1.81871	0.491085	1.33211	0.368653	0.712387	0.971836
CLOSCI_RS16195	3.02564	0.540671	1.55469	0.347769	0.728014	0.976798
CLOSCI_RS14730	511.253	0.257385	0.743719	0.346079	0.729283	0.976798
CLOSCI_RS11880	84.9739	0.197736	0.568909	0.34757	0.728163	0.976798
CLOSCI_RS08900	8.40611	-0.2917	0.820138	-0.355672	0.722086	0.976798
CLOSCI_RS09220	43.1584	-0.149428	0.413499	-0.361374	0.71782	0.976798
CLOSCI_RS09385	316.205	0.155846	0.440013	0.354185	0.7232	0.976798
CLOSCI_RS07935	111.582	-0.280477	0.787989	-0.35594	0.721885	0.976798
CLOSCI_RS06740	328.378	0.162919	0.469949	0.346673	0.728837	0.976798
CLOSCI_RS01725	7.59506	0.356439	1.01818	0.350074	0.726283	0.976798
CLOSCI_RS10200	12.8279	-0.269752	0.809634	-0.333178	0.739	0.977958
CLOSCI_RS07815	144.799	-0.186552	0.558577	-0.333978	0.738396	0.977958
CLOSCI_RS06245	8.14409	0.302387	0.897218	0.337028	0.736096	0.977958
CLOSCI_RS06590	21.7593	0.199414	0.592467	0.336583	0.736431	0.977958
CLOSCI_RS06615	8.0361	0.286207	0.847351	0.337767	0.735539	0.977958
CLOSCI_RS01420	4.73418	-0.588599	1.72106	-0.341999	0.732352	0.977958
CLOSCI_RS08950	11.6494	-0.363495	1.09754	-0.33119	0.740501	0.977992
CLOSCI_RS16955	5.5547	0.272247	0.837628	0.325021	0.745165	0.978712
CLOSCI_RS04600	3.15217	0.368649	1.14252	0.322663	0.746951	0.978712
CLOSCI_RS03135	11.3003	0.244758	0.745895	0.328139	0.742806	0.978712
CLOSCI_RS00245	1.78057	-0.482241	1.49363	-0.322865	0.746797	0.978712
CLOSCI_RS09445	48.0772	0.160484	0.503968	0.31844	0.750151	0.980967
CLOSCI_RS16875	1.62689	-0.357455	1.50074	-0.238186	0.811737	0.982161
CLOSCI_RS17775	2.21375	0.651872	4.32788	0.150622	0.880274	0.982161
CLOSCI_RS17965	4.06784	0.34125	1.35382	0.252064	0.800992	0.982161
CLOSCI_RS14990	1.66958	0.390421	1.77857	0.219513	0.82625	0.982161
CLOSCI_RS15070	4.66839	0.257553	1.16099	0.22184	0.824438	0.982161
CLOSCI_RS15090	36.612	0.11379	0.676374	0.168236	0.866398	0.982161
CLOSCI_RS14715	5.27587	0.202287	1.03027	0.196345	0.84434	0.982161
CLOSCI_RS14755	13.4029	0.153065	0.638576	0.239698	0.810565	0.982161
CLOSCI_RS14940	1.52117	0.651904	4.32788	0.150629	0.880269	0.982161
CLOSCI_RS14090	4.83799	0.65184	4.32788	0.150614	0.88028	0.982161
CLOSCI_RS13345	24.2068	-0.109253	0.520168	-0.210033	0.833642	0.982161
CLOSCI_RS13575	24.1172	0.176631	0.743379	0.237606	0.812187	0.982161
CLOSCI_RS12540	1.57321	-0.377275	1.59022	-0.237247	0.812465	0.982161
CLOSCI_RS12560	1.73546	-0.252351	1.71314	-0.147303	0.882893	0.982161
CLOSCI_RS12645	17.1052	0.10826	0.653447	0.165675	0.868412	0.982161
CLOSCI_RS12940	5.75964	-0.348794	1.19596	-0.291644	0.770559	0.982161
CLOSCI_RS11485	5.68601	0.258758	0.902806	0.286615	0.774407	0.982161
CLOSCI_RS11760	87.5106	-0.128187	0.480917	-0.266548	0.789817	0.982161
CLOSCI_RS11785	2.83864	-0.390202	1.74642	-0.22343	0.823201	0.982161
CLOSCI_RS11850	7.70111	-0.162762	0.852759	-0.190865	0.848631	0.982161
CLOSCI_RS11870	43.1384	0.19052	0.662039	0.287777	0.773518	0.982161
CLOSCI_RS11900	75.7041	-0.125337	0.484971	-0.258443	0.796065	0.982161
CLOSCI_RS11915	1.64194	-0.239505	1.63744	-0.146268	0.88371	0.982161
CLOSCI_RS11945	66.3907	0.14707	0.598868	0.24558	0.806007	0.982161
CLOSCI_RS12400	146.728	0.141282	0.516964	0.273291	0.784629	0.982161
CLOSCI_RS12455	125.595	0.136675	0.50007	0.273313	0.784613	0.982161
CLOSCI_RS11400	1.64091	0.215703	1.35217	0.159524	0.873256	0.982161
CLOSCI_RS11155	4.29561	-0.226123	0.962998	-0.234811	0.814355	0.982161
CLOSCI_RS11165	3.91438	-0.251087	0.980848	-0.25599	0.797958	0.982161
CLOSCI_RS11200	56.1468	0.176596	0.580185	0.304379	0.760839	0.982161
CLOSCI_RS11300	2.23896	-0.264721	1.64317	-0.161104	0.872011	0.982161
CLOSCI_RS11000	3.23661	-0.164067	1.12872	-0.145357	0.884429	0.982161
CLOSCI_RS10475	1.83697	0.218581	1.25163	0.174637	0.861365	0.982161
CLOSCI_RS10570	5.64337	-0.360266	1.51375	-0.237997	0.811884	0.982161
CLOSCI_RS09595	771.919	0.139307	0.515073	0.270461	0.786805	0.982161
CLOSCI_RS09705	18.3149	0.174889	0.843036	0.207452	0.835657	0.982161
CLOSCI_RS08715	13.8975	-0.166994	0.848017	-0.196923	0.843888	0.982161
CLOSCI_RS09070	2.38563	0.384117	1.5329	0.250582	0.802137	0.982161
CLOSCI_RS09115	2.1682	0.341916	1.76512	0.193707	0.846405	0.982161
CLOSCI_RS09125	9.9391	-0.256189	0.857494	-0.298765	0.76512	0.982161
CLOSCI_RS09225	9.06839	-0.176959	0.674371	-0.262406	0.793009	0.982161
CLOSCI_RS09290	15.4924	-0.14858	0.711166	-0.208925	0.834507	0.982161
CLOSCI_RS07555	3.07831	0.194459	1.24855	0.155748	0.876232	0.982161
CLOSCI_RS07645	644.689	0.080668	0.367809	0.219321	0.8264	0.982161
CLOSCI_RS07735	419.459	0.0693427	0.322894	0.214754	0.829959	0.982161
CLOSCI_RS07780	16.8777	-0.237126	0.931156	-0.254658	0.798988	0.982161
CLOSCI_RS07795	1.80493	-0.371425	1.83998	-0.201864	0.840023	0.982161
CLOSCI_RS07830	80.7315	-0.0726078	0.427984	-0.169651	0.865285	0.982161
CLOSCI_RS08305	22.5616	0.170522	0.570621	0.298836	0.765065	0.982161
CLOSCI_RS08655	8.22723	0.289028	1.10728	0.261026	0.794072	0.982161
CLOSCI_RS05455	1.55213	0.347571	1.44796	0.240042	0.810298	0.982161
CLOSCI_RS05600	122.921	0.105271	0.581924	0.180902	0.856445	0.982161
CLOSCI_RS05635	4.5169	0.268439	1.10442	0.24306	0.807959	0.982161
CLOSCI_RS05800	35.1257	-0.109626	0.497779	-0.220231	0.825692	0.982161
CLOSCI_RS05825	24.1701	0.185859	0.60278	0.308337	0.757826	0.982161
CLOSCI_RS06000	3.19034	0.331703	1.5827	0.20958	0.833996	0.982161
CLOSCI_RS06155	3.70043	-0.235437	1.3902	-0.169354	0.865518	0.982161
CLOSCI_RS06165	9.81143	0.10476	0.705954	0.148395	0.882031	0.982161
CLOSCI_RS06170	2.70174	-0.206235	1.22563	-0.168268	0.866372	0.982161
CLOSCI_RS06195	6.07063	0.186541	0.746654	0.249835	0.802715	0.982161
CLOSCI_RS06885	129.121	-0.0744604	0.419046	-0.17769	0.858966	0.982161
CLOSCI_RS06955	3.46204	-0.253994	1.36836	-0.18562	0.852743	0.982161
CLOSCI_RS07075	6.2838	-0.327748	1.16859	-0.280464	0.779122	0.982161
CLOSCI_RS07225	3.47158	-0.27537	1.18054	-0.233257	0.815562	0.982161
CLOSCI_RS07290	2.93722	-0.834504	4.31758	-0.19328	0.846739	0.982161
CLOSCI_RS07355	3368.23	-0.104492	0.58922	-0.17734	0.859241	0.982161
CLOSCI_RS07400	19.9038	0.163655	0.828225	0.197597	0.84336	0.982161
CLOSCI_RS07410	7.35643	-0.215537	0.778711	-0.276787	0.781944	0.982161
CLOSCI_RS07450	7.87244	0.1083	0.721079	0.150191	0.880614	0.982161
CLOSCI_RS04585	6.10753	0.174672	1.06479	0.164044	0.869697	0.982161
CLOSCI_RS04100	5.68159	-0.169471	0.931886	-0.181858	0.855694	0.982161
CLOSCI_RS04125	28.9637	-0.192834	0.756338	-0.254958	0.798756	0.982161
CLOSCI_RS04285	13.9219	-0.091717	0.586992	-0.156249	0.875837	0.982161
CLOSCI_RS03715	29.2594	0.142733	0.611756	0.233317	0.815515	0.982161
CLOSCI_RS03745	9.15584	0.115451	0.795104	0.145203	0.884551	0.982161
CLOSCI_RS01495	2.11648	0.410305	1.46976	0.279165	0.780118	0.982161
CLOSCI_RS01630	1.62987	-0.447897	1.56639	-0.285943	0.774922	0.982161
CLOSCI_RS01720	1.46196	-0.299757	1.66681	-0.179838	0.85728	0.982161
CLOSCI_RS01855	6.94904	-0.222627	0.897795	-0.247971	0.804157	0.982161
CLOSCI_RS01860	119.438	0.084851	0.584749	0.145107	0.884626	0.982161
CLOSCI_RS01955	18.4219	-0.0953301	0.604703	-0.157648	0.874734	0.982161
CLOSCI_RS02060	5.81587	-0.237517	0.940403	-0.252569	0.800601	0.982161
CLOSCI_RS02110	2.22027	0.299942	1.57294	0.190689	0.848769	0.982161
CLOSCI_RS01225	1.59068	-0.415316	2.12569	-0.195379	0.845096	0.982161
CLOSCI_RS00955	2.28737	0.222065	1.54715	0.143532	0.88587	0.982161
CLOSCI_RS01080	23.6808	-0.246015	0.803424	-0.306208	0.759446	0.982161
CLOSCI_RS00055	10.1417	-0.0984779	0.653938	-0.150592	0.880298	0.982161
CLOSCI_RS00070	2.82677	0.529005	1.69027	0.312971	0.754303	0.982161
CLOSCI_RS00105	2.01594	-0.471082	1.54292	-0.30532	0.760123	0.982161
CLOSCI_RS00145	8.78299	0.285779	0.931953	0.306645	0.759114	0.982161
CLOSCI_RS00405	2.92192	-0.314387	1.84595	-0.170312	0.864765	0.982161
CLOSCI_RS07565	1.59853	0.236342	1.67495	0.141104	0.887788	0.982643
CLOSCI_RS15420	678.502	-0.0757461	0.576899	-0.131299	0.895539	0.983017
CLOSCI_RS09625	83.0806	0.0750614	0.557971	0.134526	0.892987	0.983017
CLOSCI_RS08835	4.93983	0.195238	1.46249	0.133497	0.8938	0.983017
CLOSCI_RS09325	161.314	0.0706138	0.536539	0.13161	0.895293	0.983017
CLOSCI_RS04535	2.59455	-0.180688	1.3693	-0.131956	0.895019	0.983017
CLOSCI_RS16070	35.1195	-0.0659663	0.57931	-0.11387	0.90934	0.988349
CLOSCI_RS13605	27.309	-0.0662838	0.556852	-0.119033	0.905249	0.988349
CLOSCI_RS09965	3.31544	-0.160848	1.33904	-0.120122	0.904387	0.988349
CLOSCI_RS09035	6.86065	-0.0989113	0.825875	-0.119765	0.904669	0.988349
CLOSCI_RS04065	4.40067	0.110907	0.96037	0.115484	0.908062	0.988349
CLOSCI_RS01265	60.6161	0.0514431	0.439896	0.116944	0.906905	0.988349
CLOSCI_RS16770	2.25567	-0.151538	1.4359	-0.105535	0.915951	0.989839
CLOSCI_RS06625	4.30224	-0.113855	1.10829	-0.10273	0.918177	0.989839
CLOSCI_RS07205	3.28011	0.104307	1.01065	0.103208	0.917798	0.989839
CLOSCI_RS01465	38.5205	0.0862862	0.802702	0.107495	0.914396	0.989839
CLOSCI_RS01240	3.2652	-0.165968	1.51525	-0.109531	0.912781	0.989839
CLOSCI_RS16865	13.1083	0.0666438	0.729994	0.0912937	0.927259	0.990255
CLOSCI_RS13855	11.0043	-0.0757329	0.832593	-0.0909603	0.927524	0.990255
CLOSCI_RS18765	2.35702	0.153029	1.60464	0.0953661	0.924024	0.990255
CLOSCI_RS11825	29.8566	-0.0502649	0.515452	-0.0975161	0.922317	0.990255
CLOSCI_RS05835	1575.63	-0.0407119	0.422158	-0.0964375	0.923173	0.990255
CLOSCI_RS02275	25.0186	0.0541647	0.580844	0.0932517	0.925704	0.990255
CLOSCI_RS16230	1.81812	0.13977	1.68305	0.0830453	0.933816	0.992179
CLOSCI_RS16320	4.35295	-0.0994238	1.1499	-0.086463	0.931098	0.992179
CLOSCI_RS01255	5.76603	-0.071652	0.858289	-0.0834823	0.933468	0.992179
CLOSCI_RS09110	7.4731	0.0886718	1.09293	0.0811325	0.935337	0.992205
CLOSCI_RS18855	4.16602	0.104735	1.355	0.0772954	0.938389	0.992267
CLOSCI_RS06035	2.99593	0.102219	1.31338	0.0778286	0.937964	0.992267
CLOSCI_RS15085	663.757	-0.0343995	0.532695	-0.0645764	0.948511	0.992722
CLOSCI_RS12030	1.58603	-0.104985	1.58372	-0.0662903	0.947147	0.992722
CLOSCI_RS12395	58.5432	0.0385153	0.564241	0.0682603	0.945578	0.992722
CLOSCI_RS08250	33.4464	0.0324467	0.510278	0.0635863	0.9493	0.992722
CLOSCI_RS08290	7.12212	0.0482514	0.75844	0.0636192	0.949273	0.992722
CLOSCI_RS06730	3.25761	-0.0781724	1.09606	-0.0713209	0.943142	0.992722
CLOSCI_RS03040	11.7268	0.0408702	0.564343	0.0724208	0.942267	0.992722
CLOSCI_RS16945	5.07194	0.0453288	0.97528	0.0464777	0.962929	0.993473
CLOSCI_RS15010	2.93169	0.056442	1.30471	0.0432602	0.965494	0.993473
CLOSCI_RS13805	18.1238	-0.0400369	0.829034	-0.0482935	0.961482	0.993473
CLOSCI_RS13370	2.3314	0.0792181	1.59507	0.0496645	0.96039	0.993473
CLOSCI_RS10365	2.04614	0.0868134	1.64646	0.0527272	0.957949	0.993473
CLOSCI_RS10380	1.53246	-0.0644377	1.45804	-0.0441949	0.964749	0.993473
CLOSCI_RS09235	2.3977	0.0640359	1.18785	0.0539093	0.957007	0.993473
CLOSCI_RS09435	405.34	0.0270973	0.477717	0.0567226	0.954766	0.993473
CLOSCI_RS08660	10.7336	0.0274874	0.584431	0.0470327	0.962487	0.993473
CLOSCI_RS07260	7.33918	0.0328819	0.811273	0.0405312	0.96767	0.993473
CLOSCI_RS05410	104.56	0.02618	0.652576	0.040118	0.967999	0.993473
CLOSCI_RS00410	30.579	0.0355285	0.612389	0.0580162	0.953736	0.993473
CLOSCI_RS09180	1.54676	0.0712443	1.88739	0.0377475	0.969889	0.993874
CLOSCI_RS17015	3.02198	0.039107	1.48176	0.0263924	0.978944	0.995597
CLOSCI_RS15180	2.18936	-0.0371274	1.22015	-0.0304286	0.975725	0.995597
CLOSCI_RS12615	6.99215	-0.113221	4.31758	-0.0262233	0.979079	0.995597
CLOSCI_RS08670	3.64	0.0587159	1.75088	0.033535	0.973248	0.995597
CLOSCI_RS06705	3.9219	0.0291667	1.00332	0.0290703	0.976809	0.995597
CLOSCI_RS16275	5.16129	-0.0169799	1.06259	-0.0159796	0.987251	0.998311
CLOSCI_RS13635	24.2641	0.00967024	0.611613	0.0158111	0.987385	0.998311
CLOSCI_RS04370	2.33887	-0.0211862	1.38224	-0.0153275	0.987771	0.998311
CLOSCI_RS03740	10.4177	-0.0135984	0.767793	-0.017711	0.985869	0.998311
CLOSCI_RS11265	5.07239	-0.00559421	0.870324	-0.00642773	0.994871	0.999394
CLOSCI_RS10330	7.5731	-0.0103849	0.94634	-0.0109738	0.991244	0.999394
CLOSCI_RS09335	6.39243	0.00621927	0.859261	0.00723793	0.994225	0.999394
CLOSCI_RS05900	2.21769	-0.019279	2.0008	-0.00963562	0.992312	0.999394
CLOSCI_RS10575	2.57947	-0.000323369	1.76012	-0.00018372	0.999853	0.999853
CLOSCI_RS06120	1.80598	-0.00336304	1.71282	-0.00196345	0.998433	0.999853
CLOSCI_RS06585	40.2625	0.0020013	0.53253	0.00375809	0.997001	0.999853
CLOSCI_RS16225	0	NA	NA	NA	NA	NA
CLOSCI_RS16235	0.764702	-1.3997	2.25018	-0.622041	0.533915	NA
CLOSCI_RS16240	0	NA	NA	NA	NA	NA
CLOSCI_RS16245	0	NA	NA	NA	NA	NA
CLOSCI_RS16250	0.838353	-2.16416	2.1568	-1.00341	0.315661	NA
CLOSCI_RS16255	1.41651	-1.83867	1.87408	-0.981107	0.32654	NA
CLOSCI_RS16260	0	NA	NA	NA	NA	NA
CLOSCI_RS16265	0	NA	NA	NA	NA	NA
CLOSCI_RS16270	0	NA	NA	NA	NA	NA
CLOSCI_RS16280	1.01368	0.588991	1.95428	0.301385	0.763121	NA
CLOSCI_RS16285	0	NA	NA	NA	NA	NA
CLOSCI_RS16290	0.257801	-1.00457	4.31185	-0.232979	0.815778	NA
CLOSCI_RS16295	0	NA	NA	NA	NA	NA
CLOSCI_RS16305	0	NA	NA	NA	NA	NA
CLOSCI_RS16310	1.02532	3.2702	2.55192	1.28147	0.20003	NA
CLOSCI_RS16325	0	NA	NA	NA	NA	NA
CLOSCI_RS16330	0	NA	NA	NA	NA	NA
CLOSCI_RS16335	0.765414	0.907422	2.21998	0.408752	0.682721	NA
CLOSCI_RS16340	0	NA	NA	NA	NA	NA
CLOSCI_RS16345	0	NA	NA	NA	NA	NA
CLOSCI_RS16350	0	NA	NA	NA	NA	NA
CLOSCI_RS16355	0	NA	NA	NA	NA	NA
CLOSCI_RS16360	0	NA	NA	NA	NA	NA
CLOSCI_RS16365	0.27263	0.652041	4.32788	0.150661	0.880243	NA
CLOSCI_RS16370	0	NA	NA	NA	NA	NA
CLOSCI_RS16375	0	NA	NA	NA	NA	NA
CLOSCI_RS16380	0	NA	NA	NA	NA	NA
CLOSCI_RS16385	0	NA	NA	NA	NA	NA
CLOSCI_RS16390	0	NA	NA	NA	NA	NA
CLOSCI_RS18935	0	NA	NA	NA	NA	NA
CLOSCI_RS16405	0	NA	NA	NA	NA	NA
CLOSCI_RS16410	0	NA	NA	NA	NA	NA
CLOSCI_RS16415	0	NA	NA	NA	NA	NA
CLOSCI_RS16420	0	NA	NA	NA	NA	NA
CLOSCI_RS16425	0	NA	NA	NA	NA	NA
CLOSCI_RS16430	0	NA	NA	NA	NA	NA
CLOSCI_RS16435	0	NA	NA	NA	NA	NA
CLOSCI_RS16440	0	NA	NA	NA	NA	NA
CLOSCI_RS16445	0	NA	NA	NA	NA	NA
CLOSCI_RS16450	0	NA	NA	NA	NA	NA
CLOSCI_RS16455	0	NA	NA	NA	NA	NA
CLOSCI_RS16460	0	NA	NA	NA	NA	NA
CLOSCI_RS16465	0	NA	NA	NA	NA	NA
CLOSCI_RS16475	0	NA	NA	NA	NA	NA
CLOSCI_RS16480	0	NA	NA	NA	NA	NA
CLOSCI_RS16485	0	NA	NA	NA	NA	NA
CLOSCI_RS16490	0	NA	NA	NA	NA	NA
CLOSCI_RS16495	0	NA	NA	NA	NA	NA
CLOSCI_RS16500	0	NA	NA	NA	NA	NA
CLOSCI_RS16510	0	NA	NA	NA	NA	NA
CLOSCI_RS16515	0	NA	NA	NA	NA	NA
CLOSCI_RS16520	0	NA	NA	NA	NA	NA
CLOSCI_RS16525	0	NA	NA	NA	NA	NA
CLOSCI_RS16530	0	NA	NA	NA	NA	NA
CLOSCI_RS16535	0	NA	NA	NA	NA	NA
CLOSCI_RS16540	0	NA	NA	NA	NA	NA
CLOSCI_RS16545	0	NA	NA	NA	NA	NA
CLOSCI_RS16550	0	NA	NA	NA	NA	NA
CLOSCI_RS16555	0	NA	NA	NA	NA	NA
CLOSCI_RS16560	0	NA	NA	NA	NA	NA
CLOSCI_RS16565	0	NA	NA	NA	NA	NA
CLOSCI_RS16570	0	NA	NA	NA	NA	NA
CLOSCI_RS16575	0	NA	NA	NA	NA	NA
CLOSCI_RS16580	0	NA	NA	NA	NA	NA
CLOSCI_RS16585	0	NA	NA	NA	NA	NA
CLOSCI_RS16590	0	NA	NA	NA	NA	NA
CLOSCI_RS16595	0	NA	NA	NA	NA	NA
CLOSCI_RS16600	0	NA	NA	NA	NA	NA
CLOSCI_RS16605	0.866606	0.913236	1.98599	0.45984	0.645631	NA
CLOSCI_RS16610	0.0388245	0.651965	4.32788	0.150643	0.880257	NA
CLOSCI_RS16615	0	NA	NA	NA	NA	NA
CLOSCI_RS16630	0	NA	NA	NA	NA	NA
CLOSCI_RS16635	0	NA	NA	NA	NA	NA
CLOSCI_RS16650	0.113734	0.652018	4.32788	0.150655	0.880248	NA
CLOSCI_RS16655	1.14731	1.86978	1.87743	0.995923	0.319287	NA
CLOSCI_RS16665	0.0194123	0.651971	4.32788	0.150644	0.880256	NA
CLOSCI_RS16670	0.268351	2.24033	4.31579	0.519102	0.60369	NA
CLOSCI_RS16675	1.31454	-0.404339	1.94991	-0.207363	0.835726	NA
CLOSCI_RS16680	0	NA	NA	NA	NA	NA
CLOSCI_RS16700	0	NA	NA	NA	NA	NA
CLOSCI_RS16705	0	NA	NA	NA	NA	NA
CLOSCI_RS16710	0	NA	NA	NA	NA	NA
CLOSCI_RS16715	0	NA	NA	NA	NA	NA
CLOSCI_RS16720	0	NA	NA	NA	NA	NA
CLOSCI_RS16725	0.0388245	0.651965	4.32788	0.150643	0.880257	NA
CLOSCI_RS16735	0	NA	NA	NA	NA	NA
CLOSCI_RS16740	0	NA	NA	NA	NA	NA
CLOSCI_RS16745	0	NA	NA	NA	NA	NA
CLOSCI_RS16750	0	NA	NA	NA	NA	NA
CLOSCI_RS16755	0.0585936	-0.633323	4.32285	-0.146506	0.883522	NA
CLOSCI_RS16760	0.391022	0.740984	3.50997	0.211108	0.832803	NA
CLOSCI_RS16765	0	NA	NA	NA	NA	NA
CLOSCI_RS16785	0.194191	0.652025	4.32788	0.150657	0.880246	NA
CLOSCI_RS16790	0	NA	NA	NA	NA	NA
CLOSCI_RS16795	0	NA	NA	NA	NA	NA
CLOSCI_RS16800	1.12302	0.27571	2.1214	0.129966	0.896593	NA
CLOSCI_RS16805	0	NA	NA	NA	NA	NA
CLOSCI_RS16810	0	NA	NA	NA	NA	NA
CLOSCI_RS16815	0	NA	NA	NA	NA	NA
CLOSCI_RS16820	0	NA	NA	NA	NA	NA
CLOSCI_RS16825	0	NA	NA	NA	NA	NA
CLOSCI_RS16835	0.99706	1.71753	1.80518	0.951446	0.341378	NA
CLOSCI_RS16840	0.295878	3.25437	4.26141	0.763684	0.445056	NA
CLOSCI_RS16850	0.680858	0.458976	2.24261	0.204661	0.837837	NA
CLOSCI_RS16855	0.426647	-2.60522	3.66671	-0.710506	0.47739	NA
CLOSCI_RS16860	0.550716	3.45816	2.79969	1.23519	0.216759	NA
CLOSCI_RS16870	0	NA	NA	NA	NA	NA
CLOSCI_RS16880	0	NA	NA	NA	NA	NA
CLOSCI_RS16890	0	NA	NA	NA	NA	NA
CLOSCI_RS16910	0.496002	-2.92681	3.1434	-0.931097	0.351803	NA
CLOSCI_RS16915	1.01077	0.179441	1.84544	0.0972352	0.92254	NA
CLOSCI_RS16920	0	NA	NA	NA	NA	NA
CLOSCI_RS16925	0	NA	NA	NA	NA	NA
CLOSCI_RS16930	0	NA	NA	NA	NA	NA
CLOSCI_RS16935	0	NA	NA	NA	NA	NA
CLOSCI_RS16960	0.980967	-1.55358	2.1636	-0.718055	0.472723	NA
CLOSCI_RS16965	0	NA	NA	NA	NA	NA
CLOSCI_RS16975	0	NA	NA	NA	NA	NA
CLOSCI_RS16980	0.0388245	0.651965	4.32788	0.150643	0.880257	NA
CLOSCI_RS16985	0.190514	0.34432	4.3089	0.0799091	0.93631	NA
CLOSCI_RS18340	0	NA	NA	NA	NA	NA
CLOSCI_RS17000	0	NA	NA	NA	NA	NA
CLOSCI_RS17005	0	NA	NA	NA	NA	NA
CLOSCI_RS17030	0	NA	NA	NA	NA	NA
CLOSCI_RS17035	0	NA	NA	NA	NA	NA
CLOSCI_RS17040	0	NA	NA	NA	NA	NA
CLOSCI_RS17045	0	NA	NA	NA	NA	NA
CLOSCI_RS17050	0	NA	NA	NA	NA	NA
CLOSCI_RS17055	0	NA	NA	NA	NA	NA
CLOSCI_RS17060	0	NA	NA	NA	NA	NA
CLOSCI_RS17065	0	NA	NA	NA	NA	NA
CLOSCI_RS17070	0	NA	NA	NA	NA	NA
CLOSCI_RS17075	0	NA	NA	NA	NA	NA
CLOSCI_RS17080	0	NA	NA	NA	NA	NA
CLOSCI_RS17090	0	NA	NA	NA	NA	NA
CLOSCI_RS17095	0	NA	NA	NA	NA	NA
CLOSCI_RS17115	0	NA	NA	NA	NA	NA
CLOSCI_RS17120	0	NA	NA	NA	NA	NA
CLOSCI_RS17125	0	NA	NA	NA	NA	NA
CLOSCI_RS17130	0	NA	NA	NA	NA	NA
CLOSCI_RS17135	0	NA	NA	NA	NA	NA
CLOSCI_RS17150	0	NA	NA	NA	NA	NA
CLOSCI_RS17155	0	NA	NA	NA	NA	NA
CLOSCI_RS17160	0	NA	NA	NA	NA	NA
CLOSCI_RS17165	0	NA	NA	NA	NA	NA
CLOSCI_RS17170	0	NA	NA	NA	NA	NA
CLOSCI_RS17175	0	NA	NA	NA	NA	NA
CLOSCI_RS17180	0	NA	NA	NA	NA	NA
CLOSCI_RS17190	0.0321188	0.651993	4.32788	0.150649	0.880252	NA
CLOSCI_RS17200	0	NA	NA	NA	NA	NA
CLOSCI_RS17205	0	NA	NA	NA	NA	NA
CLOSCI_RS17210	0	NA	NA	NA	NA	NA
CLOSCI_RS17215	0	NA	NA	NA	NA	NA
CLOSCI_RS17220	0	NA	NA	NA	NA	NA
CLOSCI_RS17225	0	NA	NA	NA	NA	NA
CLOSCI_RS17230	0.501297	3.25444	4.26141	0.763699	0.445047	NA
CLOSCI_RS17235	0	NA	NA	NA	NA	NA
CLOSCI_RS17240	0	NA	NA	NA	NA	NA
CLOSCI_RS17245	0	NA	NA	NA	NA	NA
CLOSCI_RS17250	1.34615	1.27583	1.60991	0.792483	0.428079	NA
CLOSCI_RS17255	0.6057	-1.90976	2.37552	-0.803932	0.421436	NA
CLOSCI_RS17260	0	NA	NA	NA	NA	NA
CLOSCI_RS17265	0	NA	NA	NA	NA	NA
CLOSCI_RS17270	0.420805	-0.966262	3.39522	-0.284595	0.775954	NA
CLOSCI_RS17275	0.268981	-1.88427	4.26	-0.442317	0.65826	NA
CLOSCI_RS17280	0	NA	NA	NA	NA	NA
CLOSCI_RS17285	0	NA	NA	NA	NA	NA
CLOSCI_RS17290	0.075609	-0.834421	4.31758	-0.193261	0.846755	NA
CLOSCI_RS17295	0.175781	-1.97807	4.26073	-0.464257	0.642463	NA
CLOSCI_RS17300	0	NA	NA	NA	NA	NA
CLOSCI_RS17305	0	NA	NA	NA	NA	NA
CLOSCI_RS17310	0	NA	NA	NA	NA	NA
CLOSCI_RS17325	0.509525	-0.9405	2.93075	-0.320907	0.748281	NA
CLOSCI_RS17330	0.167011	2.24029	4.31579	0.519093	0.603696	NA
CLOSCI_RS17340	0.449435	-0.692962	2.74557	-0.252393	0.800737	NA
CLOSCI_RS17345	0	NA	NA	NA	NA	NA
CLOSCI_RS17350	0	NA	NA	NA	NA	NA
CLOSCI_RS17355	0	NA	NA	NA	NA	NA
CLOSCI_RS17360	0	NA	NA	NA	NA	NA
CLOSCI_RS17365	0.15255	-0.26167	4.31258	-0.0606759	0.951617	NA
CLOSCI_RS17370	0	NA	NA	NA	NA	NA
CLOSCI_RS17375	0	NA	NA	NA	NA	NA
CLOSCI_RS17380	0	NA	NA	NA	NA	NA
CLOSCI_RS17385	0	NA	NA	NA	NA	NA
CLOSCI_RS17390	0	NA	NA	NA	NA	NA
CLOSCI_RS17405	0	NA	NA	NA	NA	NA
CLOSCI_RS17420	0	NA	NA	NA	NA	NA
CLOSCI_RS17425	0	NA	NA	NA	NA	NA
CLOSCI_RS17430	0	NA	NA	NA	NA	NA
CLOSCI_RS17435	0	NA	NA	NA	NA	NA
CLOSCI_RS17440	0	NA	NA	NA	NA	NA
CLOSCI_RS17445	0	NA	NA	NA	NA	NA
CLOSCI_RS18950	0	NA	NA	NA	NA	NA
CLOSCI_RS17455	0	NA	NA	NA	NA	NA
CLOSCI_RS17460	0	NA	NA	NA	NA	NA
CLOSCI_RS17465	0	NA	NA	NA	NA	NA
CLOSCI_RS17470	0	NA	NA	NA	NA	NA
CLOSCI_RS17475	0	NA	NA	NA	NA	NA
CLOSCI_RS17480	0	NA	NA	NA	NA	NA
CLOSCI_RS17485	0	NA	NA	NA	NA	NA
CLOSCI_RS17505	0	NA	NA	NA	NA	NA
CLOSCI_RS17510	0	NA	NA	NA	NA	NA
CLOSCI_RS17515	0	NA	NA	NA	NA	NA
CLOSCI_RS17520	0	NA	NA	NA	NA	NA
CLOSCI_RS17525	0	NA	NA	NA	NA	NA
CLOSCI_RS17530	0	NA	NA	NA	NA	NA
CLOSCI_RS17535	0	NA	NA	NA	NA	NA
CLOSCI_RS17540	0	NA	NA	NA	NA	NA
CLOSCI_RS17545	0	NA	NA	NA	NA	NA
CLOSCI_RS17550	0	NA	NA	NA	NA	NA
CLOSCI_RS17555	0	NA	NA	NA	NA	NA
CLOSCI_RS17560	0	NA	NA	NA	NA	NA
CLOSCI_RS17565	0	NA	NA	NA	NA	NA
CLOSCI_RS17570	0	NA	NA	NA	NA	NA
CLOSCI_RS17575	0	NA	NA	NA	NA	NA
CLOSCI_RS17580	0	NA	NA	NA	NA	NA
CLOSCI_RS17585	0	NA	NA	NA	NA	NA
CLOSCI_RS17590	0	NA	NA	NA	NA	NA
CLOSCI_RS17595	0	NA	NA	NA	NA	NA
CLOSCI_RS17605	0	NA	NA	NA	NA	NA
CLOSCI_RS17610	0.663476	0.522869	2.83541	0.184407	0.853694	NA
CLOSCI_RS17615	0.0194123	0.651971	4.32788	0.150644	0.880256	NA
CLOSCI_RS17625	0	NA	NA	NA	NA	NA
CLOSCI_RS17630	0	NA	NA	NA	NA	NA
CLOSCI_RS17635	0	NA	NA	NA	NA	NA
CLOSCI_RS17640	0	NA	NA	NA	NA	NA
CLOSCI_RS17645	0	NA	NA	NA	NA	NA
CLOSCI_RS17650	0	NA	NA	NA	NA	NA
CLOSCI_RS17655	0	NA	NA	NA	NA	NA
CLOSCI_RS17660	0	NA	NA	NA	NA	NA
CLOSCI_RS17665	0	NA	NA	NA	NA	NA
CLOSCI_RS17670	0	NA	NA	NA	NA	NA
CLOSCI_RS17675	0	NA	NA	NA	NA	NA
CLOSCI_RS18345	0	NA	NA	NA	NA	NA
CLOSCI_RS17690	0	NA	NA	NA	NA	NA
CLOSCI_RS17700	0	NA	NA	NA	NA	NA
CLOSCI_RS17705	0	NA	NA	NA	NA	NA
CLOSCI_RS17710	0	NA	NA	NA	NA	NA
CLOSCI_RS17715	0	NA	NA	NA	NA	NA
CLOSCI_RS17720	0	NA	NA	NA	NA	NA
CLOSCI_RS17725	0	NA	NA	NA	NA	NA
CLOSCI_RS17730	0	NA	NA	NA	NA	NA
CLOSCI_RS17740	0	NA	NA	NA	NA	NA
CLOSCI_RS17745	0	NA	NA	NA	NA	NA
CLOSCI_RS18965	0.502124	0.651941	4.32788	0.150637	0.880262	NA
CLOSCI_RS17755	0.502124	0.651941	4.32788	0.150637	0.880262	NA
CLOSCI_RS17770	0	NA	NA	NA	NA	NA
CLOSCI_RS17780	0	NA	NA	NA	NA	NA
CLOSCI_RS17790	0	NA	NA	NA	NA	NA
CLOSCI_RS17805	0	NA	NA	NA	NA	NA
CLOSCI_RS17810	0	NA	NA	NA	NA	NA
CLOSCI_RS17815	0	NA	NA	NA	NA	NA
CLOSCI_RS17825	0.0642376	0.652006	4.32788	0.150652	0.88025	NA
CLOSCI_RS17830	0	NA	NA	NA	NA	NA
CLOSCI_RS17835	0	NA	NA	NA	NA	NA
CLOSCI_RS17840	0	NA	NA	NA	NA	NA
CLOSCI_RS17845	0	NA	NA	NA	NA	NA
CLOSCI_RS17850	0	NA	NA	NA	NA	NA
CLOSCI_RS17855	0	NA	NA	NA	NA	NA
CLOSCI_RS17860	0	NA	NA	NA	NA	NA
CLOSCI_RS17865	0	NA	NA	NA	NA	NA
CLOSCI_RS17870	0	NA	NA	NA	NA	NA
CLOSCI_RS17875	0	NA	NA	NA	NA	NA
CLOSCI_RS17880	0	NA	NA	NA	NA	NA
CLOSCI_RS17885	0.0575566	0.652004	4.32788	0.150652	0.88025	NA
CLOSCI_RS17890	0.348386	3.58915	4.25	0.844507	0.398386	NA
CLOSCI_RS17895	0	NA	NA	NA	NA	NA
CLOSCI_RS17900	0.178345	-0.982935	4.31258	-0.227923	0.819706	NA
CLOSCI_RS17905	0	NA	NA	NA	NA	NA
CLOSCI_RS17910	0	NA	NA	NA	NA	NA
CLOSCI_RS17915	0	NA	NA	NA	NA	NA
CLOSCI_RS17920	0	NA	NA	NA	NA	NA
CLOSCI_RS17925	0	NA	NA	NA	NA	NA
CLOSCI_RS17930	0	NA	NA	NA	NA	NA
CLOSCI_RS17935	0	NA	NA	NA	NA	NA
CLOSCI_RS17940	0	NA	NA	NA	NA	NA
CLOSCI_RS17945	0	NA	NA	NA	NA	NA
CLOSCI_RS17950	0	NA	NA	NA	NA	NA
CLOSCI_RS17955	0	NA	NA	NA	NA	NA
CLOSCI_RS17960	0	NA	NA	NA	NA	NA
CLOSCI_RS17970	0	NA	NA	NA	NA	NA
CLOSCI_RS17975	1.07126	-2.10771	2.26134	-0.932062	0.351304	NA
CLOSCI_RS17980	0	NA	NA	NA	NA	NA
CLOSCI_RS17985	0	NA	NA	NA	NA	NA
CLOSCI_RS17990	0	NA	NA	NA	NA	NA
CLOSCI_RS17995	0	NA	NA	NA	NA	NA
CLOSCI_RS18005	0	NA	NA	NA	NA	NA
CLOSCI_RS18010	0.371071	2.05687	3.45374	0.595549	0.551477	NA
CLOSCI_RS18015	0	NA	NA	NA	NA	NA
CLOSCI_RS18020	0.0453371	-0.0693274	4.32788	-0.0160188	0.987219	NA
CLOSCI_RS18025	0	NA	NA	NA	NA	NA
CLOSCI_RS18030	0	NA	NA	NA	NA	NA
CLOSCI_RS18035	0	NA	NA	NA	NA	NA
CLOSCI_RS18040	0	NA	NA	NA	NA	NA
CLOSCI_RS18045	0	NA	NA	NA	NA	NA
CLOSCI_RS18050	0	NA	NA	NA	NA	NA
CLOSCI_RS18350	0	NA	NA	NA	NA	NA
CLOSCI_RS18060	0	NA	NA	NA	NA	NA
CLOSCI_RS18065	0	NA	NA	NA	NA	NA
CLOSCI_RS18070	0	NA	NA	NA	NA	NA
CLOSCI_RS18075	0	NA	NA	NA	NA	NA
CLOSCI_RS18080	0	NA	NA	NA	NA	NA
CLOSCI_RS18090	0	NA	NA	NA	NA	NA
CLOSCI_RS18095	0	NA	NA	NA	NA	NA
CLOSCI_RS18100	0	NA	NA	NA	NA	NA
CLOSCI_RS18105	0	NA	NA	NA	NA	NA
CLOSCI_RS18110	0	NA	NA	NA	NA	NA
CLOSCI_RS18115	0	NA	NA	NA	NA	NA
CLOSCI_RS18120	0	NA	NA	NA	NA	NA
CLOSCI_RS18125	0	NA	NA	NA	NA	NA
CLOSCI_RS18130	0	NA	NA	NA	NA	NA
CLOSCI_RS18135	0	NA	NA	NA	NA	NA
CLOSCI_RS18140	0	NA	NA	NA	NA	NA
CLOSCI_RS16140	0	NA	NA	NA	NA	NA
CLOSCI_RS16145	0	NA	NA	NA	NA	NA
CLOSCI_RS16150	0	NA	NA	NA	NA	NA
CLOSCI_RS16155	0	NA	NA	NA	NA	NA
CLOSCI_RS16160	0.10134	0.652012	4.32788	0.150654	0.880249	NA
CLOSCI_RS16165	0	NA	NA	NA	NA	NA
CLOSCI_RS16170	0	NA	NA	NA	NA	NA
CLOSCI_RS16175	0	NA	NA	NA	NA	NA
CLOSCI_RS16180	0	NA	NA	NA	NA	NA
CLOSCI_RS16185	1.08931	0.358107	1.79269	0.19976	0.841668	NA
CLOSCI_RS16190	0	NA	NA	NA	NA	NA
CLOSCI_RS16200	1.25363	-2.11112	2.87383	-0.734604	0.462581	NA
CLOSCI_RS18330	0	NA	NA	NA	NA	NA
CLOSCI_RS18335	0	NA	NA	NA	NA	NA
CLOSCI_RS16210	0	NA	NA	NA	NA	NA
CLOSCI_RS16215	0	NA	NA	NA	NA	NA
CLOSCI_RS15725	0	NA	NA	NA	NA	NA
CLOSCI_RS15730	0	NA	NA	NA	NA	NA
CLOSCI_RS15735	0	NA	NA	NA	NA	NA
CLOSCI_RS15740	0	NA	NA	NA	NA	NA
CLOSCI_RS15745	0	NA	NA	NA	NA	NA
CLOSCI_RS15750	0	NA	NA	NA	NA	NA
CLOSCI_RS15755	0	NA	NA	NA	NA	NA
CLOSCI_RS15760	0	NA	NA	NA	NA	NA
CLOSCI_RS15765	0	NA	NA	NA	NA	NA
CLOSCI_RS15770	0	NA	NA	NA	NA	NA
CLOSCI_RS15775	0	NA	NA	NA	NA	NA
CLOSCI_RS15780	0	NA	NA	NA	NA	NA
CLOSCI_RS15785	0	NA	NA	NA	NA	NA
CLOSCI_RS15790	0	NA	NA	NA	NA	NA
CLOSCI_RS15795	0	NA	NA	NA	NA	NA
CLOSCI_RS15800	0	NA	NA	NA	NA	NA
CLOSCI_RS15805	0	NA	NA	NA	NA	NA
CLOSCI_RS15810	0	NA	NA	NA	NA	NA
CLOSCI_RS15815	0	NA	NA	NA	NA	NA
CLOSCI_RS15820	0	NA	NA	NA	NA	NA
CLOSCI_RS15825	1.30666	-3.61992	1.92078	-1.88461	0.0594827	NA
CLOSCI_RS18915	0	NA	NA	NA	NA	NA
CLOSCI_RS15830	0	NA	NA	NA	NA	NA
CLOSCI_RS15835	0.60911	2.98619	3.02095	0.988493	0.322911	NA
CLOSCI_RS15850	0	NA	NA	NA	NA	NA
CLOSCI_RS15855	0	NA	NA	NA	NA	NA
CLOSCI_RS15860	0	NA	NA	NA	NA	NA
CLOSCI_RS15865	0	NA	NA	NA	NA	NA
CLOSCI_RS15870	0	NA	NA	NA	NA	NA
CLOSCI_RS15875	0	NA	NA	NA	NA	NA
CLOSCI_RS15880	0	NA	NA	NA	NA	NA
CLOSCI_RS15885	0	NA	NA	NA	NA	NA
CLOSCI_RS15890	0	NA	NA	NA	NA	NA
CLOSCI_RS15895	0	NA	NA	NA	NA	NA
CLOSCI_RS18315	0	NA	NA	NA	NA	NA
CLOSCI_RS15905	0	NA	NA	NA	NA	NA
CLOSCI_RS15910	0	NA	NA	NA	NA	NA
CLOSCI_RS15915	0	NA	NA	NA	NA	NA
CLOSCI_RS15920	0	NA	NA	NA	NA	NA
CLOSCI_RS15925	0	NA	NA	NA	NA	NA
CLOSCI_RS15930	0	NA	NA	NA	NA	NA
CLOSCI_RS15935	0	NA	NA	NA	NA	NA
CLOSCI_RS15940	0	NA	NA	NA	NA	NA
CLOSCI_RS15945	0	NA	NA	NA	NA	NA
CLOSCI_RS15950	0	NA	NA	NA	NA	NA
CLOSCI_RS15955	0	NA	NA	NA	NA	NA
CLOSCI_RS15960	0	NA	NA	NA	NA	NA
CLOSCI_RS15965	0	NA	NA	NA	NA	NA
CLOSCI_RS15970	0	NA	NA	NA	NA	NA
CLOSCI_RS15975	0	NA	NA	NA	NA	NA
CLOSCI_RS15980	0	NA	NA	NA	NA	NA
CLOSCI_RS15985	0	NA	NA	NA	NA	NA
CLOSCI_RS15990	0	NA	NA	NA	NA	NA
CLOSCI_RS15995	0	NA	NA	NA	NA	NA
CLOSCI_RS16000	0	NA	NA	NA	NA	NA
CLOSCI_RS16005	0	NA	NA	NA	NA	NA
CLOSCI_RS16010	0	NA	NA	NA	NA	NA
CLOSCI_RS16015	0	NA	NA	NA	NA	NA
CLOSCI_RS16020	0	NA	NA	NA	NA	NA
CLOSCI_RS16025	0	NA	NA	NA	NA	NA
CLOSCI_RS16030	0	NA	NA	NA	NA	NA
CLOSCI_RS16035	0	NA	NA	NA	NA	NA
CLOSCI_RS16040	0	NA	NA	NA	NA	NA
CLOSCI_RS16045	0	NA	NA	NA	NA	NA
CLOSCI_RS16050	0	NA	NA	NA	NA	NA
CLOSCI_RS16055	0	NA	NA	NA	NA	NA
CLOSCI_RS16065	0	NA	NA	NA	NA	NA
CLOSCI_RS16085	0	NA	NA	NA	NA	NA
CLOSCI_RS16090	0	NA	NA	NA	NA	NA
CLOSCI_RS16095	0	NA	NA	NA	NA	NA
CLOSCI_RS16100	0	NA	NA	NA	NA	NA
CLOSCI_RS16105	0	NA	NA	NA	NA	NA
CLOSCI_RS16110	0	NA	NA	NA	NA	NA
CLOSCI_RS16115	0	NA	NA	NA	NA	NA
CLOSCI_RS16120	0	NA	NA	NA	NA	NA
CLOSCI_RS16125	0	NA	NA	NA	NA	NA
CLOSCI_RS15495	1.20665	-0.601411	1.98482	-0.303005	0.761886	NA
CLOSCI_RS15500	0.0933899	-0.982979	4.31258	-0.227933	0.819698	NA
CLOSCI_RS15505	0	NA	NA	NA	NA	NA
CLOSCI_RS15510	0	NA	NA	NA	NA	NA
CLOSCI_RS15515	0	NA	NA	NA	NA	NA
CLOSCI_RS15520	0	NA	NA	NA	NA	NA
CLOSCI_RS15525	0	NA	NA	NA	NA	NA
CLOSCI_RS15530	0.20247	2.24031	4.31579	0.519097	0.603693	NA
CLOSCI_RS15540	0	NA	NA	NA	NA	NA
CLOSCI_RS15545	0.118319	2.11671	4.32018	0.489958	0.624164	NA
CLOSCI_RS15550	0	NA	NA	NA	NA	NA
CLOSCI_RS15555	0.0378045	-0.0693274	4.32788	-0.0160188	0.987219	NA
CLOSCI_RS15560	0	NA	NA	NA	NA	NA
CLOSCI_RS15565	0	NA	NA	NA	NA	NA
CLOSCI_RS15570	0	NA	NA	NA	NA	NA
CLOSCI_RS15580	0	NA	NA	NA	NA	NA
CLOSCI_RS15585	0	NA	NA	NA	NA	NA
CLOSCI_RS15590	0	NA	NA	NA	NA	NA
CLOSCI_RS15595	0	NA	NA	NA	NA	NA
CLOSCI_RS15600	0	NA	NA	NA	NA	NA
CLOSCI_RS15605	0	NA	NA	NA	NA	NA
CLOSCI_RS15610	0	NA	NA	NA	NA	NA
CLOSCI_RS15615	0	NA	NA	NA	NA	NA
CLOSCI_RS15620	0	NA	NA	NA	NA	NA
CLOSCI_RS15625	0	NA	NA	NA	NA	NA
CLOSCI_RS15630	0	NA	NA	NA	NA	NA
CLOSCI_RS15635	0	NA	NA	NA	NA	NA
CLOSCI_RS15640	0	NA	NA	NA	NA	NA
CLOSCI_RS15645	0	NA	NA	NA	NA	NA
CLOSCI_RS15650	0	NA	NA	NA	NA	NA
CLOSCI_RS15655	0	NA	NA	NA	NA	NA
CLOSCI_RS15660	0	NA	NA	NA	NA	NA
CLOSCI_RS15665	0	NA	NA	NA	NA	NA
CLOSCI_RS15670	0	NA	NA	NA	NA	NA
CLOSCI_RS15675	0	NA	NA	NA	NA	NA
CLOSCI_RS15680	0	NA	NA	NA	NA	NA
CLOSCI_RS15685	0	NA	NA	NA	NA	NA
CLOSCI_RS15690	0	NA	NA	NA	NA	NA
CLOSCI_RS15695	0	NA	NA	NA	NA	NA
CLOSCI_RS15700	0	NA	NA	NA	NA	NA
CLOSCI_RS15705	0	NA	NA	NA	NA	NA
CLOSCI_RS15710	0	NA	NA	NA	NA	NA
CLOSCI_RS15465	0.671035	-0.281179	1.98194	-0.14187	0.887182	NA
CLOSCI_RS18895	0.209854	0.0880293	4.32285	0.0203637	0.983753	NA
CLOSCI_RS18900	0.287867	-1.45696	3.27316	-0.445124	0.65623	NA
CLOSCI_RS18905	0	NA	NA	NA	NA	NA
CLOSCI_RS15480	0	NA	NA	NA	NA	NA
CLOSCI_RS15435	0	NA	NA	NA	NA	NA
CLOSCI_RS15440	0	NA	NA	NA	NA	NA
CLOSCI_RS18885	0.473497	1.22363	3.28978	0.371948	0.709931	NA
CLOSCI_RS15400	0	NA	NA	NA	NA	NA
CLOSCI_RS14965	0.412971	-1.0072	4.1286	-0.243958	0.807264	NA
CLOSCI_RS14975	0.529947	3.24669	2.84694	1.14042	0.254113	NA
CLOSCI_RS14985	0.09984	1.97931	4.32422	0.457727	0.647149	NA
CLOSCI_RS15040	0	NA	NA	NA	NA	NA
CLOSCI_RS15060	0.461808	-0.0235885	3.27476	-0.00720312	0.994253	NA
CLOSCI_RS15095	0.915984	0.017965	2.80439	0.00640604	0.994889	NA
CLOSCI_RS15100	0.37757	2.23352	3.8953	0.573389	0.566381	NA
CLOSCI_RS15105	0.79503	1.37332	3.27928	0.418788	0.675371	NA
CLOSCI_RS15115	1.29605	-0.482893	1.99868	-0.241606	0.809085	NA
CLOSCI_RS15120	0	NA	NA	NA	NA	NA
CLOSCI_RS15125	0.628274	-0.634392	4.1244	-0.153814	0.877756	NA
CLOSCI_RS15130	0.0506701	0.651993	4.32788	0.150649	0.880252	NA
CLOSCI_RS18865	0.176949	-0.834393	4.31759	-0.193255	0.84676	NA
CLOSCI_RS18875	0.0681213	-0.0693422	4.32788	-0.0160222	0.987217	NA
CLOSCI_RS15135	0.728068	-3.53142	2.54861	-1.38562	0.165862	NA
CLOSCI_RS15150	0	NA	NA	NA	NA	NA
CLOSCI_RS15155	0	NA	NA	NA	NA	NA
CLOSCI_RS15160	0	NA	NA	NA	NA	NA
CLOSCI_RS15165	0	NA	NA	NA	NA	NA
CLOSCI_RS15170	0	NA	NA	NA	NA	NA
CLOSCI_RS15175	0.128767	0.651982	4.32788	0.150647	0.880254	NA
CLOSCI_RS15185	0.610907	2.71082	2.76599	0.980055	0.327059	NA
CLOSCI_RS15190	0	NA	NA	NA	NA	NA
CLOSCI_RS15195	0	NA	NA	NA	NA	NA
CLOSCI_RS15200	0	NA	NA	NA	NA	NA
CLOSCI_RS15205	0	NA	NA	NA	NA	NA
CLOSCI_RS15210	0	NA	NA	NA	NA	NA
CLOSCI_RS18280	0	NA	NA	NA	NA	NA
CLOSCI_RS18285	0.312248	1.55645	4.25966	0.365393	0.714818	NA
CLOSCI_RS15225	0	NA	NA	NA	NA	NA
CLOSCI_RS15235	0.0506701	0.651993	4.32788	0.150649	0.880252	NA
CLOSCI_RS15240	0	NA	NA	NA	NA	NA
CLOSCI_RS15245	0	NA	NA	NA	NA	NA
CLOSCI_RS15250	0	NA	NA	NA	NA	NA
CLOSCI_RS15255	0	NA	NA	NA	NA	NA
CLOSCI_RS15260	0	NA	NA	NA	NA	NA
CLOSCI_RS15265	0	NA	NA	NA	NA	NA
CLOSCI_RS15270	4.9997	2.89517	1.59365	1.81669	NA	NA
CLOSCI_RS15275	0.04992	1.3733	4.32788	0.317315	0.751005	NA
CLOSCI_RS15280	0	NA	NA	NA	NA	NA
CLOSCI_RS15290	0	NA	NA	NA	NA	NA
CLOSCI_RS15295	0	NA	NA	NA	NA	NA
CLOSCI_RS15300	0	NA	NA	NA	NA	NA
CLOSCI_RS15305	0	NA	NA	NA	NA	NA
CLOSCI_RS15310	0	NA	NA	NA	NA	NA
CLOSCI_RS15315	0	NA	NA	NA	NA	NA
CLOSCI_RS15320	0	NA	NA	NA	NA	NA
CLOSCI_RS15325	0	NA	NA	NA	NA	NA
CLOSCI_RS15330	0	NA	NA	NA	NA	NA
CLOSCI_RS15340	0	NA	NA	NA	NA	NA
CLOSCI_RS15345	0	NA	NA	NA	NA	NA
CLOSCI_RS15350	0	NA	NA	NA	NA	NA
CLOSCI_RS15355	0	NA	NA	NA	NA	NA
CLOSCI_RS15360	0	NA	NA	NA	NA	NA
CLOSCI_RS15365	0	NA	NA	NA	NA	NA
CLOSCI_RS15370	0	NA	NA	NA	NA	NA
CLOSCI_RS15375	0	NA	NA	NA	NA	NA
CLOSCI_RS18300	0	NA	NA	NA	NA	NA
CLOSCI_RS15390	0	NA	NA	NA	NA	NA
CLOSCI_RS14115	0	NA	NA	NA	NA	NA
CLOSCI_RS14120	0	NA	NA	NA	NA	NA
CLOSCI_RS14125	0	NA	NA	NA	NA	NA
CLOSCI_RS14130	0	NA	NA	NA	NA	NA
CLOSCI_RS14135	0	NA	NA	NA	NA	NA
CLOSCI_RS14140	0	NA	NA	NA	NA	NA
CLOSCI_RS14145	0	NA	NA	NA	NA	NA
CLOSCI_RS14150	0	NA	NA	NA	NA	NA
CLOSCI_RS14155	0	NA	NA	NA	NA	NA
CLOSCI_RS14160	0	NA	NA	NA	NA	NA
CLOSCI_RS14165	0	NA	NA	NA	NA	NA
CLOSCI_RS14170	0	NA	NA	NA	NA	NA
CLOSCI_RS14175	0	NA	NA	NA	NA	NA
CLOSCI_RS14180	0	NA	NA	NA	NA	NA
CLOSCI_RS14185	0	NA	NA	NA	NA	NA
CLOSCI_RS14190	0	NA	NA	NA	NA	NA
CLOSCI_RS18270	0	NA	NA	NA	NA	NA
CLOSCI_RS14195	0	NA	NA	NA	NA	NA
CLOSCI_RS14200	0	NA	NA	NA	NA	NA
CLOSCI_RS14205	0	NA	NA	NA	NA	NA
CLOSCI_RS14210	0	NA	NA	NA	NA	NA
CLOSCI_RS14215	0	NA	NA	NA	NA	NA
CLOSCI_RS14220	0	NA	NA	NA	NA	NA
CLOSCI_RS14225	0	NA	NA	NA	NA	NA
CLOSCI_RS14235	0	NA	NA	NA	NA	NA
CLOSCI_RS14240	0	NA	NA	NA	NA	NA
CLOSCI_RS14245	0	NA	NA	NA	NA	NA
CLOSCI_RS14250	0	NA	NA	NA	NA	NA
CLOSCI_RS14255	0	NA	NA	NA	NA	NA
CLOSCI_RS14260	0	NA	NA	NA	NA	NA
CLOSCI_RS14265	0	NA	NA	NA	NA	NA
CLOSCI_RS14270	0	NA	NA	NA	NA	NA
CLOSCI_RS14275	0	NA	NA	NA	NA	NA
CLOSCI_RS14280	0	NA	NA	NA	NA	NA
CLOSCI_RS14285	1.09475	-4.37932	2.68115	-1.63337	0.102391	NA
CLOSCI_RS14290	0	NA	NA	NA	NA	NA
CLOSCI_RS14295	0	NA	NA	NA	NA	NA
CLOSCI_RS14315	0	NA	NA	NA	NA	NA
CLOSCI_RS18275	0	NA	NA	NA	NA	NA
CLOSCI_RS14325	0	NA	NA	NA	NA	NA
CLOSCI_RS14330	0	NA	NA	NA	NA	NA
CLOSCI_RS14335	0	NA	NA	NA	NA	NA
CLOSCI_RS14340	0	NA	NA	NA	NA	NA
CLOSCI_RS14345	0	NA	NA	NA	NA	NA
CLOSCI_RS14350	0	NA	NA	NA	NA	NA
CLOSCI_RS14355	0	NA	NA	NA	NA	NA
CLOSCI_RS14360	0	NA	NA	NA	NA	NA
CLOSCI_RS14365	0	NA	NA	NA	NA	NA
CLOSCI_RS14370	0.763416	-2.67361	2.2237	-1.20232	0.229238	NA
CLOSCI_RS14375	0.168766	0.65201	4.32788	0.150653	0.880249	NA
CLOSCI_RS14380	0	NA	NA	NA	NA	NA
CLOSCI_RS14385	0	NA	NA	NA	NA	NA
CLOSCI_RS14390	0	NA	NA	NA	NA	NA
CLOSCI_RS14395	0	NA	NA	NA	NA	NA
CLOSCI_RS14400	0.664395	0.457422	2.19587	0.20831	0.834987	NA
CLOSCI_RS14405	0	NA	NA	NA	NA	NA
CLOSCI_RS14410	0	NA	NA	NA	NA	NA
CLOSCI_RS14415	0	NA	NA	NA	NA	NA
CLOSCI_RS14425	0	NA	NA	NA	NA	NA
CLOSCI_RS14430	0	NA	NA	NA	NA	NA
CLOSCI_RS14435	0.200068	0.652033	4.32788	0.150659	0.880245	NA
CLOSCI_RS14455	0.300739	1.20159	4.26438	0.281775	0.778116	NA
CLOSCI_RS14460	0	NA	NA	NA	NA	NA
CLOSCI_RS14465	0.622095	-1.40074	3.6918	-0.379419	0.704376	NA
CLOSCI_RS14470	0	NA	NA	NA	NA	NA
CLOSCI_RS14475	0.118087	-0.834409	4.31759	-0.193258	0.846757	NA
CLOSCI_RS14480	0	NA	NA	NA	NA	NA
CLOSCI_RS14485	0	NA	NA	NA	NA	NA
CLOSCI_RS14490	0	NA	NA	NA	NA	NA
CLOSCI_RS14495	0.166888	-0.113085	4.31758	-0.0261918	0.979104	NA
CLOSCI_RS14500	0	NA	NA	NA	NA	NA
CLOSCI_RS14510	0	NA	NA	NA	NA	NA
CLOSCI_RS14515	0	NA	NA	NA	NA	NA
CLOSCI_RS14520	0	NA	NA	NA	NA	NA
CLOSCI_RS14525	0	NA	NA	NA	NA	NA
CLOSCI_RS14530	0	NA	NA	NA	NA	NA
CLOSCI_RS14535	0	NA	NA	NA	NA	NA
CLOSCI_RS14540	0	NA	NA	NA	NA	NA
CLOSCI_RS14545	0	NA	NA	NA	NA	NA
CLOSCI_RS14550	0	NA	NA	NA	NA	NA
CLOSCI_RS14555	0	NA	NA	NA	NA	NA
CLOSCI_RS14565	0	NA	NA	NA	NA	NA
CLOSCI_RS14575	0.0712101	0.651958	4.32788	0.150641	0.880259	NA
CLOSCI_RS14580	0	NA	NA	NA	NA	NA
CLOSCI_RS14585	0	NA	NA	NA	NA	NA
CLOSCI_RS14590	0	NA	NA	NA	NA	NA
CLOSCI_RS14595	1.25021	0.710815	1.77741	0.399915	0.689219	NA
CLOSCI_RS14600	0	NA	NA	NA	NA	NA
CLOSCI_RS14605	0	NA	NA	NA	NA	NA
CLOSCI_RS14610	0	NA	NA	NA	NA	NA
CLOSCI_RS14615	0	NA	NA	NA	NA	NA
CLOSCI_RS14620	0	NA	NA	NA	NA	NA
CLOSCI_RS14625	0	NA	NA	NA	NA	NA
CLOSCI_RS14630	0	NA	NA	NA	NA	NA
CLOSCI_RS14635	0	NA	NA	NA	NA	NA
CLOSCI_RS14640	0	NA	NA	NA	NA	NA
CLOSCI_RS14645	0	NA	NA	NA	NA	NA
CLOSCI_RS14650	0	NA	NA	NA	NA	NA
CLOSCI_RS14655	0	NA	NA	NA	NA	NA
CLOSCI_RS14660	0.698601	0.648806	3.18846	0.203486	0.838755	NA
CLOSCI_RS14665	0	NA	NA	NA	NA	NA
CLOSCI_RS14670	0	NA	NA	NA	NA	NA
CLOSCI_RS14675	0	NA	NA	NA	NA	NA
CLOSCI_RS14680	0.204984	-0.26165	4.31258	-0.0606715	0.951621	NA
CLOSCI_RS14685	0	NA	NA	NA	NA	NA
CLOSCI_RS14690	0	NA	NA	NA	NA	NA
CLOSCI_RS14695	0.0194123	0.651971	4.32788	0.150644	0.880256	NA
CLOSCI_RS14700	0.409631	1.76791	4.21306	0.419626	0.674759	NA
CLOSCI_RS14705	0	NA	NA	NA	NA	NA
CLOSCI_RS14725	0	NA	NA	NA	NA	NA
CLOSCI_RS14745	0.584153	2.84945	2.75153	1.03559	0.300394	NA
CLOSCI_RS14760	1.21878	2.84805	2.63218	1.08201	0.279248	NA
CLOSCI_RS14765	0.298767	-2.30019	4.24984	-0.541241	0.588341	NA
CLOSCI_RS14770	0.673581	0.725161	2.15454	0.336573	0.736439	NA
CLOSCI_RS14775	0	NA	NA	NA	NA	NA
CLOSCI_RS14780	0	NA	NA	NA	NA	NA
CLOSCI_RS14785	0	NA	NA	NA	NA	NA
CLOSCI_RS14795	0	NA	NA	NA	NA	NA
CLOSCI_RS14800	0.582221	4.33566	4.074	1.06423	0.287226	NA
CLOSCI_RS14805	0	NA	NA	NA	NA	NA
CLOSCI_RS14810	0	NA	NA	NA	NA	NA
CLOSCI_RS14815	0	NA	NA	NA	NA	NA
CLOSCI_RS14835	0.075609	-0.834421	4.31758	-0.193261	0.846755	NA
CLOSCI_RS14840	0	NA	NA	NA	NA	NA
CLOSCI_RS14845	0	NA	NA	NA	NA	NA
CLOSCI_RS14850	0	NA	NA	NA	NA	NA
CLOSCI_RS14855	0.416944	-3.00594	3.67236	-0.818532	0.413054	NA
CLOSCI_RS14860	0.0575566	0.652004	4.32788	0.150652	0.88025	NA
CLOSCI_RS14865	0	NA	NA	NA	NA	NA
CLOSCI_RS14870	0	NA	NA	NA	NA	NA
CLOSCI_RS14875	0	NA	NA	NA	NA	NA
CLOSCI_RS14880	0	NA	NA	NA	NA	NA
CLOSCI_RS14885	0.0388245	0.651965	4.32788	0.150643	0.880257	NA
CLOSCI_RS14890	0	NA	NA	NA	NA	NA
CLOSCI_RS14895	0	NA	NA	NA	NA	NA
CLOSCI_RS14900	0	NA	NA	NA	NA	NA
CLOSCI_RS14905	0	NA	NA	NA	NA	NA
CLOSCI_RS14910	0	NA	NA	NA	NA	NA
CLOSCI_RS14915	0	NA	NA	NA	NA	NA
CLOSCI_RS14920	0	NA	NA	NA	NA	NA
CLOSCI_RS14925	0	NA	NA	NA	NA	NA
CLOSCI_RS14930	0	NA	NA	NA	NA	NA
CLOSCI_RS14935	0	NA	NA	NA	NA	NA
CLOSCI_RS13785	0	NA	NA	NA	NA	NA
CLOSCI_RS13790	0	NA	NA	NA	NA	NA
CLOSCI_RS13795	0	NA	NA	NA	NA	NA
CLOSCI_RS13800	0.168956	2.56119	4.29522	0.596288	0.550983	NA
CLOSCI_RS13815	0.0953611	-0.0693029	4.32788	-0.0160131	0.987224	NA
CLOSCI_RS13820	0	NA	NA	NA	NA	NA
CLOSCI_RS13825	0	NA	NA	NA	NA	NA
CLOSCI_RS13830	0	NA	NA	NA	NA	NA
CLOSCI_RS13840	0.0700511	1.3733	4.32788	0.317315	0.751005	NA
CLOSCI_RS13845	0	NA	NA	NA	NA	NA
CLOSCI_RS13850	0	NA	NA	NA	NA	NA
CLOSCI_RS13860	0	NA	NA	NA	NA	NA
CLOSCI_RS13865	0.30402	0.652044	4.32788	0.150661	0.880243	NA
CLOSCI_RS13870	0.12771	0.0880027	4.32285	0.0203576	0.983758	NA
CLOSCI_RS13875	0.43652	-0.514445	4.15481	-0.123819	0.901459	NA
CLOSCI_RS13885	0	NA	NA	NA	NA	NA
CLOSCI_RS13890	0	NA	NA	NA	NA	NA
CLOSCI_RS13895	0	NA	NA	NA	NA	NA
CLOSCI_RS13900	0	NA	NA	NA	NA	NA
CLOSCI_RS13905	0	NA	NA	NA	NA	NA
CLOSCI_RS13910	0	NA	NA	NA	NA	NA
CLOSCI_RS13915	0	NA	NA	NA	NA	NA
CLOSCI_RS13920	0	NA	NA	NA	NA	NA
CLOSCI_RS13925	0	NA	NA	NA	NA	NA
CLOSCI_RS13930	0	NA	NA	NA	NA	NA
CLOSCI_RS13935	0.976499	3.85282	2.92222	1.31846	0.18735	NA
CLOSCI_RS18825	0	NA	NA	NA	NA	NA
CLOSCI_RS13950	0.04992	1.3733	4.32788	0.317315	0.751005	NA
CLOSCI_RS13955	0.432636	-0.168771	3.69353	-0.0456937	0.963554	NA
CLOSCI_RS13965	1.31278	3.95239	2.19597	1.79984	0.0718866	NA
CLOSCI_RS13970	0.404669	1.84844	3.06059	0.60395	0.545877	NA
CLOSCI_RS13975	0	NA	NA	NA	NA	NA
CLOSCI_RS13980	0	NA	NA	NA	NA	NA
CLOSCI_RS13985	0.14242	0.651946	4.32788	0.150639	0.880261	NA
CLOSCI_RS13990	0	NA	NA	NA	NA	NA
CLOSCI_RS13995	0.0515311	0.651984	4.32788	0.150647	0.880254	NA
CLOSCI_RS14000	0	NA	NA	NA	NA	NA
CLOSCI_RS14005	0	NA	NA	NA	NA	NA
CLOSCI_RS14010	0	NA	NA	NA	NA	NA
CLOSCI_RS14015	0	NA	NA	NA	NA	NA
CLOSCI_RS14025	0	NA	NA	NA	NA	NA
CLOSCI_RS14030	0	NA	NA	NA	NA	NA
CLOSCI_RS14035	0	NA	NA	NA	NA	NA
CLOSCI_RS14040	0	NA	NA	NA	NA	NA
CLOSCI_RS14045	0	NA	NA	NA	NA	NA
CLOSCI_RS14050	0	NA	NA	NA	NA	NA
CLOSCI_RS14055	0	NA	NA	NA	NA	NA
CLOSCI_RS14060	0	NA	NA	NA	NA	NA
CLOSCI_RS14065	0	NA	NA	NA	NA	NA
CLOSCI_RS14070	0	NA	NA	NA	NA	NA
CLOSCI_RS14075	0	NA	NA	NA	NA	NA
CLOSCI_RS14080	0	NA	NA	NA	NA	NA
CLOSCI_RS14085	0.160673	1.37327	4.32788	0.317309	0.751009	NA
CLOSCI_RS14095	0	NA	NA	NA	NA	NA
CLOSCI_RS14100	0	NA	NA	NA	NA	NA
CLOSCI_RS14105	0	NA	NA	NA	NA	NA
CLOSCI_RS14110	0	NA	NA	NA	NA	NA
CLOSCI_RS13640	0	NA	NA	NA	NA	NA
CLOSCI_RS13645	0	NA	NA	NA	NA	NA
CLOSCI_RS13650	0	NA	NA	NA	NA	NA
CLOSCI_RS13655	0	NA	NA	NA	NA	NA
CLOSCI_RS13660	0	NA	NA	NA	NA	NA
CLOSCI_RS13665	0	NA	NA	NA	NA	NA
CLOSCI_RS18265	0	NA	NA	NA	NA	NA
CLOSCI_RS13680	0	NA	NA	NA	NA	NA
CLOSCI_RS13685	0	NA	NA	NA	NA	NA
CLOSCI_RS13690	0	NA	NA	NA	NA	NA
CLOSCI_RS13700	0	NA	NA	NA	NA	NA
CLOSCI_RS13705	0	NA	NA	NA	NA	NA
CLOSCI_RS13710	0	NA	NA	NA	NA	NA
CLOSCI_RS13715	0.939194	-0.0507293	2.09729	-0.024188	0.980703	NA
CLOSCI_RS18810	0	NA	NA	NA	NA	NA
CLOSCI_RS13720	0	NA	NA	NA	NA	NA
CLOSCI_RS13730	0	NA	NA	NA	NA	NA
CLOSCI_RS13735	0	NA	NA	NA	NA	NA
CLOSCI_RS13740	0	NA	NA	NA	NA	NA
CLOSCI_RS13745	0	NA	NA	NA	NA	NA
CLOSCI_RS13760	0.976406	1.34544	2.01707	0.667025	0.504756	NA
CLOSCI_RS13765	0.241442	2.24032	4.31579	0.519099	0.603692	NA
CLOSCI_RS12975	0.443796	-2.39948	3.06673	-0.782422	0.433966	NA
CLOSCI_RS12980	0.0378045	-0.0693274	4.32788	-0.0160188	0.987219	NA
CLOSCI_RS12985	0.259948	-0.49452	4.26322	-0.115997	0.907655	NA
CLOSCI_RS13000	0	NA	NA	NA	NA	NA
CLOSCI_RS13005	0	NA	NA	NA	NA	NA
CLOSCI_RS13010	1.09772	0.60594	2.70956	0.22363	0.823045	NA
CLOSCI_RS13015	0	NA	NA	NA	NA	NA
CLOSCI_RS13020	0	NA	NA	NA	NA	NA
CLOSCI_RS13025	0.14976	2.40486	4.30531	0.558581	0.576448	NA
CLOSCI_RS13030	0	NA	NA	NA	NA	NA
CLOSCI_RS18780	0	NA	NA	NA	NA	NA
CLOSCI_RS13035	0	NA	NA	NA	NA	NA
CLOSCI_RS13040	0.0700511	1.3733	4.32788	0.317315	0.751005	NA
CLOSCI_RS13045	0	NA	NA	NA	NA	NA
CLOSCI_RS13050	0	NA	NA	NA	NA	NA
CLOSCI_RS13055	0	NA	NA	NA	NA	NA
CLOSCI_RS13060	0.187972	1.37334	4.32788	0.317324	0.750998	NA
CLOSCI_RS13065	0	NA	NA	NA	NA	NA
CLOSCI_RS13070	0.075609	-0.834421	4.31758	-0.193261	0.846755	NA
CLOSCI_RS13075	0	NA	NA	NA	NA	NA
CLOSCI_RS13080	0	NA	NA	NA	NA	NA
CLOSCI_RS13085	0	NA	NA	NA	NA	NA
CLOSCI_RS13090	0.730622	-0.721012	2.75234	-0.261964	0.793349	NA
CLOSCI_RS13095	0	NA	NA	NA	NA	NA
CLOSCI_RS13100	0	NA	NA	NA	NA	NA
CLOSCI_RS13105	0	NA	NA	NA	NA	NA
CLOSCI_RS13110	0	NA	NA	NA	NA	NA
CLOSCI_RS13120	0.280204	3.27273	4.26072	0.768116	0.442418	NA
CLOSCI_RS13125	0.646692	-0.38149	3.02187	-0.126243	0.89954	NA
CLOSCI_RS13130	0	NA	NA	NA	NA	NA
CLOSCI_RS13135	0	NA	NA	NA	NA	NA
CLOSCI_RS13140	0	NA	NA	NA	NA	NA
CLOSCI_RS13145	0	NA	NA	NA	NA	NA
CLOSCI_RS13150	0	NA	NA	NA	NA	NA
CLOSCI_RS13155	0	NA	NA	NA	NA	NA
CLOSCI_RS13160	0	NA	NA	NA	NA	NA
CLOSCI_RS13165	0	NA	NA	NA	NA	NA
CLOSCI_RS13170	0	NA	NA	NA	NA	NA
CLOSCI_RS13175	0	NA	NA	NA	NA	NA
CLOSCI_RS13180	0	NA	NA	NA	NA	NA
CLOSCI_RS13185	0	NA	NA	NA	NA	NA
CLOSCI_RS13190	0	NA	NA	NA	NA	NA
CLOSCI_RS13195	0	NA	NA	NA	NA	NA
CLOSCI_RS13200	0.140102	2.24027	4.31579	0.519088	0.603699	NA
CLOSCI_RS13205	0.601655	1.21658	4.16254	0.292268	0.770082	NA
CLOSCI_RS13210	0.317591	-2.4045	4.2468	-0.566192	0.571263	NA
CLOSCI_RS13220	0	NA	NA	NA	NA	NA
CLOSCI_RS13225	0.782675	-2.495	3.14851	-0.79244	0.428104	NA
CLOSCI_RS13235	0	NA	NA	NA	NA	NA
CLOSCI_RS13240	0	NA	NA	NA	NA	NA
CLOSCI_RS13245	0	NA	NA	NA	NA	NA
CLOSCI_RS13250	0	NA	NA	NA	NA	NA
CLOSCI_RS13255	0	NA	NA	NA	NA	NA
CLOSCI_RS13260	0	NA	NA	NA	NA	NA
CLOSCI_RS18795	0	NA	NA	NA	NA	NA
CLOSCI_RS13270	0	NA	NA	NA	NA	NA
CLOSCI_RS13275	0	NA	NA	NA	NA	NA
CLOSCI_RS13280	0	NA	NA	NA	NA	NA
CLOSCI_RS13285	0.223194	-1.74776	4.27012	-0.409299	0.68232	NA
CLOSCI_RS13290	0	NA	NA	NA	NA	NA
CLOSCI_RS13295	0	NA	NA	NA	NA	NA
CLOSCI_RS13300	0	NA	NA	NA	NA	NA
CLOSCI_RS13305	0	NA	NA	NA	NA	NA
CLOSCI_RS13310	0	NA	NA	NA	NA	NA
CLOSCI_RS13315	0	NA	NA	NA	NA	NA
CLOSCI_RS13320	0	NA	NA	NA	NA	NA
CLOSCI_RS13325	0	NA	NA	NA	NA	NA
CLOSCI_RS13330	0	NA	NA	NA	NA	NA
CLOSCI_RS13335	0	NA	NA	NA	NA	NA
CLOSCI_RS13350	0	NA	NA	NA	NA	NA
CLOSCI_RS13365	0	NA	NA	NA	NA	NA
CLOSCI_RS13375	0	NA	NA	NA	NA	NA
CLOSCI_RS13380	0	NA	NA	NA	NA	NA
CLOSCI_RS13390	0	NA	NA	NA	NA	NA
CLOSCI_RS13400	0	NA	NA	NA	NA	NA
CLOSCI_RS13410	0	NA	NA	NA	NA	NA
CLOSCI_RS13415	0	NA	NA	NA	NA	NA
CLOSCI_RS13420	1.07837	-0.0692381	2.65365	-0.0260917	0.979184	NA
CLOSCI_RS13425	0	NA	NA	NA	NA	NA
CLOSCI_RS13430	0	NA	NA	NA	NA	NA
CLOSCI_RS13440	0.276262	2.14972	3.82037	0.562698	0.573641	NA
CLOSCI_RS13445	0	NA	NA	NA	NA	NA
CLOSCI_RS13450	0	NA	NA	NA	NA	NA
CLOSCI_RS13455	0	NA	NA	NA	NA	NA
CLOSCI_RS13460	0.0292968	-0.0693274	4.32788	-0.0160188	0.987219	NA
CLOSCI_RS13465	0	NA	NA	NA	NA	NA
CLOSCI_RS13470	0	NA	NA	NA	NA	NA
CLOSCI_RS18800	0	NA	NA	NA	NA	NA
CLOSCI_RS13475	0	NA	NA	NA	NA	NA
CLOSCI_RS13480	0	NA	NA	NA	NA	NA
CLOSCI_RS13485	0	NA	NA	NA	NA	NA
CLOSCI_RS13490	0	NA	NA	NA	NA	NA
CLOSCI_RS13495	0	NA	NA	NA	NA	NA
CLOSCI_RS13500	0	NA	NA	NA	NA	NA
CLOSCI_RS13505	0	NA	NA	NA	NA	NA
CLOSCI_RS13510	1.13414	0.906643	1.81472	0.499603	0.617354	NA
CLOSCI_RS13515	0.0292968	-0.0693274	4.32788	-0.0160188	0.987219	NA
CLOSCI_RS13520	0	NA	NA	NA	NA	NA
CLOSCI_RS13530	0	NA	NA	NA	NA	NA
CLOSCI_RS13535	0	NA	NA	NA	NA	NA
CLOSCI_RS13540	0	NA	NA	NA	NA	NA
CLOSCI_RS13550	0	NA	NA	NA	NA	NA
CLOSCI_RS13565	0.0700511	1.3733	4.32788	0.317315	0.751005	NA
CLOSCI_RS13580	0	NA	NA	NA	NA	NA
CLOSCI_RS13585	0	NA	NA	NA	NA	NA
CLOSCI_RS13595	0	NA	NA	NA	NA	NA
CLOSCI_RS13600	1.30369	0.204315	1.74802	0.116883	0.906952	NA
CLOSCI_RS13610	0.0378045	-0.0693274	4.32788	-0.0160188	0.987219	NA
CLOSCI_RS13615	0	NA	NA	NA	NA	NA
CLOSCI_RS13620	0	NA	NA	NA	NA	NA
CLOSCI_RS13625	0	NA	NA	NA	NA	NA
CLOSCI_RS12520	0	NA	NA	NA	NA	NA
CLOSCI_RS12525	0	NA	NA	NA	NA	NA
CLOSCI_RS12530	0	NA	NA	NA	NA	NA
CLOSCI_RS12535	0	NA	NA	NA	NA	NA
CLOSCI_RS18770	0	NA	NA	NA	NA	NA
CLOSCI_RS12555	0.207349	2.83659	4.27986	0.662776	0.507474	NA
CLOSCI_RS12575	0.0933899	-0.982979	4.31258	-0.227933	0.819698	NA
CLOSCI_RS12580	0.0388245	0.651965	4.32788	0.150643	0.880257	NA
CLOSCI_RS12585	0	NA	NA	NA	NA	NA
CLOSCI_RS12600	0	NA	NA	NA	NA	NA
CLOSCI_RS12605	0	NA	NA	NA	NA	NA
CLOSCI_RS12620	0.0676029	0.651978	4.32788	0.150646	0.880255	NA
CLOSCI_RS12625	0	NA	NA	NA	NA	NA
CLOSCI_RS12630	0	NA	NA	NA	NA	NA
CLOSCI_RS12635	0	NA	NA	NA	NA	NA
CLOSCI_RS12640	0	NA	NA	NA	NA	NA
CLOSCI_RS12655	0.118319	2.11671	4.32018	0.489958	0.624164	NA
CLOSCI_RS12660	0	NA	NA	NA	NA	NA
CLOSCI_RS12665	0	NA	NA	NA	NA	NA
CLOSCI_RS12670	0	NA	NA	NA	NA	NA
CLOSCI_RS12675	0	NA	NA	NA	NA	NA
CLOSCI_RS12680	0	NA	NA	NA	NA	NA
CLOSCI_RS12685	0	NA	NA	NA	NA	NA
CLOSCI_RS12690	0.28012	2.24028	4.31579	0.51909	0.603698	NA
CLOSCI_RS12695	0	NA	NA	NA	NA	NA
CLOSCI_RS12700	0	NA	NA	NA	NA	NA
CLOSCI_RS12705	0	NA	NA	NA	NA	NA
CLOSCI_RS12710	0	NA	NA	NA	NA	NA
CLOSCI_RS12715	0	NA	NA	NA	NA	NA
CLOSCI_RS12725	0	NA	NA	NA	NA	NA
CLOSCI_RS12730	0	NA	NA	NA	NA	NA
CLOSCI_RS12735	0	NA	NA	NA	NA	NA
CLOSCI_RS12740	0	NA	NA	NA	NA	NA
CLOSCI_RS12745	0	NA	NA	NA	NA	NA
CLOSCI_RS12760	0	NA	NA	NA	NA	NA
CLOSCI_RS12765	0.0841617	-0.0693422	4.32788	-0.0160222	0.987217	NA
CLOSCI_RS12770	0	NA	NA	NA	NA	NA
CLOSCI_RS12775	0	NA	NA	NA	NA	NA
CLOSCI_RS12780	0	NA	NA	NA	NA	NA
CLOSCI_RS12785	0	NA	NA	NA	NA	NA
CLOSCI_RS12795	0	NA	NA	NA	NA	NA
CLOSCI_RS12805	8.55234	-0.868556	0.916313	-0.947882	NA	NA
CLOSCI_RS12815	0	NA	NA	NA	NA	NA
CLOSCI_RS12825	0	NA	NA	NA	NA	NA
CLOSCI_RS12830	0	NA	NA	NA	NA	NA
CLOSCI_RS12835	0	NA	NA	NA	NA	NA
CLOSCI_RS12840	0	NA	NA	NA	NA	NA
CLOSCI_RS12845	0.502285	2.78419	3.51026	0.793157	0.427686	NA
CLOSCI_RS12850	0	NA	NA	NA	NA	NA
CLOSCI_RS12855	0	NA	NA	NA	NA	NA
CLOSCI_RS12860	0	NA	NA	NA	NA	NA
CLOSCI_RS12865	0	NA	NA	NA	NA	NA
CLOSCI_RS12870	0	NA	NA	NA	NA	NA
CLOSCI_RS12880	0.248563	1.37332	4.32788	0.317319	0.751002	NA
CLOSCI_RS12885	0	NA	NA	NA	NA	NA
CLOSCI_RS12890	0	NA	NA	NA	NA	NA
CLOSCI_RS12895	0	NA	NA	NA	NA	NA
CLOSCI_RS12905	0	NA	NA	NA	NA	NA
CLOSCI_RS12910	0.0700511	1.3733	4.32788	0.317315	0.751005	NA
CLOSCI_RS12915	0	NA	NA	NA	NA	NA
CLOSCI_RS12925	0.118319	2.11671	4.32018	0.489958	0.624164	NA
CLOSCI_RS12930	0.176913	0.831407	4.31514	0.192672	0.847216	NA
CLOSCI_RS12945	0.0691164	1.3733	4.32788	0.317315	0.751005	NA
CLOSCI_RS12950	0.0292968	-0.0693274	4.32788	-0.0160188	0.987219	NA
CLOSCI_RS12955	0.140102	2.24027	4.31579	0.519088	0.603699	NA
CLOSCI_RS12960	0	NA	NA	NA	NA	NA
CLOSCI_RS11475	0	NA	NA	NA	NA	NA
CLOSCI_RS11480	0.520318	0.231026	2.81346	0.0821143	0.934556	NA
CLOSCI_RS11490	0	NA	NA	NA	NA	NA
CLOSCI_RS11495	0	NA	NA	NA	NA	NA
CLOSCI_RS11500	0	NA	NA	NA	NA	NA
CLOSCI_RS11505	0.30927	-2.10388	4.25619	-0.494312	0.621086	NA
CLOSCI_RS11515	0	NA	NA	NA	NA	NA
CLOSCI_RS11520	0	NA	NA	NA	NA	NA
CLOSCI_RS11525	0	NA	NA	NA	NA	NA
CLOSCI_RS11530	0	NA	NA	NA	NA	NA
CLOSCI_RS11535	1.29976	2.1646	1.95321	1.10822	0.267766	NA
CLOSCI_RS11540	0	NA	NA	NA	NA	NA
CLOSCI_RS11550	0	NA	NA	NA	NA	NA
CLOSCI_RS11555	0	NA	NA	NA	NA	NA
CLOSCI_RS11560	0	NA	NA	NA	NA	NA
CLOSCI_RS11565	0	NA	NA	NA	NA	NA
CLOSCI_RS11570	0	NA	NA	NA	NA	NA
CLOSCI_RS11575	0.168361	-0.63333	4.32285	-0.146507	0.883521	NA
CLOSCI_RS11580	0	NA	NA	NA	NA	NA
CLOSCI_RS11585	0	NA	NA	NA	NA	NA
CLOSCI_RS18735	0	NA	NA	NA	NA	NA
CLOSCI_RS11590	0.09984	1.97931	4.32422	0.457727	0.647149	NA
CLOSCI_RS11595	0	NA	NA	NA	NA	NA
CLOSCI_RS11600	0	NA	NA	NA	NA	NA
CLOSCI_RS11605	0	NA	NA	NA	NA	NA
CLOSCI_RS11610	0	NA	NA	NA	NA	NA
CLOSCI_RS11615	0	NA	NA	NA	NA	NA
CLOSCI_RS11620	0	NA	NA	NA	NA	NA
CLOSCI_RS11625	0	NA	NA	NA	NA	NA
CLOSCI_RS11630	0	NA	NA	NA	NA	NA
CLOSCI_RS11635	0	NA	NA	NA	NA	NA
CLOSCI_RS11640	0	NA	NA	NA	NA	NA
CLOSCI_RS11645	0	NA	NA	NA	NA	NA
CLOSCI_RS11650	0	NA	NA	NA	NA	NA
CLOSCI_RS11655	0	NA	NA	NA	NA	NA
CLOSCI_RS11660	0	NA	NA	NA	NA	NA
CLOSCI_RS11665	0	NA	NA	NA	NA	NA
CLOSCI_RS11670	0.0388245	0.651965	4.32788	0.150643	0.880257	NA
CLOSCI_RS11675	0.820611	-1.84234	1.97607	-0.932323	0.35117	NA
CLOSCI_RS11680	0.0378045	-0.0693274	4.32788	-0.0160188	0.987219	NA
CLOSCI_RS11685	0.219555	2.70106	4.28706	0.630048	0.528663	NA
CLOSCI_RS11690	0.680836	0.376538	2.67409	0.14081	0.88802	NA
CLOSCI_RS11695	0	NA	NA	NA	NA	NA
CLOSCI_RS11700	0.326265	-1.26456	3.9693	-0.318585	0.750041	NA
CLOSCI_RS11705	0	NA	NA	NA	NA	NA
CLOSCI_RS11710	0	NA	NA	NA	NA	NA
CLOSCI_RS11730	0	NA	NA	NA	NA	NA
CLOSCI_RS11735	0	NA	NA	NA	NA	NA
CLOSCI_RS11740	0	NA	NA	NA	NA	NA
CLOSCI_RS11745	0	NA	NA	NA	NA	NA
CLOSCI_RS11775	0.959559	0.472354	2.73635	0.172622	0.862949	NA
CLOSCI_RS11780	0	NA	NA	NA	NA	NA
CLOSCI_RS11905	0	NA	NA	NA	NA	NA
CLOSCI_RS11910	0.87603	4.20548	2.28841	1.83773	0.0661017	NA
CLOSCI_RS11950	0.108514	0.0880027	4.32285	0.0203576	0.983758	NA
CLOSCI_RS11955	0	NA	NA	NA	NA	NA
CLOSCI_RS11960	0	NA	NA	NA	NA	NA
CLOSCI_RS11965	0.122687	-1.43171	4.28565	-0.334071	0.738326	NA
CLOSCI_RS11970	0.584074	1.68055	2.87374	0.584796	0.558685	NA
CLOSCI_RS11975	0	NA	NA	NA	NA	NA
CLOSCI_RS11980	0.471471	2.54763	3.64228	0.699459	0.484265	NA
CLOSCI_RS11985	0.555299	-3.03165	2.77299	-1.09328	0.274272	NA
CLOSCI_RS12000	0.284378	1.98612	4.14468	0.479198	0.631798	NA
CLOSCI_RS12005	0.19473	-0.982933	4.31258	-0.227922	0.819707	NA
CLOSCI_RS12015	0	NA	NA	NA	NA	NA
CLOSCI_RS12020	0.172007	-1.93621	4.26233	-0.45426	0.649642	NA
CLOSCI_RS12035	0.345787	2.11676	4.32018	0.489969	0.624156	NA
CLOSCI_RS12045	0.186593	1.37334	4.32788	0.317324	0.750998	NA
CLOSCI_RS12050	0	NA	NA	NA	NA	NA
CLOSCI_RS12060	0	NA	NA	NA	NA	NA
CLOSCI_RS12065	0	NA	NA	NA	NA	NA
CLOSCI_RS12070	0	NA	NA	NA	NA	NA
CLOSCI_RS12075	0.20187	-0.944607	4.27383	-0.221021	0.825076	NA
CLOSCI_RS12080	0.290327	-0.471491	4.2545	-0.110821	0.911758	NA
CLOSCI_RS12085	0.216817	2.24024	4.31579	0.519081	0.603704	NA
CLOSCI_RS12090	0.495083	-0.0228895	2.93477	-0.00779942	0.993777	NA
CLOSCI_RS12095	0.0388245	0.651965	4.32788	0.150643	0.880257	NA
CLOSCI_RS12100	0	NA	NA	NA	NA	NA
CLOSCI_RS12105	0.0746339	-0.727204	4.32121	-0.168287	0.866357	NA
CLOSCI_RS12110	0.450831	1.37338	3.27653	0.419158	0.675101	NA
CLOSCI_RS12120	0	NA	NA	NA	NA	NA
CLOSCI_RS12125	0	NA	NA	NA	NA	NA
CLOSCI_RS12130	0	NA	NA	NA	NA	NA
CLOSCI_RS12135	0	NA	NA	NA	NA	NA
CLOSCI_RS12140	0	NA	NA	NA	NA	NA
CLOSCI_RS12145	0.118319	2.11671	4.32018	0.489958	0.624164	NA
CLOSCI_RS12150	0	NA	NA	NA	NA	NA
CLOSCI_RS12155	0	NA	NA	NA	NA	NA
CLOSCI_RS12160	0	NA	NA	NA	NA	NA
CLOSCI_RS12165	0	NA	NA	NA	NA	NA
CLOSCI_RS12170	0.178671	-0.834408	4.31759	-0.193258	0.846757	NA
CLOSCI_RS12175	0	NA	NA	NA	NA	NA
CLOSCI_RS12180	0	NA	NA	NA	NA	NA
CLOSCI_RS12185	0	NA	NA	NA	NA	NA
CLOSCI_RS12190	0	NA	NA	NA	NA	NA
CLOSCI_RS12200	0.293239	2.84265	4.27955	0.664239	0.506537	NA
CLOSCI_RS12205	0	NA	NA	NA	NA	NA
CLOSCI_RS12210	0.284752	2.70749	4.20091	0.6445	0.519251	NA
CLOSCI_RS12215	0	NA	NA	NA	NA	NA
CLOSCI_RS12220	0	NA	NA	NA	NA	NA
CLOSCI_RS12225	0.234018	-1.97809	4.26073	-0.464262	0.64246	NA
CLOSCI_RS12230	1.36058	-1.91412	1.72755	-1.108	0.267862	NA
CLOSCI_RS12235	1.19077	-1.60101	2.2964	-0.697183	0.485688	NA
CLOSCI_RS12240	0.440412	-3.28725	4.22817	-0.777465	0.436885	NA
CLOSCI_RS12245	0	NA	NA	NA	NA	NA
CLOSCI_RS12250	0.195963	-2.11288	4.25588	-0.496461	0.619569	NA
CLOSCI_RS12255	0	NA	NA	NA	NA	NA
CLOSCI_RS12260	0	NA	NA	NA	NA	NA
CLOSCI_RS12265	0.14242	0.651946	4.32788	0.150639	0.880261	NA
CLOSCI_RS12270	0	NA	NA	NA	NA	NA
CLOSCI_RS12275	0.0933899	-0.982979	4.31258	-0.227933	0.819698	NA
CLOSCI_RS12280	0	NA	NA	NA	NA	NA
CLOSCI_RS12285	0	NA	NA	NA	NA	NA
CLOSCI_RS12290	0	NA	NA	NA	NA	NA
CLOSCI_RS12295	0	NA	NA	NA	NA	NA
CLOSCI_RS12300	0	NA	NA	NA	NA	NA
CLOSCI_RS12305	0	NA	NA	NA	NA	NA
CLOSCI_RS12310	0	NA	NA	NA	NA	NA
CLOSCI_RS12315	0	NA	NA	NA	NA	NA
CLOSCI_RS12320	0	NA	NA	NA	NA	NA
CLOSCI_RS12325	0	NA	NA	NA	NA	NA
CLOSCI_RS12330	0	NA	NA	NA	NA	NA
CLOSCI_RS12335	0	NA	NA	NA	NA	NA
CLOSCI_RS12340	0.0466949	-0.0693274	4.32788	-0.0160188	0.987219	NA
CLOSCI_RS12345	0.19955	-0.261692	4.31257	-0.0606811	0.951613	NA
CLOSCI_RS12350	0.402028	-1.40231	4.28728	-0.327087	0.743602	NA
CLOSCI_RS12355	0	NA	NA	NA	NA	NA
CLOSCI_RS12365	0	NA	NA	NA	NA	NA
CLOSCI_RS12370	0	NA	NA	NA	NA	NA
CLOSCI_RS12375	0.304561	-2.33174	3.58952	-0.649598	0.515952	NA
CLOSCI_RS12380	0	NA	NA	NA	NA	NA
CLOSCI_RS12390	0	NA	NA	NA	NA	NA
CLOSCI_RS12425	0	NA	NA	NA	NA	NA
CLOSCI_RS12430	0.197757	-0.982947	4.31258	-0.227926	0.819704	NA
CLOSCI_RS12435	0.204234	-0.0692803	4.32788	-0.0160079	0.987228	NA
CLOSCI_RS12445	0	NA	NA	NA	NA	NA
CLOSCI_RS12460	0	NA	NA	NA	NA	NA
CLOSCI_RS12465	0	NA	NA	NA	NA	NA
CLOSCI_RS12470	0.477027	-2.49875	3.47777	-0.718492	0.472454	NA
CLOSCI_RS12475	0.40487	-3.08662	4.14119	-0.745347	0.456062	NA
CLOSCI_RS12480	0	NA	NA	NA	NA	NA
CLOSCI_RS12485	0.0849552	0.652011	4.32788	0.150653	0.880249	NA
CLOSCI_RS12490	0	NA	NA	NA	NA	NA
CLOSCI_RS12495	0	NA	NA	NA	NA	NA
CLOSCI_RS12500	0	NA	NA	NA	NA	NA
CLOSCI_RS12505	0.0194123	0.651971	4.32788	0.150644	0.880256	NA
CLOSCI_RS12510	0.195062	-1.87335	4.26482	-0.439258	0.660475	NA
CLOSCI_RS11345	0	NA	NA	NA	NA	NA
CLOSCI_RS11350	0	NA	NA	NA	NA	NA
CLOSCI_RS11360	0.29054	3.16183	4.26506	0.741334	0.458491	NA
CLOSCI_RS11365	0	NA	NA	NA	NA	NA
CLOSCI_RS11370	0.0642376	0.652006	4.32788	0.150652	0.88025	NA
CLOSCI_RS11375	0.0933899	-0.982979	4.31258	-0.227933	0.819698	NA
CLOSCI_RS11390	0.887696	1.23879	2.38219	0.520021	0.603049	NA
CLOSCI_RS11395	0	NA	NA	NA	NA	NA
CLOSCI_RS11405	0.121794	0.65202	4.32788	0.150656	0.880247	NA
CLOSCI_RS11410	0	NA	NA	NA	NA	NA
CLOSCI_RS11415	0	NA	NA	NA	NA	NA
CLOSCI_RS11420	0	NA	NA	NA	NA	NA
CLOSCI_RS11425	0	NA	NA	NA	NA	NA
CLOSCI_RS11430	1.0809	-1.15338	2.2109	-0.521679	0.601894	NA
CLOSCI_RS11435	0.0906743	-0.982979	4.31258	-0.227933	0.819698	NA
CLOSCI_RS11440	0	NA	NA	NA	NA	NA
CLOSCI_RS11445	0.175371	-1.22739	4.29762	-0.285599	0.775185	NA
CLOSCI_RS11450	0	NA	NA	NA	NA	NA
CLOSCI_RS11455	0	NA	NA	NA	NA	NA
CLOSCI_RS11460	0	NA	NA	NA	NA	NA
CLOSCI_RS11065	0.0933899	-0.982979	4.31258	-0.227933	0.819698	NA
CLOSCI_RS11070	0	NA	NA	NA	NA	NA
CLOSCI_RS11075	0.344442	3.27275	4.26072	0.768122	0.442414	NA
CLOSCI_RS11080	0.0575566	0.652004	4.32788	0.150652	0.88025	NA
CLOSCI_RS11085	0.947617	-0.0366156	2.17665	-0.016822	0.986579	NA
CLOSCI_RS11090	0	NA	NA	NA	NA	NA
CLOSCI_RS11095	0.0388245	0.651965	4.32788	0.150643	0.880257	NA
CLOSCI_RS11100	0	NA	NA	NA	NA	NA
CLOSCI_RS11105	0	NA	NA	NA	NA	NA
CLOSCI_RS11110	0	NA	NA	NA	NA	NA
CLOSCI_RS11115	0	NA	NA	NA	NA	NA
CLOSCI_RS11120	0	NA	NA	NA	NA	NA
CLOSCI_RS11125	0	NA	NA	NA	NA	NA
CLOSCI_RS11130	0	NA	NA	NA	NA	NA
CLOSCI_RS11135	1.09279	-0.8311	1.64291	-0.505871	0.612947	NA
CLOSCI_RS11140	0.269239	-2.12967	3.76064	-0.566306	0.571186	NA
CLOSCI_RS11145	0.0292968	-0.0693274	4.32788	-0.0160188	0.987219	NA
CLOSCI_RS11150	0	NA	NA	NA	NA	NA
CLOSCI_RS11160	0.492379	-0.236478	2.73093	-0.0865927	0.930995	NA
CLOSCI_RS11170	0.825315	1.35712	2.09286	0.648454	0.516692	NA
CLOSCI_RS11185	0.582117	-0.56491	2.99791	-0.188435	0.850536	NA
CLOSCI_RS11190	0	NA	NA	NA	NA	NA
CLOSCI_RS11195	0.330737	1.14261	4.28078	0.266916	0.789534	NA
CLOSCI_RS11205	0	NA	NA	NA	NA	NA
CLOSCI_RS11210	1.11366	-1.23529	2.03025	-0.608441	0.542895	NA
CLOSCI_RS11225	0.0321188	0.651993	4.32788	0.150649	0.880252	NA
CLOSCI_RS11240	0	NA	NA	NA	NA	NA
CLOSCI_RS11245	0	NA	NA	NA	NA	NA
CLOSCI_RS11250	0.303039	0.651995	4.07702	0.159919	0.872945	NA
CLOSCI_RS11255	0.119252	1.9793	4.32422	0.457725	0.64715	NA
CLOSCI_RS11270	0	NA	NA	NA	NA	NA
CLOSCI_RS11275	0	NA	NA	NA	NA	NA
CLOSCI_RS11280	0.116746	0.651993	4.32788	0.150649	0.880252	NA
CLOSCI_RS11295	0	NA	NA	NA	NA	NA
CLOSCI_RS11305	0.572125	-1.5631	2.5085	-0.623119	0.533206	NA
CLOSCI_RS11325	0	NA	NA	NA	NA	NA
CLOSCI_RS11335	0.075609	-0.834421	4.31758	-0.193261	0.846755	NA
CLOSCI_RS11340	0.0378045	-0.0693274	4.32788	-0.0160188	0.987219	NA
CLOSCI_RS10905	0	NA	NA	NA	NA	NA
CLOSCI_RS10910	0	NA	NA	NA	NA	NA
CLOSCI_RS10920	0	NA	NA	NA	NA	NA
CLOSCI_RS10930	0	NA	NA	NA	NA	NA
CLOSCI_RS10935	0.588986	4.11118	2.87749	1.42874	0.15308	NA
CLOSCI_RS10940	0	NA	NA	NA	NA	NA
CLOSCI_RS10945	0	NA	NA	NA	NA	NA
CLOSCI_RS10950	0	NA	NA	NA	NA	NA
CLOSCI_RS10955	0.0978947	1.37331	4.32788	0.317318	0.751003	NA
CLOSCI_RS10960	0	NA	NA	NA	NA	NA
CLOSCI_RS10965	1.40012	-1.20418	1.80538	-0.666993	0.504777	NA
CLOSCI_RS10970	0.350314	1.91997	3.20978	0.598162	0.549732	NA
CLOSCI_RS18725	0	NA	NA	NA	NA	NA
CLOSCI_RS10975	1.27812	2.69399	2.15255	1.25153	0.210741	NA
CLOSCI_RS10990	1.43503	1.92886	1.41829	1.35999	0.173833	NA
CLOSCI_RS10995	0	NA	NA	NA	NA	NA
CLOSCI_RS11015	1.01262	3.16247	2.57284	1.22917	0.219008	NA
CLOSCI_RS11020	0	NA	NA	NA	NA	NA
CLOSCI_RS11025	0	NA	NA	NA	NA	NA
CLOSCI_RS11030	0	NA	NA	NA	NA	NA
CLOSCI_RS11035	0.115113	0.652019	4.32788	0.150655	0.880248	NA
CLOSCI_RS11040	0	NA	NA	NA	NA	NA
CLOSCI_RS11045	0.380737	1.97936	4.32422	0.457739	0.64714	NA
CLOSCI_RS11050	0	NA	NA	NA	NA	NA
CLOSCI_RS11055	0	NA	NA	NA	NA	NA
CLOSCI_RS10020	0	NA	NA	NA	NA	NA
CLOSCI_RS10025	0	NA	NA	NA	NA	NA
CLOSCI_RS10030	0	NA	NA	NA	NA	NA
CLOSCI_RS10035	0	NA	NA	NA	NA	NA
CLOSCI_RS18240	0	NA	NA	NA	NA	NA
CLOSCI_RS10050	0	NA	NA	NA	NA	NA
CLOSCI_RS10055	0	NA	NA	NA	NA	NA
CLOSCI_RS10060	0	NA	NA	NA	NA	NA
CLOSCI_RS10065	0.388474	-2.19774	4.25305	-0.516744	0.605335	NA
CLOSCI_RS10070	0.075609	-0.834421	4.31758	-0.193261	0.846755	NA
CLOSCI_RS10075	1.43092	-2.0051	2.35769	-0.850451	0.395075	NA
CLOSCI_RS10080	0.163169	-0.069358	4.32788	-0.0160258	0.987214	NA
CLOSCI_RS10085	0	NA	NA	NA	NA	NA
CLOSCI_RS10090	0	NA	NA	NA	NA	NA
CLOSCI_RS10095	0	NA	NA	NA	NA	NA
CLOSCI_RS10100	5.33335	-3.17634	1.96789	-1.61409	NA	NA
CLOSCI_RS10105	0	NA	NA	NA	NA	NA
CLOSCI_RS10110	0	NA	NA	NA	NA	NA
CLOSCI_RS10115	0	NA	NA	NA	NA	NA
CLOSCI_RS10120	0	NA	NA	NA	NA	NA
CLOSCI_RS18685	0	NA	NA	NA	NA	NA
CLOSCI_RS10130	0	NA	NA	NA	NA	NA
CLOSCI_RS10135	0	NA	NA	NA	NA	NA
CLOSCI_RS10150	0	NA	NA	NA	NA	NA
CLOSCI_RS10155	0	NA	NA	NA	NA	NA
CLOSCI_RS10160	0	NA	NA	NA	NA	NA
CLOSCI_RS10165	0	NA	NA	NA	NA	NA
CLOSCI_RS10175	1.35675	1.1616	1.86384	0.623231	0.533133	NA
CLOSCI_RS10180	0	NA	NA	NA	NA	NA
CLOSCI_RS10185	0	NA	NA	NA	NA	NA
CLOSCI_RS10190	0	NA	NA	NA	NA	NA
CLOSCI_RS10195	0.292153	-0.980662	4.19248	-0.233909	0.815055	NA
CLOSCI_RS10205	0	NA	NA	NA	NA	NA
CLOSCI_RS10210	0.259099	0.492919	4.31391	0.114263	0.90903	NA
CLOSCI_RS10220	0.399082	-1.50479	3.34456	-0.449921	0.652768	NA
CLOSCI_RS10225	0	NA	NA	NA	NA	NA
CLOSCI_RS10230	0	NA	NA	NA	NA	NA
CLOSCI_RS10235	0	NA	NA	NA	NA	NA
CLOSCI_RS10240	0	NA	NA	NA	NA	NA
CLOSCI_RS10255	0	NA	NA	NA	NA	NA
CLOSCI_RS10260	0	NA	NA	NA	NA	NA
CLOSCI_RS10265	0.611182	2.20181	2.78841	0.789627	0.429745	NA
CLOSCI_RS10270	1.40192	-0.436494	2.12626	-0.205287	0.837348	NA
CLOSCI_RS10275	0	NA	NA	NA	NA	NA
CLOSCI_RS10280	0	NA	NA	NA	NA	NA
CLOSCI_RS10290	0	NA	NA	NA	NA	NA
CLOSCI_RS10295	0	NA	NA	NA	NA	NA
CLOSCI_RS10300	0	NA	NA	NA	NA	NA
CLOSCI_RS10305	0	NA	NA	NA	NA	NA
CLOSCI_RS10310	0	NA	NA	NA	NA	NA
CLOSCI_RS10315	0	NA	NA	NA	NA	NA
CLOSCI_RS10320	0	NA	NA	NA	NA	NA
CLOSCI_RS10325	0	NA	NA	NA	NA	NA
CLOSCI_RS10335	0.922734	3.65991	2.34201	1.56272	0.118118	NA
CLOSCI_RS10340	0	NA	NA	NA	NA	NA
CLOSCI_RS10345	0	NA	NA	NA	NA	NA
CLOSCI_RS10350	0	NA	NA	NA	NA	NA
CLOSCI_RS10355	0.0388245	0.651965	4.32788	0.150643	0.880257	NA
CLOSCI_RS10370	0.821677	-1.94373	2.07511	-0.936691	0.348918	NA
CLOSCI_RS10375	0.59922	-0.953174	2.82028	-0.337971	0.735385	NA
CLOSCI_RS10385	0.247966	-0.63328	4.32285	-0.146496	0.88353	NA
CLOSCI_RS10395	0.119453	-0.98296	4.31258	-0.227929	0.819702	NA
CLOSCI_RS10400	1.37942	-0.414079	1.29507	-0.319734	0.74917	NA
CLOSCI_RS10420	0.121794	0.65202	4.32788	0.150656	0.880247	NA
CLOSCI_RS10425	0	NA	NA	NA	NA	NA
CLOSCI_RS10430	0.290793	-1.89469	4.11562	-0.460366	0.645253	NA
CLOSCI_RS10435	0.884959	2.15611	2.45313	0.87892	0.379444	NA
CLOSCI_RS10440	0	NA	NA	NA	NA	NA
CLOSCI_RS10445	0	NA	NA	NA	NA	NA
CLOSCI_RS10455	0.224999	1.97932	4.32422	0.45773	0.647146	NA
CLOSCI_RS10460	0.149268	-1.72383	4.27118	-0.403595	0.686511	NA
CLOSCI_RS10465	0	NA	NA	NA	NA	NA
CLOSCI_RS10470	0	NA	NA	NA	NA	NA
CLOSCI_RS10485	0	NA	NA	NA	NA	NA
CLOSCI_RS10490	0	NA	NA	NA	NA	NA
CLOSCI_RS10495	0.442179	-1.01786	2.68285	-0.379395	0.704395	NA
CLOSCI_RS10500	0.201429	0.65198	4.32788	0.150646	0.880255	NA
CLOSCI_RS10505	0.526624	-0.413688	2.95662	-0.139919	0.888724	NA
CLOSCI_RS10510	0	NA	NA	NA	NA	NA
CLOSCI_RS10515	0.213341	0.630299	4.30986	0.146246	0.883727	NA
CLOSCI_RS10520	0.283982	0.652023	4.32788	0.150656	0.880247	NA
CLOSCI_RS10525	0	NA	NA	NA	NA	NA
CLOSCI_RS10530	0	NA	NA	NA	NA	NA
CLOSCI_RS10535	0	NA	NA	NA	NA	NA
CLOSCI_RS10545	0	NA	NA	NA	NA	NA
CLOSCI_RS10550	0	NA	NA	NA	NA	NA
CLOSCI_RS10555	0.238932	2.85462	4.27895	0.667131	0.504689	NA
CLOSCI_RS10560	0.0292968	-0.0693274	4.32788	-0.0160188	0.987219	NA
CLOSCI_RS10565	0.0676029	0.651978	4.32788	0.150646	0.880255	NA
CLOSCI_RS10580	0	NA	NA	NA	NA	NA
CLOSCI_RS10585	0	NA	NA	NA	NA	NA
CLOSCI_RS10590	0	NA	NA	NA	NA	NA
CLOSCI_RS10595	0	NA	NA	NA	NA	NA
CLOSCI_RS10600	0.0907124	-0.633311	4.32285	-0.146503	0.883524	NA
CLOSCI_RS10605	0	NA	NA	NA	NA	NA
CLOSCI_RS10610	0	NA	NA	NA	NA	NA
CLOSCI_RS10615	0	NA	NA	NA	NA	NA
CLOSCI_RS10620	0	NA	NA	NA	NA	NA
CLOSCI_RS10625	0	NA	NA	NA	NA	NA
CLOSCI_RS10630	0	NA	NA	NA	NA	NA
CLOSCI_RS18250	0	NA	NA	NA	NA	NA
CLOSCI_RS10635	0	NA	NA	NA	NA	NA
CLOSCI_RS10640	0	NA	NA	NA	NA	NA
CLOSCI_RS10645	0	NA	NA	NA	NA	NA
CLOSCI_RS10650	0	NA	NA	NA	NA	NA
CLOSCI_RS10655	0	NA	NA	NA	NA	NA
CLOSCI_RS10660	0	NA	NA	NA	NA	NA
CLOSCI_RS10665	0	NA	NA	NA	NA	NA
CLOSCI_RS10670	0	NA	NA	NA	NA	NA
CLOSCI_RS10675	0	NA	NA	NA	NA	NA
CLOSCI_RS10680	0	NA	NA	NA	NA	NA
CLOSCI_RS10685	0	NA	NA	NA	NA	NA
CLOSCI_RS10690	0	NA	NA	NA	NA	NA
CLOSCI_RS10695	0	NA	NA	NA	NA	NA
CLOSCI_RS10700	0	NA	NA	NA	NA	NA
CLOSCI_RS10705	0	NA	NA	NA	NA	NA
CLOSCI_RS10710	0	NA	NA	NA	NA	NA
CLOSCI_RS10715	0	NA	NA	NA	NA	NA
CLOSCI_RS10720	0	NA	NA	NA	NA	NA
CLOSCI_RS10725	0	NA	NA	NA	NA	NA
CLOSCI_RS10730	0	NA	NA	NA	NA	NA
CLOSCI_RS18700	0	NA	NA	NA	NA	NA
CLOSCI_RS10735	0	NA	NA	NA	NA	NA
CLOSCI_RS10740	0	NA	NA	NA	NA	NA
CLOSCI_RS10745	0	NA	NA	NA	NA	NA
CLOSCI_RS10750	0	NA	NA	NA	NA	NA
CLOSCI_RS10770	0.326817	3.32561	4.25876	0.780887	0.434869	NA
CLOSCI_RS10775	0	NA	NA	NA	NA	NA
CLOSCI_RS18715	0	NA	NA	NA	NA	NA
CLOSCI_RS10780	0	NA	NA	NA	NA	NA
CLOSCI_RS10785	0	NA	NA	NA	NA	NA
CLOSCI_RS10790	0	NA	NA	NA	NA	NA
CLOSCI_RS18720	0	NA	NA	NA	NA	NA
CLOSCI_RS10795	0	NA	NA	NA	NA	NA
CLOSCI_RS10800	0	NA	NA	NA	NA	NA
CLOSCI_RS10805	0.103931	-1.21097	4.29865	-0.281709	0.778167	NA
CLOSCI_RS10810	0	NA	NA	NA	NA	NA
CLOSCI_RS10815	0	NA	NA	NA	NA	NA
CLOSCI_RS10820	0	NA	NA	NA	NA	NA
CLOSCI_RS10825	0	NA	NA	NA	NA	NA
CLOSCI_RS10830	0	NA	NA	NA	NA	NA
CLOSCI_RS10835	0	NA	NA	NA	NA	NA
CLOSCI_RS10840	0	NA	NA	NA	NA	NA
CLOSCI_RS10845	0	NA	NA	NA	NA	NA
CLOSCI_RS10850	0	NA	NA	NA	NA	NA
CLOSCI_RS10855	0	NA	NA	NA	NA	NA
CLOSCI_RS10860	0	NA	NA	NA	NA	NA
CLOSCI_RS10865	0	NA	NA	NA	NA	NA
CLOSCI_RS10870	0.260237	0.65204	4.32788	0.15066	0.880244	NA
CLOSCI_RS10875	0	NA	NA	NA	NA	NA
CLOSCI_RS10880	0	NA	NA	NA	NA	NA
CLOSCI_RS10885	0	NA	NA	NA	NA	NA
CLOSCI_RS10890	0	NA	NA	NA	NA	NA
CLOSCI_RS09505	0	NA	NA	NA	NA	NA
CLOSCI_RS09510	0	NA	NA	NA	NA	NA
CLOSCI_RS09515	0.104252	-0.0693029	4.32788	-0.0160131	0.987224	NA
CLOSCI_RS09525	0	NA	NA	NA	NA	NA
CLOSCI_RS09530	0	NA	NA	NA	NA	NA
CLOSCI_RS09535	0	NA	NA	NA	NA	NA
CLOSCI_RS09540	0	NA	NA	NA	NA	NA
CLOSCI_RS09545	0	NA	NA	NA	NA	NA
CLOSCI_RS09550	0	NA	NA	NA	NA	NA
CLOSCI_RS09555	0	NA	NA	NA	NA	NA
CLOSCI_RS09560	0.510769	0.578723	2.84116	0.203693	0.838594	NA
CLOSCI_RS09565	0	NA	NA	NA	NA	NA
CLOSCI_RS09570	0	NA	NA	NA	NA	NA
CLOSCI_RS09580	0	NA	NA	NA	NA	NA
CLOSCI_RS18665	0	NA	NA	NA	NA	NA
CLOSCI_RS09590	0	NA	NA	NA	NA	NA
CLOSCI_RS09610	0	NA	NA	NA	NA	NA
CLOSCI_RS09615	0.287461	-2.22036	4.25232	-0.522152	0.601565	NA
CLOSCI_RS09620	0	NA	NA	NA	NA	NA
CLOSCI_RS09635	0	NA	NA	NA	NA	NA
CLOSCI_RS09640	0	NA	NA	NA	NA	NA
CLOSCI_RS09645	0	NA	NA	NA	NA	NA
CLOSCI_RS09655	0.594786	0.589193	2.80043	0.210393	0.833361	NA
CLOSCI_RS09660	0	NA	NA	NA	NA	NA
CLOSCI_RS09680	0	NA	NA	NA	NA	NA
CLOSCI_RS09690	0	NA	NA	NA	NA	NA
CLOSCI_RS09695	0	NA	NA	NA	NA	NA
CLOSCI_RS09700	0.735248	-2.87843	2.44004	-1.17967	0.238133	NA
CLOSCI_RS09710	0	NA	NA	NA	NA	NA
CLOSCI_RS09715	0.0424776	0.651993	4.32788	0.150649	0.880252	NA
CLOSCI_RS09720	0.10134	0.652012	4.32788	0.150654	0.880249	NA
CLOSCI_RS09725	0.461177	1.40768	3.30781	0.425563	0.670427	NA
CLOSCI_RS09735	0	NA	NA	NA	NA	NA
CLOSCI_RS09740	0	NA	NA	NA	NA	NA
CLOSCI_RS09745	0	NA	NA	NA	NA	NA
CLOSCI_RS09750	0.293683	-1.96496	4.17299	-0.470876	0.63773	NA
CLOSCI_RS09755	0.0712101	0.651958	4.32788	0.150641	0.880259	NA
CLOSCI_RS09760	0	NA	NA	NA	NA	NA
CLOSCI_RS09765	0	NA	NA	NA	NA	NA
[truncated: 1,526 more rows]

## Sheet: Sheet 22 - Cip vs Veh on WD
	baseMean	log2FoldChange	lfcSE	stat	pvalue	padj
CLOSCI_RS14505	11.8026	-3.03544	0.814239	-3.72795	0.000193044	0.255784
CLOSCI_RS15045	4.69842	-3.29187	1.08447	-3.03546	0.00240165	0.884351
CLOSCI_RS04380	28.2959	-3.06549	0.964221	-3.17924	0.00147663	0.884351
CLOSCI_RS03690	28.7178	3.62126	1.20572	3.00341	0.00266974	0.884351
CLOSCI_RS00145	8.78299	-2.99392	1.02283	-2.92708	0.00342158	0.906718
CLOSCI_RS15050	3.81733	-3.09461	1.12433	-2.7524	0.005916	0.979837
CLOSCI_RS11935	320.833	-1.05732	0.379981	-2.78257	0.00539304	0.979837
CLOSCI_RS03915	4.60166	-3.3756	1.19897	-2.81542	0.0048714	0.979837
CLOSCI_RS16230	1.81812	1.22296	1.63142	0.749629	0.453478	0.99817
CLOSCI_RS16235	0.764702	0.442958	2.29983	0.192605	0.847269	0.99817
CLOSCI_RS16250	0.838353	1.5348	2.18462	0.702546	0.482339	0.99817
CLOSCI_RS16255	1.41651	0.0310102	2.03323	0.0152517	0.987831	0.99817
CLOSCI_RS16275	5.16129	0.216988	1.05819	0.205056	0.837529	0.99817
CLOSCI_RS16280	1.01368	0.0744536	1.91569	0.0388652	0.968998	0.99817
CLOSCI_RS16290	0.257801	1.90069	4.26182	0.445981	0.655611	0.99817
CLOSCI_RS16300	1002.54	-0.549848	0.482877	-1.13869	0.254831	0.99817
CLOSCI_RS18925	16184.1	-0.0629219	0.479598	-0.131197	0.895619	0.99817
CLOSCI_RS16310	1.02532	-0.82673	2.40425	-0.343861	0.730951	0.99817
CLOSCI_RS16315	5.97999	0.0655096	0.792811	0.0826295	0.934146	0.99817
CLOSCI_RS16320	4.35295	0.371734	1.14355	0.325071	0.745127	0.99817
CLOSCI_RS16335	0.765414	0.600726	2.12219	0.283069	0.777124	0.99817
CLOSCI_RS16365	0.27263	2.58767	4.24078	0.610189	0.541737	0.99817
CLOSCI_RS16605	0.866606	-1.85464	2.06457	-0.898318	0.369016	0.99817
CLOSCI_RS16610	0.0388245	-0.711293	4.32788	-0.164351	0.869455	0.99817
CLOSCI_RS16620	71.3375	-1.49082	0.556197	-2.68038	0.00735388	0.99817
CLOSCI_RS16625	69.2873	-1.40419	0.62682	-2.24018	0.0250791	0.99817
CLOSCI_RS16640	1.50728	-1.81638	1.69945	-1.06881	0.285157	0.99817
CLOSCI_RS16645	1.85254	-2.3272	2.22485	-1.046	0.295559	0.99817
CLOSCI_RS16650	0.113734	1.32815	4.28868	0.309688	0.756799	0.99817
CLOSCI_RS16655	1.14731	0.625425	1.70324	0.367197	0.713472	0.99817
CLOSCI_RS16660	86.3646	-0.217397	0.552174	-0.393712	0.693794	0.99817
CLOSCI_RS16665	0.0194123	-0.711297	4.32788	-0.164352	0.869454	0.99817
CLOSCI_RS16670	0.268351	-0.0832405	4.26701	-0.0195079	0.984436	0.99817
CLOSCI_RS16675	1.31454	-0.9377	2.01019	-0.466474	0.640877	0.99817
CLOSCI_RS16690	79.1254	-1.43103	0.838406	-1.70685	0.0878501	0.99817
CLOSCI_RS16695	42.3497	0.65917	0.439679	1.49921	0.13382	0.99817
CLOSCI_RS16725	0.0388245	-0.711293	4.32788	-0.164351	0.869455	0.99817
CLOSCI_RS16755	0.0585936	-0.711339	4.32788	-0.164362	0.869446	0.99817
CLOSCI_RS16760	0.391022	-0.207618	3.47157	-0.0598053	0.952311	0.99817
CLOSCI_RS16770	2.25567	0.515539	1.42497	0.361788	0.717511	0.99817
CLOSCI_RS16775	2.94367	-1.97499	1.57869	-1.25104	0.210921	0.99817
CLOSCI_RS16780	14.6071	-0.582841	0.576661	-1.01072	0.312152	0.99817
CLOSCI_RS16785	0.194191	0.281062	4.3059	0.0652738	0.947956	0.99817
CLOSCI_RS16800	1.12302	1.03181	2.07186	0.498009	0.618478	0.99817
CLOSCI_RS16830	172.079	-1.52246	0.846941	-1.7976	0.0722398	0.99817
CLOSCI_RS16835	0.99706	0.246503	1.64269	0.15006	0.880717	0.99817
CLOSCI_RS16840	0.295878	-3.31365	4.26142	-0.777594	0.436809	0.99817
CLOSCI_RS16845	4.41297	2.20125	1.14555	1.92156	0.054661	0.99817
CLOSCI_RS16850	0.680858	-3.04597	2.40179	-1.26821	0.204724	0.99817
CLOSCI_RS16855	0.426647	1.72249	3.69851	0.465725	0.641413	0.99817
CLOSCI_RS16860	0.550716	-1.14264	2.71159	-0.42139	0.67347	0.99817
CLOSCI_RS16865	13.1083	-0.439104	0.73364	-0.598528	0.549487	0.99817
CLOSCI_RS16875	1.62689	0.982163	1.47606	0.665393	0.505799	0.99817
CLOSCI_RS16885	3.34502	0.0537874	1.27643	0.0421391	0.966388	0.99817
CLOSCI_RS16895	58.7664	-0.379708	0.393824	-0.964155	0.334968	0.99817
CLOSCI_RS16900	8.82433	0.135872	0.724784	0.187466	0.851296	0.99817
CLOSCI_RS16905	10.3241	0.447759	0.767151	0.583664	0.559446	0.99817
CLOSCI_RS16910	0.496002	1.39609	3.21079	0.434811	0.6637	0.99817
CLOSCI_RS16915	1.01077	-1.00572	1.88841	-0.532575	0.594328	0.99817
CLOSCI_RS16940	4.54088	0.438199	1.1868	0.369228	0.711958	0.99817
CLOSCI_RS16945	5.07194	0.468715	0.963233	0.486606	0.626538	0.99817
CLOSCI_RS16950	14.8618	0.256334	0.667926	0.383777	0.701144	0.99817
CLOSCI_RS16955	5.5547	0.0759163	0.827824	0.0917058	0.926932	0.99817
CLOSCI_RS16960	0.980967	-1.60802	2.34609	-0.685405	0.493088	0.99817
CLOSCI_RS16970	22.9018	-0.911478	0.657198	-1.38692	0.165467	0.99817
CLOSCI_RS16980	0.0388245	-0.711293	4.32788	-0.164351	0.869455	0.99817
CLOSCI_RS16985	0.190514	-2.03865	4.32422	-0.471449	0.63732	0.99817
CLOSCI_RS16990	106.165	-1.44472	0.813187	-1.77662	0.0756311	0.99817
CLOSCI_RS17010	2.63371	-2.60845	1.61816	-1.61199	0.106964	0.99817
CLOSCI_RS17015	3.02198	-0.769924	1.50385	-0.511969	0.608672	0.99817
CLOSCI_RS17105	22.2217	0.240734	0.825949	0.291463	0.770697	0.99817
CLOSCI_RS17110	26.6497	0.0184922	0.707349	0.026143	0.979143	0.99817
CLOSCI_RS17185	42.6292	-0.226334	0.676588	-0.334523	0.737985	0.99817
CLOSCI_RS17190	0.0321188	0.0100175	4.32788	0.00231465	0.998153	0.99817
CLOSCI_RS17195	2.29657	-0.348857	1.4038	-0.248508	0.803741	0.99817
CLOSCI_RS17230	0.501297	-0.279679	4.18001	-0.0669088	0.946654	0.99817
CLOSCI_RS17250	1.34615	-1.01459	1.58345	-0.640748	0.521687	0.99817
CLOSCI_RS17255	0.6057	1.60364	2.38743	0.671701	0.501774	0.99817
CLOSCI_RS17270	0.420805	-0.726931	3.48369	-0.208667	0.834708	0.99817
CLOSCI_RS17275	0.268981	1.03502	4.30001	0.240702	0.809786	0.99817
CLOSCI_RS17290	0.075609	-0.711345	4.32788	-0.164363	0.869445	0.99817
CLOSCI_RS17295	0.175781	-0.711377	4.32788	-0.164371	0.869439	0.99817
CLOSCI_RS17315	32.6804	-0.661853	0.612871	-1.07992	0.280177	0.99817
CLOSCI_RS17320	1.58305	-2.36029	1.7844	-1.32274	0.185922	0.99817
CLOSCI_RS17325	0.509525	3.04768	2.80805	1.08534	0.277773	0.99817
CLOSCI_RS17330	0.167011	-1.57825	4.31579	-0.365692	0.714595	0.99817
CLOSCI_RS17340	0.449435	-0.722499	2.83989	-0.25441	0.799179	0.99817
CLOSCI_RS17365	0.15255	-1.43266	4.32788	-0.331029	0.740622	0.99817
CLOSCI_RS17395	50.6132	0.126709	0.702794	0.180293	0.856923	0.99817
CLOSCI_RS17400	45.1917	0.192524	0.759871	0.253364	0.799987	0.99817
CLOSCI_RS17610	0.663476	0.259241	2.79074	0.0928933	0.925988	0.99817
CLOSCI_RS17615	0.0194123	-0.711297	4.32788	-0.164352	0.869454	0.99817
CLOSCI_RS18965	0.502124	-0.711277	4.32788	-0.164348	0.869457	0.99817
CLOSCI_RS17755	0.502124	-0.711277	4.32788	-0.164348	0.869457	0.99817
CLOSCI_RS17775	2.21375	-0.711232	4.32788	-0.164337	0.869466	0.99817
CLOSCI_RS17825	0.0642376	0.692723	4.31771	0.160438	0.872536	0.99817
CLOSCI_RS17885	0.0575566	0.599369	4.32111	0.138707	0.889681	0.99817
CLOSCI_RS17890	0.348386	-3.64842	4.25	-0.858452	0.390643	0.99817
CLOSCI_RS17900	0.178345	0.942381	4.30885	0.218708	0.826877	0.99817
CLOSCI_RS17965	4.06784	2.26567	1.28458	1.76375	0.0777749	0.99817
CLOSCI_RS17975	1.07126	2.8871	2.22027	1.30034	0.193485	0.99817
CLOSCI_RS18010	0.371071	-0.465333	3.38308	-0.137547	0.890598	0.99817
CLOSCI_RS18020	0.0453371	-0.711323	4.32788	-0.164358	0.869449	0.99817
CLOSCI_RS18085	6.91801	0.122341	0.820169	0.149166	0.881423	0.99817
CLOSCI_RS16160	0.10134	1.03536	4.30433	0.240538	0.809913	0.99817
CLOSCI_RS16185	1.08931	-0.749295	1.8107	-0.413815	0.67901	0.99817
CLOSCI_RS16195	3.02564	-1.12035	1.57564	-0.711043	0.477057	0.99817
CLOSCI_RS16200	1.25363	0.610829	2.96891	0.205742	0.836993	0.99817
CLOSCI_RS15825	1.30666	-1.43271	2.15405	-0.665123	0.505972	0.99817
CLOSCI_RS15835	0.60911	-0.875141	2.91112	-0.30062	0.763704	0.99817
CLOSCI_RS15845	9.86539	1.12818	1.10321	1.02264	0.306479	0.99817
CLOSCI_RS16070	35.1195	-0.178951	0.580786	-0.308118	0.757992	0.99817
CLOSCI_RS16075	5.1713	-0.564017	1.03627	-0.544274	0.586253	0.99817
CLOSCI_RS16080	15.6727	-0.822296	0.751449	-1.09428	0.273832	0.99817
CLOSCI_RS15485	1.54168	2.07678	2.24505	0.925051	0.354939	0.99817
CLOSCI_RS15490	1.46558	2.09186	2.43326	0.859695	0.389957	0.99817
CLOSCI_RS15495	1.20665	-1.54051	2.08972	-0.737184	0.46101	0.99817
CLOSCI_RS15500	0.0933899	-0.711349	4.32788	-0.164364	0.869444	0.99817
CLOSCI_RS15530	0.20247	-0.895561	4.30558	-0.208	0.835229	0.99817
CLOSCI_RS15545	0.118319	-2.17601	4.32018	-0.503684	0.614484	0.99817
CLOSCI_RS15555	0.0378045	-0.711323	4.32788	-0.164358	0.869449	0.99817
CLOSCI_RS15450	13189	-0.153151	0.63314	-0.241892	0.808864	0.99817
CLOSCI_RS15455	179.435	1.6187	0.833508	1.94203	0.0521336	0.99817
CLOSCI_RS15460	177925	-0.385671	0.395251	-0.975763	0.329182	0.99817
CLOSCI_RS15465	0.671035	1.3336	1.90509	0.70002	0.483915	0.99817
CLOSCI_RS18895	0.209854	0.314015	4.30433	0.0729533	0.941843	0.99817
CLOSCI_RS18900	0.287867	-0.711365	3.3691	-0.211144	0.832775	0.99817
CLOSCI_RS15475	4.22986	-2.91194	1.2268	-2.3736	0.0176157	0.99817
CLOSCI_RS15420	678.502	-0.392381	0.5771	-0.679919	0.496556	0.99817
CLOSCI_RS15425	177.409	1.97546	0.845207	2.33725	0.0194262	0.99817
CLOSCI_RS15430	178373	-0.381335	0.395605	-0.963929	0.335081	0.99817
CLOSCI_RS15445	17.0995	-0.744019	0.83317	-0.892998	0.371858	0.99817
CLOSCI_RS18885	0.473497	-2.17203	3.30901	-0.656397	0.511569	0.99817
CLOSCI_RS14955	8.98291	-1.16414	0.831747	-1.39963	0.161625	0.99817
CLOSCI_RS14960	32.755	-0.982131	0.710119	-1.38305	0.166649	0.99817
CLOSCI_RS14965	0.412971	-2.29827	4.21701	-0.544999	0.585754	0.99817
CLOSCI_RS14970	5.69743	-0.373446	0.873163	-0.427693	0.668875	0.99817
CLOSCI_RS14975	0.529947	-0.931374	2.76038	-0.337408	0.735809	0.99817
CLOSCI_RS14980	1.79043	3.23045	1.74302	1.85336	0.0638301	0.99817
CLOSCI_RS14985	0.09984	-2.03861	4.32422	-0.471441	0.637326	0.99817
CLOSCI_RS14990	1.66958	-0.829616	1.79328	-0.462625	0.643633	0.99817
CLOSCI_RS14995	2.09447	-3.39573	1.70859	-1.98744	0.0468738	0.99817
CLOSCI_RS15000	4.24117	-3.54706	1.52323	-2.32864	0.019878	0.99817
CLOSCI_RS15005	5.95168	-0.478567	1.05789	-0.452378	0.650997	0.99817
CLOSCI_RS15010	2.93169	0.0675297	1.30078	0.0519146	0.958597	0.99817
CLOSCI_RS15015	3.27581	-1.158	1.07132	-1.08091	0.279738	0.99817
CLOSCI_RS15020	4.51385	-0.110792	0.957828	-0.11567	0.907914	0.99817
CLOSCI_RS15025	25.6523	0.0570842	0.737423	0.0774103	0.938297	0.99817
CLOSCI_RS15030	20.3093	-1.07385	0.509264	-2.10863	0.0349766	0.99817
CLOSCI_RS15055	158.465	-0.197825	0.593702	-0.333206	0.738979	0.99817
CLOSCI_RS15060	0.461808	0.517644	3.24573	0.159485	0.873287	0.99817
CLOSCI_RS15065	3.51917	-0.229963	1.35454	-0.169772	0.865189	0.99817
CLOSCI_RS15070	4.66839	-0.586699	1.16952	-0.501656	0.61591	0.99817
CLOSCI_RS15075	5.18431	-0.0348058	1.19022	-0.0292431	0.976671	0.99817
CLOSCI_RS18855	4.16602	-1.37201	1.4128	-0.971132	0.331482	0.99817
CLOSCI_RS15080	8.02692	-0.545552	1.21699	-0.448281	0.65395	0.99817
CLOSCI_RS15085	663.757	-1.07664	0.533144	-2.01941	0.0434446	0.99817
CLOSCI_RS15090	36.612	-1.08712	0.680789	-1.59686	0.110297	0.99817
CLOSCI_RS15095	0.915984	-1.26609	2.88824	-0.438359	0.661126	0.99817
CLOSCI_RS15100	0.37757	-0.1011	3.84251	-0.0263108	0.979009	0.99817
CLOSCI_RS15105	0.79503	-1.43262	3.27928	-0.436871	0.662205	0.99817
CLOSCI_RS15110	1.5114	1.06371	2.30936	0.46061	0.645078	0.99817
CLOSCI_RS15115	1.29605	-2.39198	2.18829	-1.09308	0.274357	0.99817
CLOSCI_RS15125	0.628274	-0.711302	4.1297	-0.17224	0.863249	0.99817
CLOSCI_RS15130	0.0506701	0.0100175	4.32788	0.00231465	0.998153	0.99817
CLOSCI_RS18865	0.176949	1.03528	4.30433	0.240521	0.809926	0.99817
CLOSCI_RS18875	0.0681213	-0.711313	4.32788	-0.164356	0.869451	0.99817
CLOSCI_RS15135	0.728068	2.07588	2.59898	0.79873	0.424447	0.99817
CLOSCI_RS15140	13.7754	0.88843	1.03975	0.854462	0.392849	0.99817
CLOSCI_RS15145	3.24864	0.732775	1.09786	0.667459	0.504479	0.99817
CLOSCI_RS15175	0.128767	0.599382	4.32111	0.13871	0.889679	0.99817
CLOSCI_RS15180	2.18936	1.14226	1.17978	0.968198	0.332945	0.99817
CLOSCI_RS15185	0.610907	0.7849	2.61838	0.299766	0.764356	0.99817
CLOSCI_RS18285	0.312248	-3.10216	4.2701	-0.726484	0.467542	0.99817
CLOSCI_RS15235	0.0506701	0.0100175	4.32788	0.00231465	0.998153	0.99817
CLOSCI_RS15275	0.04992	-1.43261	4.32788	-0.331019	0.74063	0.99817
CLOSCI_RS14230	6.24406	-0.736392	0.915731	-0.804158	0.421306	0.99817
CLOSCI_RS14285	1.09475	-0.711385	2.8533	-0.24932	0.803113	0.99817
CLOSCI_RS14370	0.763416	3.08011	2.20626	1.39608	0.162691	0.99817
CLOSCI_RS14375	0.168766	-0.0744416	4.31935	-0.0172344	0.98625	0.99817
CLOSCI_RS14400	0.664395	-2.17929	2.33031	-0.935195	0.349688	0.99817
CLOSCI_RS14420	2.26567	0.392023	1.50104	0.261168	0.793963	0.99817
CLOSCI_RS14435	0.200068	2.15131	4.25298	0.505836	0.612972	0.99817
CLOSCI_RS14440	3.7617	0.760692	1.0217	0.744532	0.456555	0.99817
CLOSCI_RS14445	5.27963	0.498068	0.959098	0.519308	0.603546	0.99817
CLOSCI_RS14450	7.13035	0.922677	1.00142	0.921371	0.356857	0.99817
CLOSCI_RS14455	0.300739	-2.89592	4.27986	-0.676637	0.498636	0.99817
CLOSCI_RS14465	0.622095	-0.711341	3.73886	-0.190256	0.849108	0.99817
CLOSCI_RS14475	0.118087	0.00997575	4.32788	0.002305	0.998161	0.99817
CLOSCI_RS14495	0.166888	-0.711331	4.32788	-0.16436	0.869448	0.99817
CLOSCI_RS14560	5.729	1.13529	1.193	0.951621	0.341289	0.99817
CLOSCI_RS14570	10.9766	-0.168418	1.04051	-0.161861	0.871415	0.99817
CLOSCI_RS14575	0.0712101	-0.711288	4.32788	-0.16435	0.869455	0.99817
CLOSCI_RS14595	1.25021	-0.534686	1.76354	-0.303188	0.761747	0.99817
CLOSCI_RS14660	0.698601	-3.89736	3.30033	-1.1809	0.237643	0.99817
CLOSCI_RS14680	0.204984	-0.711335	4.32788	-0.164361	0.869447	0.99817
CLOSCI_RS14695	0.0194123	-0.711297	4.32788	-0.164352	0.869454	0.99817
CLOSCI_RS14700	0.409631	-2.0027	4.21667	-0.474947	0.634825	0.99817
CLOSCI_RS14710	2.10636	-0.912645	1.04316	-0.874885	0.381637	0.99817
CLOSCI_RS14715	5.27587	-0.812437	1.04557	-0.777024	0.437145	0.99817
CLOSCI_RS14720	1.87646	-0.0133779	1.39379	-0.00959823	0.992342	0.99817
CLOSCI_RS14730	511.253	0.926821	0.743387	1.24675	0.212488	0.99817
CLOSCI_RS14735	2.70606	-1.008	1.28542	-0.784175	0.432938	0.99817
CLOSCI_RS14740	7.53116	-0.218034	0.791426	-0.275495	0.782936	0.99817
CLOSCI_RS14745	0.584153	-0.694363	2.62817	-0.2642	0.791626	0.99817
CLOSCI_RS14750	1.43914	0.255608	1.85677	0.137663	0.890507	0.99817
CLOSCI_RS14755	13.4029	0.0753671	0.634215	0.118835	0.905406	0.99817
CLOSCI_RS14760	1.21878	2.07154	2.44532	0.847143	0.396915	0.99817
CLOSCI_RS14765	0.298767	-0.71137	4.32788	-0.164369	0.869441	0.99817
CLOSCI_RS14770	0.673581	-2.67668	2.2838	-1.17203	0.241185	0.99817
CLOSCI_RS14790	3.54244	-1.02898	1.41078	-0.729368	0.465777	0.99817
CLOSCI_RS14800	0.582221	-4.39492	4.07401	-1.07877	0.28069	0.99817
CLOSCI_RS14820	42.4828	0.191743	0.659622	0.290686	0.771291	0.99817
CLOSCI_RS14825	40.545	0.479748	0.615951	0.778874	0.436054	0.99817
CLOSCI_RS14830	307.255	0.226892	0.49999	0.453793	0.649978	0.99817
CLOSCI_RS14835	0.075609	-0.711345	4.32788	-0.164363	0.869445	0.99817
CLOSCI_RS14855	0.416944	0.00993658	3.78142	0.00262774	0.997903	0.99817
CLOSCI_RS14860	0.0575566	0.599369	4.32111	0.138707	0.889681	0.99817
CLOSCI_RS14885	0.0388245	-0.711293	4.32788	-0.164351	0.869455	0.99817
CLOSCI_RS14940	1.52117	0.0100771	4.32788	0.00232842	0.998142	0.99817
CLOSCI_RS14945	6.5184	0.729815	0.824968	0.884658	0.376341	0.99817
CLOSCI_RS13770	2.09878	-0.350408	1.96139	-0.178653	0.85821	0.99817
CLOSCI_RS13775	1.91396	-0.366414	1.87473	-0.19545	0.845041	0.99817
CLOSCI_RS13800	0.168956	-2.62048	4.29523	-0.610091	0.541802	0.99817
CLOSCI_RS13805	18.1238	-0.234969	0.830523	-0.282917	0.77724	0.99817
CLOSCI_RS13810	5.21093	-0.461959	1.30679	-0.353506	0.723709	0.99817
CLOSCI_RS13815	0.0953611	0.599351	4.32111	0.138703	0.889685	0.99817
CLOSCI_RS13835	13.4482	-0.158847	0.631228	-0.251648	0.801313	0.99817
CLOSCI_RS13840	0.0700511	-1.43261	4.32788	-0.331019	0.74063	0.99817
CLOSCI_RS13855	11.0043	-1.10859	0.846765	-1.30921	0.190463	0.99817
CLOSCI_RS13865	0.30402	2.73419	4.23743	0.645246	0.518768	0.99817
CLOSCI_RS13870	0.12771	-1.43265	4.32788	-0.331027	0.740624	0.99817
CLOSCI_RS13875	0.43652	-2.17597	4.22369	-0.515181	0.606426	0.99817
CLOSCI_RS13935	0.976499	0.421934	2.76447	0.152628	0.878692	0.99817
CLOSCI_RS13940	1.76259	0.780033	1.52666	0.510942	0.609392	0.99817
CLOSCI_RS13950	0.04992	-1.43261	4.32788	-0.331019	0.74063	0.99817
CLOSCI_RS13955	0.432636	-2.29022	3.7602	-0.609068	0.542479	0.99817
CLOSCI_RS13960	2.31505	0.244204	2.10333	0.116103	0.907571	0.99817
CLOSCI_RS13965	1.31278	0.693248	1.97295	0.351376	0.725307	0.99817
CLOSCI_RS13970	0.404669	-1.30869	3.05041	-0.429022	0.667907	0.99817
CLOSCI_RS13985	0.14242	-0.711281	4.32788	-0.164348	0.869457	0.99817
CLOSCI_RS13995	0.0515311	0.0100232	4.32788	0.00231596	0.998152	0.99817
CLOSCI_RS14085	0.160673	-1.43259	4.32788	-0.331015	0.740633	0.99817
CLOSCI_RS14090	4.83799	-0.71121	4.32788	-0.164332	0.86947	0.99817
CLOSCI_RS13715	0.939194	-3.82912	2.2883	-1.67334	0.0942597	0.99817
CLOSCI_RS13755	2.76164	-1.56596	1.27169	-1.23141	0.21817	0.99817
CLOSCI_RS13760	0.976406	-3.00892	2.15832	-1.3941	0.163287	0.99817
CLOSCI_RS13765	0.241442	-0.552862	4.29217	-0.128807	0.89751	0.99817
CLOSCI_RS12965	7.58815	-0.178857	0.935014	-0.191288	0.8483	0.99817
CLOSCI_RS12970	1.55059	-3.05802	1.53406	-1.99341	0.0462161	0.99817
CLOSCI_RS12975	0.443796	-1.43271	3.19927	-0.447824	0.65428	0.99817
CLOSCI_RS12980	0.0378045	-0.711323	4.32788	-0.164358	0.869449	0.99817
CLOSCI_RS12985	0.259948	-2.03867	4.32422	-0.471453	0.637317	0.99817
CLOSCI_RS12990	4.63883	2.31476	1.3647	1.69616	0.089855	0.99817
CLOSCI_RS12995	3.24026	-3.26812	1.48229	-2.20477	0.0274701	0.99817
CLOSCI_RS13010	1.09772	1.79107	2.56184	0.699137	0.484466	0.99817
CLOSCI_RS13025	0.14976	-2.46415	4.30531	-0.572352	0.567083	0.99817
CLOSCI_RS13040	0.0700511	-1.43261	4.32788	-0.331019	0.74063	0.99817
CLOSCI_RS13060	0.187972	0.801526	4.27836	0.187344	0.851391	0.99817
CLOSCI_RS13070	0.075609	-0.711345	4.32788	-0.164363	0.869445	0.99817
CLOSCI_RS13090	0.730622	0.168889	2.78052	0.0607402	0.951566	0.99817
CLOSCI_RS13115	61.6369	-2.35015	1.47342	-1.59504	0.110704	0.99817
CLOSCI_RS13120	0.280204	-3.332	4.26072	-0.782027	0.434198	0.99817
CLOSCI_RS13125	0.646692	-0.654955	3.0711	-0.213264	0.831121	0.99817
CLOSCI_RS13200	0.140102	-2.29956	4.31579	-0.532824	0.594155	0.99817
CLOSCI_RS13205	0.601655	-3.92016	4.2318	-0.926357	0.354261	0.99817
CLOSCI_RS13210	0.317591	-0.711373	4.32788	-0.16437	0.86944	0.99817
CLOSCI_RS13215	2.97944	-1.24312	0.950459	-1.30792	0.190901	0.99817
CLOSCI_RS13225	0.782675	0.0099687	3.26033	0.00305757	0.99756	0.99817
CLOSCI_RS13230	920.682	-0.0194427	0.797095	-0.0243919	0.98054	0.99817
CLOSCI_RS13285	0.223194	-0.711356	4.32788	-0.164366	0.869443	0.99817
CLOSCI_RS13340	20.8796	-0.532036	0.552547	-0.962879	0.335608	0.99817
CLOSCI_RS13345	24.2068	-0.0876123	0.521814	-0.1679	0.866662	0.99817
CLOSCI_RS13355	5.99657	-0.554221	1.20192	-0.461114	0.644717	0.99817
CLOSCI_RS13360	10.1693	-0.662936	1.15355	-0.574692	0.5655	0.99817
CLOSCI_RS13370	2.3314	1.89588	1.52349	1.24444	0.213338	0.99817
CLOSCI_RS13385	824.011	-0.409944	0.542096	-0.75622	0.449517	0.99817
CLOSCI_RS13395	1.79047	-0.135145	1.2548	-0.107702	0.914232	0.99817
CLOSCI_RS13405	4.19895	-0.293196	0.865795	-0.338644	0.734878	0.99817
CLOSCI_RS13420	1.07837	4.51924	2.46543	1.83304	0.0667967	0.99817
CLOSCI_RS13435	1.4393	1.32269	2.41961	0.546655	0.584616	0.99817
CLOSCI_RS13440	0.276262	-0.240976	3.78049	-0.0637419	0.949176	0.99817
CLOSCI_RS13460	0.0292968	-0.711323	4.32788	-0.164358	0.869449	0.99817
CLOSCI_RS13510	1.13414	-3.22915	1.99323	-1.62006	0.10522	0.99817
CLOSCI_RS13515	0.0292968	-0.711323	4.32788	-0.164358	0.869449	0.99817
CLOSCI_RS13525	2.41572	-0.393941	1.13162	-0.34812	0.72775	0.99817
CLOSCI_RS13545	1.80226	0.242056	1.30444	0.185563	0.852787	0.99817
CLOSCI_RS13555	42.9322	-0.0825766	0.499432	-0.165341	0.868676	0.99817
CLOSCI_RS13560	3.34312	-0.805614	1.0009	-0.804888	0.420884	0.99817
CLOSCI_RS13565	0.0700511	-1.43261	4.32788	-0.331019	0.74063	0.99817
CLOSCI_RS13570	2.85992	0.46698	1.42537	0.32762	0.743199	0.99817
CLOSCI_RS13575	24.1172	-0.801506	0.747199	-1.07268	0.283414	0.99817
CLOSCI_RS13590	1255.84	-0.855127	0.643574	-1.32872	0.183942	0.99817
CLOSCI_RS13600	1.30369	0.519074	1.711	0.303374	0.761605	0.99817
CLOSCI_RS13605	27.309	-0.102172	0.557784	-0.183175	0.85466	0.99817
CLOSCI_RS13610	0.0378045	-0.711323	4.32788	-0.164358	0.869449	0.99817
CLOSCI_RS13630	5.76522	-1.39365	0.884714	-1.57525	0.115199	0.99817
CLOSCI_RS13635	24.2641	0.447237	0.608193	0.735353	0.462124	0.99817
CLOSCI_RS12540	1.57321	-1.02998	1.65339	-0.622949	0.533318	0.99817
CLOSCI_RS12545	9.40959	-0.805376	0.915279	-0.879924	0.378901	0.99817
CLOSCI_RS18765	2.35702	-0.168331	1.60349	-0.104978	0.916393	0.99817
CLOSCI_RS12555	0.207349	-2.89587	4.27986	-0.676627	0.498643	0.99817
CLOSCI_RS12560	1.73546	-0.16981	1.72428	-0.0984816	0.92155	0.99817
CLOSCI_RS12565	16.2492	-0.634141	0.960215	-0.660415	0.508987	0.99817
CLOSCI_RS12570	8.67112	-0.450626	1.03281	-0.436312	0.662611	0.99817
CLOSCI_RS12575	0.0933899	-0.711349	4.32788	-0.164364	0.869444	0.99817
CLOSCI_RS12580	0.0388245	-0.711293	4.32788	-0.164351	0.869455	0.99817
CLOSCI_RS12610	6.70285	-1.02107	0.998017	-1.0231	0.306259	0.99817
CLOSCI_RS12615	6.99215	-1.43255	4.32788	-0.331005	0.740641	0.99817
CLOSCI_RS12620	0.0676029	0.0100274	4.32788	0.00231692	0.998151	0.99817
CLOSCI_RS12645	17.1052	-1.17994	0.664668	-1.77523	0.0758604	0.99817
CLOSCI_RS12650	9.01507	-0.0321058	0.796628	-0.0403021	0.967852	0.99817
CLOSCI_RS12655	0.118319	-2.17601	4.32018	-0.503684	0.614484	0.99817
CLOSCI_RS12690	0.28012	-0.895539	4.30558	-0.207995	0.835233	0.99817
CLOSCI_RS12765	0.0841617	-0.711313	4.32788	-0.164356	0.869451	0.99817
CLOSCI_RS12790	12.9987	0.238204	0.831754	0.286388	0.774581	0.99817
CLOSCI_RS12800	22.7344	0.61915	0.996018	0.621626	0.534188	0.99817
CLOSCI_RS12810	3.66218	-0.979829	1.35292	-0.724235	0.468921	0.99817
CLOSCI_RS12820	1.9982	1.38274	2.11156	0.654843	0.512569	0.99817
CLOSCI_RS12845	0.502285	-1.32404	3.44846	-0.38395	0.701015	0.99817
CLOSCI_RS12875	1.49205	3.76669	2.14134	1.75903	0.0785723	0.99817
CLOSCI_RS12880	0.248563	0.761787	4.28035	0.177973	0.858744	0.99817
CLOSCI_RS12900	5.41075	1.08029	0.91851	1.17614	0.239541	0.99817
CLOSCI_RS12910	0.0700511	-1.43261	4.32788	-0.331019	0.74063	0.99817
CLOSCI_RS12920	12.6397	0.383534	0.574003	0.668174	0.504023	0.99817
CLOSCI_RS12925	0.118319	-2.17601	4.32018	-0.503684	0.614484	0.99817
CLOSCI_RS12930	0.176913	-2.17603	4.32018	-0.503691	0.614479	0.99817
CLOSCI_RS12940	5.75964	-0.668978	1.21561	-0.550323	0.582098	0.99817
CLOSCI_RS12945	0.0691164	-1.43261	4.32788	-0.331019	0.74063	0.99817
CLOSCI_RS12950	0.0292968	-0.711323	4.32788	-0.164358	0.869449	0.99817
CLOSCI_RS12955	0.140102	-2.29956	4.31579	-0.532824	0.594155	0.99817
CLOSCI_RS11465	9.4177	0.824269	0.785224	1.04973	0.293844	0.99817
CLOSCI_RS11470	9.45569	0.41382	0.963178	0.42964	0.667458	0.99817
CLOSCI_RS11480	0.520318	-0.758214	2.84461	-0.266544	0.78982	0.99817
CLOSCI_RS11485	5.68601	-0.682184	0.910652	-0.749116	0.453787	0.99817
CLOSCI_RS11505	0.30927	-0.71136	4.32788	-0.164367	0.869442	0.99817
CLOSCI_RS11510	4.63972	-0.690978	1.27518	-0.541869	0.587909	0.99817
CLOSCI_RS11535	1.29976	0.823603	1.73323	0.475184	0.634656	0.99817
CLOSCI_RS11545	12.1636	-0.34049	0.648694	-0.524885	0.599663	0.99817
CLOSCI_RS11575	0.168361	0.00999731	4.32788	0.00230998	0.998157	0.99817
CLOSCI_RS11590	0.09984	-2.03861	4.32422	-0.471441	0.637326	0.99817
CLOSCI_RS11670	0.0388245	-0.711293	4.32788	-0.164351	0.869455	0.99817
CLOSCI_RS11675	0.820611	-0.348833	2.12551	-0.164117	0.869639	0.99817
CLOSCI_RS11680	0.0378045	-0.711323	4.32788	-0.164358	0.869449	0.99817
CLOSCI_RS11685	0.219555	-2.03901	4.28707	-0.475618	0.634346	0.99817
CLOSCI_RS11690	0.680836	-0.603788	2.68352	-0.224999	0.82198	0.99817
CLOSCI_RS11700	0.326265	-1.43267	4.04163	-0.354479	0.72298	0.99817
CLOSCI_RS11715	15.4916	-2.28704	0.87552	-2.61221	0.0089959	0.99817
CLOSCI_RS11720	1.74452	0.156867	1.69702	0.0924368	0.926351	0.99817
CLOSCI_RS11725	8.46445	-1.95806	0.814639	-2.4036	0.0162347	0.99817
CLOSCI_RS11750	26.5487	0.98336	0.514482	1.91136	0.0559583	0.99817
CLOSCI_RS11755	167.71	0.979881	0.382012	2.56506	0.0103159	0.99817
CLOSCI_RS11760	87.5106	0.6754	0.479545	1.40842	0.159007	0.99817
CLOSCI_RS11765	124.912	0.206974	0.551201	0.375495	0.707292	0.99817
CLOSCI_RS11770	79.0234	-0.368118	0.502314	-0.732844	0.463653	0.99817
CLOSCI_RS18740	19.9046	0.490106	0.703506	0.696662	0.486014	0.99817
CLOSCI_RS11775	0.959559	-2.11416	2.75829	-0.766475	0.443394	0.99817
CLOSCI_RS11785	2.83864	2.52012	1.70129	1.48129	0.138528	0.99817
CLOSCI_RS11790	2.6028	0.832589	1.47627	0.563981	0.572767	0.99817
CLOSCI_RS11795	63.5202	0.490636	0.454412	1.07972	0.280268	0.99817
CLOSCI_RS11800	56.1953	0.295704	0.500553	0.590754	0.554685	0.99817
CLOSCI_RS11805	10.8557	1.10569	0.661308	1.67197	0.09453	0.99817
CLOSCI_RS11810	49.4364	0.183	0.4461	0.410221	0.681644	0.99817
CLOSCI_RS11815	102.701	0.693224	0.508932	1.36212	0.173161	0.99817
CLOSCI_RS11820	74.877	0.140028	0.600297	0.233264	0.815556	0.99817
CLOSCI_RS11825	29.8566	0.512408	0.512476	0.999867	0.317375	0.99817
CLOSCI_RS11830	22.4837	-0.22353	0.65726	-0.340094	0.733786	0.99817
CLOSCI_RS11835	52.7741	0.35828	0.520593	0.688214	0.491318	0.99817
CLOSCI_RS11840	11.2336	1.41908	0.79509	1.78481	0.0742923	0.99817
CLOSCI_RS11845	22.8131	0.740843	0.59112	1.25329	0.210101	0.99817
CLOSCI_RS11850	7.70111	1.54285	0.830999	1.85662	0.0633648	0.99817
CLOSCI_RS11855	40.0825	-0.668438	0.713259	-0.93716	0.348676	0.99817
CLOSCI_RS11860	82.2744	0.20932	0.430794	0.485894	0.627043	0.99817
CLOSCI_RS11865	58.417	0.534516	0.459156	1.16413	0.244372	0.99817
CLOSCI_RS11870	43.1384	0.00502461	0.661201	0.00759921	0.993937	0.99817
CLOSCI_RS11875	26.6407	0.477052	0.724741	0.658238	0.510385	0.99817
CLOSCI_RS11880	84.9739	0.126583	0.568025	0.222848	0.823653	0.99817
CLOSCI_RS11885	14.9305	0.0810857	0.775551	0.104552	0.916731	0.99817
CLOSCI_RS11890	48.0223	-0.0514213	0.54091	-0.0950644	0.924264	0.99817
CLOSCI_RS11895	19.5515	0.175537	0.717509	0.244648	0.806729	0.99817
CLOSCI_RS11900	75.7041	0.00865094	0.485189	0.0178301	0.985774	0.99817
CLOSCI_RS11910	0.87603	-1.91111	2.18114	-0.876198	0.380922	0.99817
CLOSCI_RS11915	1.64194	-1.74693	1.82896	-0.955144	0.339505	0.99817
CLOSCI_RS18745	273.417	-0.598868	0.550639	-1.08759	0.276778	0.99817
CLOSCI_RS11930	93.0613	-1.64717	0.808958	-2.03617	0.0417338	0.99817
CLOSCI_RS11940	4.19528	0.0778314	1.42693	0.0545446	0.956501	0.99817
CLOSCI_RS11945	66.3907	0.0639679	0.598171	0.106939	0.914837	0.99817
CLOSCI_RS11950	0.108514	-1.43265	4.32788	-0.331027	0.740624	0.99817
CLOSCI_RS11965	0.122687	-0.711362	4.32788	-0.164367	0.869442	0.99817
CLOSCI_RS11970	0.584074	-0.322404	2.7738	-0.116232	0.907469	0.99817
CLOSCI_RS11980	0.471471	-1.60596	3.61551	-0.444185	0.656909	0.99817
CLOSCI_RS11985	0.555299	1.06905	2.87856	0.371383	0.710352	0.99817
CLOSCI_RS11990	4.63027	-1.57463	1.08586	-1.45012	0.147024	0.99817
CLOSCI_RS11995	7.53759	0.303606	0.880698	0.344733	0.730295	0.99817
CLOSCI_RS12000	0.284378	-2.0454	4.14469	-0.493499	0.62166	0.99817
CLOSCI_RS12005	0.19473	1.03528	4.30433	0.240519	0.809928	0.99817
CLOSCI_RS12010	12.6235	-1.15938	0.666224	-1.74022	0.0818199	0.99817
CLOSCI_RS12020	0.172007	-0.711376	4.32788	-0.16437	0.86944	0.99817
CLOSCI_RS12025	2.01534	-0.331241	1.69384	-0.195557	0.844957	0.99817
CLOSCI_RS12030	1.58603	-0.543609	1.61014	-0.337615	0.735653	0.99817
CLOSCI_RS12035	0.345787	0.864294	4.23972	0.203856	0.838466	0.99817
CLOSCI_RS12040	1.76891	0.374879	1.42767	0.262581	0.792874	0.99817
CLOSCI_RS12045	0.186593	0.761773	4.28035	0.17797	0.858747	0.99817
CLOSCI_RS12055	2.08896	3.73783	1.55726	2.40026	0.0163834	0.99817
CLOSCI_RS12075	0.20187	-1.43268	4.32788	-0.331034	0.740619	0.99817
CLOSCI_RS12080	0.290327	-2.17606	4.32018	-0.503698	0.614474	0.99817
CLOSCI_RS12085	0.216817	-2.29953	4.31579	-0.532819	0.594159	0.99817
CLOSCI_RS12090	0.495083	-1.54839	3.00744	-0.514852	0.606657	0.99817
CLOSCI_RS12095	0.0388245	-0.711293	4.32788	-0.164351	0.869455	0.99817
CLOSCI_RS12105	0.0746339	-0.711342	4.32788	-0.164363	0.869446	0.99817
CLOSCI_RS12110	0.450831	1.83595	3.16149	0.580725	0.561426	0.99817
CLOSCI_RS12115	10.0335	-0.274759	0.798064	-0.344282	0.730634	0.99817
CLOSCI_RS12145	0.118319	-2.17601	4.32018	-0.503684	0.614484	0.99817
CLOSCI_RS12170	0.178671	0.692694	4.31771	0.160431	0.872542	0.99817
CLOSCI_RS12195	1.88728	-0.575678	1.83431	-0.313838	0.753644	0.99817
CLOSCI_RS12200	0.293239	-1.24818	4.26031	-0.292978	0.769539	0.99817
CLOSCI_RS12210	0.284752	-1.45569	4.19392	-0.347095	0.72852	0.99817
CLOSCI_RS12225	0.234018	-0.711364	4.32788	-0.164368	0.869442	0.99817
CLOSCI_RS12230	1.36058	-1.20688	1.91847	-0.629085	0.529294	0.99817
CLOSCI_RS12235	1.19077	-3.11017	2.48995	-1.24909	0.211633	0.99817
CLOSCI_RS12240	0.440412	-0.711414	4.32788	-0.164379	0.869433	0.99817
CLOSCI_RS12250	0.195963	-0.711381	4.32788	-0.164372	0.869439	0.99817
CLOSCI_RS12265	0.14242	-0.711281	4.32788	-0.164348	0.869457	0.99817
CLOSCI_RS12275	0.0933899	-0.711349	4.32788	-0.164364	0.869444	0.99817
CLOSCI_RS12340	0.0466949	-0.711323	4.32788	-0.164358	0.869449	0.99817
CLOSCI_RS12345	0.19955	-1.43265	4.32788	-0.331027	0.740624	0.99817
CLOSCI_RS12350	0.402028	-0.711329	4.32788	-0.16436	0.869448	0.99817
CLOSCI_RS12375	0.304561	0.603161	3.67455	0.164145	0.869617	0.99817
CLOSCI_RS12385	7.99919	0.94582	0.988378	0.956941	0.338597	0.99817
CLOSCI_RS12395	58.5432	0.848117	0.561507	1.51043	0.130934	0.99817
CLOSCI_RS12400	146.728	0.614601	0.515867	1.1914	0.233498	0.99817
CLOSCI_RS12405	186.398	0.493797	0.529381	0.932782	0.350933	0.99817
CLOSCI_RS12410	163.507	0.243482	0.496791	0.490109	0.624057	0.99817
CLOSCI_RS12415	95.8856	0.0934594	0.547567	0.170681	0.864474	0.99817
CLOSCI_RS12420	67.0088	0.0373917	0.534022	0.070019	0.944179	0.99817
CLOSCI_RS12430	0.197757	0.942387	4.30885	0.21871	0.826876	0.99817
CLOSCI_RS12435	0.204234	1.80328	4.26569	0.42274	0.672485	0.99817
CLOSCI_RS18755	1.91755	-2.1789	1.77694	-1.22621	0.220119	0.99817
CLOSCI_RS12450	7.94452	1.7372	0.809528	2.14594	0.0318774	0.99817
CLOSCI_RS12455	125.595	0.285536	0.499331	0.571837	0.567433	0.99817
CLOSCI_RS12470	0.477027	-0.711362	3.57941	-0.198737	0.842468	0.99817
CLOSCI_RS12475	0.40487	-0.711401	4.23966	-0.167797	0.866743	0.99817
CLOSCI_RS12485	0.0849552	0.942425	4.30885	0.218718	0.826869	0.99817
CLOSCI_RS12505	0.0194123	-0.711297	4.32788	-0.164352	0.869454	0.99817
CLOSCI_RS12510	0.195062	0.00994656	4.32788	0.00229825	0.998166	0.99817
CLOSCI_RS11355	11.1497	-0.580077	0.555743	-1.04379	0.296584	0.99817
CLOSCI_RS11360	0.29054	-2.49978	4.26506	-0.586105	0.557805	0.99817
CLOSCI_RS11370	0.0642376	0.692723	4.31771	0.160438	0.872536	0.99817
CLOSCI_RS11375	0.0933899	-0.711349	4.32788	-0.164364	0.869444	0.99817
CLOSCI_RS11380	2.22611	1.52733	1.42264	1.07359	0.283006	0.99817
CLOSCI_RS11385	1.98031	-0.223803	1.34348	-0.166584	0.867697	0.99817
CLOSCI_RS11390	0.887696	-0.574979	2.3375	-0.24598	0.805698	0.99817
CLOSCI_RS11400	1.64091	-0.831334	1.37679	-0.60382	0.545963	0.99817
CLOSCI_RS11405	0.121794	1.45	4.28206	0.338623	0.734894	0.99817
CLOSCI_RS11430	1.0809	1.36949	2.19863	0.622884	0.533361	0.99817
CLOSCI_RS11435	0.0906743	-0.711349	4.32788	-0.164364	0.869444	0.99817
CLOSCI_RS11445	0.175371	0.00997042	4.32788	0.00230376	0.998162	0.99817
CLOSCI_RS11065	0.0933899	-0.711349	4.32788	-0.164364	0.869444	0.99817
CLOSCI_RS11075	0.344442	-1.92799	4.25039	-0.453603	0.650115	0.99817
CLOSCI_RS11080	0.0575566	0.599369	4.32111	0.138707	0.889681	0.99817
CLOSCI_RS11085	0.947617	-0.411607	2.19372	-0.18763	0.851167	0.99817
CLOSCI_RS11095	0.0388245	-0.711293	4.32788	-0.164351	0.869455	0.99817
CLOSCI_RS11135	1.09279	-0.0152902	1.67768	-0.00911389	0.992728	0.99817
CLOSCI_RS11140	0.269239	0.00995762	3.8426	0.00259138	0.997932	0.99817
CLOSCI_RS11145	0.0292968	-0.711323	4.32788	-0.164358	0.869449	0.99817
CLOSCI_RS11155	4.29561	0.448924	0.957155	0.469019	0.639056	0.99817
CLOSCI_RS11160	0.492379	0.51343	2.71046	0.189426	0.849759	0.99817
CLOSCI_RS11165	3.91438	-0.663949	1.00516	-0.660541	0.508907	0.99817
CLOSCI_RS11170	0.825315	-0.889319	2.05696	-0.432346	0.66549	0.99817
CLOSCI_RS11175	114.291	-1.24308	0.742962	-1.67314	0.0942992	0.99817
CLOSCI_RS11180	76.695	-0.616933	0.614976	-1.00318	0.315773	0.99817
CLOSCI_RS11185	0.582117	-1.49553	3.10935	-0.480976	0.630533	0.99817
CLOSCI_RS11195	0.330737	-2.68833	4.29117	-0.626479	0.531001	0.99817
CLOSCI_RS11200	56.1468	0.644472	0.577437	1.11609	0.264383	0.99817
CLOSCI_RS11210	1.11366	-1.37602	2.18358	-0.630167	0.528585	0.99817
CLOSCI_RS11215	23.2547	0.00791829	0.570462	0.0138805	0.988925	0.99817
CLOSCI_RS11220	64.973	-0.67484	0.534264	-1.26312	0.206546	0.99817
CLOSCI_RS11225	0.0321188	0.0100175	4.32788	0.00231465	0.998153	0.99817
CLOSCI_RS11230	2.14217	-0.0949889	1.19941	-0.0791965	0.936876	0.99817
CLOSCI_RS11235	1.564	0.00996459	2.17797	0.00457518	0.99635	0.99817
CLOSCI_RS11250	0.303039	1.4528	4.02816	0.360662	0.718352	0.99817
CLOSCI_RS11255	0.119252	-2.03861	4.32422	-0.471439	0.637327	0.99817
CLOSCI_RS11260	1.793	-0.951837	1.75165	-0.543396	0.586857	0.99817
CLOSCI_RS11265	5.07239	-0.111035	0.871736	-0.127372	0.898646	0.99817
CLOSCI_RS11280	0.116746	-1.43263	4.32788	-0.331023	0.740627	0.99817
CLOSCI_RS11285	3.59478	-0.144146	1.16417	-0.123818	0.901459	0.99817
CLOSCI_RS11290	21.5249	1.02518	0.839317	1.22144	0.221918	0.99817
CLOSCI_RS11300	2.23896	1.85527	1.60485	1.15604	0.247666	0.99817
CLOSCI_RS11305	0.572125	-0.0240124	2.62069	-0.00916262	0.992689	0.99817
CLOSCI_RS11310	7.78831	-2.0789	1.04508	-1.98923	0.0466763	0.99817
CLOSCI_RS11315	7.59703	-0.10059	0.747632	-0.134545	0.892972	0.99817
CLOSCI_RS11320	17.6971	-0.230822	0.589654	-0.391453	0.695462	0.99817
CLOSCI_RS11330	3.70486	-0.429196	1.26179	-0.340149	0.733744	0.99817
CLOSCI_RS11335	0.075609	-0.711345	4.32788	-0.164363	0.869445	0.99817
CLOSCI_RS11340	0.0378045	-0.711323	4.32788	-0.164358	0.869449	0.99817
CLOSCI_RS10915	6.45337	-0.479942	0.801113	-0.599094	0.549111	0.99817
CLOSCI_RS10925	14.6787	0.447943	0.609026	0.735507	0.462031	0.99817
CLOSCI_RS10935	0.588986	-4.17044	2.8775	-1.44933	0.147246	0.99817
CLOSCI_RS10955	0.0978947	-0.711289	4.32788	-0.16435	0.869455	0.99817
CLOSCI_RS10965	1.40012	1.76872	1.77847	0.99452	0.31997	0.99817
CLOSCI_RS10970	0.350314	-1.29446	3.19584	-0.405046	0.685444	0.99817
CLOSCI_RS10975	1.27812	-1.38253	2.05782	-0.671842	0.501684	0.99817
CLOSCI_RS10980	19.1417	0.298381	0.657394	0.453885	0.649912	0.99817
CLOSCI_RS10985	4.07604	-0.847373	1.06624	-0.794732	0.42677	0.99817
CLOSCI_RS10990	1.43503	-1.43696	1.37784	-1.04291	0.296992	0.99817
CLOSCI_RS11000	3.23661	0.452003	1.12037	0.403441	0.686624	0.99817
CLOSCI_RS11005	13.5518	-0.572434	0.654585	-0.874499	0.381847	0.99817
CLOSCI_RS11010	23.3042	-0.379275	0.614904	-0.616803	0.537365	0.99817
CLOSCI_RS11015	1.01262	1.56388	2.38409	0.655968	0.511844	0.99817
CLOSCI_RS11035	0.115113	1.37474	4.28608	0.320745	0.748404	0.99817
CLOSCI_RS11045	0.380737	1.31405	4.23577	0.310226	0.756389	0.99817
CLOSCI_RS11060	3.35297	-0.334078	1.31586	-0.253886	0.799583	0.99817
CLOSCI_RS10065	0.388474	1.00233	4.3059	0.232781	0.815931	0.99817
CLOSCI_RS10070	0.075609	-0.711345	4.32788	-0.164363	0.869445	0.99817
CLOSCI_RS10075	1.43092	-2.0553	2.5338	-0.811152	0.417278	0.99817
CLOSCI_RS10080	0.163169	-0.711303	4.32788	-0.164354	0.869453	0.99817
CLOSCI_RS18680	3.7228	3.35574	1.82241	1.84138	0.0655662	0.99817
CLOSCI_RS10140	2.13679	-1.10054	1.59334	-0.690715	0.489745	0.99817
CLOSCI_RS10175	1.35675	-0.452518	1.82664	-0.247732	0.804342	0.99817
CLOSCI_RS10195	0.292153	2.00392	4.13625	0.484477	0.628047	0.99817
CLOSCI_RS10200	12.8279	-0.0451996	0.812219	-0.0556495	0.955621	0.99817
CLOSCI_RS10210	0.259099	-0.634608	4.31404	-0.147103	0.883051	0.99817
CLOSCI_RS10215	6.38363	0.444166	0.878508	0.505591	0.613144	0.99817
CLOSCI_RS10220	0.399082	0.706038	3.38386	0.208648	0.834723	0.99817
CLOSCI_RS10250	2.22489	0.478925	1.63997	0.292032	0.770262	0.99817
CLOSCI_RS10265	0.611182	1.14198	2.64719	0.431393	0.666183	0.99817
CLOSCI_RS10270	1.40192	-2.50979	2.29873	-1.09182	0.274913	0.99817
CLOSCI_RS10330	7.5731	-0.150124	0.947859	-0.158382	0.874155	0.99817
CLOSCI_RS10335	0.922734	-1.32784	2.18573	-0.607501	0.543519	0.99817
CLOSCI_RS10355	0.0388245	-0.711293	4.32788	-0.164351	0.869455	0.99817
CLOSCI_RS10360	2.01028	-0.208606	2.12382	-0.0982221	0.921756	0.99817
CLOSCI_RS10365	2.04614	-2.08088	1.73887	-1.19669	0.231428	0.99817
CLOSCI_RS10370	0.821677	2.26377	2.05943	1.09922	0.27167	0.99817
CLOSCI_RS10375	0.59922	0.394986	2.84565	0.138804	0.889605	0.99817
CLOSCI_RS10380	1.53246	-1.64115	1.5603	-1.05182	0.292882	0.99817
CLOSCI_RS10385	0.247966	2.07764	4.25543	0.488234	0.625384	0.99817
CLOSCI_RS10390	25.9337	-0.620309	0.556731	-1.1142	0.265193	0.99817
CLOSCI_RS10395	0.119453	0.00997158	4.32788	0.00230403	0.998162	0.99817
CLOSCI_RS10400	1.37942	-0.201383	1.32483	-0.152006	0.879182	0.99817
CLOSCI_RS10405	241.977	-0.370633	0.587459	-0.630909	0.5281	0.99817
CLOSCI_RS10410	14.1062	0.665393	0.651322	1.0216	0.306968	0.99817
CLOSCI_RS10415	40.2625	-0.496359	0.85379	-0.58136	0.560998	0.99817
CLOSCI_RS10420	0.121794	1.45	4.28206	0.338623	0.734894	0.99817
CLOSCI_RS10430	0.290793	1.45149	4.13428	0.351087	0.725523	0.99817
CLOSCI_RS10435	0.884959	-3.04101	2.52189	-1.20584	0.227878	0.99817
CLOSCI_RS10450	24.0787	-0.0828202	0.561724	-0.147439	0.882785	0.99817
CLOSCI_RS10455	0.224999	-0.324905	4.30222	-0.0755203	0.939801	0.99817
CLOSCI_RS10460	0.149268	-0.71137	4.32788	-0.164369	0.869441	0.99817
CLOSCI_RS10475	1.83697	-0.0455325	1.24164	-0.0366712	0.970747	0.99817
CLOSCI_RS10480	6.80126	-0.600791	0.756109	-0.794583	0.426856	0.99817
CLOSCI_RS10495	0.442179	-0.711346	2.77361	-0.25647	0.797588	0.99817
CLOSCI_RS10500	0.201429	0.942443	4.30885	0.218723	0.826866	0.99817
CLOSCI_RS10505	0.526624	-0.0100555	2.98336	-0.00337053	0.997311	0.99817
CLOSCI_RS10515	0.213341	-2.17603	4.32018	-0.503691	0.614479	0.99817
CLOSCI_RS10520	0.283982	2.4225	4.24498	0.570674	0.568221	0.99817
CLOSCI_RS10540	28.6595	-0.023599	0.51205	-0.0460873	0.963241	0.99817
CLOSCI_RS10555	0.238932	-2.19257	4.27896	-0.512408	0.608366	0.99817
CLOSCI_RS10560	0.0292968	-0.711323	4.32788	-0.164358	0.869449	0.99817
CLOSCI_RS10565	0.0676029	0.0100274	4.32788	0.00231692	0.998151	0.99817
CLOSCI_RS10570	5.64337	0.147257	1.52119	0.0968034	0.922883	0.99817
CLOSCI_RS10575	2.57947	1.98462	1.68498	1.17783	0.238865	0.99817
CLOSCI_RS10600	0.0907124	0.0099814	4.32788	0.0023063	0.99816	0.99817
CLOSCI_RS10770	0.326817	-3.38489	4.25877	-0.794805	0.426727	0.99817
CLOSCI_RS10805	0.103931	-0.711355	4.32788	-0.164366	0.869443	0.99817
CLOSCI_RS10870	0.260237	2.51417	4.24259	0.592602	0.553447	0.99817
CLOSCI_RS09515	0.104252	0.599351	4.32111	0.138703	0.889685	0.99817
CLOSCI_RS09560	0.510769	-2.44096	2.9351	-0.831643	0.405611	0.99817
CLOSCI_RS09595	771.919	0.447321	0.514895	0.868763	0.384977	0.99817
CLOSCI_RS09605	1.46486	1.31087	4.12702	0.317631	0.750765	0.99817
CLOSCI_RS09615	0.287461	-0.711368	4.32788	-0.164369	0.869441	0.99817
CLOSCI_RS09625	83.0806	-0.590423	0.559182	-1.05587	0.291029	0.99817
CLOSCI_RS09630	23.8414	-0.772631	0.632877	-1.22082	0.222153	0.99817
CLOSCI_RS09650	75.0091	0.734683	0.428865	1.71308	0.086697	0.99817
CLOSCI_RS09655	0.594786	-1.48437	2.86155	-0.518729	0.60395	0.99817
CLOSCI_RS09665	9.20649	1.60629	0.973352	1.65027	0.0988887	0.99817
CLOSCI_RS09670	10.9378	-0.630377	0.797648	-0.790295	0.429356	0.99817
CLOSCI_RS09675	2.88237	-0.899174	1.12891	-0.7965	0.425742	0.99817
CLOSCI_RS09685	602.723	0.129251	0.306497	0.421705	0.673241	0.99817
CLOSCI_RS09700	0.735248	2.4751	2.45405	1.00858	0.313176	0.99817
CLOSCI_RS09705	18.3149	-0.602032	0.845982	-0.711637	0.47669	0.99817
CLOSCI_RS09715	0.0424776	0.0100175	4.32788	0.00231465	0.998153	0.99817
CLOSCI_RS09720	0.10134	1.03536	4.30433	0.240538	0.809913	0.99817
CLOSCI_RS09725	0.461177	0.220813	3.21128	0.0687618	0.945179	0.99817
CLOSCI_RS09730	4.3485	1.14352	1.05805	1.08078	0.279795	0.99817
CLOSCI_RS09750	0.293683	0.599727	4.23411	0.141642	0.887363	0.99817
CLOSCI_RS09755	0.0712101	-0.711288	4.32788	-0.16435	0.869455	0.99817
CLOSCI_RS09795	3.74553	0.570387	1.31081	0.43514	0.663461	0.99817
CLOSCI_RS09800	13.7143	0.213359	1.02376	0.208408	0.83491	0.99817
CLOSCI_RS09805	14.7913	0.254303	1.09724	0.231767	0.816719	0.99817
CLOSCI_RS09810	6.91136	0.487318	1.15338	0.422514	0.67265	0.99817
CLOSCI_RS09875	13.7164	0.824705	0.950194	0.867934	0.38543	0.99817
CLOSCI_RS09880	1.98571	0.134215	1.71075	0.0784534	0.937467	0.99817
CLOSCI_RS09885	3.78568	-2.31403	1.52003	-1.52235	0.127921	0.99817
CLOSCI_RS09890	0.229276	-0.711327	4.32788	-0.164359	0.869448	0.99817
CLOSCI_RS09895	0.508446	2.12093	3.17455	0.668105	0.504067	0.99817
CLOSCI_RS09900	0.114434	-0.711335	4.32788	-0.164361	0.869447	0.99817
CLOSCI_RS09905	0.0642376	0.692723	4.31771	0.160438	0.872536	0.99817
CLOSCI_RS09915	15.5469	-1.29644	0.79633	-1.62802	0.103521	0.99817
CLOSCI_RS09925	1.42948	-0.563619	2.07762	-0.271281	0.786175	0.99817
CLOSCI_RS09945	0.0453371	-0.711323	4.32788	-0.164358	0.869449	0.99817
CLOSCI_RS09955	0.701059	2.65919	2.97062	0.895164	0.370699	0.99817
CLOSCI_RS09965	3.31544	1.30137	1.31332	0.990903	0.321733	0.99817
CLOSCI_RS09970	3.59361	2.36757	1.52227	1.55529	0.119878	0.99817
CLOSCI_RS09975	0.982606	1.31953	2.26611	0.58229	0.560372	0.99817
CLOSCI_RS10000	7.638	-0.208261	1.04167	-0.199929	0.841536	0.99817
CLOSCI_RS08710	0.217027	-2.03866	4.32422	-0.471451	0.637319	0.99817
CLOSCI_RS08715	13.8975	-0.653275	0.854631	-0.764394	0.444633	0.99817
CLOSCI_RS08720	5.65783	0.039285	1.05174	0.0373524	0.970204	0.99817
CLOSCI_RS08725	1.81871	-1.26248	1.37442	-0.918555	0.358328	0.99817
CLOSCI_RS08730	0.184928	-2.29959	4.31579	-0.532832	0.59415	0.99817
CLOSCI_RS08750	0.487375	-0.142685	3.24679	-0.0439464	0.964947	0.99817
CLOSCI_RS08780	0.82685	-1.40804	2.36771	-0.594683	0.552055	0.99817
CLOSCI_RS08800	0.242723	2.00808	4.25785	0.471619	0.637199	0.99817
CLOSCI_RS08805	0.233708	-2.76687	4.2867	-0.645454	0.518633	0.99817
CLOSCI_RS08810	1.09049	0.800726	1.94471	0.411745	0.680526	0.99817
CLOSCI_RS08830	4.17235	0.614015	1.17441	0.522829	0.601093	0.99817
CLOSCI_RS08835	4.93983	1.68035	1.42612	1.17827	0.238687	0.99817
CLOSCI_RS08840	11.6024	0.455965	0.815162	0.559355	0.57592	0.99817
CLOSCI_RS08845	47.7879	0.360358	0.733726	0.491135	0.623331	0.99817
CLOSCI_RS08850	0.654824	-1.77603	2.91172	-0.609959	0.541889	0.99817
CLOSCI_RS08855	0.235902	1.65881	4.27191	0.388305	0.69779	0.99817
CLOSCI_RS08890	3.52737	0.507805	1.28452	0.395327	0.692601	0.99817
CLOSCI_RS08900	8.40611	0.103004	0.821913	0.125322	0.900269	0.99817
CLOSCI_RS08910	20.6726	-0.0784045	0.636711	-0.12314	0.901996	0.99817
CLOSCI_RS08915	0.227468	2.1932	4.25165	0.515848	0.605961	0.99817
CLOSCI_RS08920	4.73581	-0.847771	0.945458	-0.896677	0.369891	0.99817
CLOSCI_RS08935	0.242873	-2.61687	4.29545	-0.60922	0.542379	0.99817
CLOSCI_RS08945	0.605864	-0.956927	2.37326	-0.403211	0.686793	0.99817
CLOSCI_RS08950	11.6494	0.586231	1.09102	0.537324	0.591044	0.99817
CLOSCI_RS08985	9.28436	-1.71254	0.950721	-1.8013	0.0716549	0.99817
CLOSCI_RS09035	6.86065	0.258978	0.822554	0.314847	0.752878	0.99817
CLOSCI_RS09040	28.6211	1.00775	0.750296	1.34313	0.179228	0.99817
CLOSCI_RS09045	4.89141	-0.168879	1.18515	-0.142495	0.886689	0.99817
CLOSCI_RS09055	0.118319	-2.17601	4.32018	-0.503684	0.614484	0.99817
CLOSCI_RS09060	16.2071	-2.02954	0.886878	-2.2884	0.022114	0.99817
CLOSCI_RS09070	2.38563	-0.483859	1.53424	-0.315374	0.752478	0.99817
CLOSCI_RS09100	1.05015	-0.715089	2.76329	-0.258782	0.795803	0.99817
CLOSCI_RS09105	0.0388245	-0.711293	4.32788	-0.164351	0.869455	0.99817
CLOSCI_RS09110	7.4731	-0.689966	1.09974	-0.627393	0.530402	0.99817
CLOSCI_RS09115	2.1682	-0.790337	1.7758	-0.445061	0.656276	0.99817
CLOSCI_RS09120	1.19455	1.9708	1.76689	1.11541	0.264675	0.99817
CLOSCI_RS09125	9.9391	0.850258	0.847418	1.00335	0.315691	0.99817
CLOSCI_RS09130	2.00736	1.12427	1.2748	0.881923	0.377819	0.99817
CLOSCI_RS09135	3.61108	0.563477	0.95048	0.592834	0.553292	0.99817
CLOSCI_RS09140	2.80276	-1.25742	1.36913	-0.918412	0.358403	0.99817
CLOSCI_RS09145	4.16711	2.17654	1.43706	1.51458	0.129878	0.99817
CLOSCI_RS09150	0.435548	-0.711384	3.70417	-0.19205	0.847703	0.99817
CLOSCI_RS09160	0.233619	0.692658	4.31771	0.160423	0.872548	0.99817
CLOSCI_RS09165	7.989	0.984325	0.925944	1.06305	0.287759	0.99817
CLOSCI_RS09175	20.9064	0.84215	0.623988	1.34963	0.177136	0.99817
CLOSCI_RS09180	1.54676	1.52949	1.81719	0.841681	0.399966	0.99817
CLOSCI_RS09185	0.117187	-0.711361	4.32788	-0.164367	0.869442	0.99817
CLOSCI_RS09190	126.802	-0.290481	0.618945	-0.469317	0.638843	0.99817
CLOSCI_RS09195	96.8575	0.873471	0.577246	1.51317	0.130237	0.99817
CLOSCI_RS09200	1.42173	0.479255	1.83108	0.261734	0.793527	0.99817
CLOSCI_RS09210	0.117187	-0.711361	4.32788	-0.164367	0.869442	0.99817
CLOSCI_RS09215	41.2986	0.0359758	0.464484	0.0774533	0.938263	0.99817
CLOSCI_RS09220	43.1584	-0.110966	0.414695	-0.267585	0.789018	0.99817
CLOSCI_RS09225	9.06839	-0.175914	0.679103	-0.259039	0.795605	0.99817
CLOSCI_RS09230	9.77678	-0.643066	0.700091	-0.918546	0.358333	0.99817
CLOSCI_RS09235	2.3977	-1.17334	1.22885	-0.954833	0.339662	0.99817
CLOSCI_RS09240	6.76779	-0.610429	1.00678	-0.606319	0.544303	0.99817
CLOSCI_RS09245	8.68058	-0.238494	0.951008	-0.25078	0.801984	0.99817
CLOSCI_RS09250	13.1089	-0.595429	0.682149	-0.872872	0.382733	0.99817
CLOSCI_RS09285	1.69624	-0.910721	1.59082	-0.572487	0.566992	0.99817
CLOSCI_RS09290	15.4924	-0.0218211	0.712288	-0.0306352	0.975561	0.99817
CLOSCI_RS09300	1.32665	-0.17744	1.67567	-0.105892	0.915668	0.99817
CLOSCI_RS09305	0.138233	-2.29956	4.31579	-0.532824	0.594155	0.99817
CLOSCI_RS09310	1.20686	-0.249385	1.43624	-0.173637	0.862151	0.99817
CLOSCI_RS09315	1.33424	-0.29102	1.331	-0.218647	0.826925	0.99817
CLOSCI_RS09320	0.606197	3.42446	3.24733	1.05455	0.291632	0.99817
CLOSCI_RS09325	161.314	0.245546	0.536143	0.457986	0.646963	0.99817
CLOSCI_RS09330	3.68111	0.802548	1.06821	0.751304	0.45247	0.99817
CLOSCI_RS09335	6.39243	-0.10242	0.860156	-0.119071	0.905219	0.99817
CLOSCI_RS09340	0.900258	1.14386	1.90335	0.600973	0.547858	0.99817
CLOSCI_RS09345	49.4509	2.70028	1.54549	1.7472	0.0806028	0.99817
CLOSCI_RS09350	0.075609	-0.711345	4.32788	-0.164363	0.869445	0.99817
CLOSCI_RS09360	1.1039	-1.38348	2.03791	-0.678872	0.497219	0.99817
CLOSCI_RS09365	0.147051	1.25696	4.29281	0.292806	0.76967	0.99817
CLOSCI_RS09375	8.471	-0.637765	0.718621	-0.887484	0.374818	0.99817
CLOSCI_RS09380	1.04171	-3.56632	2.29801	-1.55192	0.120682	0.99817
CLOSCI_RS09385	316.205	-0.551589	0.440343	-1.25263	0.210339	0.99817
CLOSCI_RS09400	0.0572168	-0.711318	4.32788	-0.164357	0.86945	0.99817
CLOSCI_RS09415	0.332011	0.130671	3.58655	0.0364336	0.970937	0.99817
CLOSCI_RS09420	0.387019	-1.45429	3.89101	-0.373758	0.708584	0.99817
CLOSCI_RS09425	0.135494	1.59176	4.27502	0.372341	0.709639	0.99817
CLOSCI_RS09435	405.34	0.246084	0.477547	0.515308	0.606338	0.99817
CLOSCI_RS09440	19.2632	-0.0167681	0.720237	-0.0232814	0.981426	0.99817
CLOSCI_RS09445	48.0772	0.858064	0.498704	1.72059	0.0853257	0.99817
CLOSCI_RS09455	79.0996	-0.470582	0.551592	-0.853134	0.393585	0.99817
CLOSCI_RS09470	0.0194123	-0.711297	4.32788	-0.164352	0.869454	0.99817
CLOSCI_RS09500	0.282985	0.0570467	4.17275	0.0136712	0.989092	0.99817
CLOSCI_RS07545	0.454465	-3.21001	3.61144	-0.888845	0.374087	0.99817
CLOSCI_RS07550	0.0321188	0.0100175	4.32788	0.00231465	0.998153	0.99817
CLOSCI_RS07555	3.07831	-1.25588	1.28056	-0.980728	0.326727	0.99817
CLOSCI_RS07560	4.02721	-1.4172	1.42709	-0.993072	0.320675	0.99817
CLOSCI_RS07565	1.59853	-3.10165	1.88872	-1.6422	0.10055	0.99817
CLOSCI_RS07570	1.13758	-4.51242	2.21105	-2.04085	0.0412657	0.99817
CLOSCI_RS07575	0.344367	-2.38084	4.2701	-0.55756	0.577145	0.99817
CLOSCI_RS07580	29.3524	-0.600416	0.951093	-0.631291	0.52785	0.99817
CLOSCI_RS07590	0.322693	0.00992668	4.32788	0.00229366	0.99817	0.99817
CLOSCI_RS07595	0.161128	-0.711352	4.32788	-0.164365	0.869444	0.99817
CLOSCI_RS07600	0.703521	-1.42838	2.55044	-0.560051	0.575445	0.99817
CLOSCI_RS07625	0.223134	2.30029	4.2484	0.541449	0.588198	0.99817
CLOSCI_RS07640	3005.41	0.057256	0.404559	0.141527	0.887454	0.99817
CLOSCI_RS07645	644.689	0.269408	0.367624	0.732835	0.463659	0.99817
CLOSCI_RS07650	219.043	1.03506	0.424384	2.43897	0.0147294	0.99817
CLOSCI_RS07655	212.508	0.690562	0.422842	1.63315	0.102438	0.99817
CLOSCI_RS07665	0.350279	2.58687	3.82396	0.676491	0.498729	0.99817
CLOSCI_RS07680	3.96042	-1.34894	1.19523	-1.1286	0.259066	0.99817
CLOSCI_RS07700	1.73835	-1.00101	2.15885	-0.463679	0.642877	0.99817
CLOSCI_RS07715	4.35053	0.0590983	0.94717	0.0623946	0.950249	0.99817
CLOSCI_RS07725	0.36738	2.0531	4.25627	0.482371	0.629542	0.99817
CLOSCI_RS07730	481.392	0.264767	0.313418	0.844772	0.398238	0.99817
CLOSCI_RS07735	419.459	-0.103728	0.322883	-0.321256	0.748016	0.99817
CLOSCI_RS07750	0.381656	0.8043	3.85752	0.208502	0.834837	0.99817
CLOSCI_RS07755	0.0642376	0.692723	4.31771	0.160438	0.872536	0.99817
CLOSCI_RS07770	0.437347	-0.438763	3.62944	-0.12089	0.903778	0.99817
CLOSCI_RS07780	16.8777	-0.622729	0.939746	-0.662657	0.50755	0.99817
CLOSCI_RS07785	0.364928	2.51798	3.84061	0.655619	0.51207	0.99817
CLOSCI_RS07790	2.26589	-3.66815	2.30819	-1.58919	0.112018	0.99817
CLOSCI_RS07795	1.80493	0.0641446	1.84705	0.0347281	0.972297	0.99817
CLOSCI_RS07805	0.168323	-0.711333	4.32788	-0.164361	0.869447	0.99817
CLOSCI_RS07810	88.2886	0.288016	0.525202	0.548391	0.583424	0.99817
CLOSCI_RS07815	144.799	0.256606	0.558438	0.459507	0.64587	0.99817
CLOSCI_RS07825	225.886	0.476613	0.344661	1.38284	0.166713	0.99817
CLOSCI_RS07830	80.7315	0.464781	0.426784	1.08903	0.27614	0.99817
CLOSCI_RS07835	144.726	0.499664	0.375298	1.33138	0.183064	0.99817
CLOSCI_RS07840	93.389	0.678636	0.570712	1.1891	0.234399	0.99817
CLOSCI_RS18615	79.1354	0.822035	0.50651	1.62294	0.104602	0.99817
CLOSCI_RS07935	111.582	1.78139	0.786364	2.26535	0.0234912	0.99817
CLOSCI_RS08005	0.31207	-0.526761	3.66285	-0.143812	0.885649	0.99817
CLOSCI_RS08040	0.497026	0.0304234	3.52939	0.00862001	0.993122	0.99817
CLOSCI_RS08060	1.70764	-0.843622	1.99095	-0.423727	0.671765	0.99817
CLOSCI_RS08155	1.36006	-3.32283	3.1182	-1.06563	0.286593	0.99817
CLOSCI_RS08160	0.502124	-0.711277	4.32788	-0.164348	0.869457	0.99817
CLOSCI_RS08165	0.280204	-3.332	4.26072	-0.782027	0.434198	0.99817
CLOSCI_RS08180	16.9102	0.318516	0.556931	0.571913	0.567381	0.99817
CLOSCI_RS08185	0.143549	0.942391	4.30885	0.21871	0.826876	0.99817
CLOSCI_RS08190	0.0769689	0.599375	4.32111	0.138708	0.889681	0.99817
CLOSCI_RS08200	0.086335	1.00239	4.3059	0.232795	0.815921	0.99817
CLOSCI_RS08205	0.086335	1.00239	4.3059	0.232795	0.815921	0.99817
CLOSCI_RS18645	0.4536	1.34549	2.70007	0.498318	0.61826	0.99817
CLOSCI_RS08215	78.0189	-0.0153156	0.494432	-0.0309761	0.975289	0.99817
CLOSCI_RS08240	13.2301	-0.627844	0.722548	-0.868931	0.384885	0.99817
CLOSCI_RS08245	1.79033	2.40673	1.72233	1.39737	0.162303	0.99817
CLOSCI_RS08250	33.4464	-0.37199	0.512535	-0.725784	0.467971	0.99817
CLOSCI_RS08260	19.3301	-0.628843	0.688008	-0.914005	0.360714	0.99817
CLOSCI_RS08275	99.9556	0.293263	0.364302	0.804999	0.42082	0.99817
CLOSCI_RS08280	57.8465	-0.0532292	0.474665	-0.112141	0.910712	0.99817
CLOSCI_RS08285	136.972	-0.0416331	0.360022	-0.115641	0.907937	0.99817
CLOSCI_RS08290	7.12212	0.420688	0.749886	0.561003	0.574795	0.99817
CLOSCI_RS08295	31.265	0.0411361	0.619483	0.066404	0.947056	0.99817
CLOSCI_RS08300	0.468262	-3.76095	3.95961	-0.949828	0.342199	0.99817
CLOSCI_RS08305	22.5616	0.0803029	0.568148	0.141342	0.8876	0.99817
CLOSCI_RS08310	29.2674	-0.0646867	0.494232	-0.130883	0.895868	0.99817
CLOSCI_RS08315	0.197757	0.942387	4.30885	0.21871	0.826876	0.99817
CLOSCI_RS08325	0.414676	-0.815901	3.22815	-0.252746	0.800465	0.99817
CLOSCI_RS08330	0.0953611	0.599351	4.32111	0.138703	0.889685	0.99817
CLOSCI_RS08345	0.0292968	-0.711323	4.32788	-0.164358	0.869449	0.99817
CLOSCI_RS08350	0.131959	-1.31729	4.32422	-0.30463	0.760648	0.99817
CLOSCI_RS18650	13509.9	0.135095	0.47437	0.284789	0.775806	0.99817
CLOSCI_RS08360	0.241442	-0.552862	4.29217	-0.128807	0.89751	0.99817
CLOSCI_RS08370	0.605186	0.693762	3.67507	0.188775	0.850269	0.99817
CLOSCI_RS08385	0.441927	-2.28937	3.71684	-0.615946	0.53793	0.99817
CLOSCI_RS08390	0.157144	-2.176	4.32018	-0.503681	0.614485	0.99817
CLOSCI_RS08395	0.04992	-1.43261	4.32788	-0.331019	0.74063	0.99817
CLOSCI_RS08530	0.229179	-1.43266	4.32788	-0.331031	0.740621	0.99817
CLOSCI_RS08535	15.9179	-0.141098	0.60807	-0.232042	0.816506	0.99817
CLOSCI_RS08550	0.0321188	0.0100175	4.32788	0.00231465	0.998153	0.99817
CLOSCI_RS08560	1.43705	-1.12717	1.82671	-0.617049	0.537203	0.99817
CLOSCI_RS08570	0.771741	0.708073	2.63521	0.268697	0.788163	0.99817
CLOSCI_RS08580	0.04992	-1.43261	4.32788	-0.331019	0.74063	0.99817
CLOSCI_RS08655	8.22723	-0.116671	1.10158	-0.105913	0.915651	0.99817
CLOSCI_RS08660	10.7336	0.115865	0.581298	0.199321	0.842011	0.99817
CLOSCI_RS08670	3.64	1.8577	1.65682	1.12124	0.262184	0.99817
CLOSCI_RS08675	3.15223	1.57225	1.86524	0.842921	0.399273	0.99817
CLOSCI_RS08680	2.45687	0.284721	1.19919	0.237428	0.812324	0.99817
CLOSCI_RS08685	2.78305	0.958858	1.14694	0.836018	0.403145	0.99817
CLOSCI_RS08705	0.0292968	-0.711323	4.32788	-0.164358	0.869449	0.99817
CLOSCI_RS05455	1.55213	-0.97051	1.47538	-0.657805	0.510663	0.99817
CLOSCI_RS05465	0.412457	3.18822	4.22896	0.753901	0.450909	0.99817
CLOSCI_RS05480	619.625	-0.768275	0.652812	-1.17687	0.239247	0.99817
CLOSCI_RS05530	12.3236	0.901476	1.33116	0.677213	0.498271	0.99817
CLOSCI_RS05540	0.294404	-0.711348	4.32788	-0.164364	0.869445	0.99817
CLOSCI_RS05545	0.919223	-4.44829	2.49815	-1.78064	0.0749715	0.99817
CLOSCI_RS05550	0.0321188	0.0100175	4.32788	0.00231465	0.998153	0.99817
CLOSCI_RS05580	0.855891	2.13121	2.48512	0.857589	0.391119	0.99817
CLOSCI_RS05585	74.0705	0.107516	0.502866	0.213807	0.830698	0.99817
CLOSCI_RS05595	0.0700511	-1.43261	4.32788	-0.331019	0.74063	0.99817
CLOSCI_RS05600	122.921	0.284853	0.581368	0.489971	0.624155	0.99817
CLOSCI_RS05605	1.19863	-2.27813	2.10076	-1.08443	0.278175	0.99817
CLOSCI_RS05610	0.32489	0.009925	4.32788	0.00229327	0.99817	0.99817
CLOSCI_RS05615	6.16039	0.374598	0.99935	0.374841	0.707778	0.99817
CLOSCI_RS05620	13.6846	-0.228498	0.770543	-0.296542	0.766816	0.99817
CLOSCI_RS05635	4.5169	-0.316039	1.10431	-0.286186	0.774735	0.99817
CLOSCI_RS05640	0.075609	-0.711345	4.32788	-0.164363	0.869445	0.99817
CLOSCI_RS05645	0.313079	1.03383	4.03604	0.256149	0.797836	0.99817
CLOSCI_RS05650	10.9647	0.137702	0.644407	0.213688	0.83079	0.99817
CLOSCI_RS05660	1.34151	2.5109	2.30067	1.09138	0.275105	0.99817
CLOSCI_RS05675	0.184064	-0.711378	4.32788	-0.164371	0.869439	0.99817
CLOSCI_RS05680	202.617	-0.156221	0.38666	-0.404027	0.686193	0.99817
CLOSCI_RS05685	32.8463	-0.227831	0.577677	-0.394393	0.693291	0.99817
CLOSCI_RS05695	0.140102	-2.29956	4.31579	-0.532824	0.594155	0.99817
CLOSCI_RS05730	0.436639	-0.711413	4.32788	-0.164379	0.869433	0.99817
CLOSCI_RS05735	18.0799	0.170084	0.643897	0.264147	0.791666	0.99817
CLOSCI_RS05740	0.0585936	-0.711339	4.32788	-0.164362	0.869446	0.99817
CLOSCI_RS05745	0.0585936	-0.711339	4.32788	-0.164362	0.869446	0.99817
CLOSCI_RS05750	2.16943	-2.91735	1.30223	-2.24027	0.0250737	0.99817
CLOSCI_RS05760	0.20118	-0.291889	4.30064	-0.0678709	0.945888	0.99817
CLOSCI_RS05765	1.34176	-3.43384	2.13013	-1.61203	0.106955	0.99817
CLOSCI_RS05770	0.10134	1.03536	4.30433	0.240538	0.809913	0.99817
CLOSCI_RS05780	0.0712101	-0.711288	4.32788	-0.16435	0.869455	0.99817
CLOSCI_RS05785	0.40592	-0.123015	3.41179	-0.0360557	0.971238	0.99817
CLOSCI_RS05795	0.138233	-2.29956	4.31579	-0.532824	0.594155	0.99817
CLOSCI_RS05800	35.1257	0.0398318	0.497906	0.0799986	0.936238	0.99817
CLOSCI_RS05805	0.466624	1.12653	3.68249	0.305914	0.75967	0.99817
CLOSCI_RS05815	0.239383	0.00997178	4.32788	0.00230408	0.998162	0.99817
CLOSCI_RS05820	1.48544	-3.0689	2.20505	-1.39176	0.163996	0.99817
CLOSCI_RS05825	24.1701	-0.767433	0.606922	-1.26447	0.206062	0.99817
CLOSCI_RS05830	0.950242	-0.61786	1.79801	-0.343636	0.73112	0.99817
CLOSCI_RS05835	1575.63	-0.398139	0.422221	-0.942964	0.345699	0.99817
CLOSCI_RS05860	1.07937	2.2713	2.07965	1.09216	0.274765	0.99817
CLOSCI_RS05875	1.96164	0.947739	1.37713	0.688198	0.491328	0.99817
CLOSCI_RS05880	13.2317	-0.113371	0.681547	-0.166344	0.867886	0.99817
CLOSCI_RS05900	2.21769	0.115553	1.99309	0.0579768	0.953767	0.99817
CLOSCI_RS05915	5.02411	0.805549	1.03086	0.78143	0.434549	0.99817
CLOSCI_RS05920	0.10134	1.03536	4.30433	0.240538	0.809913	0.99817
CLOSCI_RS05930	1.57381	0.0846393	1.24463	0.0680033	0.945783	0.99817
CLOSCI_RS05935	1.62051	0.0845948	1.24999	0.0676762	0.946043	0.99817
CLOSCI_RS05940	0.768201	1.61819	2.59597	0.623346	0.533057	0.99817
CLOSCI_RS05945	8.24594	0.20723	0.859274	0.241169	0.809424	0.99817
CLOSCI_RS05950	3.48889	-0.00285805	1.17252	-0.00243754	0.998055	0.99817
CLOSCI_RS05955	0.0466949	-0.711323	4.32788	-0.164358	0.869449	0.99817
CLOSCI_RS05960	0.837486	-2.07854	2.09109	-0.993998	0.320224	0.99817
CLOSCI_RS05980	6.9852	0.190476	1.05416	0.18069	0.856611	0.99817
CLOSCI_RS05985	0.115388	-1.43263	4.32788	-0.331023	0.740627	0.99817
CLOSCI_RS06000	3.19034	2.77711	1.48902	1.86506	0.062173	0.99817
CLOSCI_RS06005	0.133354	-0.0285875	4.31771	-0.00662099	0.994717	0.99817
CLOSCI_RS06020	184.622	-0.108482	0.533649	-0.203283	0.838914	0.99817
CLOSCI_RS06025	54.1147	0.639902	0.481258	1.32964	0.183635	0.99817
CLOSCI_RS06030	99.2032	0.163042	0.613517	0.265749	0.790432	0.99817
CLOSCI_RS06035	2.99593	1.57178	1.26653	1.24102	0.214598	0.99817
CLOSCI_RS06060	0.24226	-2.03859	4.32422	-0.471436	0.637329	0.99817
CLOSCI_RS06070	0.719331	-1.13096	2.73467	-0.413564	0.679193	0.99817
CLOSCI_RS06095	0.427261	-0.711265	4.32788	-0.164345	0.86946	0.99817
CLOSCI_RS06100	14.0354	-1.24625	0.882588	-1.41204	0.157939	0.99817
CLOSCI_RS06105	0.236639	-3.10212	4.2701	-0.726474	0.467548	0.99817
CLOSCI_RS06110	0.236639	-3.10212	4.2701	-0.726474	0.467548	0.99817
CLOSCI_RS06120	1.80598	-0.0687146	1.71343	-0.0401035	0.968011	0.99817
CLOSCI_RS06125	0.375574	2.07309	3.73939	0.554393	0.57931	0.99817
CLOSCI_RS06145	0.162506	-1.43266	4.32788	-0.331029	0.740622	0.99817
CLOSCI_RS06150	1.80226	1.43728	2.09097	0.687374	0.491847	0.99817
CLOSCI_RS06155	3.70043	0.379523	1.38699	0.27363	0.784369	0.99817
CLOSCI_RS06165	9.81143	-0.193362	0.706484	-0.273696	0.784318	0.99817
CLOSCI_RS06170	2.70174	0.348145	1.22036	0.28528	0.77543	0.99817
CLOSCI_RS06175	1.24846	-1.51265	1.66681	-0.907508	0.364138	0.99817
CLOSCI_RS06180	1.06412	-1.28749	2.01611	-0.638603	0.523081	0.99817
CLOSCI_RS06185	1.0025	1.97366	2.12804	0.927455	0.35369	0.99817
CLOSCI_RS06190	0.585212	-0.663692	2.40044	-0.276488	0.782173	0.99817
CLOSCI_RS06195	6.07063	-0.503911	0.752965	-0.669237	0.503345	0.99817
CLOSCI_RS06200	4.40436	-1.06151	0.8702	-1.21984	0.222524	0.99817
CLOSCI_RS06215	4.53912	-0.341781	1.07469	-0.318026	0.750465	0.99817
CLOSCI_RS06225	0.78188	-1.43269	3.26238	-0.439155	0.66055	0.99817
CLOSCI_RS06230	0.669553	2.16163	2.71632	0.795792	0.426153	0.99817
CLOSCI_RS06235	6.94856	0.0162377	0.816154	0.0198954	0.984127	0.99817
CLOSCI_RS06245	8.14409	-0.143893	0.893955	-0.160963	0.872123	0.99817
CLOSCI_RS06445	0.0849552	0.942425	4.30885	0.218718	0.826869	0.99817
CLOSCI_RS18210	0.0575566	0.599369	4.32111	0.138707	0.889681	0.99817
CLOSCI_RS06535	8.02386	-0.601253	0.985223	-0.610271	0.541682	0.99817
CLOSCI_RS06540	0.0378045	-0.711323	4.32788	-0.164358	0.869449	0.99817
CLOSCI_RS06580	0.14242	-0.711281	4.32788	-0.164348	0.869457	0.99817
CLOSCI_RS06585	40.2625	0.210143	0.531285	0.395537	0.692446	0.99817
CLOSCI_RS06590	21.7593	0.195982	0.58915	0.332653	0.739397	0.99817
CLOSCI_RS06600	17.9418	-0.494984	0.520378	-0.9512	0.341503	0.99817
CLOSCI_RS06605	4.22267	-0.526385	0.962502	-0.546892	0.584453	0.99817
CLOSCI_RS06615	8.0361	0.0934291	0.841315	0.111051	0.911576	0.99817
CLOSCI_RS06625	4.30224	-0.242058	1.11451	-0.217188	0.828062	0.99817
CLOSCI_RS06630	0.163441	-1.43266	4.32788	-0.331029	0.740622	0.99817
CLOSCI_RS06635	1.95959	0.943548	1.61698	0.583525	0.55954	0.99817
CLOSCI_RS06650	0.280696	-1.43269	4.32788	-0.331037	0.740616	0.99817
CLOSCI_RS06655	0.816304	-3.47248	2.38825	-1.45399	0.145949	0.99817
CLOSCI_RS06675	46.7838	-0.226867	0.528262	-0.42946	0.667588	0.99817
CLOSCI_RS06685	1.32873	-2.38598	1.77638	-1.34317	0.179219	0.99817
CLOSCI_RS06705	3.9219	0.925544	0.979777	0.944648	0.344839	0.99817
CLOSCI_RS06710	0.48688	-2.14304	3.59429	-0.596234	0.551019	0.99817
CLOSCI_RS06715	6.42938	0.22255	0.872898	0.254955	0.798758	0.99817
CLOSCI_RS06720	0.186295	2.02603	4.25721	0.475905	0.634142	0.99817
CLOSCI_RS06725	2.08652	-1.4105	1.40379	-1.00478	0.315004	0.99817
CLOSCI_RS06730	3.25761	-0.740643	1.12422	-0.658806	0.510021	0.99817
CLOSCI_RS06735	630.814	-0.626561	0.504966	-1.2408	0.214681	0.99817
CLOSCI_RS06740	328.378	-0.265924	0.469985	-0.565813	0.571521	0.99817
CLOSCI_RS06745	64.9544	-0.283479	0.435935	-0.650279	0.515512	0.99817
CLOSCI_RS06750	34.9098	0.171753	0.636478	0.269849	0.787276	0.99817
CLOSCI_RS06755	4.29789	-0.772257	1.07792	-0.716435	0.473723	0.99817
CLOSCI_RS06760	0.238801	0.599392	4.32111	0.138712	0.889677	0.99817
CLOSCI_RS06765	0.0849552	0.942425	4.30885	0.218718	0.826869	0.99817
CLOSCI_RS06775	0.367677	0.777154	3.35759	0.231462	0.816956	0.99817
CLOSCI_RS06780	0.113734	1.32815	4.28868	0.309688	0.756799	0.99817
CLOSCI_RS06785	6.70984	0.783952	0.880609	0.890238	0.373338	0.99817
CLOSCI_RS06790	1.17634	2.054	1.99298	1.03062	0.302721	0.99817
CLOSCI_RS06795	0.279975	-0.771946	4.28457	-0.180169	0.85702	0.99817
CLOSCI_RS06805	11.0418	-0.909687	0.717719	-1.26747	0.204987	0.99817
CLOSCI_RS06810	0.386749	0.267811	3.53296	0.0758035	0.939575	0.99817
CLOSCI_RS06820	11.5991	-1.08524	0.767275	-1.41441	0.157241	0.99817
CLOSCI_RS06825	0.0575566	0.599369	4.32111	0.138707	0.889681	0.99817
CLOSCI_RS06830	23.9562	-0.467643	0.483205	-0.967794	0.333147	0.99817
CLOSCI_RS06860	7.1498	-1.33889	1.61438	-0.829354	0.406904	0.99817
CLOSCI_RS06880	488.795	-0.336517	0.396012	-0.849766	0.395455	0.99817
CLOSCI_RS06885	129.121	-0.25	0.41957	-0.59585	0.551276	0.99817
CLOSCI_RS06895	0.711353	0.183144	2.36358	0.0774859	0.938237	0.99817
CLOSCI_RS06900	1.76019	-1.785	1.36048	-1.31203	0.189509	0.99817
CLOSCI_RS06905	1.46239	-0.507113	1.80317	-0.281235	0.778531	0.99817
CLOSCI_RS06910	0.263335	0.844656	4.27625	0.197523	0.843418	0.99817
CLOSCI_RS06915	2.27307	-0.496431	1.07689	-0.460986	0.644809	0.99817
CLOSCI_RS06920	1.87848	-0.193594	1.17574	-0.164658	0.869213	0.99817
CLOSCI_RS06925	0.3292	-0.711356	4.32788	-0.164366	0.869443	0.99817
CLOSCI_RS06935	1.09528	-0.407773	1.84774	-0.220687	0.825336	0.99817
CLOSCI_RS06945	0.075609	-0.711345	4.32788	-0.164363	0.869445	0.99817
CLOSCI_RS06955	3.46204	-0.870732	1.40071	-0.621635	0.534182	0.99817
CLOSCI_RS06960	1.06038	-1.77488	2.16085	-0.821381	0.411429	0.99817
CLOSCI_RS18215	22312.4	-0.0508239	0.387604	-0.131123	0.895678	0.99817
CLOSCI_RS06970	0.0388245	-0.711293	4.32788	-0.164351	0.869455	0.99817
CLOSCI_RS06990	0.203833	1.06151	4.26653	0.248799	0.803517	0.99817
CLOSCI_RS06995	0.0321188	0.0100175	4.32788	0.00231465	0.998153	0.99817
CLOSCI_RS07020	0.139847	0.692685	4.31771	0.160429	0.872543	0.99817
CLOSCI_RS07025	0.58012	0.779107	2.77925	0.28033	0.779225	0.99817
CLOSCI_RS07030	2.06863	0.00463164	1.70605	0.00271484	0.997834	0.99817
CLOSCI_RS07040	3.59816	-0.0542936	1.02203	-0.0531234	0.957634	0.99817
CLOSCI_RS07045	1.18734	1.13414	1.84829	0.613615	0.53947	0.99817
CLOSCI_RS07050	0.952371	2.11815	2.7469	0.771105	0.440645	0.99817
CLOSCI_RS07055	0.647355	1.15136	2.64247	0.435712	0.663045	0.99817
CLOSCI_RS07060	7.44421	0.797902	1.02648	0.777319	0.436971	0.99817
CLOSCI_RS07065	20.5527	0.0669857	0.884978	0.0756919	0.939664	0.99817
CLOSCI_RS07070	68.6817	0.011539	0.545407	0.0211566	0.983121	0.99817
CLOSCI_RS07075	6.2838	-0.313484	1.18409	-0.264748	0.791204	0.99817
CLOSCI_RS07125	0.114434	-0.711335	4.32788	-0.164361	0.869447	0.99817
CLOSCI_RS07150	0.388698	-2.89594	4.27986	-0.676644	0.498632	0.99817
CLOSCI_RS07160	8.56446	0.97218	0.835861	1.16309	0.244794	0.99817
CLOSCI_RS07200	15.6726	-0.205544	0.817172	-0.25153	0.801404	0.99817
CLOSCI_RS07205	3.28011	0.0977946	1.00363	0.0974404	0.922377	0.99817
CLOSCI_RS07210	2.46128	-1.29838	1.53175	-0.847641	0.396638	0.99817
CLOSCI_RS07225	3.47158	0.95669	1.15867	0.825682	0.408984	0.99817
CLOSCI_RS07235	0.415561	1.92748	3.72809	0.517016	0.605145	0.99817
CLOSCI_RS07240	0.355255	1.67012	2.88683	0.578529	0.562907	0.99817
CLOSCI_RS07250	2.26658	0.0226872	1.41158	0.0160722	0.987177	0.99817
CLOSCI_RS07255	21.0359	-0.815756	0.531531	-1.53473	0.124851	0.99817
CLOSCI_RS07260	7.33918	0.886595	0.795446	1.11459	0.265027	0.99817
CLOSCI_RS07265	6.22889	-2.33616	1.3829	-1.68932	0.0911575	0.99817
CLOSCI_RS07275	1.32671	2.03748	1.97543	1.03141	0.30235	0.99817
CLOSCI_RS07285	1.16532	0.124958	2.07534	0.0602107	0.951988	0.99817
CLOSCI_RS07290	2.93722	0.0100536	4.32788	0.00232298	0.998147	0.99817
CLOSCI_RS07305	0.0466949	-0.711323	4.32788	-0.164358	0.869449	0.99817
CLOSCI_RS07310	0.75167	2.06101	2.41832	0.852248	0.394077	0.99817
CLOSCI_RS07315	3.30264	-0.528304	1.28595	-0.410829	0.681198	0.99817
CLOSCI_RS07320	13.5228	-1.59648	0.865577	-1.84441	0.0651234	0.99817
CLOSCI_RS07345	0.686188	-0.711354	3.65956	-0.194383	0.845876	0.99817
CLOSCI_RS07350	50.4721	0.220602	0.578943	0.381044	0.703171	0.99817
CLOSCI_RS07355	3368.23	-0.0788455	0.589226	-0.133812	0.893551	0.99817
CLOSCI_RS07365	24.0758	-0.781017	0.864827	-0.90309	0.366478	0.99817
CLOSCI_RS07370	85.036	0.0773853	0.547148	0.141434	0.887527	0.99817
CLOSCI_RS07380	370.833	0.0424057	0.609408	0.0695852	0.944524	0.99817
CLOSCI_RS07385	386.012	-0.29247	0.493097	-0.59313	0.553094	0.99817
CLOSCI_RS07390	0.203701	-0.711373	4.32788	-0.16437	0.86944	0.99817
CLOSCI_RS07400	19.9038	-0.0869045	0.827308	-0.105045	0.91634	0.99817
CLOSCI_RS07410	7.35643	-0.644898	0.794308	-0.811899	0.416849	0.99817
CLOSCI_RS07415	0.156124	-2.17602	4.32018	-0.503688	0.614481	0.99817
CLOSCI_RS07420	0.210913	-0.711326	4.32788	-0.164359	0.869449	0.99817
CLOSCI_RS07440	0.0676029	0.0100274	4.32788	0.00231692	0.998151	0.99817
CLOSCI_RS07445	3.36664	-0.00376779	1.1221	-0.0033578	0.997321	0.99817
CLOSCI_RS07450	7.87244	0.506334	0.710404	0.712742	0.476006	0.99817
CLOSCI_RS07460	0.0378045	-0.711323	4.32788	-0.164358	0.869449	0.99817
CLOSCI_RS07475	1.78975	-2.05245	2.25784	-0.909032	0.363333	0.99817
CLOSCI_RS07485	0.0691164	-1.43261	4.32788	-0.331019	0.74063	0.99817
CLOSCI_RS05290	1.79224	1.99489	1.96476	1.01533	0.309946	0.99817
CLOSCI_RS05295	5.34385	-0.0240166	1.19713	-0.0200619	0.983994	0.99817
CLOSCI_RS05305	3.04537	-1.76621	1.37223	-1.28712	0.198054	0.99817
CLOSCI_RS05340	0.0194123	-0.711297	4.32788	-0.164352	0.869454	0.99817
CLOSCI_RS05370	1.08122	0.0485556	2.05965	0.0235747	0.981192	0.99817
CLOSCI_RS05375	8.42572	-0.275756	0.823312	-0.334935	0.737674	0.99817
CLOSCI_RS05380	0.28633	2.65678	4.23916	0.626724	0.53084	0.99817
CLOSCI_RS05390	0.0963812	0.599378	4.32111	0.138709	0.88968	0.99817
CLOSCI_RS05410	104.56	-0.22103	0.652791	-0.338592	0.734917	0.99817
CLOSCI_RS05420	0.274738	-0.711394	4.32788	-0.164375	0.869436	0.99817
CLOSCI_RS05430	3.40721	-0.430027	1.01325	-0.424405	0.671271	0.99817
CLOSCI_RS05450	0.320718	-0.0275324	3.62816	-0.00758853	0.993945	0.99817
CLOSCI_RS04495	1.2645	1.00911	2.12941	0.473893	0.635576	0.99817
CLOSCI_RS04535	2.59455	-0.826369	1.402	-0.589421	0.555579	0.99817
CLOSCI_RS04540	0.213341	-2.17603	4.32018	-0.503691	0.614479	0.99817
CLOSCI_RS04545	0.196452	0.69269	4.31771	0.16043	0.872542	0.99817
CLOSCI_RS04565	1.66117	-0.764688	1.50322	-0.508698	0.610964	0.99817
CLOSCI_RS04575	0.332542	-2.29515	4.02506	-0.570215	0.568532	0.99817
CLOSCI_RS04580	0.403932	-0.527844	3.74899	-0.140796	0.888031	0.99817
CLOSCI_RS04585	6.10753	0.487263	1.03722	0.469775	0.638515	0.99817
CLOSCI_RS04590	5.91901	-1.56774	0.805233	-1.94694	0.0515421	0.99817
CLOSCI_RS04595	0.849483	-0.335957	2.25561	-0.148943	0.881598	0.99817
CLOSCI_RS04600	3.15217	-0.577255	1.14755	-0.503033	0.614941	0.99817
CLOSCI_RS04640	0.201304	-0.711382	4.32788	-0.164372	0.869438	0.99817
CLOSCI_RS04650	0.321445	1.02507	4.10486	0.24972	0.802804	0.99817
CLOSCI_RS04675	0.310411	-2.69308	3.66898	-0.734012	0.462941	0.99817
CLOSCI_RS04775	0.5321	-0.711347	3.88863	-0.18293	0.854853	0.99817
CLOSCI_RS04780	2.9834	2.26985	2.02723	1.11968	0.26285	0.99817
CLOSCI_RS04790	1.20367	0.00999602	2.66798	0.00374666	0.997011	0.99817
CLOSCI_RS04820	0.168999	-0.711375	4.32788	-0.16437	0.86944	0.99817
CLOSCI_RS04835	0.400506	-2.2911	3.80497	-0.602134	0.547085	0.99817
CLOSCI_RS04845	0.109015	-0.711309	4.32788	-0.164355	0.869452	0.99817
CLOSCI_RS04860	0.0933899	-0.711349	4.32788	-0.164364	0.869444	0.99817
CLOSCI_RS04865	0.427272	-2.88093	3.65051	-0.789186	0.430003	0.99817
CLOSCI_RS04875	5.07968	-0.471496	1.41807	-0.332491	0.739519	0.99817
CLOSCI_RS04880	1.14341	-0.711408	3.14183	-0.226431	0.820866	0.99817
CLOSCI_RS04885	1.03504	-0.711403	3.25644	-0.21846	0.82707	0.99817
CLOSCI_RS04915	0.293717	-2.29737	4.16176	-0.55202	0.580935	0.99817
CLOSCI_RS04950	0.14242	-0.711281	4.32788	-0.164348	0.869457	0.99817
CLOSCI_RS04965	0.2496	-3.19135	4.26629	-0.748038	0.454437	0.99817
CLOSCI_RS04410	0.141261	-1.4326	4.32788	-0.331015	0.740633	0.99817
CLOSCI_RS04470	0.075609	-0.711345	4.32788	-0.164363	0.869445	0.99817
CLOSCI_RS04490	0.0506701	0.0100175	4.32788	0.00231465	0.998153	0.99817
CLOSCI_RS03990	0.0585936	-0.711339	4.32788	-0.164362	0.869446	0.99817
CLOSCI_RS04010	1.87372	-1.17405	1.31427	-0.893311	0.371691	0.99817
CLOSCI_RS04065	4.40067	-2.17887	1.08414	-2.00977	0.0444554	0.99817
CLOSCI_RS04070	6.69288	-1.37239	1.32002	-1.03968	0.29849	0.99817
CLOSCI_RS04095	0.260237	2.51417	4.24259	0.592602	0.553447	0.99817
CLOSCI_RS04100	5.68159	-0.520283	0.943615	-0.551372	0.581379	0.99817
CLOSCI_RS04110	0.413888	-2.63232	3.40073	-0.774045	0.438904	0.99817
CLOSCI_RS04125	28.9637	-0.934135	0.761841	-1.22616	0.22014	0.99817
CLOSCI_RS04130	1.20846	1.11304	2.14669	0.518494	0.604114	0.99817
CLOSCI_RS04135	0.0591597	-1.43261	4.32788	-0.331019	0.74063	0.99817
CLOSCI_RS04150	2.1957	-2.68062	1.7367	-1.54351	0.122707	0.99817
CLOSCI_RS18575	5146.68	-0.0925075	0.429434	-0.215417	0.829442	0.99817
CLOSCI_RS04165	0.0506701	0.0100175	4.32788	0.00231465	0.998153	0.99817
CLOSCI_RS04175	0.0424776	0.0100175	4.32788	0.00231465	0.998153	0.99817
CLOSCI_RS04180	0.215184	1.44996	4.28206	0.338612	0.734902	0.99817
CLOSCI_RS04190	0.329889	0.692655	4.31771	0.160422	0.872549	0.99817
CLOSCI_RS04195	2.6658	-3.64969	1.48445	-2.45861	0.0139474	0.99817
CLOSCI_RS04210	0.0700511	-1.43261	4.32788	-0.331019	0.74063	0.99817
CLOSCI_RS04225	1.5899	2.22115	1.83551	1.2101	0.226242	0.99817
CLOSCI_RS04235	2.2453	-0.874988	1.37725	-0.635314	0.525223	0.99817
CLOSCI_RS04240	0.129285	0.0100118	4.32788	0.00231333	0.998154	0.99817
CLOSCI_RS04255	0.181349	-0.711377	4.32788	-0.164371	0.869439	0.99817
CLOSCI_RS04260	0.181349	-0.711377	4.32788	-0.164371	0.869439	0.99817
CLOSCI_RS04285	13.9219	0.298628	0.584093	0.511267	0.609164	0.99817
CLOSCI_RS04290	10.9537	-0.143271	0.835854	-0.171407	0.863904	0.99817
CLOSCI_RS04295	9.4605	0.320052	0.791739	0.40424	0.686036	0.99817
CLOSCI_RS04300	3.51604	-0.225431	1.03978	-0.216807	0.828359	0.99817
CLOSCI_RS04310	0.0894634	-1.4326	4.32788	-0.331017	0.740631	0.99817
CLOSCI_RS04315	0.780137	1.48515	2.44869	0.606506	0.544179	0.99817
CLOSCI_RS04320	0.0287783	0.0100175	4.32788	0.00231465	0.998153	0.99817
CLOSCI_RS04325	0.09984	-2.03861	4.32422	-0.471441	0.637326	0.99817
CLOSCI_RS04330	0.720049	-1.00791	2.73656	-0.368315	0.712639	0.99817
CLOSCI_RS04340	0.0999884	0.0100321	4.32788	0.00231802	0.99815	0.99817
CLOSCI_RS04350	0.56265	-1.20845	2.82411	-0.427906	0.668719	0.99817
CLOSCI_RS04355	0.981923	-0.0330827	2.0233	-0.0163508	0.986955	0.99817
CLOSCI_RS04360	3.60523	0.335372	0.914258	0.366824	0.71375	0.99817
CLOSCI_RS04365	0.362561	-0.711406	4.32788	-0.164377	0.869434	0.99817
CLOSCI_RS04370	2.33887	-1.13146	1.4373	-0.787212	0.431158	0.99817
CLOSCI_RS04390	0.877278	-0.75752	2.14458	-0.353226	0.723919	0.99817
CLOSCI_RS04395	4.81815	-0.501017	1.01846	-0.491935	0.622765	0.99817
CLOSCI_RS04400	0.173188	1.69157	4.27045	0.396111	0.692023	0.99817
CLOSCI_RS04405	176313	-0.398241	0.394913	-1.00843	0.31325	0.99817
CLOSCI_RS03955	0.592035	0.344993	2.46835	0.139767	0.888844	0.99817
CLOSCI_RS03895	32737.2	-0.256591	0.511664	-0.501483	0.616031	0.99817
CLOSCI_RS03900	32.0879	2.23468	1.17762	1.89763	0.0577453	0.99817
CLOSCI_RS03905	95.5059	0.828987	0.877037	0.945213	0.34455	0.99817
CLOSCI_RS03910	56.2857	-0.290869	0.869846	-0.334391	0.738085	0.99817
CLOSCI_RS18550	173461	-0.402396	0.396307	-1.01537	0.309932	0.99817
CLOSCI_RS03930	0.875466	1.51335	1.76785	0.856041	0.391975	0.99817
CLOSCI_RS03940	0.734213	0.0746402	1.85323	0.0402757	0.967873	0.99817
CLOSCI_RS18555	0.291709	-1.44714	4.09441	-0.353442	0.723757	0.99817
CLOSCI_RS18560	0.537734	-1.98094	2.72155	-0.727873	0.466692	0.99817
CLOSCI_RS03685	150.517	-0.924644	0.636616	-1.45244	0.14638	0.99817
CLOSCI_RS03695	110.625	0.856793	0.881142	0.972368	0.330868	0.99817
CLOSCI_RS03700	46.1353	-0.176466	0.807497	-0.218534	0.827013	0.99817
CLOSCI_RS18515	43.9257	-0.168182	0.835655	-0.201257	0.840497	0.99817
CLOSCI_RS03715	29.2594	0.572245	0.607066	0.94264	0.345865	0.99817
CLOSCI_RS03720	10.6347	0.29151	0.841101	0.346582	0.728905	0.99817
CLOSCI_RS03725	36.7159	-0.999528	0.689391	-1.44987	0.147094	0.99817
CLOSCI_RS03730	63.8487	0.073713	0.697279	0.105715	0.915808	0.99817
CLOSCI_RS03735	38.2899	-0.773917	0.629138	-1.23012	0.218651	0.99817
CLOSCI_RS03740	10.4177	0.3364	0.763596	0.440547	0.659541	0.99817
CLOSCI_RS03745	9.15584	0.0901413	0.791835	0.113838	0.909366	0.99817
CLOSCI_RS03755	0.04992	-1.43261	4.32788	-0.331019	0.74063	0.99817
CLOSCI_RS03760	0.0453371	-0.711323	4.32788	-0.164358	0.869449	0.99817
CLOSCI_RS03785	0.569984	2.4097	3.06657	0.785797	0.431986	0.99817
CLOSCI_RS03790	0.190514	-2.03865	4.32422	-0.471449	0.63732	0.99817
CLOSCI_RS03795	0.456307	0.202498	3.05624	0.0662572	0.947173	0.99817
CLOSCI_RS03805	0.0292968	-0.711323	4.32788	-0.164358	0.869449	0.99817
CLOSCI_RS03855	30.961	-0.299658	0.473648	-0.632661	0.526955	0.99817
CLOSCI_RS03860	0.37394	-2.38736	3.81493	-0.625796	0.531449	0.99817
CLOSCI_RS03865	6.53233	-1.15956	1.02324	-1.13322	0.257123	0.99817
CLOSCI_RS03870	0.825877	-0.182393	2.37642	-0.0767511	0.938822	0.99817
CLOSCI_RS03875	10.7714	-0.570743	0.645023	-0.884842	0.376242	0.99817
CLOSCI_RS03490	69.3392	-0.707375	0.900593	-0.785455	0.432187	0.99817
CLOSCI_RS03495	0.075609	-0.711345	4.32788	-0.164363	0.869445	0.99817
CLOSCI_RS03500	0.115113	1.37474	4.28608	0.320745	0.748404	0.99817
CLOSCI_RS03505	0.970205	-0.430047	2.08225	-0.20653	0.836377	0.99817
CLOSCI_RS03510	0.768907	-1.13091	2.07492	-0.545037	0.585728	0.99817
CLOSCI_RS03520	1.33514	0.767521	2.00049	0.383667	0.701225	0.99817
CLOSCI_RS03535	1.01415	-1.14204	1.60361	-0.712167	0.476361	0.99817
CLOSCI_RS03540	1.13486	-0.455439	1.55136	-0.293574	0.769084	0.99817
CLOSCI_RS03545	2.79185	0.434465	1.40785	0.308602	0.757624	0.99817
CLOSCI_RS03610	0.0933899	-0.711349	4.32788	-0.164364	0.869444	0.99817
CLOSCI_RS03615	1.04406	-0.711393	2.86921	-0.247941	0.80418	0.99817
CLOSCI_RS03005	0.265854	1.93457	4.2351	0.456794	0.647819	0.99817
CLOSCI_RS03040	11.7268	0.136887	0.560908	0.244045	0.807196	0.99817
CLOSCI_RS03070	0.193179	-0.71138	4.32788	-0.164371	0.869439	0.99817
CLOSCI_RS03115	52.5381	-0.471816	2.04409	-0.230819	0.817455	0.99817
CLOSCI_RS03135	11.3003	-0.19039	0.744166	-0.255843	0.798072	0.99817
CLOSCI_RS03140	39.3403	0.119241	0.673677	0.177001	0.859508	0.99817
CLOSCI_RS03145	8.09957	-0.364525	0.911541	-0.3999	0.68923	0.99817
CLOSCI_RS03150	1.81324	2.5459	1.57018	1.62141	0.10493	0.99817
CLOSCI_RS03155	0.0642376	0.692723	4.31771	0.160438	0.872536	0.99817
CLOSCI_RS03160	0.0194123	-0.711297	4.32788	-0.164352	0.869454	0.99817
CLOSCI_RS03165	0.0194123	-0.711297	4.32788	-0.164352	0.869454	0.99817
CLOSCI_RS03170	7.78114	-1.45691	1.10307	-1.32078	0.186574	0.99817
CLOSCI_RS03320	0.764228	-0.994423	2.90904	-0.341839	0.732472	0.99817
CLOSCI_RS03375	0.292828	-1.19986	4.26079	-0.281606	0.778246	0.99817
CLOSCI_RS02950	84711.7	-0.136898	0.526988	-0.259775	0.795038	0.99817
CLOSCI_RS02955	9.57453	-0.43119	0.761496	-0.566241	0.57123	0.99817
CLOSCI_RS02960	0.0453371	-0.711323	4.32788	-0.164358	0.869449	0.99817
CLOSCI_RS18485	93800.4	-0.404669	0.395683	-1.02271	0.306445	0.99817
CLOSCI_RS18490	137473	-0.39076	0.378845	-1.03145	0.30233	0.99817
CLOSCI_RS02665	12.2864	-0.602651	0.719039	-0.838134	0.401955	0.99817
CLOSCI_RS02670	10.688	0.614357	0.761293	0.806991	0.419671	0.99817
CLOSCI_RS02680	0.157915	-1.3173	4.32422	-0.304634	0.760645	0.99817
CLOSCI_RS02695	0.109575	0.692704	4.31771	0.160433	0.87254	0.99817
CLOSCI_RS02775	0.68757	-0.416477	2.31683	-0.179761	0.85734	0.99817
CLOSCI_RS02915	0.456031	3.32377	4.22691	0.786335	0.431671	0.99817
CLOSCI_RS02140	0.500968	-0.569532	4.17956	-0.136266	0.891611	0.99817
CLOSCI_RS02150	0.998346	-1.20582	1.7144	-0.703349	0.481838	0.99817
CLOSCI_RS02170	0.14242	-0.711281	4.32788	-0.164348	0.869457	0.99817
CLOSCI_RS02175	12.2214	1.59955	1.01984	1.56844	0.116779	0.99817
CLOSCI_RS02180	8.8506	0.92787	0.869588	1.06702	0.285962	0.99817
CLOSCI_RS02195	0.743554	0.923669	3.17996	0.290466	0.77146	0.99817
CLOSCI_RS02210	0.726001	3.27853	3.52987	0.928796	0.352995	0.99817
CLOSCI_RS02225	7.11608	1.21674	1.14362	1.06394	0.287356	0.99817
CLOSCI_RS02250	4.39655	-1.43811	1.41253	-1.01811	0.308624	0.99817
CLOSCI_RS02270	72.4177	0.290096	0.415352	0.698433	0.484906	0.99817
CLOSCI_RS02275	25.0186	0.0496392	0.579812	0.0856127	0.931774	0.99817
CLOSCI_RS02280	0.0906743	-0.711349	4.32788	-0.164364	0.869444	0.99817
CLOSCI_RS02295	2.32349	0.65362	1.82365	0.358412	0.720035	0.99817
CLOSCI_RS02300	0.318943	-2.59234	4.26142	-0.608327	0.54297	0.99817
CLOSCI_RS02430	0.09984	-2.03861	4.32422	-0.471441	0.637326	0.99817
CLOSCI_RS02540	0.0287783	0.0100175	4.32788	0.00231465	0.998153	0.99817
CLOSCI_RS02595	0.633269	-1.43272	3.28875	-0.435643	0.663096	0.99817
CLOSCI_RS01335	3.79068	-0.141852	1.3956	-0.101642	0.919041	0.99817
CLOSCI_RS01345	4.8616	0.320464	1.36055	0.23554	0.813789	0.99817
CLOSCI_RS18445	0.379541	-1.56501	3.85438	-0.406033	0.684718	0.99817
CLOSCI_RS01370	0.624577	0.692708	4.2461	0.16314	0.870408	0.99817
CLOSCI_RS01375	0.161808	1.37472	4.28608	0.32074	0.748407	0.99817
CLOSCI_RS01380	0.0849552	0.942425	4.30885	0.218718	0.826869	0.99817
CLOSCI_RS01385	0.0923976	-0.711289	4.32788	-0.16435	0.869455	0.99817
CLOSCI_RS01390	30.9121	1.264	0.984924	1.28335	0.199371	0.99817
CLOSCI_RS01395	14.1255	1.28625	0.912023	1.41033	0.158444	0.99817
CLOSCI_RS01420	4.73418	0.516943	1.72134	0.300314	0.763938	0.99817
CLOSCI_RS01425	4.21879	-0.202222	1.70702	-0.118465	0.905699	0.99817
CLOSCI_RS01440	0.0585936	-0.711339	4.32788	-0.164362	0.869446	0.99817
CLOSCI_RS01445	0.285279	-3.11868	4.26938	-0.730475	0.4651	0.99817
CLOSCI_RS01450	0.58171	-3.59647	4.17743	-0.860929	0.389277	0.99817
CLOSCI_RS01455	0.140102	-2.29956	4.31579	-0.532824	0.594155	0.99817
CLOSCI_RS01460	36.571	-0.0822085	0.588571	-0.139675	0.888917	0.99817
CLOSCI_RS01465	38.5205	-0.685723	0.804759	-0.852084	0.394167	0.99817
CLOSCI_RS01475	0.09984	-2.03861	4.32422	-0.471441	0.637326	0.99817
CLOSCI_RS01480	0.243633	-0.711389	4.32788	-0.164374	0.869437	0.99817
CLOSCI_RS01485	2.39503	-0.786126	1.48454	-0.529543	0.596429	0.99817
CLOSCI_RS01490	3.88333	0.255274	0.9618	0.265412	0.790692	0.99817
CLOSCI_RS01495	2.11648	0.961144	1.42455	0.674699	0.499867	0.99817
CLOSCI_RS01505	64.8899	-0.195129	0.494427	-0.394657	0.693096	0.99817
CLOSCI_RS01515	0.843263	-1.4327	2.34779	-0.610232	0.541708	0.99817
CLOSCI_RS01520	3.46383	-2.11931	1.44111	-1.47061	0.141397	0.99817
CLOSCI_RS01535	0.750494	-2.8262	2.2664	-1.247	0.212397	0.99817
CLOSCI_RS01550	1.81953	-2.75222	2.15057	-1.27977	0.200627	0.99817
CLOSCI_RS01560	8.00052	0.360165	0.863359	0.417167	0.676556	0.99817
CLOSCI_RS01570	0.213974	2.11153	4.25429	0.49633	0.619661	0.99817
CLOSCI_RS01575	0.17004	-0.711275	4.32788	-0.164347	0.869458	0.99817
CLOSCI_RS01590	0.785141	-2.04848	2.9363	-0.697639	0.485403	0.99817
CLOSCI_RS01595	10.3104	0.579097	0.822344	0.704203	0.481306	0.99817
CLOSCI_RS01600	3.77081	-1.94146	1.27084	-1.5277	0.126587	0.99817
CLOSCI_RS01605	0.0963812	0.599378	4.32111	0.138709	0.88968	0.99817
CLOSCI_RS01615	24.6168	0.105113	0.486321	0.21614	0.828879	0.99817
CLOSCI_RS01620	0.280823	2.62861	4.23981	0.619983	0.535269	0.99817
CLOSCI_RS01630	1.62987	1.00314	1.54529	0.649157	0.516237	0.99817
CLOSCI_RS01635	1.12419	0.646722	1.93263	0.334632	0.737903	0.99817
CLOSCI_RS01645	0.216239	-2.29961	4.31579	-0.532836	0.594147	0.99817
CLOSCI_RS01660	26.8892	0.538862	0.697795	0.772235	0.439975	0.99817
CLOSCI_RS01665	0.293856	-3.10213	4.2701	-0.726477	0.467546	0.99817
CLOSCI_RS01675	0.163657	-2.17602	4.32018	-0.503688	0.614481	0.99817
CLOSCI_RS01680	0.0292968	-0.711323	4.32788	-0.164358	0.869449	0.99817
CLOSCI_RS01685	0.296184	-2.03849	3.70208	-0.550634	0.581885	0.99817
CLOSCI_RS01700	4.8827	-1.01441	0.934911	-1.08504	0.277905	0.99817
CLOSCI_RS01715	1.9527	1.04488	1.77278	0.589404	0.55559	0.99817
CLOSCI_RS01720	1.46196	1.25174	1.63389	0.76611	0.443611	0.99817
CLOSCI_RS01725	7.59506	1.66363	0.980688	1.69639	0.0898123	0.99817
CLOSCI_RS01735	0.32246	1.17939	4.26182	0.276733	0.781985	0.99817
CLOSCI_RS01740	0.0642376	0.692723	4.31771	0.160438	0.872536	0.99817
CLOSCI_RS01750	0.450144	0.321723	2.94588	0.109211	0.913035	0.99817
CLOSCI_RS01755	0.374251	0.694052	3.50952	0.197762	0.843231	0.99817
CLOSCI_RS01760	4.32358	-3.67097	1.58696	-2.3132	0.0207116	0.99817
CLOSCI_RS01770	12.4804	0.40411	0.676225	0.597597	0.550109	0.99817
CLOSCI_RS01775	1.24304	-0.124197	1.73198	-0.0717084	0.942834	0.99817
CLOSCI_RS01780	0.617373	0.00996319	3.09512	0.003219	0.997432	0.99817
CLOSCI_RS01785	0.724897	0.641926	2.96032	0.216843	0.82833	0.99817
CLOSCI_RS01790	0.0575566	0.599369	4.32111	0.138707	0.889681	0.99817
CLOSCI_RS01800	3.62358	-0.808579	1.15811	-0.698189	0.485059	0.99817
CLOSCI_RS01835	0.350255	-3.65582	4.24978	-0.860237	0.389659	0.99817
CLOSCI_RS01850	21.9663	-0.758288	0.873391	-0.868212	0.385278	0.99817
CLOSCI_RS01855	6.94904	-1.11222	0.925772	-1.20139	0.229598	0.99817
CLOSCI_RS01860	119.438	-1.14379	0.58651	-1.95016	0.0511573	0.99817
CLOSCI_RS01865	10.7188	0.627453	0.7343	0.854491	0.392833	0.99817
CLOSCI_RS01895	1.99839	-0.0485716	1.29774	-0.0374278	0.970144	0.99817
CLOSCI_RS01900	0.129499	-0.711339	4.32788	-0.164362	0.869446	0.99817
CLOSCI_RS01910	0.0642376	0.692723	4.31771	0.160438	0.872536	0.99817
CLOSCI_RS01915	9.9799	0.997303	0.787673	1.26614	0.205464	0.99817
CLOSCI_RS01920	0.717662	0.397015	2.81916	0.140828	0.888006	0.99817
CLOSCI_RS01925	0.236215	1.30472	4.25721	0.306473	0.759245	0.99817
CLOSCI_RS01930	0.997708	-0.517796	2.07689	-0.249313	0.803118	0.99817
CLOSCI_RS01940	0.543937	0.600208	3.20656	0.187181	0.851519	0.99817
CLOSCI_RS01955	18.4219	0.225974	0.603062	0.374712	0.707875	0.99817
CLOSCI_RS01960	42.2349	0.441852	0.48841	0.904674	0.365638	0.99817
CLOSCI_RS01965	15.7544	0.0131693	0.870975	0.0151202	0.987936	0.99817
CLOSCI_RS01970	19.9049	0.0880354	0.5688	0.154774	0.877	0.99817
CLOSCI_RS02005	0.447888	-0.315203	3.38689	-0.0930656	0.925851	0.99817
CLOSCI_RS02010	0.233407	1.52193	4.2784	0.355724	0.722047	0.99817
CLOSCI_RS02015	0.149193	1.7223	4.2691	0.403433	0.68663	0.99817
CLOSCI_RS02020	9.96171	-0.124602	0.820024	-0.151949	0.879227	0.99817
CLOSCI_RS02025	0.0194123	-0.711297	4.32788	-0.164352	0.869454	0.99817
CLOSCI_RS02030	0.434498	-2.47111	4.13277	-0.59793	0.549887	0.99817
CLOSCI_RS02035	0.77011	-2.15782	2.44728	-0.881723	0.377927	0.99817
CLOSCI_RS02055	9.34016	-0.495137	0.749744	-0.660409	0.508992	0.99817
CLOSCI_RS02060	5.81587	0.0851833	0.942383	0.0903913	0.927976	0.99817
CLOSCI_RS02070	1.43201	0.189583	1.78041	0.106483	0.915199	0.99817
CLOSCI_RS02095	2.74388	-0.0737098	1.04981	-0.0702125	0.944025	0.99817
CLOSCI_RS02105	0.118319	-2.17601	4.32018	-0.503684	0.614484	0.99817
CLOSCI_RS02110	2.22027	0.0857374	1.56209	0.0548864	0.956229	0.99817
CLOSCI_RS01135	0.0906743	-0.711349	4.32788	-0.164364	0.869444	0.99817
CLOSCI_RS01160	0.534667	-0.365717	2.9078	-0.125771	0.899913	0.99817
CLOSCI_RS01170	16.7167	-0.126644	0.802408	-0.15783	0.87459	0.99817
CLOSCI_RS01185	0.0292968	-0.711323	4.32788	-0.164358	0.869449	0.99817
CLOSCI_RS01225	1.59068	1.55306	2.09564	0.741095	0.458636	0.99817
CLOSCI_RS01230	0.627904	-0.532023	2.5064	-0.212266	0.8319	0.99817
CLOSCI_RS01240	3.2652	1.1005	1.47895	0.744108	0.456811	0.99817
CLOSCI_RS01245	0.345072	1.11203	4.24079	0.262222	0.79315	0.99817
CLOSCI_RS01250	3.49011	-1.32927	1.05573	-1.2591	0.207995	0.99817
CLOSCI_RS01255	5.76603	-1.00395	0.880324	-1.14044	0.254105	0.99817
CLOSCI_RS01265	60.6161	0.450877	0.437642	1.03024	0.302896	0.99817
CLOSCI_RS01270	9.96877	-0.806997	0.83654	-0.964684	0.334703	0.99817
CLOSCI_RS01330	0.220173	-0.711367	4.32788	-0.164368	0.869441	0.99817
CLOSCI_RS00870	11265.3	-0.0727947	0.669758	-0.108688	0.91345	0.99817
CLOSCI_RS00875	2.17341	-0.711369	2.04791	-0.347363	0.728319	0.99817
CLOSCI_RS00880	12.5658	1.50534	1.05726	1.42381	0.154501	0.99817
CLOSCI_RS18395	68051.4	-0.428965	0.423854	-1.01206	0.31151	0.99817
CLOSCI_RS00895	0.862548	1.68318	1.84999	0.909829	0.362913	0.99817
CLOSCI_RS18400	0.241789	-1.05398	4.28697	-0.245857	0.805793	0.99817
CLOSCI_RS18405	0.335039	-2.2054	3.21751	-0.685437	0.493068	0.99817
CLOSCI_RS00905	4.74737	-2.7566	1.16407	-2.36807	0.0178812	0.99817
CLOSCI_RS00955	2.28737	-1.45545	1.61966	-0.898615	0.368858	0.99817
CLOSCI_RS00960	4.84382	-1.05414	1.32232	-0.797189	0.425341	0.99817
CLOSCI_RS00965	0.797913	2.22241	2.40155	0.925408	0.354754	0.99817
CLOSCI_RS00970	0.0700511	-1.43261	4.32788	-0.331019	0.74063	0.99817
CLOSCI_RS01065	0.237354	-1.43266	4.32788	-0.33103	0.740622	0.99817
CLOSCI_RS01080	23.6808	-0.486614	0.815098	-0.597	0.550507	0.99817
CLOSCI_RS01085	173.306	0.460145	0.591847	0.777472	0.43688	0.99817
CLOSCI_RS01090	190.804	0.454946	0.559424	0.813241	0.41608	0.99817
CLOSCI_RS01095	18.0645	0.0761584	0.782463	0.0973316	0.922463	0.99817
CLOSCI_RS01100	170.609	-0.411454	0.569343	-0.722682	0.469875	0.99817
CLOSCI_RS01105	83.2798	-0.363506	0.709844	-0.512093	0.608586	0.99817
CLOSCI_RS01115	3.59253	-1.30473	1.83612	-0.710593	0.477336	0.99817
CLOSCI_RS00625	1.76755	1.29326	1.5615	0.828216	0.407548	0.99817
CLOSCI_RS00695	0.153616	-1.43265	4.32788	-0.331029	0.740623	0.99817
CLOSCI_RS00700	0.0591597	-1.43261	4.32788	-0.331019	0.74063	0.99817
CLOSCI_RS00800	987.651	0.0650203	0.805215	0.0807491	0.935642	0.99817
CLOSCI_RS00805	0.0466949	-0.711323	4.32788	-0.164358	0.869449	0.99817
CLOSCI_RS00845	0.89627	0.799434	1.73946	0.459588	0.645812	0.99817
CLOSCI_RS00025	0.486335	1.1678	3.16945	0.368457	0.712533	0.99817
CLOSCI_RS00035	4.11719	-0.520514	1.05635	-0.492749	0.62219	0.99817
CLOSCI_RS00040	14.1882	0.303153	0.525997	0.57634	0.564386	0.99817
CLOSCI_RS00045	51.3318	-1.26944	0.653545	-1.94239	0.05209	0.99817
CLOSCI_RS00050	0.234374	-0.711388	4.32788	-0.164373	0.869437	0.99817
CLOSCI_RS00055	10.1417	0.587123	0.646747	0.907809	0.363979	0.99817
CLOSCI_RS00060	3.35812	-0.552379	1.23796	-0.446201	0.655452	0.99817
CLOSCI_RS00070	2.82677	0.897128	1.6563	0.541646	0.588063	0.99817
CLOSCI_RS00075	31.3483	0.0769757	0.430121	0.178963	0.857967	0.99817
CLOSCI_RS00080	0.101235	-0.711289	4.32788	-0.16435	0.869455	0.99817
CLOSCI_RS00085	23.0703	0.0669843	0.611442	0.109551	0.912765	0.99817
CLOSCI_RS00105	2.01594	-0.695349	1.57716	-0.440887	0.659295	0.99817
CLOSCI_RS00130	3.18903	-0.633101	1.21635	-0.520491	0.602722	0.99817
CLOSCI_RS00135	35.1533	-0.684428	0.51152	-1.33803	0.180887	0.99817
CLOSCI_RS00150	764.121	-1.23751	0.597967	-2.06953	0.0384961	0.99817
CLOSCI_RS00160	13.5071	0.00145637	0.627522	0.00232083	0.998148	0.99817
CLOSCI_RS00175	0.118319	-2.17601	4.32018	-0.503684	0.614484	0.99817
CLOSCI_RS00185	0.288191	-0.711293	4.32788	-0.164351	0.869455	0.99817
CLOSCI_RS00195	3.28791	0.721702	1.26684	0.569686	0.56889	0.99817
CLOSCI_RS00205	13.724	-0.0455928	0.563951	-0.0808453	0.935565	0.99817
CLOSCI_RS00210	0.12081	0.00997158	4.32788	0.00230403	0.998162	0.99817
CLOSCI_RS00240	0.0906743	-0.711349	4.32788	-0.164364	0.869444	0.99817
CLOSCI_RS00245	1.78057	0.544479	1.48949	0.365547	0.714703	0.99817
CLOSCI_RS00250	0.122831	0.69269	4.31771	0.16043	0.872542	0.99817
CLOSCI_RS00255	0.0194123	-0.711297	4.32788	-0.164352	0.869454	0.99817
CLOSCI_RS00260	8.87485	2.21696	1.03078	2.15077	0.0314947	0.99817
CLOSCI_RS00265	0.09984	-2.03861	4.32422	-0.471441	0.637326	0.99817
CLOSCI_RS00270	1.17198	-3.85767	2.7257	-1.41529	0.156983	0.99817
CLOSCI_RS00310	0.30402	2.73419	4.23743	0.645246	0.518768	0.99817
CLOSCI_RS00320	6.79156	-2.59763	1.44222	-1.80113	0.0716823	0.99817
CLOSCI_RS00325	0.371137	-2.11178	3.11374	-0.678214	0.497636	0.99817
CLOSCI_RS00365	0.075609	-0.711345	4.32788	-0.164363	0.869445	0.99817
CLOSCI_RS00370	0.0321188	0.0100175	4.32788	0.00231465	0.998153	0.99817
CLOSCI_RS00385	0.241505	2.14242	4.25327	0.503712	0.614464	0.99817
CLOSCI_RS00395	0.171039	-0.711333	4.32788	-0.164361	0.869447	0.99817
CLOSCI_RS00405	2.92192	-5.45557	2.09603	-2.60281	0.00924624	0.99817
CLOSCI_RS18360	0.476074	-3.98441	3.04457	-1.30869	0.190638	0.99817
CLOSCI_RS00410	30.579	-0.696822	0.616048	-1.13112	0.258006	0.99817
CLOSCI_RS00440	0.0388245	-0.711293	4.32788	-0.164351	0.869455	0.99817
CLOSCI_RS00450	0.185359	-2.03862	4.32422	-0.471442	0.637325	0.99817
CLOSCI_RS00455	0.0887445	-1.4326	4.32788	-0.331016	0.740632	0.99817
CLOSCI_RS00460	0.199977	0.599389	4.32111	0.138712	0.889678	0.99817
CLOSCI_RS00465	1.12611	1.66243	2.27132	0.731925	0.464214	0.99817
CLOSCI_RS18375	1.68884	0.363163	1.33516	0.271999	0.785623	0.99817
CLOSCI_RS00530	10.4242	0.322855	1.27285	0.253647	0.799768	0.99817
CLOSCI_RS00545	60.8257	-0.882708	0.81256	-1.08633	0.277333	0.99817
CLOSCI_RS00550	9.36102	1.39423	0.817399	1.70569	0.0880654	0.99817
CLOSCI_RS00555	475.103	1.59102	0.738245	2.15513	0.0311513	0.99817
CLOSCI_RS00560	4.03591	0.480963	1.30167	0.369498	0.711757	0.99817
CLOSCI_RS00565	0.104906	-0.711356	4.32788	-0.164366	0.869443	0.99817
CLOSCI_RS00575	2.54028	0.283389	1.71959	0.1648	0.869101	0.99817
CLOSCI_RS00580	13.8964	0.569455	1.06821	0.533094	0.593968	0.99817
CLOSCI_RS00585	13.7203	0.126152	1.12877	0.11176	0.911013	0.99817
CLOSCI_RS16225	0	NA	NA	NA	NA	NA
CLOSCI_RS16240	0	NA	NA	NA	NA	NA
CLOSCI_RS16245	0	NA	NA	NA	NA	NA
CLOSCI_RS16260	0	NA	NA	NA	NA	NA
CLOSCI_RS16265	0	NA	NA	NA	NA	NA
CLOSCI_RS16270	0	NA	NA	NA	NA	NA
CLOSCI_RS16285	0	NA	NA	NA	NA	NA
CLOSCI_RS16295	0	NA	NA	NA	NA	NA
CLOSCI_RS16305	0	NA	NA	NA	NA	NA
CLOSCI_RS16325	0	NA	NA	NA	NA	NA
CLOSCI_RS16330	0	NA	NA	NA	NA	NA
CLOSCI_RS16340	0	NA	NA	NA	NA	NA
CLOSCI_RS16345	0	NA	NA	NA	NA	NA
CLOSCI_RS16350	0	NA	NA	NA	NA	NA
CLOSCI_RS16355	0	NA	NA	NA	NA	NA
CLOSCI_RS16360	0	NA	NA	NA	NA	NA
CLOSCI_RS16370	0	NA	NA	NA	NA	NA
CLOSCI_RS16375	0	NA	NA	NA	NA	NA
CLOSCI_RS16380	0	NA	NA	NA	NA	NA
CLOSCI_RS16385	0	NA	NA	NA	NA	NA
CLOSCI_RS16390	0	NA	NA	NA	NA	NA
CLOSCI_RS18935	0	NA	NA	NA	NA	NA
CLOSCI_RS16405	0	NA	NA	NA	NA	NA
CLOSCI_RS16410	0	NA	NA	NA	NA	NA
CLOSCI_RS16415	0	NA	NA	NA	NA	NA
CLOSCI_RS16420	0	NA	NA	NA	NA	NA
CLOSCI_RS16425	0	NA	NA	NA	NA	NA
CLOSCI_RS16430	0	NA	NA	NA	NA	NA
CLOSCI_RS16435	0	NA	NA	NA	NA	NA
CLOSCI_RS16440	0	NA	NA	NA	NA	NA
CLOSCI_RS16445	0	NA	NA	NA	NA	NA
CLOSCI_RS16450	0	NA	NA	NA	NA	NA
CLOSCI_RS16455	0	NA	NA	NA	NA	NA
CLOSCI_RS16460	0	NA	NA	NA	NA	NA
CLOSCI_RS16465	0	NA	NA	NA	NA	NA
CLOSCI_RS16475	0	NA	NA	NA	NA	NA
CLOSCI_RS16480	0	NA	NA	NA	NA	NA
CLOSCI_RS16485	0	NA	NA	NA	NA	NA
CLOSCI_RS16490	0	NA	NA	NA	NA	NA
CLOSCI_RS16495	0	NA	NA	NA	NA	NA
CLOSCI_RS16500	0	NA	NA	NA	NA	NA
CLOSCI_RS16510	0	NA	NA	NA	NA	NA
CLOSCI_RS16515	0	NA	NA	NA	NA	NA
CLOSCI_RS16520	0	NA	NA	NA	NA	NA
CLOSCI_RS16525	0	NA	NA	NA	NA	NA
CLOSCI_RS16530	0	NA	NA	NA	NA	NA
CLOSCI_RS16535	0	NA	NA	NA	NA	NA
CLOSCI_RS16540	0	NA	NA	NA	NA	NA
CLOSCI_RS16545	0	NA	NA	NA	NA	NA
CLOSCI_RS16550	0	NA	NA	NA	NA	NA
CLOSCI_RS16555	0	NA	NA	NA	NA	NA
CLOSCI_RS16560	0	NA	NA	NA	NA	NA
CLOSCI_RS16565	0	NA	NA	NA	NA	NA
CLOSCI_RS16570	0	NA	NA	NA	NA	NA
CLOSCI_RS16575	0	NA	NA	NA	NA	NA
CLOSCI_RS16580	0	NA	NA	NA	NA	NA
CLOSCI_RS16585	0	NA	NA	NA	NA	NA
CLOSCI_RS16590	0	NA	NA	NA	NA	NA
CLOSCI_RS16595	0	NA	NA	NA	NA	NA
CLOSCI_RS16600	0	NA	NA	NA	NA	NA
CLOSCI_RS16615	0	NA	NA	NA	NA	NA
CLOSCI_RS16630	0	NA	NA	NA	NA	NA
CLOSCI_RS16635	0	NA	NA	NA	NA	NA
CLOSCI_RS16680	0	NA	NA	NA	NA	NA
CLOSCI_RS16700	0	NA	NA	NA	NA	NA
CLOSCI_RS16705	0	NA	NA	NA	NA	NA
CLOSCI_RS16710	0	NA	NA	NA	NA	NA
CLOSCI_RS16715	0	NA	NA	NA	NA	NA
CLOSCI_RS16720	0	NA	NA	NA	NA	NA
CLOSCI_RS16735	0	NA	NA	NA	NA	NA
CLOSCI_RS16740	0	NA	NA	NA	NA	NA
CLOSCI_RS16745	0	NA	NA	NA	NA	NA
CLOSCI_RS16750	0	NA	NA	NA	NA	NA
CLOSCI_RS16765	0	NA	NA	NA	NA	NA
CLOSCI_RS16790	0	NA	NA	NA	NA	NA
CLOSCI_RS16795	0	NA	NA	NA	NA	NA
CLOSCI_RS16805	0	NA	NA	NA	NA	NA
CLOSCI_RS16810	0	NA	NA	NA	NA	NA
CLOSCI_RS16815	0	NA	NA	NA	NA	NA
CLOSCI_RS16820	0	NA	NA	NA	NA	NA
CLOSCI_RS16825	0	NA	NA	NA	NA	NA
CLOSCI_RS16870	0	NA	NA	NA	NA	NA
CLOSCI_RS16880	0	NA	NA	NA	NA	NA
CLOSCI_RS16890	0	NA	NA	NA	NA	NA
CLOSCI_RS16920	0	NA	NA	NA	NA	NA
CLOSCI_RS16925	0	NA	NA	NA	NA	NA
CLOSCI_RS16930	0	NA	NA	NA	NA	NA
CLOSCI_RS16935	0	NA	NA	NA	NA	NA
CLOSCI_RS16965	0	NA	NA	NA	NA	NA
CLOSCI_RS16975	0	NA	NA	NA	NA	NA
CLOSCI_RS18340	0	NA	NA	NA	NA	NA
CLOSCI_RS17000	0	NA	NA	NA	NA	NA
CLOSCI_RS17005	0	NA	NA	NA	NA	NA
CLOSCI_RS17030	0	NA	NA	NA	NA	NA
CLOSCI_RS17035	0	NA	NA	NA	NA	NA
CLOSCI_RS17040	0	NA	NA	NA	NA	NA
CLOSCI_RS17045	0	NA	NA	NA	NA	NA
CLOSCI_RS17050	0	NA	NA	NA	NA	NA
CLOSCI_RS17055	0	NA	NA	NA	NA	NA
CLOSCI_RS17060	0	NA	NA	NA	NA	NA
CLOSCI_RS17065	0	NA	NA	NA	NA	NA
CLOSCI_RS17070	0	NA	NA	NA	NA	NA
CLOSCI_RS17075	0	NA	NA	NA	NA	NA
CLOSCI_RS17080	0	NA	NA	NA	NA	NA
CLOSCI_RS17090	0	NA	NA	NA	NA	NA
CLOSCI_RS17095	0	NA	NA	NA	NA	NA
CLOSCI_RS17115	0	NA	NA	NA	NA	NA
CLOSCI_RS17120	0	NA	NA	NA	NA	NA
CLOSCI_RS17125	0	NA	NA	NA	NA	NA
CLOSCI_RS17130	0	NA	NA	NA	NA	NA
CLOSCI_RS17135	0	NA	NA	NA	NA	NA
CLOSCI_RS17150	0	NA	NA	NA	NA	NA
CLOSCI_RS17155	0	NA	NA	NA	NA	NA
CLOSCI_RS17160	0	NA	NA	NA	NA	NA
CLOSCI_RS17165	0	NA	NA	NA	NA	NA
CLOSCI_RS17170	0	NA	NA	NA	NA	NA
CLOSCI_RS17175	0	NA	NA	NA	NA	NA
CLOSCI_RS17180	0	NA	NA	NA	NA	NA
CLOSCI_RS17200	0	NA	NA	NA	NA	NA
CLOSCI_RS17205	0	NA	NA	NA	NA	NA
CLOSCI_RS17210	0	NA	NA	NA	NA	NA
CLOSCI_RS17215	0	NA	NA	NA	NA	NA
CLOSCI_RS17220	0	NA	NA	NA	NA	NA
CLOSCI_RS17225	0	NA	NA	NA	NA	NA
CLOSCI_RS17235	0	NA	NA	NA	NA	NA
CLOSCI_RS17240	0	NA	NA	NA	NA	NA
CLOSCI_RS17245	0	NA	NA	NA	NA	NA
CLOSCI_RS17260	0	NA	NA	NA	NA	NA
CLOSCI_RS17265	0	NA	NA	NA	NA	NA
CLOSCI_RS17280	0	NA	NA	NA	NA	NA
CLOSCI_RS17285	0	NA	NA	NA	NA	NA
CLOSCI_RS17300	0	NA	NA	NA	NA	NA
CLOSCI_RS17305	0	NA	NA	NA	NA	NA
CLOSCI_RS17310	0	NA	NA	NA	NA	NA
CLOSCI_RS17345	0	NA	NA	NA	NA	NA
CLOSCI_RS17350	0	NA	NA	NA	NA	NA
CLOSCI_RS17355	0	NA	NA	NA	NA	NA
CLOSCI_RS17360	0	NA	NA	NA	NA	NA
CLOSCI_RS17370	0	NA	NA	NA	NA	NA
CLOSCI_RS17375	0	NA	NA	NA	NA	NA
CLOSCI_RS17380	0	NA	NA	NA	NA	NA
CLOSCI_RS17385	0	NA	NA	NA	NA	NA
CLOSCI_RS17390	0	NA	NA	NA	NA	NA
CLOSCI_RS17405	0	NA	NA	NA	NA	NA
CLOSCI_RS17420	0	NA	NA	NA	NA	NA
CLOSCI_RS17425	0	NA	NA	NA	NA	NA
CLOSCI_RS17430	0	NA	NA	NA	NA	NA
CLOSCI_RS17435	0	NA	NA	NA	NA	NA
CLOSCI_RS17440	0	NA	NA	NA	NA	NA
CLOSCI_RS17445	0	NA	NA	NA	NA	NA
CLOSCI_RS18950	0	NA	NA	NA	NA	NA
CLOSCI_RS17455	0	NA	NA	NA	NA	NA
CLOSCI_RS17460	0	NA	NA	NA	NA	NA
CLOSCI_RS17465	0	NA	NA	NA	NA	NA
CLOSCI_RS17470	0	NA	NA	NA	NA	NA
CLOSCI_RS17475	0	NA	NA	NA	NA	NA
CLOSCI_RS17480	0	NA	NA	NA	NA	NA
CLOSCI_RS17485	0	NA	NA	NA	NA	NA
CLOSCI_RS17505	0	NA	NA	NA	NA	NA
CLOSCI_RS17510	0	NA	NA	NA	NA	NA
CLOSCI_RS17515	0	NA	NA	NA	NA	NA
CLOSCI_RS17520	0	NA	NA	NA	NA	NA
CLOSCI_RS17525	0	NA	NA	NA	NA	NA
CLOSCI_RS17530	0	NA	NA	NA	NA	NA
CLOSCI_RS17535	0	NA	NA	NA	NA	NA
CLOSCI_RS17540	0	NA	NA	NA	NA	NA
CLOSCI_RS17545	0	NA	NA	NA	NA	NA
CLOSCI_RS17550	0	NA	NA	NA	NA	NA
CLOSCI_RS17555	0	NA	NA	NA	NA	NA
CLOSCI_RS17560	0	NA	NA	NA	NA	NA
CLOSCI_RS17565	0	NA	NA	NA	NA	NA
CLOSCI_RS17570	0	NA	NA	NA	NA	NA
CLOSCI_RS17575	0	NA	NA	NA	NA	NA
CLOSCI_RS17580	0	NA	NA	NA	NA	NA
CLOSCI_RS17585	0	NA	NA	NA	NA	NA
CLOSCI_RS17590	0	NA	NA	NA	NA	NA
CLOSCI_RS17595	0	NA	NA	NA	NA	NA
CLOSCI_RS17605	0	NA	NA	NA	NA	NA
CLOSCI_RS17625	0	NA	NA	NA	NA	NA
CLOSCI_RS17630	0	NA	NA	NA	NA	NA
CLOSCI_RS17635	0	NA	NA	NA	NA	NA
CLOSCI_RS17640	0	NA	NA	NA	NA	NA
CLOSCI_RS17645	0	NA	NA	NA	NA	NA
CLOSCI_RS17650	0	NA	NA	NA	NA	NA
CLOSCI_RS17655	0	NA	NA	NA	NA	NA
CLOSCI_RS17660	0	NA	NA	NA	NA	NA
CLOSCI_RS17665	0	NA	NA	NA	NA	NA
CLOSCI_RS17670	0	NA	NA	NA	NA	NA
CLOSCI_RS17675	0	NA	NA	NA	NA	NA
CLOSCI_RS18345	0	NA	NA	NA	NA	NA
CLOSCI_RS17690	0	NA	NA	NA	NA	NA
CLOSCI_RS17700	0	NA	NA	NA	NA	NA
CLOSCI_RS17705	0	NA	NA	NA	NA	NA
CLOSCI_RS17710	0	NA	NA	NA	NA	NA
CLOSCI_RS17715	0	NA	NA	NA	NA	NA
CLOSCI_RS17720	0	NA	NA	NA	NA	NA
CLOSCI_RS17725	0	NA	NA	NA	NA	NA
CLOSCI_RS17730	0	NA	NA	NA	NA	NA
CLOSCI_RS17740	0	NA	NA	NA	NA	NA
CLOSCI_RS17745	0	NA	NA	NA	NA	NA
CLOSCI_RS17770	0	NA	NA	NA	NA	NA
CLOSCI_RS17780	0	NA	NA	NA	NA	NA
CLOSCI_RS17790	0	NA	NA	NA	NA	NA
CLOSCI_RS17805	0	NA	NA	NA	NA	NA
CLOSCI_RS17810	0	NA	NA	NA	NA	NA
CLOSCI_RS17815	0	NA	NA	NA	NA	NA
CLOSCI_RS17830	0	NA	NA	NA	NA	NA
CLOSCI_RS17835	0	NA	NA	NA	NA	NA
CLOSCI_RS17840	0	NA	NA	NA	NA	NA
CLOSCI_RS17845	0	NA	NA	NA	NA	NA
CLOSCI_RS17850	0	NA	NA	NA	NA	NA
CLOSCI_RS17855	0	NA	NA	NA	NA	NA
CLOSCI_RS17860	0	NA	NA	NA	NA	NA
CLOSCI_RS17865	0	NA	NA	NA	NA	NA
CLOSCI_RS17870	0	NA	NA	NA	NA	NA
CLOSCI_RS17875	0	NA	NA	NA	NA	NA
CLOSCI_RS17880	0	NA	NA	NA	NA	NA
CLOSCI_RS17895	0	NA	NA	NA	NA	NA
CLOSCI_RS17905	0	NA	NA	NA	NA	NA
CLOSCI_RS17910	0	NA	NA	NA	NA	NA
CLOSCI_RS17915	0	NA	NA	NA	NA	NA
CLOSCI_RS17920	0	NA	NA	NA	NA	NA
CLOSCI_RS17925	0	NA	NA	NA	NA	NA
CLOSCI_RS17930	0	NA	NA	NA	NA	NA
CLOSCI_RS17935	0	NA	NA	NA	NA	NA
CLOSCI_RS17940	0	NA	NA	NA	NA	NA
CLOSCI_RS17945	0	NA	NA	NA	NA	NA
CLOSCI_RS17950	0	NA	NA	NA	NA	NA
CLOSCI_RS17955	0	NA	NA	NA	NA	NA
CLOSCI_RS17960	0	NA	NA	NA	NA	NA
CLOSCI_RS17970	0	NA	NA	NA	NA	NA
CLOSCI_RS17980	0	NA	NA	NA	NA	NA
CLOSCI_RS17985	0	NA	NA	NA	NA	NA
CLOSCI_RS17990	0	NA	NA	NA	NA	NA
CLOSCI_RS17995	0	NA	NA	NA	NA	NA
CLOSCI_RS18005	0	NA	NA	NA	NA	NA
CLOSCI_RS18015	0	NA	NA	NA	NA	NA
CLOSCI_RS18025	0	NA	NA	NA	NA	NA
CLOSCI_RS18030	0	NA	NA	NA	NA	NA
CLOSCI_RS18035	0	NA	NA	NA	NA	NA
CLOSCI_RS18040	0	NA	NA	NA	NA	NA
CLOSCI_RS18045	0	NA	NA	NA	NA	NA
CLOSCI_RS18050	0	NA	NA	NA	NA	NA
CLOSCI_RS18350	0	NA	NA	NA	NA	NA
CLOSCI_RS18060	0	NA	NA	NA	NA	NA
CLOSCI_RS18065	0	NA	NA	NA	NA	NA
CLOSCI_RS18070	0	NA	NA	NA	NA	NA
CLOSCI_RS18075	0	NA	NA	NA	NA	NA
CLOSCI_RS18080	0	NA	NA	NA	NA	NA
CLOSCI_RS18090	0	NA	NA	NA	NA	NA
CLOSCI_RS18095	0	NA	NA	NA	NA	NA
CLOSCI_RS18100	0	NA	NA	NA	NA	NA
CLOSCI_RS18105	0	NA	NA	NA	NA	NA
CLOSCI_RS18110	0	NA	NA	NA	NA	NA
CLOSCI_RS18115	0	NA	NA	NA	NA	NA
CLOSCI_RS18120	0	NA	NA	NA	NA	NA
CLOSCI_RS18125	0	NA	NA	NA	NA	NA
CLOSCI_RS18130	0	NA	NA	NA	NA	NA
CLOSCI_RS18135	0	NA	NA	NA	NA	NA
CLOSCI_RS18140	0	NA	NA	NA	NA	NA
CLOSCI_RS16140	0	NA	NA	NA	NA	NA
CLOSCI_RS16145	0	NA	NA	NA	NA	NA
CLOSCI_RS16150	0	NA	NA	NA	NA	NA
CLOSCI_RS16155	0	NA	NA	NA	NA	NA
CLOSCI_RS16165	0	NA	NA	NA	NA	NA
CLOSCI_RS16170	0	NA	NA	NA	NA	NA
CLOSCI_RS16175	0	NA	NA	NA	NA	NA
CLOSCI_RS16180	0	NA	NA	NA	NA	NA
CLOSCI_RS16190	0	NA	NA	NA	NA	NA
CLOSCI_RS18330	0	NA	NA	NA	NA	NA
CLOSCI_RS18335	0	NA	NA	NA	NA	NA
CLOSCI_RS16210	0	NA	NA	NA	NA	NA
CLOSCI_RS16215	0	NA	NA	NA	NA	NA
CLOSCI_RS15725	0	NA	NA	NA	NA	NA
CLOSCI_RS15730	0	NA	NA	NA	NA	NA
CLOSCI_RS15735	0	NA	NA	NA	NA	NA
CLOSCI_RS15740	0	NA	NA	NA	NA	NA
CLOSCI_RS15745	0	NA	NA	NA	NA	NA
CLOSCI_RS15750	0	NA	NA	NA	NA	NA
CLOSCI_RS15755	0	NA	NA	NA	NA	NA
CLOSCI_RS15760	0	NA	NA	NA	NA	NA
CLOSCI_RS15765	0	NA	NA	NA	NA	NA
CLOSCI_RS15770	0	NA	NA	NA	NA	NA
CLOSCI_RS15775	0	NA	NA	NA	NA	NA
CLOSCI_RS15780	0	NA	NA	NA	NA	NA
CLOSCI_RS15785	0	NA	NA	NA	NA	NA
CLOSCI_RS15790	0	NA	NA	NA	NA	NA
CLOSCI_RS15795	0	NA	NA	NA	NA	NA
CLOSCI_RS15800	0	NA	NA	NA	NA	NA
CLOSCI_RS15805	0	NA	NA	NA	NA	NA
CLOSCI_RS15810	0	NA	NA	NA	NA	NA
CLOSCI_RS15815	0	NA	NA	NA	NA	NA
CLOSCI_RS15820	0	NA	NA	NA	NA	NA
CLOSCI_RS18915	0	NA	NA	NA	NA	NA
CLOSCI_RS15830	0	NA	NA	NA	NA	NA
CLOSCI_RS15850	0	NA	NA	NA	NA	NA
CLOSCI_RS15855	0	NA	NA	NA	NA	NA
CLOSCI_RS15860	0	NA	NA	NA	NA	NA
CLOSCI_RS15865	0	NA	NA	NA	NA	NA
CLOSCI_RS15870	0	NA	NA	NA	NA	NA
CLOSCI_RS15875	0	NA	NA	NA	NA	NA
CLOSCI_RS15880	0	NA	NA	NA	NA	NA
CLOSCI_RS15885	0	NA	NA	NA	NA	NA
CLOSCI_RS15890	0	NA	NA	NA	NA	NA
CLOSCI_RS15895	0	NA	NA	NA	NA	NA
CLOSCI_RS18315	0	NA	NA	NA	NA	NA
CLOSCI_RS15905	0	NA	NA	NA	NA	NA
CLOSCI_RS15910	0	NA	NA	NA	NA	NA
CLOSCI_RS15915	0	NA	NA	NA	NA	NA
CLOSCI_RS15920	0	NA	NA	NA	NA	NA
CLOSCI_RS15925	0	NA	NA	NA	NA	NA
CLOSCI_RS15930	0	NA	NA	NA	NA	NA
CLOSCI_RS15935	0	NA	NA	NA	NA	NA
CLOSCI_RS15940	0	NA	NA	NA	NA	NA
CLOSCI_RS15945	0	NA	NA	NA	NA	NA
CLOSCI_RS15950	0	NA	NA	NA	NA	NA
CLOSCI_RS15955	0	NA	NA	NA	NA	NA
CLOSCI_RS15960	0	NA	NA	NA	NA	NA
CLOSCI_RS15965	0	NA	NA	NA	NA	NA
CLOSCI_RS15970	0	NA	NA	NA	NA	NA
CLOSCI_RS15975	0	NA	NA	NA	NA	NA
CLOSCI_RS15980	0	NA	NA	NA	NA	NA
CLOSCI_RS15985	0	NA	NA	NA	NA	NA
CLOSCI_RS15990	0	NA	NA	NA	NA	NA
CLOSCI_RS15995	0	NA	NA	NA	NA	NA
CLOSCI_RS16000	0	NA	NA	NA	NA	NA
CLOSCI_RS16005	0	NA	NA	NA	NA	NA
CLOSCI_RS16010	0	NA	NA	NA	NA	NA
CLOSCI_RS16015	0	NA	NA	NA	NA	NA
CLOSCI_RS16020	0	NA	NA	NA	NA	NA
CLOSCI_RS16025	0	NA	NA	NA	NA	NA
CLOSCI_RS16030	0	NA	NA	NA	NA	NA
CLOSCI_RS16035	0	NA	NA	NA	NA	NA
CLOSCI_RS16040	0	NA	NA	NA	NA	NA
CLOSCI_RS16045	0	NA	NA	NA	NA	NA
CLOSCI_RS16050	0	NA	NA	NA	NA	NA
CLOSCI_RS16055	0	NA	NA	NA	NA	NA
CLOSCI_RS16065	0	NA	NA	NA	NA	NA
CLOSCI_RS16085	0	NA	NA	NA	NA	NA
CLOSCI_RS16090	0	NA	NA	NA	NA	NA
CLOSCI_RS16095	0	NA	NA	NA	NA	NA
CLOSCI_RS16100	0	NA	NA	NA	NA	NA
CLOSCI_RS16105	0	NA	NA	NA	NA	NA
CLOSCI_RS16110	0	NA	NA	NA	NA	NA
CLOSCI_RS16115	0	NA	NA	NA	NA	NA
CLOSCI_RS16120	0	NA	NA	NA	NA	NA
CLOSCI_RS16125	0	NA	NA	NA	NA	NA
CLOSCI_RS15505	0	NA	NA	NA	NA	NA
CLOSCI_RS15510	0	NA	NA	NA	NA	NA
CLOSCI_RS15515	0	NA	NA	NA	NA	NA
CLOSCI_RS15520	0	NA	NA	NA	NA	NA
CLOSCI_RS15525	0	NA	NA	NA	NA	NA
CLOSCI_RS15540	0	NA	NA	NA	NA	NA
CLOSCI_RS15550	0	NA	NA	NA	NA	NA
CLOSCI_RS15560	0	NA	NA	NA	NA	NA
CLOSCI_RS15565	0	NA	NA	NA	NA	NA
CLOSCI_RS15570	0	NA	NA	NA	NA	NA
CLOSCI_RS15580	0	NA	NA	NA	NA	NA
CLOSCI_RS15585	0	NA	NA	NA	NA	NA
CLOSCI_RS15590	0	NA	NA	NA	NA	NA
CLOSCI_RS15595	0	NA	NA	NA	NA	NA
CLOSCI_RS15600	0	NA	NA	NA	NA	NA
CLOSCI_RS15605	0	NA	NA	NA	NA	NA
CLOSCI_RS15610	0	NA	NA	NA	NA	NA
CLOSCI_RS15615	0	NA	NA	NA	NA	NA
CLOSCI_RS15620	0	NA	NA	NA	NA	NA
CLOSCI_RS15625	0	NA	NA	NA	NA	NA
CLOSCI_RS15630	0	NA	NA	NA	NA	NA
CLOSCI_RS15635	0	NA	NA	NA	NA	NA
CLOSCI_RS15640	0	NA	NA	NA	NA	NA
CLOSCI_RS15645	0	NA	NA	NA	NA	NA
CLOSCI_RS15650	0	NA	NA	NA	NA	NA
CLOSCI_RS15655	0	NA	NA	NA	NA	NA
CLOSCI_RS15660	0	NA	NA	NA	NA	NA
CLOSCI_RS15665	0	NA	NA	NA	NA	NA
CLOSCI_RS15670	0	NA	NA	NA	NA	NA
CLOSCI_RS15675	0	NA	NA	NA	NA	NA
CLOSCI_RS15680	0	NA	NA	NA	NA	NA
CLOSCI_RS15685	0	NA	NA	NA	NA	NA
CLOSCI_RS15690	0	NA	NA	NA	NA	NA
CLOSCI_RS15695	0	NA	NA	NA	NA	NA
CLOSCI_RS15700	0	NA	NA	NA	NA	NA
CLOSCI_RS15705	0	NA	NA	NA	NA	NA
CLOSCI_RS15710	0	NA	NA	NA	NA	NA
CLOSCI_RS18905	0	NA	NA	NA	NA	NA
CLOSCI_RS15480	0	NA	NA	NA	NA	NA
CLOSCI_RS15435	0	NA	NA	NA	NA	NA
CLOSCI_RS15440	0	NA	NA	NA	NA	NA
CLOSCI_RS15400	0	NA	NA	NA	NA	NA
CLOSCI_RS15040	0	NA	NA	NA	NA	NA
CLOSCI_RS15120	0	NA	NA	NA	NA	NA
CLOSCI_RS15150	0	NA	NA	NA	NA	NA
CLOSCI_RS15155	0	NA	NA	NA	NA	NA
CLOSCI_RS15160	0	NA	NA	NA	NA	NA
CLOSCI_RS15165	0	NA	NA	NA	NA	NA
CLOSCI_RS15170	0	NA	NA	NA	NA	NA
CLOSCI_RS15190	0	NA	NA	NA	NA	NA
CLOSCI_RS15195	0	NA	NA	NA	NA	NA
CLOSCI_RS15200	0	NA	NA	NA	NA	NA
CLOSCI_RS15205	0	NA	NA	NA	NA	NA
CLOSCI_RS15210	0	NA	NA	NA	NA	NA
CLOSCI_RS18280	0	NA	NA	NA	NA	NA
CLOSCI_RS15225	0	NA	NA	NA	NA	NA
CLOSCI_RS15240	0	NA	NA	NA	NA	NA
CLOSCI_RS15245	0	NA	NA	NA	NA	NA
CLOSCI_RS15250	0	NA	NA	NA	NA	NA
CLOSCI_RS15255	0	NA	NA	NA	NA	NA
CLOSCI_RS15260	0	NA	NA	NA	NA	NA
CLOSCI_RS15265	0	NA	NA	NA	NA	NA
CLOSCI_RS15270	4.9997	-4.15914	1.67866	-2.47766	NA	NA
CLOSCI_RS15280	0	NA	NA	NA	NA	NA
CLOSCI_RS15290	0	NA	NA	NA	NA	NA
CLOSCI_RS15295	0	NA	NA	NA	NA	NA
CLOSCI_RS15300	0	NA	NA	NA	NA	NA
CLOSCI_RS15305	0	NA	NA	NA	NA	NA
CLOSCI_RS15310	0	NA	NA	NA	NA	NA
CLOSCI_RS15315	0	NA	NA	NA	NA	NA
CLOSCI_RS15320	0	NA	NA	NA	NA	NA
CLOSCI_RS15325	0	NA	NA	NA	NA	NA
CLOSCI_RS15330	0	NA	NA	NA	NA	NA
CLOSCI_RS15340	0	NA	NA	NA	NA	NA
CLOSCI_RS15345	0	NA	NA	NA	NA	NA
CLOSCI_RS15350	0	NA	NA	NA	NA	NA
CLOSCI_RS15355	0	NA	NA	NA	NA	NA
CLOSCI_RS15360	0	NA	NA	NA	NA	NA
CLOSCI_RS15365	0	NA	NA	NA	NA	NA
CLOSCI_RS15370	0	NA	NA	NA	NA	NA
CLOSCI_RS15375	0	NA	NA	NA	NA	NA
CLOSCI_RS18300	0	NA	NA	NA	NA	NA
CLOSCI_RS15390	0	NA	NA	NA	NA	NA
CLOSCI_RS14115	0	NA	NA	NA	NA	NA
CLOSCI_RS14120	0	NA	NA	NA	NA	NA
CLOSCI_RS14125	0	NA	NA	NA	NA	NA
CLOSCI_RS14130	0	NA	NA	NA	NA	NA
CLOSCI_RS14135	0	NA	NA	NA	NA	NA
CLOSCI_RS14140	0	NA	NA	NA	NA	NA
CLOSCI_RS14145	0	NA	NA	NA	NA	NA
CLOSCI_RS14150	0	NA	NA	NA	NA	NA
CLOSCI_RS14155	0	NA	NA	NA	NA	NA
CLOSCI_RS14160	0	NA	NA	NA	NA	NA
CLOSCI_RS14165	0	NA	NA	NA	NA	NA
CLOSCI_RS14170	0	NA	NA	NA	NA	NA
CLOSCI_RS14175	0	NA	NA	NA	NA	NA
CLOSCI_RS14180	0	NA	NA	NA	NA	NA
CLOSCI_RS14185	0	NA	NA	NA	NA	NA
CLOSCI_RS14190	0	NA	NA	NA	NA	NA
CLOSCI_RS18270	0	NA	NA	NA	NA	NA
CLOSCI_RS14195	0	NA	NA	NA	NA	NA
CLOSCI_RS14200	0	NA	NA	NA	NA	NA
CLOSCI_RS14205	0	NA	NA	NA	NA	NA
CLOSCI_RS14210	0	NA	NA	NA	NA	NA
CLOSCI_RS14215	0	NA	NA	NA	NA	NA
CLOSCI_RS14220	0	NA	NA	NA	NA	NA
CLOSCI_RS14225	0	NA	NA	NA	NA	NA
CLOSCI_RS14235	0	NA	NA	NA	NA	NA
CLOSCI_RS14240	0	NA	NA	NA	NA	NA
CLOSCI_RS14245	0	NA	NA	NA	NA	NA
CLOSCI_RS14250	0	NA	NA	NA	NA	NA
CLOSCI_RS14255	0	NA	NA	NA	NA	NA
CLOSCI_RS14260	0	NA	NA	NA	NA	NA
CLOSCI_RS14265	0	NA	NA	NA	NA	NA
CLOSCI_RS14270	0	NA	NA	NA	NA	NA
CLOSCI_RS14275	0	NA	NA	NA	NA	NA
CLOSCI_RS14280	0	NA	NA	NA	NA	NA
CLOSCI_RS14290	0	NA	NA	NA	NA	NA
CLOSCI_RS14295	0	NA	NA	NA	NA	NA
CLOSCI_RS14315	0	NA	NA	NA	NA	NA
CLOSCI_RS18275	0	NA	NA	NA	NA	NA
CLOSCI_RS14325	0	NA	NA	NA	NA	NA
CLOSCI_RS14330	0	NA	NA	NA	NA	NA
CLOSCI_RS14335	0	NA	NA	NA	NA	NA
CLOSCI_RS14340	0	NA	NA	NA	NA	NA
CLOSCI_RS14345	0	NA	NA	NA	NA	NA
CLOSCI_RS14350	0	NA	NA	NA	NA	NA
CLOSCI_RS14355	0	NA	NA	NA	NA	NA
CLOSCI_RS14360	0	NA	NA	NA	NA	NA
CLOSCI_RS14365	0	NA	NA	NA	NA	NA
CLOSCI_RS14380	0	NA	NA	NA	NA	NA
CLOSCI_RS14385	0	NA	NA	NA	NA	NA
CLOSCI_RS14390	0	NA	NA	NA	NA	NA
CLOSCI_RS14395	0	NA	NA	NA	NA	NA
CLOSCI_RS14405	0	NA	NA	NA	NA	NA
CLOSCI_RS14410	0	NA	NA	NA	NA	NA
CLOSCI_RS14415	0	NA	NA	NA	NA	NA
CLOSCI_RS14425	0	NA	NA	NA	NA	NA
CLOSCI_RS14430	0	NA	NA	NA	NA	NA
CLOSCI_RS14460	0	NA	NA	NA	NA	NA
CLOSCI_RS14470	0	NA	NA	NA	NA	NA
CLOSCI_RS14480	0	NA	NA	NA	NA	NA
CLOSCI_RS14485	0	NA	NA	NA	NA	NA
CLOSCI_RS14490	0	NA	NA	NA	NA	NA
CLOSCI_RS14500	0	NA	NA	NA	NA	NA
CLOSCI_RS14510	0	NA	NA	NA	NA	NA
CLOSCI_RS14515	0	NA	NA	NA	NA	NA
CLOSCI_RS14520	0	NA	NA	NA	NA	NA
CLOSCI_RS14525	0	NA	NA	NA	NA	NA
CLOSCI_RS14530	0	NA	NA	NA	NA	NA
CLOSCI_RS14535	0	NA	NA	NA	NA	NA
CLOSCI_RS14540	0	NA	NA	NA	NA	NA
CLOSCI_RS14545	0	NA	NA	NA	NA	NA
CLOSCI_RS14550	0	NA	NA	NA	NA	NA
CLOSCI_RS14555	0	NA	NA	NA	NA	NA
CLOSCI_RS14565	0	NA	NA	NA	NA	NA
CLOSCI_RS14580	0	NA	NA	NA	NA	NA
CLOSCI_RS14585	0	NA	NA	NA	NA	NA
CLOSCI_RS14590	0	NA	NA	NA	NA	NA
CLOSCI_RS14600	0	NA	NA	NA	NA	NA
CLOSCI_RS14605	0	NA	NA	NA	NA	NA
CLOSCI_RS14610	0	NA	NA	NA	NA	NA
CLOSCI_RS14615	0	NA	NA	NA	NA	NA
CLOSCI_RS14620	0	NA	NA	NA	NA	NA
CLOSCI_RS14625	0	NA	NA	NA	NA	NA
CLOSCI_RS14630	0	NA	NA	NA	NA	NA
CLOSCI_RS14635	0	NA	NA	NA	NA	NA
CLOSCI_RS14640	0	NA	NA	NA	NA	NA
CLOSCI_RS14645	0	NA	NA	NA	NA	NA
CLOSCI_RS14650	0	NA	NA	NA	NA	NA
CLOSCI_RS14655	0	NA	NA	NA	NA	NA
CLOSCI_RS14665	0	NA	NA	NA	NA	NA
CLOSCI_RS14670	0	NA	NA	NA	NA	NA
CLOSCI_RS14675	0	NA	NA	NA	NA	NA
CLOSCI_RS14685	0	NA	NA	NA	NA	NA
CLOSCI_RS14690	0	NA	NA	NA	NA	NA
CLOSCI_RS14705	0	NA	NA	NA	NA	NA
CLOSCI_RS14725	0	NA	NA	NA	NA	NA
CLOSCI_RS14775	0	NA	NA	NA	NA	NA
CLOSCI_RS14780	0	NA	NA	NA	NA	NA
CLOSCI_RS14785	0	NA	NA	NA	NA	NA
CLOSCI_RS14795	0	NA	NA	NA	NA	NA
CLOSCI_RS14805	0	NA	NA	NA	NA	NA
CLOSCI_RS14810	0	NA	NA	NA	NA	NA
CLOSCI_RS14815	0	NA	NA	NA	NA	NA
CLOSCI_RS14840	0	NA	NA	NA	NA	NA
CLOSCI_RS14845	0	NA	NA	NA	NA	NA
CLOSCI_RS14850	0	NA	NA	NA	NA	NA
CLOSCI_RS14865	0	NA	NA	NA	NA	NA
CLOSCI_RS14870	0	NA	NA	NA	NA	NA
CLOSCI_RS14875	0	NA	NA	NA	NA	NA
CLOSCI_RS14880	0	NA	NA	NA	NA	NA
CLOSCI_RS14890	0	NA	NA	NA	NA	NA
CLOSCI_RS14895	0	NA	NA	NA	NA	NA
CLOSCI_RS14900	0	NA	NA	NA	NA	NA
CLOSCI_RS14905	0	NA	NA	NA	NA	NA
CLOSCI_RS14910	0	NA	NA	NA	NA	NA
CLOSCI_RS14915	0	NA	NA	NA	NA	NA
CLOSCI_RS14920	0	NA	NA	NA	NA	NA
CLOSCI_RS14925	0	NA	NA	NA	NA	NA
CLOSCI_RS14930	0	NA	NA	NA	NA	NA
CLOSCI_RS14935	0	NA	NA	NA	NA	NA
CLOSCI_RS13785	0	NA	NA	NA	NA	NA
CLOSCI_RS13790	0	NA	NA	NA	NA	NA
CLOSCI_RS13795	0	NA	NA	NA	NA	NA
CLOSCI_RS13820	0	NA	NA	NA	NA	NA
CLOSCI_RS13825	0	NA	NA	NA	NA	NA
CLOSCI_RS13830	0	NA	NA	NA	NA	NA
CLOSCI_RS13845	0	NA	NA	NA	NA	NA
CLOSCI_RS13850	0	NA	NA	NA	NA	NA
CLOSCI_RS13860	0	NA	NA	NA	NA	NA
CLOSCI_RS13885	0	NA	NA	NA	NA	NA
CLOSCI_RS13890	0	NA	NA	NA	NA	NA
CLOSCI_RS13895	0	NA	NA	NA	NA	NA
CLOSCI_RS13900	0	NA	NA	NA	NA	NA
CLOSCI_RS13905	0	NA	NA	NA	NA	NA
CLOSCI_RS13910	0	NA	NA	NA	NA	NA
CLOSCI_RS13915	0	NA	NA	NA	NA	NA
CLOSCI_RS13920	0	NA	NA	NA	NA	NA
CLOSCI_RS13925	0	NA	NA	NA	NA	NA
CLOSCI_RS13930	0	NA	NA	NA	NA	NA
CLOSCI_RS18825	0	NA	NA	NA	NA	NA
CLOSCI_RS13975	0	NA	NA	NA	NA	NA
CLOSCI_RS13980	0	NA	NA	NA	NA	NA
CLOSCI_RS13990	0	NA	NA	NA	NA	NA
CLOSCI_RS14000	0	NA	NA	NA	NA	NA
CLOSCI_RS14005	0	NA	NA	NA	NA	NA
CLOSCI_RS14010	0	NA	NA	NA	NA	NA
CLOSCI_RS14015	0	NA	NA	NA	NA	NA
CLOSCI_RS14025	0	NA	NA	NA	NA	NA
CLOSCI_RS14030	0	NA	NA	NA	NA	NA
CLOSCI_RS14035	0	NA	NA	NA	NA	NA
CLOSCI_RS14040	0	NA	NA	NA	NA	NA
CLOSCI_RS14045	0	NA	NA	NA	NA	NA
CLOSCI_RS14050	0	NA	NA	NA	NA	NA
CLOSCI_RS14055	0	NA	NA	NA	NA	NA
CLOSCI_RS14060	0	NA	NA	NA	NA	NA
CLOSCI_RS14065	0	NA	NA	NA	NA	NA
CLOSCI_RS14070	0	NA	NA	NA	NA	NA
CLOSCI_RS14075	0	NA	NA	NA	NA	NA
CLOSCI_RS14080	0	NA	NA	NA	NA	NA
CLOSCI_RS14095	0	NA	NA	NA	NA	NA
CLOSCI_RS14100	0	NA	NA	NA	NA	NA
CLOSCI_RS14105	0	NA	NA	NA	NA	NA
CLOSCI_RS14110	0	NA	NA	NA	NA	NA
CLOSCI_RS13640	0	NA	NA	NA	NA	NA
CLOSCI_RS13645	0	NA	NA	NA	NA	NA
CLOSCI_RS13650	0	NA	NA	NA	NA	NA
CLOSCI_RS13655	0	NA	NA	NA	NA	NA
CLOSCI_RS13660	0	NA	NA	NA	NA	NA
CLOSCI_RS13665	0	NA	NA	NA	NA	NA
CLOSCI_RS18265	0	NA	NA	NA	NA	NA
CLOSCI_RS13680	0	NA	NA	NA	NA	NA
CLOSCI_RS13685	0	NA	NA	NA	NA	NA
CLOSCI_RS13690	0	NA	NA	NA	NA	NA
CLOSCI_RS13700	0	NA	NA	NA	NA	NA
CLOSCI_RS13705	0	NA	NA	NA	NA	NA
CLOSCI_RS13710	0	NA	NA	NA	NA	NA
CLOSCI_RS18810	0	NA	NA	NA	NA	NA
CLOSCI_RS13720	0	NA	NA	NA	NA	NA
CLOSCI_RS13730	0	NA	NA	NA	NA	NA
CLOSCI_RS13735	0	NA	NA	NA	NA	NA
CLOSCI_RS13740	0	NA	NA	NA	NA	NA
CLOSCI_RS13745	0	NA	NA	NA	NA	NA
CLOSCI_RS13000	0	NA	NA	NA	NA	NA
CLOSCI_RS13005	0	NA	NA	NA	NA	NA
CLOSCI_RS13015	0	NA	NA	NA	NA	NA
CLOSCI_RS13020	0	NA	NA	NA	NA	NA
CLOSCI_RS13030	0	NA	NA	NA	NA	NA
CLOSCI_RS18780	0	NA	NA	NA	NA	NA
CLOSCI_RS13035	0	NA	NA	NA	NA	NA
CLOSCI_RS13045	0	NA	NA	NA	NA	NA
CLOSCI_RS13050	0	NA	NA	NA	NA	NA
CLOSCI_RS13055	0	NA	NA	NA	NA	NA
CLOSCI_RS13065	0	NA	NA	NA	NA	NA
CLOSCI_RS13075	0	NA	NA	NA	NA	NA
CLOSCI_RS13080	0	NA	NA	NA	NA	NA
CLOSCI_RS13085	0	NA	NA	NA	NA	NA
CLOSCI_RS13095	0	NA	NA	NA	NA	NA
CLOSCI_RS13100	0	NA	NA	NA	NA	NA
CLOSCI_RS13105	0	NA	NA	NA	NA	NA
CLOSCI_RS13110	0	NA	NA	NA	NA	NA
CLOSCI_RS13130	0	NA	NA	NA	NA	NA
CLOSCI_RS13135	0	NA	NA	NA	NA	NA
CLOSCI_RS13140	0	NA	NA	NA	NA	NA
CLOSCI_RS13145	0	NA	NA	NA	NA	NA
CLOSCI_RS13150	0	NA	NA	NA	NA	NA
CLOSCI_RS13155	0	NA	NA	NA	NA	NA
CLOSCI_RS13160	0	NA	NA	NA	NA	NA
CLOSCI_RS13165	0	NA	NA	NA	NA	NA
CLOSCI_RS13170	0	NA	NA	NA	NA	NA
CLOSCI_RS13175	0	NA	NA	NA	NA	NA
CLOSCI_RS13180	0	NA	NA	NA	NA	NA
CLOSCI_RS13185	0	NA	NA	NA	NA	NA
CLOSCI_RS13190	0	NA	NA	NA	NA	NA
CLOSCI_RS13195	0	NA	NA	NA	NA	NA
CLOSCI_RS13220	0	NA	NA	NA	NA	NA
CLOSCI_RS13235	0	NA	NA	NA	NA	NA
CLOSCI_RS13240	0	NA	NA	NA	NA	NA
CLOSCI_RS13245	0	NA	NA	NA	NA	NA
CLOSCI_RS13250	0	NA	NA	NA	NA	NA
CLOSCI_RS13255	0	NA	NA	NA	NA	NA
CLOSCI_RS13260	0	NA	NA	NA	NA	NA
CLOSCI_RS18795	0	NA	NA	NA	NA	NA
CLOSCI_RS13270	0	NA	NA	NA	NA	NA
CLOSCI_RS13275	0	NA	NA	NA	NA	NA
CLOSCI_RS13280	0	NA	NA	NA	NA	NA
CLOSCI_RS13290	0	NA	NA	NA	NA	NA
CLOSCI_RS13295	0	NA	NA	NA	NA	NA
CLOSCI_RS13300	0	NA	NA	NA	NA	NA
CLOSCI_RS13305	0	NA	NA	NA	NA	NA
CLOSCI_RS13310	0	NA	NA	NA	NA	NA
CLOSCI_RS13315	0	NA	NA	NA	NA	NA
CLOSCI_RS13320	0	NA	NA	NA	NA	NA
CLOSCI_RS13325	0	NA	NA	NA	NA	NA
CLOSCI_RS13330	0	NA	NA	NA	NA	NA
CLOSCI_RS13335	0	NA	NA	NA	NA	NA
CLOSCI_RS13350	0	NA	NA	NA	NA	NA
CLOSCI_RS13365	0	NA	NA	NA	NA	NA
CLOSCI_RS13375	0	NA	NA	NA	NA	NA
CLOSCI_RS13380	0	NA	NA	NA	NA	NA
CLOSCI_RS13390	0	NA	NA	NA	NA	NA
CLOSCI_RS13400	0	NA	NA	NA	NA	NA
CLOSCI_RS13410	0	NA	NA	NA	NA	NA
CLOSCI_RS13415	0	NA	NA	NA	NA	NA
CLOSCI_RS13425	0	NA	NA	NA	NA	NA
CLOSCI_RS13430	0	NA	NA	NA	NA	NA
[truncated: 1,526 more rows]

## Sheet: Sheet 23 - Cip vs Veh on NC
	baseMean	log2FoldChange	lfcSE	stat	pvalue	padj
CLOSCI_RS13230	920.682	3.32699	0.793039	4.19524	2.72583e-05	0.00239873
CLOSCI_RS00800	987.651	3.46136	0.801358	4.31936	1.56481e-05	0.00239873
CLOSCI_RS14830	307.255	-2.07515	0.508246	-4.08297	4.44629e-05	0.00260849
CLOSCI_RS03910	56.2857	3.0951	0.867921	3.5661	0.000362327	0.0127539
CLOSCI_RS03490	69.3392	3.18278	0.882343	3.60719	0.00030953	0.0127539
CLOSCI_RS11930	93.0613	2.64644	0.817449	3.23743	0.0012061	0.0324601
CLOSCI_RS00150	764.121	-1.9407	0.603084	-3.21797	0.00129103	0.0324601
CLOSCI_RS11835	52.7741	-1.71029	0.566403	-3.01957	0.00253137	0.050367
CLOSCI_RS18515	43.9257	2.53211	0.840029	3.01432	0.00257558	0.050367
CLOSCI_RS17185	42.6292	-2.16421	0.730527	-2.96254	0.00305115	0.0537003
CLOSCI_RS16990	106.165	2.33219	0.82345	2.83222	0.0046226	0.0678357
CLOSCI_RS03700	46.1353	2.29923	0.811863	2.83204	0.00462516	0.0678357
CLOSCI_RS06025	54.1147	-1.43292	0.532365	-2.6916	0.00711091	0.0893943
CLOSCI_RS06740	328.378	-1.30562	0.485036	-2.69181	0.00710661	0.0893943
CLOSCI_RS15420	678.502	1.53642	0.577577	2.66012	0.00781133	0.091653
CLOSCI_RS15455	179.435	-2.12557	0.829964	-2.56104	0.0104359	0.113823
CLOSCI_RS05600	122.921	-1.57355	0.618806	-2.54288	0.0109943	0.113823
CLOSCI_RS10415	40.2625	-2.23724	0.893751	-2.5032	0.0123075	0.12034
CLOSCI_RS15425	177.409	-2.06761	0.83905	-2.46423	0.0137309	0.127192
CLOSCI_RS18745	273.417	1.30199	0.553165	2.35371	0.0185873	0.163568
CLOSCI_RS05835	1575.63	-0.948894	0.424917	-2.23313	0.0255407	0.214055
CLOSCI_RS07840	93.389	-1.34471	0.607743	-2.21263	0.0269229	0.215383
CLOSCI_RS18615	79.1354	-1.17739	0.54458	-2.16201	0.030617	0.234287
CLOSCI_RS16300	1002.54	-0.995509	0.484253	-2.05576	0.0398056	0.25517
CLOSCI_RS15460	177925	0.775616	0.395261	1.96229	0.0497289	0.25517
CLOSCI_RS15430	178373	0.78114	0.395614	1.9745	0.0483249	0.25517
CLOSCI_RS13590	1255.84	1.25232	0.644348	1.94354	0.051951	0.25517
CLOSCI_RS11770	79.0234	1.06586	0.535546	1.99023	0.0465653	0.25517
CLOSCI_RS11795	63.5202	-0.983363	0.495097	-1.9862	0.047011	0.25517
CLOSCI_RS09215	41.2986	-1.0139	0.527175	-1.92326	0.0544471	0.25517
CLOSCI_RS09325	161.314	-1.18294	0.561231	-2.10776	0.0350519	0.25517
CLOSCI_RS07650	219.043	-0.823509	0.437293	-1.8832	0.0596734	0.25517
CLOSCI_RS07810	88.2886	-1.13622	0.553535	-2.05266	0.0401053	0.25517
CLOSCI_RS06675	46.7838	1.05972	0.563628	1.88018	0.060084	0.25517
CLOSCI_RS06885	129.121	-0.842386	0.443242	-1.90051	0.0573662	0.25517
CLOSCI_RS07355	3368.23	-1.10022	0.590293	-1.86385	0.0623426	0.25517
CLOSCI_RS04405	176313	0.758553	0.394923	1.92076	0.0547619	0.25517
CLOSCI_RS18550	173461	0.74128	0.396317	1.87042	0.0614252	0.25517
CLOSCI_RS03685	150.517	1.27198	0.640519	1.98585	0.0470497	0.25517
CLOSCI_RS03855	30.961	0.966767	0.508652	1.90064	0.0573486	0.25517
CLOSCI_RS02950	84711.7	1.05524	0.527001	2.00236	0.0452465	0.25517
CLOSCI_RS01390	30.9121	-2.07033	1.00071	-2.06885	0.0385602	0.25517
CLOSCI_RS01860	119.438	-1.23003	0.610104	-2.0161	0.0437891	0.25517
CLOSCI_RS11810	49.4364	-0.911007	0.503197	-1.81044	0.0702277	0.267124
CLOSCI_RS11825	29.8566	-1.07671	0.58788	-1.83151	0.0670248	0.267124
CLOSCI_RS11860	82.2744	-0.837969	0.461129	-1.81721	0.0691844	0.267124
CLOSCI_RS05685	32.8463	-1.12364	0.623088	-1.80334	0.0713343	0.267124
CLOSCI_RS11815	102.701	-0.952183	0.535383	-1.77851	0.0753207	0.276176
CLOSCI_RS13115	61.6369	2.59199	1.48095	1.75022	0.0800798	0.287634
CLOSCI_RS16070	35.1195	1.00826	0.59622	1.69109	0.0908188	0.306878
CLOSCI_RS15090	36.612	-1.21731	0.734359	-1.65765	0.0973889	0.306878
CLOSCI_RS11220	64.973	-0.955328	0.576753	-1.65639	0.0976429	0.306878
CLOSCI_RS10405	241.977	-1.0187	0.605777	-1.68165	0.0926369	0.306878
CLOSCI_RS07655	212.508	-0.727329	0.437826	-1.66123	0.0966679	0.306878
CLOSCI_RS05410	104.56	-1.14275	0.679801	-1.68101	0.0927608	0.306878
CLOSCI_RS03900	32.0879	-1.89824	1.12775	-1.6832	0.0923358	0.306878
CLOSCI_RS07830	80.7315	-0.75272	0.46343	-1.62424	0.104325	0.322127
CLOSCI_RS06020	184.622	-0.870649	0.553528	-1.57291	0.11574	0.345438
CLOSCI_RS01505	64.8899	-0.813268	0.517133	-1.57265	0.1158	0.345438
CLOSCI_RS11175	114.291	1.15396	0.753299	1.53188	0.125553	0.35075
CLOSCI_RS02270	72.4177	-0.716409	0.466057	-1.53717	0.124252	0.35075
CLOSCI_RS01960	42.2349	-0.791805	0.514245	-1.53974	0.123623	0.35075
CLOSCI_RS18395	68051.4	0.653493	0.423902	1.54161	0.123167	0.35075
CLOSCI_RS07815	144.799	-0.867017	0.578282	-1.4993	0.133796	0.367939
CLOSCI_RS03140	39.3403	1.10839	0.748078	1.48165	0.138434	0.374837
CLOSCI_RS16690	79.1254	-1.27038	0.870598	-1.4592	0.14451	0.379607
CLOSCI_RS09445	48.0772	0.771377	0.52659	1.46485	0.142961	0.379607
CLOSCI_RS05480	619.625	-0.943591	0.655599	-1.43928	0.150071	0.38842
CLOSCI_RS09220	43.1584	-0.652047	0.457602	-1.42492	0.15418	0.39327
CLOSCI_RS00410	30.579	-0.952061	0.672515	-1.41567	0.156871	0.394419
CLOSCI_RS12410	163.507	-0.723385	0.521531	-1.38704	0.165429	0.410079
CLOSCI_RS18490	137473	0.521512	0.378864	1.37652	0.168662	0.412284
CLOSCI_RS03895	32737.2	0.700457	0.51171	1.36886	0.171044	0.412381
CLOSCI_RS16895	58.7664	0.559768	0.418313	1.33816	0.180846	0.430119
CLOSCI_RS08295	31.265	-0.87497	0.661215	-1.32328	0.185743	0.435878
CLOSCI_RS09190	126.802	0.827586	0.630156	1.3133	0.189081	0.437872
CLOSCI_RS11820	74.877	-0.82925	0.639604	-1.29651	0.194801	0.44526
CLOSCI_RS17400	45.1917	1.01542	0.805679	1.26033	0.207549	0.450971
CLOSCI_RS15450	13189	0.801097	0.633136	1.26528	0.205769	0.450971
CLOSCI_RS15055	158.465	-0.764044	0.599021	-1.27549	0.202137	0.450971
CLOSCI_RS07825	225.886	-0.451161	0.357375	-1.26243	0.206795	0.450971
CLOSCI_RS16620	71.3375	0.712252	0.571996	1.2452	0.213057	0.457292
CLOSCI_RS11870	43.1384	-0.877751	0.71284	-1.23134	0.218194	0.462677
CLOSCI_RS11755	167.71	-0.480533	0.397121	-1.21004	0.226263	0.472227
CLOSCI_RS12395	58.5432	-0.734879	0.609676	-1.20536	0.228064	0.472227
CLOSCI_RS07835	144.726	-0.470373	0.396638	-1.1859	0.235662	0.482285
CLOSCI_RS16660	86.3646	-0.670126	0.572098	-1.17135	0.241459	0.484666
CLOSCI_RS14960	32.755	-0.915726	0.787812	-1.16237	0.245087	0.484666
CLOSCI_RS11800	56.1953	-0.619962	0.531364	-1.16674	0.243317	0.484666
CLOSCI_RS00870	11265.3	0.737979	0.669736	1.1019	0.270507	0.528991
CLOSCI_RS12455	125.595	-0.56769	0.522788	-1.08589	0.277528	0.536756
CLOSCI_RS06880	488.795	0.418267	0.4003	1.04489	0.296076	0.560316
CLOSCI_RS18575	5146.68	-0.449984	0.430002	-1.04647	0.295345	0.560316
CLOSCI_RS14820	42.4828	-0.776617	0.762674	-1.01828	0.308544	0.571619
CLOSCI_RS07640	3005.41	0.414673	0.405091	1.02366	0.305998	0.571619
CLOSCI_RS13385	824.011	-0.546401	0.547358	-0.998252	0.318157	0.579348
CLOSCI_RS18215	22312.4	0.386135	0.387725	0.995898	0.3193	0.579348
CLOSCI_RS17315	32.6804	0.695028	0.703527	0.987919	0.323192	0.580427
CLOSCI_RS05680	202.617	-0.394718	0.403904	-0.977257	0.328442	0.583897
CLOSCI_RS16625	69.2873	0.620663	0.644898	0.96242	0.335839	0.585224
CLOSCI_RS09195	96.8575	0.572703	0.59438	0.963529	0.335282	0.585224
CLOSCI_RS05585	74.0705	0.491425	0.514314	0.955496	0.339327	0.585505
CLOSCI_RS14825	40.545	-0.613925	0.647501	-0.948146	0.343055	0.586191
CLOSCI_RS07385	386.012	-0.46757	0.500811	-0.933625	0.350497	0.590588
CLOSCI_RS03115	52.5381	2.27423	2.45415	0.926688	0.354088	0.590588
CLOSCI_RS18485	93800.4	0.365489	0.395722	0.923599	0.355695	0.590588
CLOSCI_RS09345	49.4509	1.43994	1.57199	0.915997	0.359669	0.591604
CLOSCI_RS03725	36.7159	-0.693572	0.764704	-0.906981	0.364417	0.593864
CLOSCI_RS06750	34.9098	-0.595433	0.679737	-0.875975	0.381043	0.615263
CLOSCI_RS06735	630.814	-0.440331	0.51099	-0.861721	0.388841	0.622146
CLOSCI_RS01085	173.306	0.508423	0.60266	0.843633	0.398875	0.63245
CLOSCI_RS07935	111.582	-0.671445	0.811522	-0.827389	0.408016	0.641169
CLOSCI_RS16830	172.079	-0.674468	0.857431	-0.786615	0.431507	0.672082
CLOSCI_RS12420	67.0088	-0.439163	0.577185	-0.760871	0.446734	0.689695
CLOSCI_RS00135	35.1533	-0.401585	0.542948	-0.739638	0.459519	0.703265
CLOSCI_RS12415	95.8856	-0.415836	0.581052	-0.71566	0.474201	0.719478
CLOSCI_RS11760	87.5106	-0.347671	0.506775	-0.686045	0.492685	0.722604
CLOSCI_RS09435	405.34	-0.333084	0.484675	-0.687233	0.491936	0.722604
CLOSCI_RS09455	79.0996	-0.395922	0.570881	-0.693529	0.487978	0.722604
CLOSCI_RS18650	13509.9	0.328431	0.474545	0.692096	0.488877	0.722604
CLOSCI_RS01465	38.5205	-0.56062	0.839853	-0.667521	0.504439	0.73373
CLOSCI_RS17395	50.6132	0.457722	0.746302	0.61332	0.539665	0.749117
CLOSCI_RS11890	48.0223	-0.353058	0.582573	-0.606032	0.544493	0.749117
CLOSCI_RS09385	316.205	0.276827	0.445986	0.620707	0.534792	0.749117
CLOSCI_RS07580	29.3524	-0.616655	0.984437	-0.626404	0.53105	0.749117
CLOSCI_RS07730	481.392	0.192903	0.318558	0.605552	0.544812	0.749117
CLOSCI_RS07380	370.833	-0.389157	0.616641	-0.631093	0.52798	0.749117
CLOSCI_RS03695	110.625	0.556672	0.876521	0.635093	0.525368	0.749117
CLOSCI_RS09595	771.919	0.286339	0.517651	0.55315	0.58016	0.791537
CLOSCI_RS11855	40.0825	-0.407839	0.765999	-0.532427	0.59443	0.802327
CLOSCI_RS08845	47.7879	0.40461	0.76749	0.527186	0.598064	0.802327
CLOSCI_RS08250	33.4464	0.283198	0.542636	0.521892	0.601746	0.802327
CLOSCI_RS11865	58.417	-0.247049	0.487786	-0.50647	0.612527	0.809243
CLOSCI_RS09625	83.0806	-0.290725	0.579891	-0.501345	0.616129	0.809243
CLOSCI_RS11180	76.695	-0.327334	0.666756	-0.490935	0.623472	0.812823
CLOSCI_RS18925	16184.1	-0.218442	0.479802	-0.455275	0.648911	0.839767
CLOSCI_RS12400	146.728	-0.229676	0.534523	-0.429685	0.667425	0.851209
CLOSCI_RS08310	29.2674	-0.238262	0.547917	-0.43485	0.663671	0.851209
CLOSCI_RS03905	95.5059	0.365185	0.872923	0.418348	0.675693	0.855554
CLOSCI_RS11945	66.3907	-0.232129	0.626134	-0.370734	0.710836	0.863817
CLOSCI_RS07735	419.459	-0.118396	0.33068	-0.358039	0.720314	0.863817
CLOSCI_RS08275	99.9556	-0.142998	0.386132	-0.370334	0.711133	0.863817
CLOSCI_RS08285	136.972	-0.139097	0.376006	-0.369934	0.711431	0.863817
CLOSCI_RS06585	40.2625	-0.215905	0.57091	-0.378176	0.7053	0.863817
CLOSCI_RS06745	64.9544	-0.163219	0.453896	-0.359596	0.719149	0.863817
CLOSCI_RS07370	85.036	-0.216274	0.573549	-0.377081	0.706113	0.863817
CLOSCI_RS01460	36.571	-0.221986	0.634372	-0.34993	0.726391	0.863817
CLOSCI_RS01265	60.6161	0.16469	0.466741	0.352851	0.7242	0.863817
CLOSCI_RS14730	511.253	-0.23865	0.748384	-0.318886	0.749813	0.881401
CLOSCI_RS00075	31.3483	0.149563	0.471712	0.317065	0.751194	0.881401
CLOSCI_RS00555	475.103	-0.215311	0.73586	-0.292597	0.76983	0.897286
CLOSCI_RS01105	83.2798	0.204889	0.726526	0.282012	0.777934	0.900766
CLOSCI_RS07645	644.689	0.0900598	0.372262	0.241926	0.808838	0.930428
CLOSCI_RS11880	84.9739	0.137753	0.588299	0.234156	0.814864	0.931273
CLOSCI_RS09650	75.0091	-0.0986962	0.447524	-0.220538	0.825452	0.93173
CLOSCI_RS08215	78.0189	-0.11511	0.523168	-0.220026	0.825851	0.93173
CLOSCI_RS16695	42.3497	0.0864029	0.466083	0.185381	0.85293	0.938223
CLOSCI_RS15085	663.757	0.104184	0.535102	0.194699	0.845629	0.938223
CLOSCI_RS13555	42.9322	-0.0994383	0.525322	-0.18929	0.849865	0.938223
CLOSCI_RS11765	124.912	0.105892	0.56218	0.188359	0.850595	0.938223
CLOSCI_RS00045	51.3318	-0.116725	0.699194	-0.166942	0.867416	0.948231
CLOSCI_RS08280	57.8465	0.0810066	0.507068	0.159755	0.873074	0.948525
CLOSCI_RS11900	75.7041	0.0639623	0.505591	0.12651	0.899328	0.959284
CLOSCI_RS06030	99.2032	0.0839476	0.631507	0.132932	0.894247	0.959284
CLOSCI_RS07350	50.4721	0.0823391	0.613072	0.134306	0.893161	0.959284
CLOSCI_RS12405	186.398	-0.0619969	0.543875	-0.113991	0.909245	0.961988
CLOSCI_RS11200	56.1468	0.0627234	0.609192	0.102962	0.917993	0.961988
CLOSCI_RS09685	602.723	0.029068	0.313551	0.0927057	0.926137	0.961988
CLOSCI_RS05800	35.1257	-0.0473957	0.533372	-0.0888606	0.929193	0.961988
CLOSCI_RS01090	190.804	-0.0564089	0.574055	-0.0982638	0.921723	0.961988
CLOSCI_RS01100	170.609	0.0451008	0.582897	0.0773735	0.938326	0.965763
CLOSCI_RS03735	38.2899	-0.0464089	0.698026	-0.0664858	0.946991	0.969014
CLOSCI_RS11935	320.833	-0.0171451	0.387482	-0.0442475	0.964707	0.981436
CLOSCI_RS03730	63.8487	0.0234377	0.735034	0.0318866	0.974563	0.985764
CLOSCI_RS07070	68.6817	0.00765218	0.556639	0.0137471	0.989032	0.994683
CLOSCI_RS00545	60.8257	-0.0048433	0.818407	-0.00591796	0.995278	0.995278
CLOSCI_RS16225	0	NA	NA	NA	NA	NA
CLOSCI_RS16230	1.81812	1.15898	1.70552	0.679548	0.496791	NA
CLOSCI_RS16235	0.764702	0.334097	2.15427	0.155086	0.876753	NA
CLOSCI_RS16240	0	NA	NA	NA	NA	NA
CLOSCI_RS16245	0	NA	NA	NA	NA	NA
CLOSCI_RS16250	0.838353	0.456876	2.038	0.224178	0.822619	NA
CLOSCI_RS16255	1.41651	1.51047	1.71004	0.883293	0.377078	NA
CLOSCI_RS16260	0	NA	NA	NA	NA	NA
CLOSCI_RS16265	0	NA	NA	NA	NA	NA
CLOSCI_RS16270	0	NA	NA	NA	NA	NA
CLOSCI_RS16275	5.16129	-0.322949	1.16972	-0.276091	0.782478	NA
CLOSCI_RS16280	1.01368	0.706851	1.99939	0.353533	0.723689	NA
CLOSCI_RS16285	0	NA	NA	NA	NA	NA
CLOSCI_RS16290	0.257801	0.758327	4.28564	0.176946	0.859551	NA
CLOSCI_RS16295	0	NA	NA	NA	NA	NA
CLOSCI_RS16305	0	NA	NA	NA	NA	NA
CLOSCI_RS16310	1.02532	3.41853	2.60469	1.31245	0.189368	NA
CLOSCI_RS16315	5.97999	-0.0921522	0.819696	-0.112422	0.910488	NA
CLOSCI_RS16320	4.35295	0.00477909	1.24279	0.00384545	0.996932	NA
CLOSCI_RS16325	0	NA	NA	NA	NA	NA
CLOSCI_RS16330	0	NA	NA	NA	NA	NA
CLOSCI_RS16335	0.765414	0.710194	2.25513	0.314924	0.752819	NA
CLOSCI_RS16340	0	NA	NA	NA	NA	NA
CLOSCI_RS16345	0	NA	NA	NA	NA	NA
CLOSCI_RS16350	0	NA	NA	NA	NA	NA
CLOSCI_RS16355	0	NA	NA	NA	NA	NA
CLOSCI_RS16360	0	NA	NA	NA	NA	NA
CLOSCI_RS16365	0.27263	2.41492	4.30176	0.561378	0.57454	NA
CLOSCI_RS16370	0	NA	NA	NA	NA	NA
CLOSCI_RS16375	0	NA	NA	NA	NA	NA
CLOSCI_RS16380	0	NA	NA	NA	NA	NA
CLOSCI_RS16385	0	NA	NA	NA	NA	NA
CLOSCI_RS16390	0	NA	NA	NA	NA	NA
CLOSCI_RS18935	0	NA	NA	NA	NA	NA
CLOSCI_RS16405	0	NA	NA	NA	NA	NA
CLOSCI_RS16410	0	NA	NA	NA	NA	NA
CLOSCI_RS16415	0	NA	NA	NA	NA	NA
CLOSCI_RS16420	0	NA	NA	NA	NA	NA
CLOSCI_RS16425	0	NA	NA	NA	NA	NA
CLOSCI_RS16430	0	NA	NA	NA	NA	NA
CLOSCI_RS16435	0	NA	NA	NA	NA	NA
CLOSCI_RS16440	0	NA	NA	NA	NA	NA
CLOSCI_RS16445	0	NA	NA	NA	NA	NA
CLOSCI_RS16450	0	NA	NA	NA	NA	NA
CLOSCI_RS16455	0	NA	NA	NA	NA	NA
CLOSCI_RS16460	0	NA	NA	NA	NA	NA
CLOSCI_RS16465	0	NA	NA	NA	NA	NA
CLOSCI_RS16475	0	NA	NA	NA	NA	NA
CLOSCI_RS16480	0	NA	NA	NA	NA	NA
CLOSCI_RS16485	0	NA	NA	NA	NA	NA
CLOSCI_RS16490	0	NA	NA	NA	NA	NA
CLOSCI_RS16495	0	NA	NA	NA	NA	NA
CLOSCI_RS16500	0	NA	NA	NA	NA	NA
CLOSCI_RS16510	0	NA	NA	NA	NA	NA
CLOSCI_RS16515	0	NA	NA	NA	NA	NA
CLOSCI_RS16520	0	NA	NA	NA	NA	NA
CLOSCI_RS16525	0	NA	NA	NA	NA	NA
CLOSCI_RS16530	0	NA	NA	NA	NA	NA
CLOSCI_RS16535	0	NA	NA	NA	NA	NA
CLOSCI_RS16540	0	NA	NA	NA	NA	NA
CLOSCI_RS16545	0	NA	NA	NA	NA	NA
CLOSCI_RS16550	0	NA	NA	NA	NA	NA
CLOSCI_RS16555	0	NA	NA	NA	NA	NA
CLOSCI_RS16560	0	NA	NA	NA	NA	NA
CLOSCI_RS16565	0	NA	NA	NA	NA	NA
CLOSCI_RS16570	0	NA	NA	NA	NA	NA
CLOSCI_RS16575	0	NA	NA	NA	NA	NA
CLOSCI_RS16580	0	NA	NA	NA	NA	NA
CLOSCI_RS16585	0	NA	NA	NA	NA	NA
CLOSCI_RS16590	0	NA	NA	NA	NA	NA
CLOSCI_RS16595	0	NA	NA	NA	NA	NA
CLOSCI_RS16600	0	NA	NA	NA	NA	NA
CLOSCI_RS16605	0.866606	0.450107	2.0593	0.218573	0.826983	NA
CLOSCI_RS16610	0.0388245	2.94117	4.29063	0.685487	0.493037	NA
CLOSCI_RS16615	0	NA	NA	NA	NA	NA
CLOSCI_RS16630	0	NA	NA	NA	NA	NA
CLOSCI_RS16635	0	NA	NA	NA	NA	NA
CLOSCI_RS16640	1.50728	1.14871	1.92023	0.598214	0.549697	NA
CLOSCI_RS16645	1.85254	4.0449	2.38779	1.69399	0.0902673	NA
CLOSCI_RS16650	0.113734	2.41488	4.30176	0.56137	0.574545	NA
CLOSCI_RS16655	1.14731	0.907069	1.9704	0.460347	0.645267	NA
CLOSCI_RS16665	0.0194123	2.7195	4.29487	0.633198	0.526605	NA
CLOSCI_RS16670	0.268351	2.41483	4.30176	0.561358	0.574553	NA
CLOSCI_RS16675	1.31454	-0.00740944	1.99761	-0.00370915	0.997041	NA
CLOSCI_RS16680	0	NA	NA	NA	NA	NA
CLOSCI_RS16700	0	NA	NA	NA	NA	NA
CLOSCI_RS16705	0	NA	NA	NA	NA	NA
CLOSCI_RS16710	0	NA	NA	NA	NA	NA
CLOSCI_RS16715	0	NA	NA	NA	NA	NA
CLOSCI_RS16720	0	NA	NA	NA	NA	NA
CLOSCI_RS16725	0.0388245	2.94117	4.29063	0.685487	0.493037	NA
CLOSCI_RS16735	0	NA	NA	NA	NA	NA
CLOSCI_RS16740	0	NA	NA	NA	NA	NA
CLOSCI_RS16745	0	NA	NA	NA	NA	NA
CLOSCI_RS16750	0	NA	NA	NA	NA	NA
CLOSCI_RS16755	0.0585936	1.12955	4.2967	0.262887	0.792638	NA
CLOSCI_RS16760	0.391022	1.6187	3.47389	0.465962	0.641242	NA
CLOSCI_RS16765	0	NA	NA	NA	NA	NA
CLOSCI_RS16770	2.25567	-0.919663	1.5446	-0.595404	0.551574	NA
CLOSCI_RS16775	2.94367	1.05384	1.65344	0.637363	0.523888	NA
CLOSCI_RS16780	14.6071	0.422908	0.625137	0.676504	0.498721	NA
CLOSCI_RS16785	0.194191	1.69355	4.30176	0.393688	0.693811	NA
CLOSCI_RS16790	0	NA	NA	NA	NA	NA
CLOSCI_RS16795	0	NA	NA	NA	NA	NA
CLOSCI_RS16800	1.12302	-0.808004	2.20651	-0.366191	0.714222	NA
CLOSCI_RS16805	0	NA	NA	NA	NA	NA
CLOSCI_RS16810	0	NA	NA	NA	NA	NA
CLOSCI_RS16815	0	NA	NA	NA	NA	NA
CLOSCI_RS16820	0	NA	NA	NA	NA	NA
CLOSCI_RS16825	0	NA	NA	NA	NA	NA
CLOSCI_RS16835	0.99706	1.40371	1.86923	0.750956	0.452679	NA
CLOSCI_RS16840	0.295878	2.71942	4.29487	0.633177	0.526618	NA
CLOSCI_RS16845	4.41297	-0.891541	1.13958	-0.78234	0.434015	NA
CLOSCI_RS16850	0.680858	-0.968543	2.34517	-0.412994	0.679611	NA
CLOSCI_RS16855	0.426647	-0.865532	3.63594	-0.238049	0.811843	NA
CLOSCI_RS16860	0.550716	3.28169	2.84279	1.15439	0.248341	NA
CLOSCI_RS16865	13.1083	-0.750535	0.819509	-0.915835	0.359754	NA
CLOSCI_RS16870	0	NA	NA	NA	NA	NA
CLOSCI_RS16875	1.62689	0.132952	1.53315	0.0867184	0.930895	NA
CLOSCI_RS16880	0	NA	NA	NA	NA	NA
CLOSCI_RS16885	3.34502	1.13122	1.37456	0.822967	0.410527	NA
CLOSCI_RS16890	0	NA	NA	NA	NA	NA
CLOSCI_RS16900	8.82433	-0.505341	0.783035	-0.645361	0.518693	NA
CLOSCI_RS16905	10.3241	-0.0912523	0.907577	-0.100545	0.919912	NA
CLOSCI_RS16910	0.496002	-0.666524	3.09073	-0.215653	0.829259	NA
CLOSCI_RS16915	1.01077	-0.819706	1.94411	-0.421636	0.673291	NA
CLOSCI_RS16920	0	NA	NA	NA	NA	NA
CLOSCI_RS16925	0	NA	NA	NA	NA	NA
CLOSCI_RS16930	0	NA	NA	NA	NA	NA
CLOSCI_RS16935	0	NA	NA	NA	NA	NA
CLOSCI_RS16940	4.54088	-1.43811	1.30507	-1.10195	0.270484	NA
CLOSCI_RS16945	5.07194	0.528552	1.04451	0.506029	0.612837	NA
CLOSCI_RS16950	14.8618	-1.59366	0.728568	-2.18738	0.0287147	NA
CLOSCI_RS16955	5.5547	0.632659	0.904125	0.699747	0.484085	NA
CLOSCI_RS16960	0.980967	-1.65124	2.19169	-0.753409	0.451204	NA
CLOSCI_RS16965	0	NA	NA	NA	NA	NA
CLOSCI_RS16970	22.9018	1.39585	0.799883	1.74506	0.0809736	NA
CLOSCI_RS16975	0	NA	NA	NA	NA	NA
CLOSCI_RS16980	0.0388245	2.94117	4.29063	0.685487	0.493037	NA
CLOSCI_RS16985	0.190514	0.779828	4.28636	0.181932	0.855636	NA
CLOSCI_RS18340	0	NA	NA	NA	NA	NA
CLOSCI_RS17000	0	NA	NA	NA	NA	NA
CLOSCI_RS17005	0	NA	NA	NA	NA	NA
CLOSCI_RS17010	2.63371	1.59808	1.81742	0.879313	0.379232	NA
CLOSCI_RS17015	3.02198	-0.311271	1.57963	-0.197053	0.843786	NA
CLOSCI_RS17030	0	NA	NA	NA	NA	NA
CLOSCI_RS17035	0	NA	NA	NA	NA	NA
CLOSCI_RS17040	0	NA	NA	NA	NA	NA
CLOSCI_RS17045	0	NA	NA	NA	NA	NA
CLOSCI_RS17050	0	NA	NA	NA	NA	NA
CLOSCI_RS17055	0	NA	NA	NA	NA	NA
CLOSCI_RS17060	0	NA	NA	NA	NA	NA
CLOSCI_RS17065	0	NA	NA	NA	NA	NA
CLOSCI_RS17070	0	NA	NA	NA	NA	NA
CLOSCI_RS17075	0	NA	NA	NA	NA	NA
CLOSCI_RS17080	0	NA	NA	NA	NA	NA
CLOSCI_RS17090	0	NA	NA	NA	NA	NA
CLOSCI_RS17095	0	NA	NA	NA	NA	NA
CLOSCI_RS17105	22.2217	-0.67283	0.831855	-0.808831	0.418612	NA
CLOSCI_RS17110	26.6497	-0.290632	0.712962	-0.407641	0.683538	NA
CLOSCI_RS17115	0	NA	NA	NA	NA	NA
CLOSCI_RS17120	0	NA	NA	NA	NA	NA
CLOSCI_RS17125	0	NA	NA	NA	NA	NA
CLOSCI_RS17130	0	NA	NA	NA	NA	NA
CLOSCI_RS17135	0	NA	NA	NA	NA	NA
CLOSCI_RS17150	0	NA	NA	NA	NA	NA
CLOSCI_RS17155	0	NA	NA	NA	NA	NA
CLOSCI_RS17160	0	NA	NA	NA	NA	NA
CLOSCI_RS17165	0	NA	NA	NA	NA	NA
CLOSCI_RS17170	0	NA	NA	NA	NA	NA
CLOSCI_RS17175	0	NA	NA	NA	NA	NA
CLOSCI_RS17180	0	NA	NA	NA	NA	NA
CLOSCI_RS17190	0.0321188	2.41485	4.30176	0.561362	0.574551	NA
CLOSCI_RS17195	2.29657	-0.806408	1.42569	-0.565627	0.571647	NA
CLOSCI_RS17200	0	NA	NA	NA	NA	NA
CLOSCI_RS17205	0	NA	NA	NA	NA	NA
CLOSCI_RS17210	0	NA	NA	NA	NA	NA
CLOSCI_RS17215	0	NA	NA	NA	NA	NA
CLOSCI_RS17220	0	NA	NA	NA	NA	NA
CLOSCI_RS17225	0	NA	NA	NA	NA	NA
CLOSCI_RS17230	0.501297	2.41482	4.30177	0.561355	0.574556	NA
CLOSCI_RS17235	0	NA	NA	NA	NA	NA
CLOSCI_RS17240	0	NA	NA	NA	NA	NA
CLOSCI_RS17245	0	NA	NA	NA	NA	NA
CLOSCI_RS17250	1.34615	1.91678	1.66066	1.15423	0.248407	NA
CLOSCI_RS17255	0.6057	-0.66621	2.31244	-0.288099	0.773271	NA
CLOSCI_RS17260	0	NA	NA	NA	NA	NA
CLOSCI_RS17265	0	NA	NA	NA	NA	NA
CLOSCI_RS17270	0.420805	-0.0291206	3.35171	-0.00868827	0.993068	NA
CLOSCI_RS17275	0.268981	-0.121511	4.23347	-0.0287024	0.977102	NA
CLOSCI_RS17280	0	NA	NA	NA	NA	NA
CLOSCI_RS17285	0	NA	NA	NA	NA	NA
CLOSCI_RS17290	0.075609	0.928452	4.2914	0.216352	0.828714	NA
CLOSCI_RS17295	0.175781	-0.215182	4.23419	-0.0508201	0.959469	NA
CLOSCI_RS17300	0	NA	NA	NA	NA	NA
CLOSCI_RS17305	0	NA	NA	NA	NA	NA
CLOSCI_RS17310	0	NA	NA	NA	NA	NA
CLOSCI_RS17320	1.58305	1.73524	2.01869	0.859585	0.390018	NA
CLOSCI_RS17325	0.509525	1.30452	2.87348	0.453986	0.649839	NA
CLOSCI_RS17330	0.167011	2.41479	4.30177	0.561349	0.57456	NA
CLOSCI_RS17340	0.449435	0.0568073	2.69822	0.0210536	0.983203	NA
CLOSCI_RS17345	0	NA	NA	NA	NA	NA
CLOSCI_RS17350	0	NA	NA	NA	NA	NA
CLOSCI_RS17355	0	NA	NA	NA	NA	NA
CLOSCI_RS17360	0	NA	NA	NA	NA	NA
CLOSCI_RS17365	0.15255	0.77986	4.28636	0.18194	0.85563	NA
CLOSCI_RS17370	0	NA	NA	NA	NA	NA
CLOSCI_RS17375	0	NA	NA	NA	NA	NA
CLOSCI_RS17380	0	NA	NA	NA	NA	NA
CLOSCI_RS17385	0	NA	NA	NA	NA	NA
CLOSCI_RS17390	0	NA	NA	NA	NA	NA
CLOSCI_RS17405	0	NA	NA	NA	NA	NA
CLOSCI_RS17420	0	NA	NA	NA	NA	NA
CLOSCI_RS17425	0	NA	NA	NA	NA	NA
CLOSCI_RS17430	0	NA	NA	NA	NA	NA
CLOSCI_RS17435	0	NA	NA	NA	NA	NA
CLOSCI_RS17440	0	NA	NA	NA	NA	NA
CLOSCI_RS17445	0	NA	NA	NA	NA	NA
CLOSCI_RS18950	0	NA	NA	NA	NA	NA
CLOSCI_RS17455	0	NA	NA	NA	NA	NA
CLOSCI_RS17460	0	NA	NA	NA	NA	NA
CLOSCI_RS17465	0	NA	NA	NA	NA	NA
CLOSCI_RS17470	0	NA	NA	NA	NA	NA
CLOSCI_RS17475	0	NA	NA	NA	NA	NA
CLOSCI_RS17480	0	NA	NA	NA	NA	NA
CLOSCI_RS17485	0	NA	NA	NA	NA	NA
CLOSCI_RS17505	0	NA	NA	NA	NA	NA
CLOSCI_RS17510	0	NA	NA	NA	NA	NA
CLOSCI_RS17515	0	NA	NA	NA	NA	NA
CLOSCI_RS17520	0	NA	NA	NA	NA	NA
CLOSCI_RS17525	0	NA	NA	NA	NA	NA
CLOSCI_RS17530	0	NA	NA	NA	NA	NA
CLOSCI_RS17535	0	NA	NA	NA	NA	NA
CLOSCI_RS17540	0	NA	NA	NA	NA	NA
CLOSCI_RS17545	0	NA	NA	NA	NA	NA
CLOSCI_RS17550	0	NA	NA	NA	NA	NA
CLOSCI_RS17555	0	NA	NA	NA	NA	NA
CLOSCI_RS17560	0	NA	NA	NA	NA	NA
CLOSCI_RS17565	0	NA	NA	NA	NA	NA
CLOSCI_RS17570	0	NA	NA	NA	NA	NA
CLOSCI_RS17575	0	NA	NA	NA	NA	NA
CLOSCI_RS17580	0	NA	NA	NA	NA	NA
CLOSCI_RS17585	0	NA	NA	NA	NA	NA
CLOSCI_RS17590	0	NA	NA	NA	NA	NA
CLOSCI_RS17595	0	NA	NA	NA	NA	NA
CLOSCI_RS17605	0	NA	NA	NA	NA	NA
CLOSCI_RS17610	0.663476	0.77104	2.84496	0.27102	0.786376	NA
CLOSCI_RS17615	0.0194123	2.7195	4.29487	0.633198	0.526605	NA
CLOSCI_RS17625	0	NA	NA	NA	NA	NA
CLOSCI_RS17630	0	NA	NA	NA	NA	NA
CLOSCI_RS17635	0	NA	NA	NA	NA	NA
CLOSCI_RS17640	0	NA	NA	NA	NA	NA
CLOSCI_RS17645	0	NA	NA	NA	NA	NA
CLOSCI_RS17650	0	NA	NA	NA	NA	NA
CLOSCI_RS17655	0	NA	NA	NA	NA	NA
CLOSCI_RS17660	0	NA	NA	NA	NA	NA
CLOSCI_RS17665	0	NA	NA	NA	NA	NA
CLOSCI_RS17670	0	NA	NA	NA	NA	NA
CLOSCI_RS17675	0	NA	NA	NA	NA	NA
CLOSCI_RS18345	0	NA	NA	NA	NA	NA
CLOSCI_RS17690	0	NA	NA	NA	NA	NA
CLOSCI_RS17700	0	NA	NA	NA	NA	NA
CLOSCI_RS17705	0	NA	NA	NA	NA	NA
CLOSCI_RS17710	0	NA	NA	NA	NA	NA
CLOSCI_RS17715	0	NA	NA	NA	NA	NA
CLOSCI_RS17720	0	NA	NA	NA	NA	NA
CLOSCI_RS17725	0	NA	NA	NA	NA	NA
CLOSCI_RS17730	0	NA	NA	NA	NA	NA
CLOSCI_RS17740	0	NA	NA	NA	NA	NA
CLOSCI_RS17745	0	NA	NA	NA	NA	NA
CLOSCI_RS18965	0.502124	3.79268	4.27893	0.88636	0.375423	NA
CLOSCI_RS17755	0.502124	3.79268	4.27893	0.88636	0.375423	NA
CLOSCI_RS17770	0	NA	NA	NA	NA	NA
CLOSCI_RS17775	2.21375	6.22445	4.24207	1.46731	0.142291	NA
CLOSCI_RS17780	0	NA	NA	NA	NA	NA
CLOSCI_RS17790	0	NA	NA	NA	NA	NA
CLOSCI_RS17805	0	NA	NA	NA	NA	NA
CLOSCI_RS17810	0	NA	NA	NA	NA	NA
CLOSCI_RS17815	0	NA	NA	NA	NA	NA
CLOSCI_RS17825	0.0642376	2.41487	4.30176	0.561367	0.574548	NA
CLOSCI_RS17830	0	NA	NA	NA	NA	NA
CLOSCI_RS17835	0	NA	NA	NA	NA	NA
CLOSCI_RS17840	0	NA	NA	NA	NA	NA
CLOSCI_RS17845	0	NA	NA	NA	NA	NA
CLOSCI_RS17850	0	NA	NA	NA	NA	NA
CLOSCI_RS17855	0	NA	NA	NA	NA	NA
CLOSCI_RS17860	0	NA	NA	NA	NA	NA
CLOSCI_RS17865	0	NA	NA	NA	NA	NA
CLOSCI_RS17870	0	NA	NA	NA	NA	NA
CLOSCI_RS17875	0	NA	NA	NA	NA	NA
CLOSCI_RS17880	0	NA	NA	NA	NA	NA
CLOSCI_RS17885	0.0575566	2.41486	4.30176	0.561366	0.574548	NA
CLOSCI_RS17890	0.348386	2.41472	4.30177	0.561333	0.574571	NA
CLOSCI_RS17895	0	NA	NA	NA	NA	NA
CLOSCI_RS17900	0.178345	0.779955	4.28636	0.181962	0.855613	NA
CLOSCI_RS17905	0	NA	NA	NA	NA	NA
CLOSCI_RS17910	0	NA	NA	NA	NA	NA
CLOSCI_RS17915	0	NA	NA	NA	NA	NA
CLOSCI_RS17920	0	NA	NA	NA	NA	NA
CLOSCI_RS17925	0	NA	NA	NA	NA	NA
CLOSCI_RS17930	0	NA	NA	NA	NA	NA
CLOSCI_RS17935	0	NA	NA	NA	NA	NA
CLOSCI_RS17940	0	NA	NA	NA	NA	NA
CLOSCI_RS17945	0	NA	NA	NA	NA	NA
CLOSCI_RS17950	0	NA	NA	NA	NA	NA
CLOSCI_RS17955	0	NA	NA	NA	NA	NA
CLOSCI_RS17960	0	NA	NA	NA	NA	NA
CLOSCI_RS17965	4.06784	1.66623	1.38446	1.20353	0.228773	NA
CLOSCI_RS17970	0	NA	NA	NA	NA	NA
CLOSCI_RS17975	1.07126	1.98215	2.13663	0.927698	0.353564	NA
CLOSCI_RS17980	0	NA	NA	NA	NA	NA
CLOSCI_RS17985	0	NA	NA	NA	NA	NA
CLOSCI_RS17990	0	NA	NA	NA	NA	NA
CLOSCI_RS17995	0	NA	NA	NA	NA	NA
CLOSCI_RS18005	0	NA	NA	NA	NA	NA
CLOSCI_RS18010	0.371071	1.6557	3.47737	0.476135	0.633978	NA
CLOSCI_RS18015	0	NA	NA	NA	NA	NA
CLOSCI_RS18020	0.0453371	1.69353	4.30176	0.393683	0.693815	NA
CLOSCI_RS18025	0	NA	NA	NA	NA	NA
CLOSCI_RS18030	0	NA	NA	NA	NA	NA
CLOSCI_RS18035	0	NA	NA	NA	NA	NA
CLOSCI_RS18040	0	NA	NA	NA	NA	NA
CLOSCI_RS18045	0	NA	NA	NA	NA	NA
CLOSCI_RS18050	0	NA	NA	NA	NA	NA
CLOSCI_RS18350	0	NA	NA	NA	NA	NA
CLOSCI_RS18060	0	NA	NA	NA	NA	NA
CLOSCI_RS18065	0	NA	NA	NA	NA	NA
CLOSCI_RS18070	0	NA	NA	NA	NA	NA
CLOSCI_RS18075	0	NA	NA	NA	NA	NA
CLOSCI_RS18080	0	NA	NA	NA	NA	NA
CLOSCI_RS18085	6.91801	2.71207	0.986808	2.74832	0.00599013	NA
CLOSCI_RS18090	0	NA	NA	NA	NA	NA
CLOSCI_RS18095	0	NA	NA	NA	NA	NA
CLOSCI_RS18100	0	NA	NA	NA	NA	NA
CLOSCI_RS18105	0	NA	NA	NA	NA	NA
CLOSCI_RS18110	0	NA	NA	NA	NA	NA
CLOSCI_RS18115	0	NA	NA	NA	NA	NA
CLOSCI_RS18120	0	NA	NA	NA	NA	NA
CLOSCI_RS18125	0	NA	NA	NA	NA	NA
CLOSCI_RS18130	0	NA	NA	NA	NA	NA
CLOSCI_RS18135	0	NA	NA	NA	NA	NA
CLOSCI_RS18140	0	NA	NA	NA	NA	NA
CLOSCI_RS16140	0	NA	NA	NA	NA	NA
CLOSCI_RS16145	0	NA	NA	NA	NA	NA
CLOSCI_RS16150	0	NA	NA	NA	NA	NA
CLOSCI_RS16155	0	NA	NA	NA	NA	NA
CLOSCI_RS16160	0.10134	2.41488	4.30176	0.561369	0.574546	NA
CLOSCI_RS16165	0	NA	NA	NA	NA	NA
CLOSCI_RS16170	0	NA	NA	NA	NA	NA
CLOSCI_RS16175	0	NA	NA	NA	NA	NA
CLOSCI_RS16180	0	NA	NA	NA	NA	NA
CLOSCI_RS16185	1.08931	-0.539155	1.88923	-0.285384	0.77535	NA
CLOSCI_RS16190	0	NA	NA	NA	NA	NA
CLOSCI_RS16195	3.02564	1.03598	1.63089	0.635225	0.525282	NA
CLOSCI_RS16200	1.25363	2.22163	2.78107	0.79884	0.424383	NA
CLOSCI_RS18330	0	NA	NA	NA	NA	NA
CLOSCI_RS18335	0	NA	NA	NA	NA	NA
CLOSCI_RS16210	0	NA	NA	NA	NA	NA
CLOSCI_RS16215	0	NA	NA	NA	NA	NA
CLOSCI_RS15725	0	NA	NA	NA	NA	NA
CLOSCI_RS15730	0	NA	NA	NA	NA	NA
CLOSCI_RS15735	0	NA	NA	NA	NA	NA
CLOSCI_RS15740	0	NA	NA	NA	NA	NA
CLOSCI_RS15745	0	NA	NA	NA	NA	NA
CLOSCI_RS15750	0	NA	NA	NA	NA	NA
CLOSCI_RS15755	0	NA	NA	NA	NA	NA
CLOSCI_RS15760	0	NA	NA	NA	NA	NA
CLOSCI_RS15765	0	NA	NA	NA	NA	NA
CLOSCI_RS15770	0	NA	NA	NA	NA	NA
CLOSCI_RS15775	0	NA	NA	NA	NA	NA
CLOSCI_RS15780	0	NA	NA	NA	NA	NA
CLOSCI_RS15785	0	NA	NA	NA	NA	NA
CLOSCI_RS15790	0	NA	NA	NA	NA	NA
CLOSCI_RS15795	0	NA	NA	NA	NA	NA
CLOSCI_RS15800	0	NA	NA	NA	NA	NA
CLOSCI_RS15805	0	NA	NA	NA	NA	NA
CLOSCI_RS15810	0	NA	NA	NA	NA	NA
CLOSCI_RS15815	0	NA	NA	NA	NA	NA
CLOSCI_RS15820	0	NA	NA	NA	NA	NA
CLOSCI_RS15825	1.30666	-0.721236	1.77433	-0.406484	0.684387	NA
CLOSCI_RS18915	0	NA	NA	NA	NA	NA
CLOSCI_RS15830	0	NA	NA	NA	NA	NA
CLOSCI_RS15835	0.60911	1.62722	3.09845	0.525171	0.599464	NA
CLOSCI_RS15845	9.86539	0.054922	1.28975	0.0425835	0.966034	NA
CLOSCI_RS15850	0	NA	NA	NA	NA	NA
CLOSCI_RS15855	0	NA	NA	NA	NA	NA
CLOSCI_RS15860	0	NA	NA	NA	NA	NA
CLOSCI_RS15865	0	NA	NA	NA	NA	NA
CLOSCI_RS15870	0	NA	NA	NA	NA	NA
CLOSCI_RS15875	0	NA	NA	NA	NA	NA
CLOSCI_RS15880	0	NA	NA	NA	NA	NA
CLOSCI_RS15885	0	NA	NA	NA	NA	NA
CLOSCI_RS15890	0	NA	NA	NA	NA	NA
CLOSCI_RS15895	0	NA	NA	NA	NA	NA
CLOSCI_RS18315	0	NA	NA	NA	NA	NA
CLOSCI_RS15905	0	NA	NA	NA	NA	NA
CLOSCI_RS15910	0	NA	NA	NA	NA	NA
CLOSCI_RS15915	0	NA	NA	NA	NA	NA
CLOSCI_RS15920	0	NA	NA	NA	NA	NA
CLOSCI_RS15925	0	NA	NA	NA	NA	NA
CLOSCI_RS15930	0	NA	NA	NA	NA	NA
CLOSCI_RS15935	0	NA	NA	NA	NA	NA
CLOSCI_RS15940	0	NA	NA	NA	NA	NA
CLOSCI_RS15945	0	NA	NA	NA	NA	NA
CLOSCI_RS15950	0	NA	NA	NA	NA	NA
CLOSCI_RS15955	0	NA	NA	NA	NA	NA
CLOSCI_RS15960	0	NA	NA	NA	NA	NA
CLOSCI_RS15965	0	NA	NA	NA	NA	NA
CLOSCI_RS15970	0	NA	NA	NA	NA	NA
CLOSCI_RS15975	0	NA	NA	NA	NA	NA
CLOSCI_RS15980	0	NA	NA	NA	NA	NA
CLOSCI_RS15985	0	NA	NA	NA	NA	NA
CLOSCI_RS15990	0	NA	NA	NA	NA	NA
CLOSCI_RS15995	0	NA	NA	NA	NA	NA
CLOSCI_RS16000	0	NA	NA	NA	NA	NA
CLOSCI_RS16005	0	NA	NA	NA	NA	NA
CLOSCI_RS16010	0	NA	NA	NA	NA	NA
CLOSCI_RS16015	0	NA	NA	NA	NA	NA
CLOSCI_RS16020	0	NA	NA	NA	NA	NA
CLOSCI_RS16025	0	NA	NA	NA	NA	NA
CLOSCI_RS16030	0	NA	NA	NA	NA	NA
CLOSCI_RS16035	0	NA	NA	NA	NA	NA
CLOSCI_RS16040	0	NA	NA	NA	NA	NA
CLOSCI_RS16045	0	NA	NA	NA	NA	NA
CLOSCI_RS16050	0	NA	NA	NA	NA	NA
CLOSCI_RS16055	0	NA	NA	NA	NA	NA
CLOSCI_RS16065	0	NA	NA	NA	NA	NA
CLOSCI_RS16075	5.1713	-0.795109	1.21551	-0.654137	0.513023	NA
CLOSCI_RS16080	15.6727	1.34061	0.800313	1.67511	0.0939125	NA
CLOSCI_RS16085	0	NA	NA	NA	NA	NA
CLOSCI_RS16090	0	NA	NA	NA	NA	NA
CLOSCI_RS16095	0	NA	NA	NA	NA	NA
CLOSCI_RS16100	0	NA	NA	NA	NA	NA
CLOSCI_RS16105	0	NA	NA	NA	NA	NA
CLOSCI_RS16110	0	NA	NA	NA	NA	NA
CLOSCI_RS16115	0	NA	NA	NA	NA	NA
CLOSCI_RS16120	0	NA	NA	NA	NA	NA
CLOSCI_RS16125	0	NA	NA	NA	NA	NA
CLOSCI_RS15485	1.54168	-0.370592	2.04435	-0.181276	0.856151	NA
CLOSCI_RS15490	1.46558	0.44338	2.25792	0.196367	0.844323	NA
CLOSCI_RS15495	1.20665	-1.58793	2.07849	-0.763983	0.444878	NA
CLOSCI_RS15500	0.0933899	0.779897	4.28636	0.181948	0.855623	NA
CLOSCI_RS15505	0	NA	NA	NA	NA	NA
CLOSCI_RS15510	0	NA	NA	NA	NA	NA
CLOSCI_RS15515	0	NA	NA	NA	NA	NA
CLOSCI_RS15520	0	NA	NA	NA	NA	NA
CLOSCI_RS15525	0	NA	NA	NA	NA	NA
CLOSCI_RS15530	0.20247	2.41481	4.30177	0.561353	0.574557	NA
CLOSCI_RS15540	0	NA	NA	NA	NA	NA
CLOSCI_RS15545	0.118319	2.41478	4.30177	0.561345	0.574562	NA
CLOSCI_RS15550	0	NA	NA	NA	NA	NA
CLOSCI_RS15555	0.0378045	1.69353	4.30176	0.393683	0.693815	NA
CLOSCI_RS15560	0	NA	NA	NA	NA	NA
CLOSCI_RS15565	0	NA	NA	NA	NA	NA
CLOSCI_RS15570	0	NA	NA	NA	NA	NA
CLOSCI_RS15580	0	NA	NA	NA	NA	NA
CLOSCI_RS15585	0	NA	NA	NA	NA	NA
CLOSCI_RS15590	0	NA	NA	NA	NA	NA
CLOSCI_RS15595	0	NA	NA	NA	NA	NA
CLOSCI_RS15600	0	NA	NA	NA	NA	NA
CLOSCI_RS15605	0	NA	NA	NA	NA	NA
CLOSCI_RS15610	0	NA	NA	NA	NA	NA
CLOSCI_RS15615	0	NA	NA	NA	NA	NA
CLOSCI_RS15620	0	NA	NA	NA	NA	NA
CLOSCI_RS15625	0	NA	NA	NA	NA	NA
CLOSCI_RS15630	0	NA	NA	NA	NA	NA
CLOSCI_RS15635	0	NA	NA	NA	NA	NA
CLOSCI_RS15640	0	NA	NA	NA	NA	NA
CLOSCI_RS15645	0	NA	NA	NA	NA	NA
CLOSCI_RS15650	0	NA	NA	NA	NA	NA
CLOSCI_RS15655	0	NA	NA	NA	NA	NA
CLOSCI_RS15660	0	NA	NA	NA	NA	NA
CLOSCI_RS15665	0	NA	NA	NA	NA	NA
CLOSCI_RS15670	0	NA	NA	NA	NA	NA
CLOSCI_RS15675	0	NA	NA	NA	NA	NA
CLOSCI_RS15680	0	NA	NA	NA	NA	NA
CLOSCI_RS15685	0	NA	NA	NA	NA	NA
CLOSCI_RS15690	0	NA	NA	NA	NA	NA
CLOSCI_RS15695	0	NA	NA	NA	NA	NA
CLOSCI_RS15700	0	NA	NA	NA	NA	NA
CLOSCI_RS15705	0	NA	NA	NA	NA	NA
CLOSCI_RS15710	0	NA	NA	NA	NA	NA
CLOSCI_RS15465	0.671035	0.996195	1.88037	0.529787	0.59626	NA
CLOSCI_RS18895	0.209854	1.12957	4.2967	0.262892	0.792634	NA
CLOSCI_RS18900	0.287867	-0.462788	3.23877	-0.14289	0.886377	NA
CLOSCI_RS15475	4.22986	3.07882	1.71649	1.79368	0.0728648	NA
CLOSCI_RS18905	0	NA	NA	NA	NA	NA
CLOSCI_RS15480	0	NA	NA	NA	NA	NA
CLOSCI_RS15435	0	NA	NA	NA	NA	NA
CLOSCI_RS15440	0	NA	NA	NA	NA	NA
CLOSCI_RS15445	17.0995	-1.61108	0.864479	-1.86364	0.0623726	NA
CLOSCI_RS18885	0.473497	1.97809	3.28947	0.601341	0.547613	NA
CLOSCI_RS15400	0	NA	NA	NA	NA	NA
CLOSCI_RS14955	8.98291	0.220932	0.942429	0.234428	0.814653	NA
CLOSCI_RS14965	0.412971	-0.834671	4.11391	-0.20289	0.839221	NA
CLOSCI_RS14970	5.69743	-0.885218	0.925366	-0.956614	0.338762	NA
CLOSCI_RS14975	0.529947	3.41638	2.87544	1.18812	0.234785	NA
CLOSCI_RS14980	1.79043	-1.17005	1.54167	-0.75895	0.447882	NA
CLOSCI_RS14985	0.09984	2.41478	4.30177	0.561346	0.574561	NA
CLOSCI_RS14990	1.66958	-0.345259	1.87573	-0.184066	0.853961	NA
CLOSCI_RS14995	2.09447	-0.312503	1.74168	-0.179427	0.857603	NA
CLOSCI_RS15000	4.24117	1.50364	1.57479	0.954823	0.339667	NA
CLOSCI_RS15005	5.95168	0.668559	1.17324	0.56984	0.568786	NA
CLOSCI_RS15010	2.93169	-1.79019	1.46791	-1.21955	0.222635	NA
CLOSCI_RS15015	3.27581	0.0825852	1.29695	0.0636763	0.949228	NA
CLOSCI_RS15020	4.51385	0.426651	1.14806	0.371629	0.710169	NA
CLOSCI_RS15025	25.6523	-0.607427	0.808423	-0.751372	0.452429	NA
CLOSCI_RS15030	20.3093	-0.173383	0.504875	-0.343418	0.731284	NA
CLOSCI_RS15040	0	NA	NA	NA	NA	NA
CLOSCI_RS15045	4.69842	-2.44693	1.2132	-2.01692	0.0437036	NA
CLOSCI_RS15050	3.81733	-2.00252	1.25078	-1.60102	0.109373	NA
CLOSCI_RS15060	0.461808	0.121985	3.25574	0.0374677	0.970112	NA
CLOSCI_RS15065	3.51917	-1.31748	1.45907	-0.902958	0.366548	NA
CLOSCI_RS15070	4.66839	0.911974	1.22614	0.743775	0.457013	NA
CLOSCI_RS15075	5.18431	2.10249	1.24702	1.68601	0.091794	NA
CLOSCI_RS18855	4.16602	1.86726	1.37024	1.36273	0.172968	NA
CLOSCI_RS15080	8.02692	-2.6163	1.19389	-2.19141	0.0284225	NA
CLOSCI_RS15095	0.915984	1.65551	2.78958	0.593461	0.552872	NA
CLOSCI_RS15100	0.37757	3.44434	3.85814	0.892747	0.371993	NA
CLOSCI_RS15105	0.79503	4.96903	3.20009	1.55278	0.120476	NA
CLOSCI_RS15110	1.5114	0.649907	2.01819	0.322024	0.747435	NA
CLOSCI_RS15115	1.29605	1.46458	1.98136	0.739179	0.459798	NA
CLOSCI_RS15120	0	NA	NA	NA	NA	NA
CLOSCI_RS15125	0.628274	3.43235	4.06524	0.844317	0.398493	NA
CLOSCI_RS15130	0.0506701	2.41485	4.30176	0.561362	0.574551	NA
CLOSCI_RS18865	0.176949	0.928495	4.2914	0.216362	0.828706	NA
CLOSCI_RS18875	0.0681213	2.21987	4.29062	0.517376	0.604894	NA
CLOSCI_RS15135	0.728068	-1.54524	2.49045	-0.620465	0.534952	NA
CLOSCI_RS15140	13.7754	-0.0890733	1.02408	-0.0869792	0.930688	NA
CLOSCI_RS15145	3.24864	-0.727567	1.18756	-0.612658	0.540102	NA
CLOSCI_RS15150	0	NA	NA	NA	NA	NA
CLOSCI_RS15155	0	NA	NA	NA	NA	NA
CLOSCI_RS15160	0	NA	NA	NA	NA	NA
CLOSCI_RS15165	0	NA	NA	NA	NA	NA
CLOSCI_RS15170	0	NA	NA	NA	NA	NA
CLOSCI_RS15175	0.128767	3.19363	4.28646	0.745049	0.456242	NA
CLOSCI_RS15180	2.18936	0.0641688	1.28386	0.049981	0.960138	NA
CLOSCI_RS15185	0.610907	3.37411	2.75752	1.2236	0.221101	NA
CLOSCI_RS15190	0	NA	NA	NA	NA	NA
CLOSCI_RS15195	0	NA	NA	NA	NA	NA
CLOSCI_RS15200	0	NA	NA	NA	NA	NA
CLOSCI_RS15205	0	NA	NA	NA	NA	NA
CLOSCI_RS15210	0	NA	NA	NA	NA	NA
CLOSCI_RS18280	0	NA	NA	NA	NA	NA
CLOSCI_RS18285	0.312248	0.928378	4.2914	0.216334	0.828727	NA
CLOSCI_RS15225	0	NA	NA	NA	NA	NA
CLOSCI_RS15235	0.0506701	2.41485	4.30176	0.561362	0.574551	NA
CLOSCI_RS15240	0	NA	NA	NA	NA	NA
CLOSCI_RS15245	0	NA	NA	NA	NA	NA
CLOSCI_RS15250	0	NA	NA	NA	NA	NA
CLOSCI_RS15255	0	NA	NA	NA	NA	NA
CLOSCI_RS15260	0	NA	NA	NA	NA	NA
CLOSCI_RS15265	0	NA	NA	NA	NA	NA
CLOSCI_RS15270	4.9997	2.30985	1.66852	1.38437	NA	NA
CLOSCI_RS15275	0.04992	2.4148	4.30177	0.561352	0.574558	NA
CLOSCI_RS15280	0	NA	NA	NA	NA	NA
CLOSCI_RS15290	0	NA	NA	NA	NA	NA
CLOSCI_RS15295	0	NA	NA	NA	NA	NA
CLOSCI_RS15300	0	NA	NA	NA	NA	NA
CLOSCI_RS15305	0	NA	NA	NA	NA	NA
CLOSCI_RS15310	0	NA	NA	NA	NA	NA
CLOSCI_RS15315	0	NA	NA	NA	NA	NA
CLOSCI_RS15320	0	NA	NA	NA	NA	NA
CLOSCI_RS15325	0	NA	NA	NA	NA	NA
CLOSCI_RS15330	0	NA	NA	NA	NA	NA
CLOSCI_RS15340	0	NA	NA	NA	NA	NA
CLOSCI_RS15345	0	NA	NA	NA	NA	NA
CLOSCI_RS15350	0	NA	NA	NA	NA	NA
CLOSCI_RS15355	0	NA	NA	NA	NA	NA
CLOSCI_RS15360	0	NA	NA	NA	NA	NA
CLOSCI_RS15365	0	NA	NA	NA	NA	NA
CLOSCI_RS15370	0	NA	NA	NA	NA	NA
CLOSCI_RS15375	0	NA	NA	NA	NA	NA
CLOSCI_RS18300	0	NA	NA	NA	NA	NA
CLOSCI_RS15390	0	NA	NA	NA	NA	NA
CLOSCI_RS14115	0	NA	NA	NA	NA	NA
CLOSCI_RS14120	0	NA	NA	NA	NA	NA
CLOSCI_RS14125	0	NA	NA	NA	NA	NA
CLOSCI_RS14130	0	NA	NA	NA	NA	NA
CLOSCI_RS14135	0	NA	NA	NA	NA	NA
CLOSCI_RS14140	0	NA	NA	NA	NA	NA
CLOSCI_RS14145	0	NA	NA	NA	NA	NA
CLOSCI_RS14150	0	NA	NA	NA	NA	NA
CLOSCI_RS14155	0	NA	NA	NA	NA	NA
CLOSCI_RS14160	0	NA	NA	NA	NA	NA
CLOSCI_RS14165	0	NA	NA	NA	NA	NA
CLOSCI_RS14170	0	NA	NA	NA	NA	NA
CLOSCI_RS14175	0	NA	NA	NA	NA	NA
CLOSCI_RS14180	0	NA	NA	NA	NA	NA
CLOSCI_RS14185	0	NA	NA	NA	NA	NA
CLOSCI_RS14190	0	NA	NA	NA	NA	NA
CLOSCI_RS18270	0	NA	NA	NA	NA	NA
CLOSCI_RS14195	0	NA	NA	NA	NA	NA
CLOSCI_RS14200	0	NA	NA	NA	NA	NA
CLOSCI_RS14205	0	NA	NA	NA	NA	NA
CLOSCI_RS14210	0	NA	NA	NA	NA	NA
CLOSCI_RS14215	0	NA	NA	NA	NA	NA
CLOSCI_RS14220	0	NA	NA	NA	NA	NA
CLOSCI_RS14225	0	NA	NA	NA	NA	NA
CLOSCI_RS14230	6.24406	-0.495372	0.974938	-0.508106	0.611379	NA
CLOSCI_RS14235	0	NA	NA	NA	NA	NA
CLOSCI_RS14240	0	NA	NA	NA	NA	NA
CLOSCI_RS14245	0	NA	NA	NA	NA	NA
CLOSCI_RS14250	0	NA	NA	NA	NA	NA
CLOSCI_RS14255	0	NA	NA	NA	NA	NA
CLOSCI_RS14260	0	NA	NA	NA	NA	NA
CLOSCI_RS14265	0	NA	NA	NA	NA	NA
CLOSCI_RS14270	0	NA	NA	NA	NA	NA
CLOSCI_RS14275	0	NA	NA	NA	NA	NA
CLOSCI_RS14280	0	NA	NA	NA	NA	NA
CLOSCI_RS14285	1.09475	-1.33631	2.59781	-0.5144	0.606972	NA
CLOSCI_RS14290	0	NA	NA	NA	NA	NA
CLOSCI_RS14295	0	NA	NA	NA	NA	NA
CLOSCI_RS14315	0	NA	NA	NA	NA	NA
CLOSCI_RS18275	0	NA	NA	NA	NA	NA
CLOSCI_RS14325	0	NA	NA	NA	NA	NA
CLOSCI_RS14330	0	NA	NA	NA	NA	NA
CLOSCI_RS14335	0	NA	NA	NA	NA	NA
CLOSCI_RS14340	0	NA	NA	NA	NA	NA
CLOSCI_RS14345	0	NA	NA	NA	NA	NA
CLOSCI_RS14350	0	NA	NA	NA	NA	NA
CLOSCI_RS14355	0	NA	NA	NA	NA	NA
CLOSCI_RS14360	0	NA	NA	NA	NA	NA
CLOSCI_RS14365	0	NA	NA	NA	NA	NA
CLOSCI_RS14370	0.763416	-0.0965183	2.1306	-0.045301	0.963867	NA
CLOSCI_RS14375	0.168766	1.99821	4.29487	0.465255	0.641749	NA
CLOSCI_RS14380	0	NA	NA	NA	NA	NA
CLOSCI_RS14385	0	NA	NA	NA	NA	NA
CLOSCI_RS14390	0	NA	NA	NA	NA	NA
CLOSCI_RS14395	0	NA	NA	NA	NA	NA
CLOSCI_RS14400	0.664395	-0.46083	2.27567	-0.202503	0.839523	NA
CLOSCI_RS14405	0	NA	NA	NA	NA	NA
CLOSCI_RS14410	0	NA	NA	NA	NA	NA
CLOSCI_RS14415	0	NA	NA	NA	NA	NA
CLOSCI_RS14420	2.26567	-0.668484	1.55008	-0.431258	0.666281	NA
CLOSCI_RS14425	0	NA	NA	NA	NA	NA
CLOSCI_RS14430	0	NA	NA	NA	NA	NA
CLOSCI_RS14435	0.200068	2.41491	4.30176	0.561376	0.574542	NA
CLOSCI_RS14440	3.7617	-0.284408	1.21374	-0.234323	0.814734	NA
CLOSCI_RS14445	5.27963	0.871821	0.976133	0.893138	0.371783	NA
CLOSCI_RS14450	7.13035	1.85163	1.12616	1.6442	0.100134	NA
CLOSCI_RS14455	0.300739	0.779784	4.28636	0.181922	0.855644	NA
CLOSCI_RS14460	0	NA	NA	NA	NA	NA
CLOSCI_RS14465	0.622095	1.68975	3.63395	0.464991	0.641938	NA
CLOSCI_RS14470	0	NA	NA	NA	NA	NA
CLOSCI_RS14475	0.118087	0.928469	4.2914	0.216356	0.828711	NA
CLOSCI_RS14480	0	NA	NA	NA	NA	NA
CLOSCI_RS14485	0	NA	NA	NA	NA	NA
CLOSCI_RS14490	0	NA	NA	NA	NA	NA
CLOSCI_RS14495	0.166888	0.928447	4.2914	0.21635	0.828715	NA
CLOSCI_RS14500	0	NA	NA	NA	NA	NA
CLOSCI_RS14505	11.8026	-1.17673	0.987886	-1.19116	0.233592	NA
CLOSCI_RS14510	0	NA	NA	NA	NA	NA
CLOSCI_RS14515	0	NA	NA	NA	NA	NA
CLOSCI_RS14520	0	NA	NA	NA	NA	NA
CLOSCI_RS14525	0	NA	NA	NA	NA	NA
CLOSCI_RS14530	0	NA	NA	NA	NA	NA
CLOSCI_RS14535	0	NA	NA	NA	NA	NA
CLOSCI_RS14540	0	NA	NA	NA	NA	NA
CLOSCI_RS14545	0	NA	NA	NA	NA	NA
CLOSCI_RS14550	0	NA	NA	NA	NA	NA
CLOSCI_RS14555	0	NA	NA	NA	NA	NA
CLOSCI_RS14560	5.729	0.892684	1.37098	0.651129	0.514963	NA
CLOSCI_RS14565	0	NA	NA	NA	NA	NA
CLOSCI_RS14570	10.9766	-1.97339	1.17	-1.68665	0.0916697	NA
CLOSCI_RS14575	0.0712101	3.1936	4.28646	0.745042	0.456246	NA
CLOSCI_RS14580	0	NA	NA	NA	NA	NA
CLOSCI_RS14585	0	NA	NA	NA	NA	NA
CLOSCI_RS14590	0	NA	NA	NA	NA	NA
CLOSCI_RS14595	1.25021	1.1517	1.82696	0.630389	0.52844	NA
CLOSCI_RS14600	0	NA	NA	NA	NA	NA
CLOSCI_RS14605	0	NA	NA	NA	NA	NA
CLOSCI_RS14610	0	NA	NA	NA	NA	NA
CLOSCI_RS14615	0	NA	NA	NA	NA	NA
CLOSCI_RS14620	0	NA	NA	NA	NA	NA
CLOSCI_RS14625	0	NA	NA	NA	NA	NA
CLOSCI_RS14630	0	NA	NA	NA	NA	NA
CLOSCI_RS14635	0	NA	NA	NA	NA	NA
CLOSCI_RS14640	0	NA	NA	NA	NA	NA
CLOSCI_RS14645	0	NA	NA	NA	NA	NA
CLOSCI_RS14650	0	NA	NA	NA	NA	NA
CLOSCI_RS14655	0	NA	NA	NA	NA	NA
CLOSCI_RS14660	0.698601	-0.501742	3.25666	-0.154066	0.877557	NA
CLOSCI_RS14665	0	NA	NA	NA	NA	NA
CLOSCI_RS14670	0	NA	NA	NA	NA	NA
CLOSCI_RS14675	0	NA	NA	NA	NA	NA
CLOSCI_RS14680	0.204984	0.779885	4.28636	0.181946	0.855625	NA
CLOSCI_RS14685	0	NA	NA	NA	NA	NA
CLOSCI_RS14690	0	NA	NA	NA	NA	NA
CLOSCI_RS14695	0.0194123	2.7195	4.29487	0.633198	0.526605	NA
CLOSCI_RS14700	0.409631	0.927206	4.25387	0.217968	0.827454	NA
CLOSCI_RS14705	0	NA	NA	NA	NA	NA
CLOSCI_RS14710	2.10636	-0.680069	1.24477	-0.546339	0.584833	NA
CLOSCI_RS14715	5.27587	0.950965	1.0822	0.878734	0.379546	NA
CLOSCI_RS14720	1.87646	0.336754	1.55111	0.217105	0.828127	NA
CLOSCI_RS14725	0	NA	NA	NA	NA	NA
CLOSCI_RS14735	2.70606	0.282153	1.48351	0.190193	0.849158	NA
CLOSCI_RS14740	7.53116	-0.544381	0.918104	-0.59294	0.553221	NA
CLOSCI_RS14745	0.584153	1.59968	2.83053	0.565151	0.571971	NA
CLOSCI_RS14750	1.43914	0.290134	2.06845	0.140266	0.88845	NA
CLOSCI_RS14755	13.4029	0.952717	0.672078	1.41757	0.156316	NA
CLOSCI_RS14760	1.21878	3.5554	2.63012	1.3518	0.176439	NA
CLOSCI_RS14765	0.298767	0.311998	4.20658	0.0741689	0.940876	NA
CLOSCI_RS14770	0.673581	1.12745	2.18486	0.51603	0.605834	NA
CLOSCI_RS14775	0	NA	NA	NA	NA	NA
CLOSCI_RS14780	0	NA	NA	NA	NA	NA
CLOSCI_RS14785	0	NA	NA	NA	NA	NA
CLOSCI_RS14790	3.54244	0.0982071	1.38886	0.0707105	0.943628	NA
CLOSCI_RS14795	0	NA	NA	NA	NA	NA
CLOSCI_RS14800	0.582221	2.40927	4.14618	0.581081	0.561186	NA
CLOSCI_RS14805	0	NA	NA	NA	NA	NA
CLOSCI_RS14810	0	NA	NA	NA	NA	NA
CLOSCI_RS14815	0	NA	NA	NA	NA	NA
CLOSCI_RS14835	0.075609	0.928452	4.2914	0.216352	0.828714	NA
CLOSCI_RS14840	0	NA	NA	NA	NA	NA
CLOSCI_RS14845	0	NA	NA	NA	NA	NA
CLOSCI_RS14850	0	NA	NA	NA	NA	NA
CLOSCI_RS14855	0.416944	-0.954537	3.63319	-0.262727	0.792761	NA
CLOSCI_RS14860	0.0575566	2.41486	4.30176	0.561366	0.574548	NA
CLOSCI_RS14865	0	NA	NA	NA	NA	NA
CLOSCI_RS14870	0	NA	NA	NA	NA	NA
CLOSCI_RS14875	0	NA	NA	NA	NA	NA
CLOSCI_RS14880	0	NA	NA	NA	NA	NA
CLOSCI_RS14885	0.0388245	2.94117	4.29063	0.685487	0.493037	NA
CLOSCI_RS14890	0	NA	NA	NA	NA	NA
CLOSCI_RS14895	0	NA	NA	NA	NA	NA
CLOSCI_RS14900	0	NA	NA	NA	NA	NA
CLOSCI_RS14905	0	NA	NA	NA	NA	NA
CLOSCI_RS14910	0	NA	NA	NA	NA	NA
CLOSCI_RS14915	0	NA	NA	NA	NA	NA
CLOSCI_RS14920	0	NA	NA	NA	NA	NA
CLOSCI_RS14925	0	NA	NA	NA	NA	NA
CLOSCI_RS14930	0	NA	NA	NA	NA	NA
CLOSCI_RS14935	0	NA	NA	NA	NA	NA
CLOSCI_RS14940	1.52117	5.59765	4.26037	1.31389	0.188884	NA
CLOSCI_RS14945	6.5184	0.00161353	0.903654	0.00178556	0.998575	NA
CLOSCI_RS13770	2.09878	-0.0717091	1.85453	-0.0386671	0.969156	NA
CLOSCI_RS13775	1.91396	0.32671	1.82747	0.178777	0.858113	NA
CLOSCI_RS13785	0	NA	NA	NA	NA	NA
CLOSCI_RS13790	0	NA	NA	NA	NA	NA
CLOSCI_RS13795	0	NA	NA	NA	NA	NA
CLOSCI_RS13800	0.168956	2.41476	4.30177	0.561341	0.574565	NA
CLOSCI_RS13805	18.1238	-0.983416	0.907555	-1.08359	0.278547	NA
CLOSCI_RS13810	5.21093	1.74489	1.10546	1.57843	0.114467	NA
CLOSCI_RS13815	0.0953611	1.69357	4.30176	0.393692	0.693809	NA
CLOSCI_RS13820	0	NA	NA	NA	NA	NA
CLOSCI_RS13825	0	NA	NA	NA	NA	NA
CLOSCI_RS13830	0	NA	NA	NA	NA	NA
CLOSCI_RS13835	13.4482	-1.68641	0.830765	-2.02995	0.042362	NA
CLOSCI_RS13840	0.0700511	2.4148	4.30177	0.561352	0.574558	NA
CLOSCI_RS13845	0	NA	NA	NA	NA	NA
CLOSCI_RS13850	0	NA	NA	NA	NA	NA
CLOSCI_RS13855	11.0043	-2.2162	0.989543	-2.23962	0.0251154	NA
CLOSCI_RS13860	0	NA	NA	NA	NA	NA
CLOSCI_RS13865	0.30402	2.41492	4.30176	0.561379	0.574539	NA
CLOSCI_RS13870	0.12771	1.12953	4.2967	0.262882	0.792641	NA
CLOSCI_RS13875	0.43652	0.976173	4.1139	0.237286	0.812435	NA
CLOSCI_RS13885	0	NA	NA	NA	NA	NA
CLOSCI_RS13890	0	NA	NA	NA	NA	NA
CLOSCI_RS13895	0	NA	NA	NA	NA	NA
CLOSCI_RS13900	0	NA	NA	NA	NA	NA
CLOSCI_RS13905	0	NA	NA	NA	NA	NA
CLOSCI_RS13910	0	NA	NA	NA	NA	NA
CLOSCI_RS13915	0	NA	NA	NA	NA	NA
CLOSCI_RS13920	0	NA	NA	NA	NA	NA
CLOSCI_RS13925	0	NA	NA	NA	NA	NA
CLOSCI_RS13930	0	NA	NA	NA	NA	NA
CLOSCI_RS13935	0.976499	2.34007	3.00776	0.77801	0.436563	NA
CLOSCI_RS13940	1.76259	1.29353	1.84201	0.702236	0.482532	NA
CLOSCI_RS18825	0	NA	NA	NA	NA	NA
CLOSCI_RS13950	0.04992	2.4148	4.30177	0.561352	0.574558	NA
CLOSCI_RS13955	0.432636	1.19951	3.65172	0.328478	0.742551	NA
CLOSCI_RS13960	2.31505	1.49715	2.19351	0.68254	0.494898	NA
CLOSCI_RS13965	1.31278	3.51842	2.26463	1.55364	0.12027	NA
CLOSCI_RS13970	0.404669	2.9173	3.03781	0.960332	0.336888	NA
CLOSCI_RS13975	0	NA	NA	NA	NA	NA
CLOSCI_RS13980	0	NA	NA	NA	NA	NA
CLOSCI_RS13985	0.14242	3.60857	4.28094	0.842939	0.399262	NA
CLOSCI_RS13990	0	NA	NA	NA	NA	NA
CLOSCI_RS13995	0.0515311	2.71952	4.29487	0.633202	0.526602	NA
CLOSCI_RS14000	0	NA	NA	NA	NA	NA
CLOSCI_RS14005	0	NA	NA	NA	NA	NA
CLOSCI_RS14010	0	NA	NA	NA	NA	NA
CLOSCI_RS14015	0	NA	NA	NA	NA	NA
CLOSCI_RS14025	0	NA	NA	NA	NA	NA
CLOSCI_RS14030	0	NA	NA	NA	NA	NA
CLOSCI_RS14035	0	NA	NA	NA	NA	NA
CLOSCI_RS14040	0	NA	NA	NA	NA	NA
CLOSCI_RS14045	0	NA	NA	NA	NA	NA
CLOSCI_RS14050	0	NA	NA	NA	NA	NA
CLOSCI_RS14055	0	NA	NA	NA	NA	NA
CLOSCI_RS14060	0	NA	NA	NA	NA	NA
CLOSCI_RS14065	0	NA	NA	NA	NA	NA
CLOSCI_RS14070	0	NA	NA	NA	NA	NA
CLOSCI_RS14075	0	NA	NA	NA	NA	NA
CLOSCI_RS14080	0	NA	NA	NA	NA	NA
CLOSCI_RS14085	0.160673	3.33123	4.28446	0.777514	0.436855	NA
CLOSCI_RS14090	4.83799	7.3701	4.22258	1.7454	0.0809147	NA
CLOSCI_RS14095	0	NA	NA	NA	NA	NA
CLOSCI_RS14100	0	NA	NA	NA	NA	NA
CLOSCI_RS14105	0	NA	NA	NA	NA	NA
CLOSCI_RS14110	0	NA	NA	NA	NA	NA
CLOSCI_RS13640	0	NA	NA	NA	NA	NA
CLOSCI_RS13645	0	NA	NA	NA	NA	NA
CLOSCI_RS13650	0	NA	NA	NA	NA	NA
CLOSCI_RS13655	0	NA	NA	NA	NA	NA
CLOSCI_RS13660	0	NA	NA	NA	NA	NA
CLOSCI_RS13665	0	NA	NA	NA	NA	NA
CLOSCI_RS18265	0	NA	NA	NA	NA	NA
CLOSCI_RS13680	0	NA	NA	NA	NA	NA
CLOSCI_RS13685	0	NA	NA	NA	NA	NA
CLOSCI_RS13690	0	NA	NA	NA	NA	NA
CLOSCI_RS13700	0	NA	NA	NA	NA	NA
CLOSCI_RS13705	0	NA	NA	NA	NA	NA
CLOSCI_RS13710	0	NA	NA	NA	NA	NA
CLOSCI_RS13715	0.939194	-0.291723	2.16098	-0.134996	0.892615	NA
CLOSCI_RS18810	0	NA	NA	NA	NA	NA
CLOSCI_RS13720	0	NA	NA	NA	NA	NA
CLOSCI_RS13730	0	NA	NA	NA	NA	NA
CLOSCI_RS13735	0	NA	NA	NA	NA	NA
CLOSCI_RS13740	0	NA	NA	NA	NA	NA
CLOSCI_RS13745	0	NA	NA	NA	NA	NA
CLOSCI_RS13755	2.76164	0.777057	1.46967	0.528729	0.596993	NA
CLOSCI_RS13760	0.976406	-0.224865	2.13389	-0.105378	0.916076	NA
CLOSCI_RS13765	0.241442	2.41482	4.30177	0.561355	0.574555	NA
CLOSCI_RS12965	7.58815	0.0374666	0.976642	0.0383626	0.969399	NA
CLOSCI_RS12970	1.55059	-0.507814	1.61286	-0.314853	0.752873	NA
CLOSCI_RS12975	0.443796	-1.41859	3.03005	-0.468172	0.639661	NA
CLOSCI_RS12980	0.0378045	1.69353	4.30176	0.393683	0.693815	NA
CLOSCI_RS12985	0.259948	-0.0589925	4.24044	-0.0139119	0.9889	NA
CLOSCI_RS12990	4.63883	0.810124	1.12945	0.717272	0.473206	NA
CLOSCI_RS12995	3.24026	-1.36043	1.56219	-0.870845	0.383839	NA
CLOSCI_RS13000	0	NA	NA	NA	NA	NA
CLOSCI_RS13005	0	NA	NA	NA	NA	NA
CLOSCI_RS13010	1.09772	3.27758	2.61829	1.2518	0.210643	NA
CLOSCI_RS13015	0	NA	NA	NA	NA	NA
CLOSCI_RS13020	0	NA	NA	NA	NA	NA
CLOSCI_RS13025	0.14976	2.41477	4.30177	0.561343	0.574564	NA
CLOSCI_RS13030	0	NA	NA	NA	NA	NA
CLOSCI_RS18780	0	NA	NA	NA	NA	NA
CLOSCI_RS13035	0	NA	NA	NA	NA	NA
CLOSCI_RS13040	0.0700511	2.4148	4.30177	0.561352	0.574558	NA
CLOSCI_RS13045	0	NA	NA	NA	NA	NA
CLOSCI_RS13050	0	NA	NA	NA	NA	NA
CLOSCI_RS13055	0	NA	NA	NA	NA	NA
CLOSCI_RS13060	0.187972	2.41486	4.30176	0.561365	0.574548	NA
CLOSCI_RS13065	0	NA	NA	NA	NA	NA
CLOSCI_RS13070	0.075609	0.928452	4.2914	0.216352	0.828714	NA
CLOSCI_RS13075	0	NA	NA	NA	NA	NA
CLOSCI_RS13080	0	NA	NA	NA	NA	NA
CLOSCI_RS13085	0	NA	NA	NA	NA	NA
CLOSCI_RS13090	0.730622	1.02697	2.68476	0.382519	0.702076	NA
CLOSCI_RS13095	0	NA	NA	NA	NA	NA
CLOSCI_RS13100	0	NA	NA	NA	NA	NA
CLOSCI_RS13105	0	NA	NA	NA	NA	NA
CLOSCI_RS13110	0	NA	NA	NA	NA	NA
CLOSCI_RS13120	0.280204	2.41473	4.30177	0.561335	0.574569	NA
CLOSCI_RS13125	0.646692	-0.314656	3.03636	-0.103629	0.917464	NA
CLOSCI_RS13130	0	NA	NA	NA	NA	NA
CLOSCI_RS13135	0	NA	NA	NA	NA	NA
CLOSCI_RS13140	0	NA	NA	NA	NA	NA
CLOSCI_RS13145	0	NA	NA	NA	NA	NA
CLOSCI_RS13150	0	NA	NA	NA	NA	NA
CLOSCI_RS13155	0	NA	NA	NA	NA	NA
CLOSCI_RS13160	0	NA	NA	NA	NA	NA
CLOSCI_RS13165	0	NA	NA	NA	NA	NA
CLOSCI_RS13170	0	NA	NA	NA	NA	NA
CLOSCI_RS13175	0	NA	NA	NA	NA	NA
CLOSCI_RS13180	0	NA	NA	NA	NA	NA
CLOSCI_RS13185	0	NA	NA	NA	NA	NA
CLOSCI_RS13190	0	NA	NA	NA	NA	NA
CLOSCI_RS13195	0	NA	NA	NA	NA	NA
CLOSCI_RS13200	0.140102	2.41477	4.30177	0.561344	0.574563	NA
CLOSCI_RS13205	0.601655	-0.229833	4.22296	-0.0544247	0.956597	NA
CLOSCI_RS13210	0.317591	0.207684	4.20351	0.0494072	0.960595	NA
CLOSCI_RS13215	2.97944	0.035735	1.03784	0.0344321	0.972533	NA
CLOSCI_RS13220	0	NA	NA	NA	NA	NA
CLOSCI_RS13225	0.782675	0.53012	3.08007	0.172113	0.863349	NA
CLOSCI_RS13235	0	NA	NA	NA	NA	NA
CLOSCI_RS13240	0	NA	NA	NA	NA	NA
CLOSCI_RS13245	0	NA	NA	NA	NA	NA
CLOSCI_RS13250	0	NA	NA	NA	NA	NA
CLOSCI_RS13255	0	NA	NA	NA	NA	NA
CLOSCI_RS13260	0	NA	NA	NA	NA	NA
CLOSCI_RS18795	0	NA	NA	NA	NA	NA
CLOSCI_RS13270	0	NA	NA	NA	NA	NA
CLOSCI_RS13275	0	NA	NA	NA	NA	NA
CLOSCI_RS13280	0	NA	NA	NA	NA	NA
CLOSCI_RS13285	0.223194	0.793896	4.22814	0.187765	0.851061	NA
CLOSCI_RS13290	0	NA	NA	NA	NA	NA
CLOSCI_RS13295	0	NA	NA	NA	NA	NA
CLOSCI_RS13300	0	NA	NA	NA	NA	NA
CLOSCI_RS13305	0	NA	NA	NA	NA	NA
CLOSCI_RS13310	0	NA	NA	NA	NA	NA
CLOSCI_RS13315	0	NA	NA	NA	NA	NA
CLOSCI_RS13320	0	NA	NA	NA	NA	NA
CLOSCI_RS13325	0	NA	NA	NA	NA	NA
CLOSCI_RS13330	0	NA	NA	NA	NA	NA
CLOSCI_RS13335	0	NA	NA	NA	NA	NA
CLOSCI_RS13340	20.8796	0.27837	0.594712	0.468075	0.639731	NA
CLOSCI_RS13345	24.2068	0.677117	0.547273	1.23726	0.215991	NA
CLOSCI_RS13350	0	NA	NA	NA	NA	NA
CLOSCI_RS13355	5.99657	-1.82671	1.31515	-1.38897	0.16484	NA
CLOSCI_RS13360	10.1693	-1.90608	1.25924	-1.51367	0.130109	NA
CLOSCI_RS13365	0	NA	NA	NA	NA	NA
CLOSCI_RS13370	2.3314	1.74659	1.58878	1.09933	0.271624	NA
CLOSCI_RS13375	0	NA	NA	NA	NA	NA
CLOSCI_RS13380	0	NA	NA	NA	NA	NA
CLOSCI_RS13390	0	NA	NA	NA	NA	NA
CLOSCI_RS13395	1.79047	-1.92541	1.39023	-1.38496	0.166066	NA
CLOSCI_RS13400	0	NA	NA	NA	NA	NA
CLOSCI_RS13405	4.19895	-0.0476134	1.00261	-0.0474894	0.962123	NA
CLOSCI_RS13410	0	NA	NA	NA	NA	NA
CLOSCI_RS13415	0	NA	NA	NA	NA	NA
CLOSCI_RS13420	1.07837	1.57372	2.61095	0.60274	0.546682	NA
CLOSCI_RS13425	0	NA	NA	NA	NA	NA
CLOSCI_RS13430	0	NA	NA	NA	NA	NA
CLOSCI_RS13435	1.4393	1.62776	2.21223	0.7358	0.461852	NA
CLOSCI_RS13440	0.276262	2.93059	3.78799	0.773653	0.439136	NA
CLOSCI_RS13445	0	NA	NA	NA	NA	NA
CLOSCI_RS13450	0	NA	NA	NA	NA	NA
CLOSCI_RS13455	0	NA	NA	NA	NA	NA
CLOSCI_RS13460	0.0292968	1.69353	4.30176	0.393683	0.693815	NA
CLOSCI_RS13465	0	NA	NA	NA	NA	NA
CLOSCI_RS13470	0	NA	NA	NA	NA	NA
CLOSCI_RS18800	0	NA	NA	NA	NA	NA
CLOSCI_RS13475	0	NA	NA	NA	NA	NA
CLOSCI_RS13480	0	NA	NA	NA	NA	NA
CLOSCI_RS13485	0	NA	NA	NA	NA	NA
CLOSCI_RS13490	0	NA	NA	NA	NA	NA
CLOSCI_RS13495	0	NA	NA	NA	NA	NA
CLOSCI_RS13500	0	NA	NA	NA	NA	NA
CLOSCI_RS13505	0	NA	NA	NA	NA	NA
CLOSCI_RS13510	1.13414	1.55975	1.86352	0.836994	0.402596	NA
CLOSCI_RS13515	0.0292968	1.69353	4.30176	0.393683	0.693815	NA
CLOSCI_RS13520	0	NA	NA	NA	NA	NA
CLOSCI_RS13525	2.41572	0.471086	1.30438	0.361156	0.717983	NA
CLOSCI_RS13530	0	NA	NA	NA	NA	NA
CLOSCI_RS13535	0	NA	NA	NA	NA	NA
CLOSCI_RS13540	0	NA	NA	NA	NA	NA
CLOSCI_RS13545	1.80226	-2.64018	1.47782	-1.78654	0.0740115	NA
CLOSCI_RS13550	0	NA	NA	NA	NA	NA
CLOSCI_RS13560	3.34312	-0.1283	1.13303	-0.113237	0.909843	NA
CLOSCI_RS13565	0.0700511	2.4148	4.30177	0.561352	0.574558	NA
CLOSCI_RS13570	2.85992	-0.397789	1.58104	-0.2516	0.801351	NA
CLOSCI_RS13575	24.1172	-0.512552	0.797944	-0.642341	0.520652	NA
CLOSCI_RS13580	0	NA	NA	NA	NA	NA
CLOSCI_RS13585	0	NA	NA	NA	NA	NA
CLOSCI_RS13595	0	NA	NA	NA	NA	NA
CLOSCI_RS13600	1.30369	0.937665	1.77183	0.529206	0.596662	NA
CLOSCI_RS13605	27.309	0.0904007	0.595686	0.151759	0.879377	NA
CLOSCI_RS13610	0.0378045	1.69353	4.30176	0.393683	0.693815	NA
CLOSCI_RS13615	0	NA	NA	NA	NA	NA
CLOSCI_RS13620	0	NA	NA	NA	NA	NA
CLOSCI_RS13625	0	NA	NA	NA	NA	NA
CLOSCI_RS13630	5.76522	-0.52555	1.00382	-0.52355	0.600591	NA
CLOSCI_RS13635	24.2641	-0.0995391	0.660341	-0.150739	0.880182	NA
CLOSCI_RS12520	0	NA	NA	NA	NA	NA
CLOSCI_RS12525	0	NA	NA	NA	NA	NA
CLOSCI_RS12530	0	NA	NA	NA	NA	NA
CLOSCI_RS12535	0	NA	NA	NA	NA	NA
CLOSCI_RS12540	1.57321	-0.527654	1.66747	-0.316439	0.751669	NA
CLOSCI_RS12545	9.40959	1.38483	0.958181	1.44527	0.148381	NA
CLOSCI_RS18765	2.35702	0.85307	1.67082	0.510571	0.609652	NA
CLOSCI_RS18770	0	NA	NA	NA	NA	NA
CLOSCI_RS12555	0.207349	2.41475	4.30177	0.561339	0.574566	NA
CLOSCI_RS12560	1.73546	-1.0971	1.81412	-0.604758	0.54534	NA
CLOSCI_RS12565	16.2492	-0.56488	1.03537	-0.545581	0.585354	NA
CLOSCI_RS12570	8.67112	-0.78287	1.19599	-0.654578	0.512739	NA
CLOSCI_RS12575	0.0933899	0.779897	4.28636	0.181948	0.855623	NA
CLOSCI_RS12580	0.0388245	2.94117	4.29063	0.685487	0.493037	NA
CLOSCI_RS12585	0	NA	NA	NA	NA	NA
CLOSCI_RS12600	0	NA	NA	NA	NA	NA
CLOSCI_RS12605	0	NA	NA	NA	NA	NA
CLOSCI_RS12610	6.70285	0.429466	1.09175	0.393375	0.694042	NA
CLOSCI_RS12615	6.99215	6.39304	4.20711	1.51958	0.128617	NA
CLOSCI_RS12620	0.0676029	2.94118	4.29063	0.685491	0.493034	NA
CLOSCI_RS12625	0	NA	NA	NA	NA	NA
CLOSCI_RS12630	0	NA	NA	NA	NA	NA
CLOSCI_RS12635	0	NA	NA	NA	NA	NA
CLOSCI_RS12640	0	NA	NA	NA	NA	NA
CLOSCI_RS12645	17.1052	-0.733473	0.726226	-1.00998	0.312505	NA
CLOSCI_RS12650	9.01507	0.101041	0.911046	0.110907	0.91169	NA
CLOSCI_RS12655	0.118319	2.41478	4.30177	0.561345	0.574562	NA
CLOSCI_RS12660	0	NA	NA	NA	NA	NA
CLOSCI_RS12665	0	NA	NA	NA	NA	NA
CLOSCI_RS12670	0	NA	NA	NA	NA	NA
CLOSCI_RS12675	0	NA	NA	NA	NA	NA
CLOSCI_RS12680	0	NA	NA	NA	NA	NA
CLOSCI_RS12685	0	NA	NA	NA	NA	NA
CLOSCI_RS12690	0.28012	3.26411	4.28542	0.761679	0.446252	NA
CLOSCI_RS12695	0	NA	NA	NA	NA	NA
CLOSCI_RS12700	0	NA	NA	NA	NA	NA
CLOSCI_RS12705	0	NA	NA	NA	NA	NA
CLOSCI_RS12710	0	NA	NA	NA	NA	NA
CLOSCI_RS12715	0	NA	NA	NA	NA	NA
CLOSCI_RS12725	0	NA	NA	NA	NA	NA
CLOSCI_RS12730	0	NA	NA	NA	NA	NA
CLOSCI_RS12735	0	NA	NA	NA	NA	NA
CLOSCI_RS12740	0	NA	NA	NA	NA	NA
CLOSCI_RS12745	0	NA	NA	NA	NA	NA
CLOSCI_RS12760	0	NA	NA	NA	NA	NA
CLOSCI_RS12765	0.0841617	2.21987	4.29062	0.517376	0.604894	NA
CLOSCI_RS12770	0	NA	NA	NA	NA	NA
CLOSCI_RS12775	0	NA	NA	NA	NA	NA
CLOSCI_RS12780	0	NA	NA	NA	NA	NA
CLOSCI_RS12785	0	NA	NA	NA	NA	NA
CLOSCI_RS12790	12.9987	-0.215136	0.871889	-0.246747	0.805104	NA
CLOSCI_RS12795	0	NA	NA	NA	NA	NA
CLOSCI_RS12800	22.7344	0.177221	1.0073	0.175937	0.860343	NA
CLOSCI_RS12805	8.55234	-0.979737	1.00137	-0.978392	NA	NA
CLOSCI_RS12810	3.66218	-0.294954	1.46702	-0.201056	0.840655	NA
CLOSCI_RS12815	0	NA	NA	NA	NA	NA
CLOSCI_RS12820	1.9982	2.80101	2.37648	1.17864	0.238542	NA
CLOSCI_RS12825	0	NA	NA	NA	NA	NA
CLOSCI_RS12830	0	NA	NA	NA	NA	NA
CLOSCI_RS12835	0	NA	NA	NA	NA	NA
CLOSCI_RS12840	0	NA	NA	NA	NA	NA
CLOSCI_RS12845	0.502285	1.66127	3.56982	0.465365	0.64167	NA
CLOSCI_RS12850	0	NA	NA	NA	NA	NA
CLOSCI_RS12855	0	NA	NA	NA	NA	NA
CLOSCI_RS12860	0	NA	NA	NA	NA	NA
CLOSCI_RS12865	0	NA	NA	NA	NA	NA
CLOSCI_RS12870	0	NA	NA	NA	NA	NA
CLOSCI_RS12875	1.49205	0.637104	2.02491	0.314633	0.753041	NA
CLOSCI_RS12880	0.248563	3.19362	4.28646	0.745048	0.456243	NA
CLOSCI_RS12885	0	NA	NA	NA	NA	NA
CLOSCI_RS12890	0	NA	NA	NA	NA	NA
CLOSCI_RS12895	0	NA	NA	NA	NA	NA
CLOSCI_RS12900	5.41075	-0.369591	0.920689	-0.401429	0.688104	NA
CLOSCI_RS12905	0	NA	NA	NA	NA	NA
CLOSCI_RS12910	0.0700511	2.4148	4.30177	0.561352	0.574558	NA
CLOSCI_RS12915	0	NA	NA	NA	NA	NA
CLOSCI_RS12920	12.6397	-0.693901	0.721378	-0.96191	0.336095	NA
CLOSCI_RS12925	0.118319	2.41478	4.30177	0.561345	0.574562	NA
CLOSCI_RS12930	0.176913	1.1295	4.2967	0.262877	0.792645	NA
CLOSCI_RS12940	5.75964	0.01062	1.2713	0.00835368	0.993335	NA
CLOSCI_RS12945	0.0691164	2.4148	4.30177	0.561352	0.574558	NA
CLOSCI_RS12950	0.0292968	1.69353	4.30176	0.393683	0.693815	NA
CLOSCI_RS12955	0.140102	2.41477	4.30177	0.561344	0.574563	NA
CLOSCI_RS12960	0	NA	NA	NA	NA	NA
CLOSCI_RS11465	9.4177	-0.497071	0.839869	-0.591843	0.553956	NA
CLOSCI_RS11470	9.45569	0.0078952	0.923599	0.0085483	0.99318	NA
CLOSCI_RS11475	0	NA	NA	NA	NA	NA
CLOSCI_RS11480	0.520318	-0.326759	2.85139	-0.114596	0.908765	NA
CLOSCI_RS11485	5.68601	-0.663298	1.02839	-0.644988	0.518935	NA
CLOSCI_RS11490	0	NA	NA	NA	NA	NA
CLOSCI_RS11495	0	NA	NA	NA	NA	NA
CLOSCI_RS11500	0	NA	NA	NA	NA	NA
CLOSCI_RS11505	0.30927	0.745898	4.20975	0.177183	0.859364	NA
CLOSCI_RS11510	4.63972	0.365195	1.65174	0.221097	0.825017	NA
CLOSCI_RS11515	0	NA	NA	NA	NA	NA
CLOSCI_RS11520	0	NA	NA	NA	NA	NA
CLOSCI_RS11525	0	NA	NA	NA	NA	NA
CLOSCI_RS11530	0	NA	NA	NA	NA	NA
CLOSCI_RS11535	1.29976	2.07316	2.00922	1.03182	0.302156	NA
CLOSCI_RS11540	0	NA	NA	NA	NA	NA
CLOSCI_RS11545	12.1636	-0.457638	0.701064	-0.652776	0.513901	NA
CLOSCI_RS11550	0	NA	NA	NA	NA	NA
CLOSCI_RS11555	0	NA	NA	NA	NA	NA
CLOSCI_RS11560	0	NA	NA	NA	NA	NA
CLOSCI_RS11565	0	NA	NA	NA	NA	NA
CLOSCI_RS11570	0	NA	NA	NA	NA	NA
CLOSCI_RS11575	0.168361	1.97885	4.28033	0.462312	0.643857	NA
CLOSCI_RS11580	0	NA	NA	NA	NA	NA
CLOSCI_RS11585	0	NA	NA	NA	NA	NA
CLOSCI_RS18735	0	NA	NA	NA	NA	NA
CLOSCI_RS11590	0.09984	2.41478	4.30177	0.561346	0.574561	NA
CLOSCI_RS11595	0	NA	NA	NA	NA	NA
CLOSCI_RS11600	0	NA	NA	NA	NA	NA
CLOSCI_RS11605	0	NA	NA	NA	NA	NA
CLOSCI_RS11610	0	NA	NA	NA	NA	NA
CLOSCI_RS11615	0	NA	NA	NA	NA	NA
CLOSCI_RS11620	0	NA	NA	NA	NA	NA
CLOSCI_RS11625	0	NA	NA	NA	NA	NA
CLOSCI_RS11630	0	NA	NA	NA	NA	NA
CLOSCI_RS11635	0	NA	NA	NA	NA	NA
CLOSCI_RS11640	0	NA	NA	NA	NA	NA
CLOSCI_RS11645	0	NA	NA	NA	NA	NA
CLOSCI_RS11650	0	NA	NA	NA	NA	NA
CLOSCI_RS11655	0	NA	NA	NA	NA	NA
CLOSCI_RS11660	0	NA	NA	NA	NA	NA
CLOSCI_RS11665	0	NA	NA	NA	NA	NA
CLOSCI_RS11670	0.0388245	2.94117	4.29063	0.685487	0.493037	NA
CLOSCI_RS11675	0.820611	-0.236606	1.86801	-0.126662	0.899208	NA
CLOSCI_RS11680	0.0378045	1.69353	4.30176	0.393683	0.693815	NA
CLOSCI_RS11685	0.219555	2.41477	4.30177	0.561345	0.574563	NA
CLOSCI_RS11690	0.680836	-0.557966	2.73875	-0.20373	0.838564	NA
CLOSCI_RS11695	0	NA	NA	NA	NA	NA
CLOSCI_RS11700	0.326265	0.623355	3.92268	0.15891	0.87374	NA
CLOSCI_RS11705	0	NA	NA	NA	NA	NA
CLOSCI_RS11710	0	NA	NA	NA	NA	NA
CLOSCI_RS11715	15.4916	1.09978	0.924684	1.18935	0.2343	NA
CLOSCI_RS11720	1.74452	-2.18763	1.64733	-1.32799	0.184183	NA
CLOSCI_RS11725	8.46445	-0.971636	0.921787	-1.05408	0.291847	NA
CLOSCI_RS11730	0	NA	NA	NA	NA	NA
CLOSCI_RS11735	0	NA	NA	NA	NA	NA
CLOSCI_RS11740	0	NA	NA	NA	NA	NA
CLOSCI_RS11745	0	NA	NA	NA	NA	NA
CLOSCI_RS11750	26.5487	-0.396103	0.547431	-0.723567	0.469332	NA
CLOSCI_RS18740	19.9046	0.359758	0.790082	0.455342	0.648863	NA
CLOSCI_RS11775	0.959559	2.30065	2.65956	0.865051	0.387011	NA
CLOSCI_RS11780	0	NA	NA	NA	NA	NA
CLOSCI_RS11785	2.83864	0.470172	1.77035	0.265581	0.790562	NA
CLOSCI_RS11790	2.6028	0.526639	1.63609	0.321888	0.747538	NA
CLOSCI_RS11805	10.8557	-1.0278	0.754281	-1.36262	0.173003	NA
CLOSCI_RS11830	22.4837	-0.850435	0.738418	-1.1517	0.249445	NA
CLOSCI_RS11840	11.2336	0.538712	0.91765	0.587057	0.557166	NA
CLOSCI_RS11845	22.8131	0.00402211	0.659771	0.00609622	0.995136	NA
CLOSCI_RS11850	7.70111	-0.217338	0.945163	-0.229948	0.818133	NA
CLOSCI_RS11875	26.6407	-0.381901	0.764303	-0.499672	0.617306	NA
CLOSCI_RS11885	14.9305	0.185405	0.839888	0.22075	0.825287	NA
CLOSCI_RS11895	19.5515	-0.62366	0.776427	-0.803244	0.421834	NA
CLOSCI_RS11905	0	NA	NA	NA	NA	NA
CLOSCI_RS11910	0.87603	3.83473	2.35818	1.62614	0.10392	NA
CLOSCI_RS11915	1.64194	1.43481	1.6121	0.890027	0.373451	NA
CLOSCI_RS11940	4.19528	0.58791	1.56189	0.376411	0.706612	NA
CLOSCI_RS11950	0.108514	1.12953	4.2967	0.262882	0.792641	NA
CLOSCI_RS11955	0	NA	NA	NA	NA	NA
CLOSCI_RS11960	0	NA	NA	NA	NA	NA
CLOSCI_RS11965	0.122687	0.331171	4.25928	0.0777529	0.938025	NA
CLOSCI_RS11970	0.584074	1.41637	2.90986	0.48675	0.626435	NA
CLOSCI_RS11975	0	NA	NA	NA	NA	NA
CLOSCI_RS11980	0.471471	2.38605	3.67302	0.649616	0.51594	NA
CLOSCI_RS11985	0.555299	-0.308046	2.69957	-0.114109	0.909151	NA
CLOSCI_RS11990	4.63027	1.40732	1.25508	1.1213	0.262159	NA
CLOSCI_RS11995	7.53759	-0.508132	1.01708	-0.499597	0.617359	NA
CLOSCI_RS12000	0.284378	1.68856	4.16028	0.405876	0.684834	NA
CLOSCI_RS12005	0.19473	0.779958	4.28636	0.181963	0.855612	NA
CLOSCI_RS12010	12.6235	-0.579457	0.749671	-0.772948	0.439553	NA
CLOSCI_RS12015	0	NA	NA	NA	NA	NA
CLOSCI_RS12020	0.172007	-0.173314	4.2358	-0.0409165	0.967362	NA
CLOSCI_RS12025	2.01534	1.1344	1.82414	0.62188	0.534021	NA
CLOSCI_RS12030	1.58603	0.114296	1.64831	0.0693411	0.944718	NA
CLOSCI_RS12035	0.345787	2.41486	4.30176	0.561364	0.574549	NA
CLOSCI_RS12040	1.76891	1.49218	1.71746	0.868827	0.384942	NA
CLOSCI_RS12045	0.186593	2.41486	4.30176	0.561365	0.574549	NA
CLOSCI_RS12050	0	NA	NA	NA	NA	NA
CLOSCI_RS12055	2.08896	-0.753188	1.3726	-0.548731	0.58319	NA
CLOSCI_RS12060	0	NA	NA	NA	NA	NA
CLOSCI_RS12065	0	NA	NA	NA	NA	NA
CLOSCI_RS12070	0	NA	NA	NA	NA	NA
CLOSCI_RS12075	0.20187	0.0969332	4.24738	0.0228219	0.981792	NA
CLOSCI_RS12080	0.290327	-0.173366	4.2358	-0.0409286	0.967353	NA
CLOSCI_RS12085	0.216817	3.26408	4.28542	0.761672	0.446256	NA
CLOSCI_RS12090	0.495083	1.54691	2.87528	0.538005	0.590574	NA
CLOSCI_RS12095	0.0388245	2.94117	4.29063	0.685487	0.493037	NA
CLOSCI_RS12100	0	NA	NA	NA	NA	NA
CLOSCI_RS12105	0.0746339	1.03567	4.29506	0.24113	0.809454	NA
CLOSCI_RS12110	0.450831	3.49651	3.21384	1.08795	0.276615	NA
CLOSCI_RS12115	10.0335	0.684616	0.864941	0.791518	0.428642	NA
CLOSCI_RS12120	0	NA	NA	NA	NA	NA
CLOSCI_RS12125	0	NA	NA	NA	NA	NA
CLOSCI_RS12130	0	NA	NA	NA	NA	NA
CLOSCI_RS12135	0	NA	NA	NA	NA	NA
CLOSCI_RS12140	0	NA	NA	NA	NA	NA
CLOSCI_RS12145	0.118319	2.41478	4.30177	0.561345	0.574562	NA
CLOSCI_RS12150	0	NA	NA	NA	NA	NA
CLOSCI_RS12155	0	NA	NA	NA	NA	NA
CLOSCI_RS12160	0	NA	NA	NA	NA	NA
CLOSCI_RS12165	0	NA	NA	NA	NA	NA
CLOSCI_RS12170	0.178671	1.45481	4.28024	0.339891	0.733938	NA
CLOSCI_RS12175	0	NA	NA	NA	NA	NA
CLOSCI_RS12180	0	NA	NA	NA	NA	NA
CLOSCI_RS12185	0	NA	NA	NA	NA	NA
CLOSCI_RS12190	0	NA	NA	NA	NA	NA
CLOSCI_RS12195	1.88728	3.51737	2.07091	1.69847	0.089419	NA
CLOSCI_RS12200	0.293239	2.41479	4.30177	0.561349	0.574559	NA
CLOSCI_RS12205	0	NA	NA	NA	NA	NA
CLOSCI_RS12210	0.284752	2.93959	4.20487	0.699091	0.484495	NA
CLOSCI_RS12215	0	NA	NA	NA	NA	NA
CLOSCI_RS12220	0	NA	NA	NA	NA	NA
CLOSCI_RS12225	0.234018	0.487217	4.21986	0.115458	0.908082	NA
CLOSCI_RS12230	1.36058	-1.07685	1.71891	-0.626474	0.531004	NA
CLOSCI_RS12235	1.19077	-0.706546	2.30182	-0.306951	0.758881	NA
CLOSCI_RS12240	0.440412	-1.52434	4.20143	-0.362815	0.716743	NA
CLOSCI_RS12245	0	NA	NA	NA	NA	NA
CLOSCI_RS12250	0.195963	-0.349985	4.22931	-0.0827522	0.934049	NA
CLOSCI_RS12255	0	NA	NA	NA	NA	NA
CLOSCI_RS12260	0	NA	NA	NA	NA	NA
CLOSCI_RS12265	0.14242	3.60857	4.28094	0.842939	0.399262	NA
CLOSCI_RS12270	0	NA	NA	NA	NA	NA
CLOSCI_RS12275	0.0933899	0.779897	4.28636	0.181948	0.855623	NA
CLOSCI_RS12280	0	NA	NA	NA	NA	NA
CLOSCI_RS12285	0	NA	NA	NA	NA	NA
CLOSCI_RS12290	0	NA	NA	NA	NA	NA
CLOSCI_RS12295	0	NA	NA	NA	NA	NA
CLOSCI_RS12300	0	NA	NA	NA	NA	NA
CLOSCI_RS12305	0	NA	NA	NA	NA	NA
CLOSCI_RS12310	0	NA	NA	NA	NA	NA
CLOSCI_RS12315	0	NA	NA	NA	NA	NA
CLOSCI_RS12320	0	NA	NA	NA	NA	NA
CLOSCI_RS12325	0	NA	NA	NA	NA	NA
CLOSCI_RS12330	0	NA	NA	NA	NA	NA
CLOSCI_RS12335	0	NA	NA	NA	NA	NA
CLOSCI_RS12340	0.0466949	1.69353	4.30176	0.393683	0.693815	NA
CLOSCI_RS12345	0.19955	1.30618	4.27518	0.305526	0.759966	NA
CLOSCI_RS12350	0.402028	2.06783	4.23479	0.488296	0.62534	NA
CLOSCI_RS12355	0	NA	NA	NA	NA	NA
CLOSCI_RS12365	0	NA	NA	NA	NA	NA
CLOSCI_RS12370	0	NA	NA	NA	NA	NA
CLOSCI_RS12375	0.304561	-0.284089	3.54939	-0.0800389	0.936206	NA
CLOSCI_RS12380	0	NA	NA	NA	NA	NA
CLOSCI_RS12385	7.99919	-0.299861	1.14417	-0.262076	0.793263	NA
CLOSCI_RS12390	0	NA	NA	NA	NA	NA
CLOSCI_RS12425	0	NA	NA	NA	NA	NA
CLOSCI_RS12430	0.197757	1.08461	4.27945	0.253447	0.799923	NA
CLOSCI_RS12435	0.204234	1.6936	4.30176	0.393699	0.693803	NA
CLOSCI_RS18755	1.91755	1.3458	2.00626	0.6708	0.502348	NA
CLOSCI_RS12445	0	NA	NA	NA	NA	NA
CLOSCI_RS12450	7.94452	-0.28365	0.81872	-0.346456	0.729	NA
CLOSCI_RS12460	0	NA	NA	NA	NA	NA
CLOSCI_RS12465	0	NA	NA	NA	NA	NA
CLOSCI_RS12470	0.477027	0.775862	3.41355	0.227289	0.820199	NA
CLOSCI_RS12475	0.40487	-1.02124	4.10666	-0.248679	0.803609	NA
CLOSCI_RS12480	0	NA	NA	NA	NA	NA
CLOSCI_RS12485	0.0849552	2.41487	4.30176	0.561368	0.574547	NA
CLOSCI_RS12490	0	NA	NA	NA	NA	NA
CLOSCI_RS12495	0	NA	NA	NA	NA	NA
CLOSCI_RS12500	0	NA	NA	NA	NA	NA
CLOSCI_RS12505	0.0194123	2.7195	4.29487	0.633198	0.526605	NA
CLOSCI_RS12510	0.195062	-0.110458	4.23831	-0.0260618	0.979208	NA
CLOSCI_RS11345	0	NA	NA	NA	NA	NA
CLOSCI_RS11350	0	NA	NA	NA	NA	NA
CLOSCI_RS11355	11.1497	0.353748	0.700936	0.504679	0.613784	NA
CLOSCI_RS11360	0.29054	2.41476	4.30177	0.561341	0.574565	NA
CLOSCI_RS11365	0	NA	NA	NA	NA	NA
CLOSCI_RS11370	0.0642376	2.41487	4.30176	0.561367	0.574548	NA
CLOSCI_RS11375	0.0933899	0.779897	4.28636	0.181948	0.855623	NA
CLOSCI_RS11380	2.22611	-2.11888	1.43602	-1.47551	0.140074	NA
CLOSCI_RS11385	1.98031	0.918621	1.47588	0.622422	0.533664	NA
CLOSCI_RS11390	0.887696	1.14813	2.43356	0.471792	0.637075	NA
CLOSCI_RS11395	0	NA	NA	NA	NA	NA
CLOSCI_RS11400	1.64091	-2.23	1.5567	-1.43252	0.151995	NA
CLOSCI_RS11405	0.121794	2.41489	4.30176	0.561371	0.574545	NA
CLOSCI_RS11410	0	NA	NA	NA	NA	NA
CLOSCI_RS11415	0	NA	NA	NA	NA	NA
CLOSCI_RS11420	0	NA	NA	NA	NA	NA
CLOSCI_RS11425	0	NA	NA	NA	NA	NA
CLOSCI_RS11430	1.0809	1.33536	2.09519	0.637344	0.523901	NA
CLOSCI_RS11435	0.0906743	0.779897	4.28636	0.181948	0.855623	NA
CLOSCI_RS11440	0	NA	NA	NA	NA	NA
CLOSCI_RS11445	0.175371	0.840162	4.26437	0.197019	0.843813	NA
CLOSCI_RS11450	0	NA	NA	NA	NA	NA
CLOSCI_RS11455	0	NA	NA	NA	NA	NA
CLOSCI_RS11460	0	NA	NA	NA	NA	NA
CLOSCI_RS11065	0.0933899	0.779897	4.28636	0.181948	0.855623	NA
CLOSCI_RS11070	0	NA	NA	NA	NA	NA
CLOSCI_RS11075	0.344442	2.41477	4.30177	0.561344	0.574563	NA
CLOSCI_RS11080	0.0575566	2.41486	4.30176	0.561366	0.574548	NA
CLOSCI_RS11085	0.947617	-1.32966	2.2741	-0.5847	0.55875	NA
CLOSCI_RS11090	0	NA	NA	NA	NA	NA
CLOSCI_RS11095	0.0388245	2.94117	4.29063	0.685487	0.493037	NA
CLOSCI_RS11100	0	NA	NA	NA	NA	NA
CLOSCI_RS11105	0	NA	NA	NA	NA	NA
CLOSCI_RS11110	0	NA	NA	NA	NA	NA
CLOSCI_RS11115	0	NA	NA	NA	NA	NA
CLOSCI_RS11120	0	NA	NA	NA	NA	NA
CLOSCI_RS11125	0	NA	NA	NA	NA	NA
CLOSCI_RS11130	0	NA	NA	NA	NA	NA
CLOSCI_RS11135	1.09279	-2.00837	1.7477	-1.14915	0.250495	NA
CLOSCI_RS11140	0.269239	0.149256	3.71737	0.040151	0.967973	NA
CLOSCI_RS11145	0.0292968	1.69353	4.30176	0.393683	0.693815	NA
CLOSCI_RS11150	0	NA	NA	NA	NA	NA
CLOSCI_RS11155	4.29561	-0.611483	1.07224	-0.570287	0.568483	NA
CLOSCI_RS11160	0.492379	0.511269	2.68317	0.190546	0.848881	NA
CLOSCI_RS11165	3.91438	-0.469393	1.0863	-0.432101	0.665668	NA
CLOSCI_RS11170	0.825315	-0.274927	2.21031	-0.124384	0.901011	NA
CLOSCI_RS11185	0.582117	-1.05402	3.02994	-0.347869	0.727938	NA
CLOSCI_RS11190	0	NA	NA	NA	NA	NA
CLOSCI_RS11195	0.330737	1.77769	4.27502	0.415833	0.677533	NA
CLOSCI_RS11205	0	NA	NA	NA	NA	NA
CLOSCI_RS11210	1.11366	-0.92026	2.05646	-0.447496	0.654517	NA
CLOSCI_RS11215	23.2547	-0.446365	0.603295	-0.739878	0.459374	NA
CLOSCI_RS11225	0.0321188	2.41485	4.30176	0.561362	0.574551	NA
CLOSCI_RS11230	2.14217	-0.19409	1.33475	-0.145413	0.884385	NA
CLOSCI_RS11235	1.564	-1.59965	1.80575	-0.885869	0.375688	NA
CLOSCI_RS11240	0	NA	NA	NA	NA	NA
CLOSCI_RS11245	0	NA	NA	NA	NA	NA
CLOSCI_RS11250	0.303039	3.78004	4.02484	0.939178	0.34764	NA
CLOSCI_RS11255	0.119252	2.71946	4.29487	0.633187	0.526611	NA
CLOSCI_RS11260	1.793	2.03829	1.98984	1.02435	0.305671	NA
CLOSCI_RS11265	5.07239	-0.745717	0.992954	-0.751008	0.452648	NA
CLOSCI_RS11270	0	NA	NA	NA	NA	NA
CLOSCI_RS11275	0	NA	NA	NA	NA	NA
CLOSCI_RS11280	0.116746	1.69351	4.30176	0.393677	0.693819	NA
CLOSCI_RS11285	3.59478	-0.50475	1.38537	-0.364342	0.715602	NA
CLOSCI_RS11290	21.5249	-1.85126	0.870071	-2.12771	0.0333608	NA
CLOSCI_RS11295	0	NA	NA	NA	NA	NA
CLOSCI_RS11300	2.23896	-0.757725	1.72263	-0.439865	0.660035	NA
CLOSCI_RS11305	0.572125	0.984085	2.41274	0.40787	0.683369	NA
CLOSCI_RS11310	7.78831	1.3473	1.11703	1.20614	0.227763	NA
CLOSCI_RS11315	7.59703	-0.3544	0.789175	-0.449077	0.653376	NA
CLOSCI_RS11320	17.6971	0.84049	0.597829	1.4059	0.159753	NA
CLOSCI_RS11325	0	NA	NA	NA	NA	NA
CLOSCI_RS11330	3.70486	-2.06823	1.36691	-1.51308	0.13026	NA
CLOSCI_RS11335	0.075609	0.928452	4.2914	0.216352	0.828714	NA
CLOSCI_RS11340	0.0378045	1.69353	4.30176	0.393683	0.693815	NA
CLOSCI_RS10905	0	NA	NA	NA	NA	NA
CLOSCI_RS10910	0	NA	NA	NA	NA	NA
CLOSCI_RS10915	6.45337	-0.479414	0.937023	-0.511635	0.608906	NA
CLOSCI_RS10920	0	NA	NA	NA	NA	NA
CLOSCI_RS10925	14.6787	-0.0428421	0.686092	-0.0624437	0.95021	NA
CLOSCI_RS10930	0	NA	NA	NA	NA	NA
CLOSCI_RS10935	0.588986	3.28802	2.94504	1.11646	0.264224	NA
CLOSCI_RS10940	0	NA	NA	NA	NA	NA
CLOSCI_RS10945	0	NA	NA	NA	NA	NA
CLOSCI_RS10950	0	NA	NA	NA	NA	NA
CLOSCI_RS10955	0.0978947	2.41482	4.30177	0.561356	0.574555	NA
CLOSCI_RS10960	0	NA	NA	NA	NA	NA
CLOSCI_RS10965	1.40012	0.249347	1.68873	0.147653	0.882616	NA
CLOSCI_RS10970	0.350314	2.52787	3.20138	0.78962	0.42975	NA
CLOSCI_RS18725	0	NA	NA	NA	NA	NA
CLOSCI_RS10975	1.27812	0.734349	2.27392	0.322945	0.746737	NA
CLOSCI_RS10980	19.1417	-0.907761	0.808183	-1.12321	0.261348	NA
CLOSCI_RS10985	4.07604	-1.09527	1.15029	-0.952162	0.341015	NA
CLOSCI_RS10990	1.43503	-0.200011	1.58916	-0.12586	0.899843	NA
CLOSCI_RS10995	0	NA	NA	NA	NA	NA
CLOSCI_RS11000	3.23661	-0.477993	1.23141	-0.388167	0.697892	NA
CLOSCI_RS11005	13.5518	1.20768	0.711613	1.6971	0.0896772	NA
CLOSCI_RS11010	23.3042	-0.741442	0.652839	-1.13572	0.256074	NA
CLOSCI_RS11015	1.01262	2.29766	2.63368	0.872415	0.382982	NA
CLOSCI_RS11020	0	NA	NA	NA	NA	NA
CLOSCI_RS11025	0	NA	NA	NA	NA	NA
CLOSCI_RS11030	0	NA	NA	NA	NA	NA
CLOSCI_RS11035	0.115113	2.41488	4.30176	0.561371	0.574545	NA
CLOSCI_RS11040	0	NA	NA	NA	NA	NA
CLOSCI_RS11045	0.380737	2.41487	4.30176	0.561368	0.574547	NA
CLOSCI_RS11050	0	NA	NA	NA	NA	NA
CLOSCI_RS11055	0	NA	NA	NA	NA	NA
CLOSCI_RS11060	3.35297	0.240733	1.28044	0.188008	0.85087	NA
CLOSCI_RS10020	0	NA	NA	NA	NA	NA
CLOSCI_RS10025	0	NA	NA	NA	NA	NA
CLOSCI_RS10030	0	NA	NA	NA	NA	NA
CLOSCI_RS10035	0	NA	NA	NA	NA	NA
CLOSCI_RS18240	0	NA	NA	NA	NA	NA
CLOSCI_RS10050	0	NA	NA	NA	NA	NA
CLOSCI_RS10055	0	NA	NA	NA	NA	NA
CLOSCI_RS10060	0	NA	NA	NA	NA	NA
CLOSCI_RS10065	0.388474	0.540855	4.20803	0.128529	0.89773	NA
CLOSCI_RS10070	0.075609	0.928452	4.2914	0.216352	0.828714	NA
CLOSCI_RS10075	1.43092	1.24099	2.24033	0.55393	0.579627	NA
CLOSCI_RS10080	0.163169	2.78042	4.28222	0.649293	0.516149	NA
CLOSCI_RS10085	0	NA	NA	NA	NA	NA
CLOSCI_RS10090	0	NA	NA	NA	NA	NA
CLOSCI_RS10095	0	NA	NA	NA	NA	NA
CLOSCI_RS10100	5.33335	-1.72044	1.87558	-0.917282	NA	NA
CLOSCI_RS18680	3.7228	-1.61546	1.9063	-0.847433	0.396754	NA
CLOSCI_RS10105	0	NA	NA	NA	NA	NA
CLOSCI_RS10110	0	NA	NA	NA	NA	NA
CLOSCI_RS10115	0	NA	NA	NA	NA	NA
CLOSCI_RS10120	0	NA	NA	NA	NA	NA
CLOSCI_RS18685	0	NA	NA	NA	NA	NA
CLOSCI_RS10130	0	NA	NA	NA	NA	NA
CLOSCI_RS10135	0	NA	NA	NA	NA	NA
CLOSCI_RS10140	2.13679	2.54361	2.02607	1.25544	0.209319	NA
CLOSCI_RS10150	0	NA	NA	NA	NA	NA
CLOSCI_RS10155	0	NA	NA	NA	NA	NA
CLOSCI_RS10160	0	NA	NA	NA	NA	NA
CLOSCI_RS10165	0	NA	NA	NA	NA	NA
CLOSCI_RS10175	1.35675	0.532406	1.95227	0.272711	0.785076	NA
CLOSCI_RS10180	0	NA	NA	NA	NA	NA
CLOSCI_RS10185	0	NA	NA	NA	NA	NA
CLOSCI_RS10190	0	NA	NA	NA	NA	NA
CLOSCI_RS10195	0.292153	1.0839	4.15837	0.260655	0.794358	NA
CLOSCI_RS10200	12.8279	-0.422445	0.876811	-0.481797	0.62995	NA
CLOSCI_RS10205	0	NA	NA	NA	NA	NA
CLOSCI_RS10210	0.259099	1.23311	4.2845	0.287808	0.773493	NA
CLOSCI_RS10215	6.38363	0.485368	1.03849	0.467379	0.640229	NA
CLOSCI_RS10220	0.399082	-0.505624	3.31089	-0.152716	0.878623	NA
CLOSCI_RS10225	0	NA	NA	NA	NA	NA
CLOSCI_RS10230	0	NA	NA	NA	NA	NA
CLOSCI_RS10235	0	NA	NA	NA	NA	NA
CLOSCI_RS10240	0	NA	NA	NA	NA	NA
CLOSCI_RS10250	2.22489	1.02096	1.79545	0.568636	0.569603	NA
CLOSCI_RS10255	0	NA	NA	NA	NA	NA
CLOSCI_RS10260	0	NA	NA	NA	NA	NA
CLOSCI_RS10265	0.611182	3.75909	2.72429	1.37984	0.167635	NA
CLOSCI_RS10270	1.40192	-0.742612	2.19755	-0.337927	0.735419	NA
CLOSCI_RS10275	0	NA	NA	NA	NA	NA
CLOSCI_RS10280	0	NA	NA	NA	NA	NA
CLOSCI_RS10290	0	NA	NA	NA	NA	NA
CLOSCI_RS10295	0	NA	NA	NA	NA	NA
CLOSCI_RS10300	0	NA	NA	NA	NA	NA
CLOSCI_RS10305	0	NA	NA	NA	NA	NA
CLOSCI_RS10310	0	NA	NA	NA	NA	NA
CLOSCI_RS10315	0	NA	NA	NA	NA	NA
CLOSCI_RS10320	0	NA	NA	NA	NA	NA
CLOSCI_RS10325	0	NA	NA	NA	NA	NA
CLOSCI_RS10330	7.5731	-0.713278	1.05844	-0.673898	0.500376	NA
CLOSCI_RS10335	0.922734	2.1442	2.44312	0.87765	0.380134	NA
CLOSCI_RS10340	0	NA	NA	NA	NA	NA
CLOSCI_RS10345	0	NA	NA	NA	NA	NA
CLOSCI_RS10350	0	NA	NA	NA	NA	NA
CLOSCI_RS10355	0.0388245	2.94117	4.29063	0.685487	0.493037	NA
CLOSCI_RS10360	2.01028	3.19681	2.26714	1.41006	0.158521	NA
CLOSCI_RS10365	2.04614	-0.427732	1.74477	-0.245151	0.806339	NA
CLOSCI_RS10370	0.821677	0.0441287	1.96787	0.0224246	0.982109	NA
CLOSCI_RS10375	0.59922	0.174213	2.76356	0.0630394	0.949735	NA
CLOSCI_RS10380	1.53246	-0.303947	1.54403	-0.196853	0.843942	NA
CLOSCI_RS10385	0.247966	1.12961	4.2967	0.262902	0.792626	NA
CLOSCI_RS10390	25.9337	1.5654	0.604908	2.58783	0.00965839	NA
CLOSCI_RS10395	0.119453	0.779922	4.28636	0.181954	0.855619	NA
CLOSCI_RS10400	1.37942	-0.460752	1.35575	-0.33985	0.73397	NA
CLOSCI_RS10410	14.1062	0.627317	0.680901	0.921304	0.356892	NA
CLOSCI_RS10420	0.121794	2.41489	4.30176	0.561371	0.574545	NA
CLOSCI_RS10425	0	NA	NA	NA	NA	NA
CLOSCI_RS10430	0.290793	-0.136918	4.08817	-0.0334914	0.973283	NA
CLOSCI_RS10435	0.884959	1.00014	2.54045	0.393688	0.693812	NA
CLOSCI_RS10440	0	NA	NA	NA	NA	NA
CLOSCI_RS10445	0	NA	NA	NA	NA	NA
CLOSCI_RS10450	24.0787	0.244629	0.621739	0.393459	0.693981	NA
CLOSCI_RS10455	0.224999	2.94116	4.29063	0.685486	0.493037	NA
CLOSCI_RS10460	0.149268	0.0390596	4.24471	0.00920193	0.992658	NA
CLOSCI_RS10465	0	NA	NA	NA	NA	NA
CLOSCI_RS10470	0	NA	NA	NA	NA	NA
CLOSCI_RS10475	1.83697	0.0338814	1.33685	0.0253441	0.97978	NA
CLOSCI_RS10480	6.80126	-0.353848	0.878909	-0.4026	0.687243	NA
CLOSCI_RS10485	0	NA	NA	NA	NA	NA
CLOSCI_RS10490	0	NA	NA	NA	NA	NA
CLOSCI_RS10495	0.442179	1.45225	2.59615	0.559385	0.575899	NA
CLOSCI_RS10500	0.201429	3.50176	4.28222	0.817743	0.413504	NA
CLOSCI_RS10505	0.526624	1.27394	2.88848	0.441039	0.659184	NA
CLOSCI_RS10510	0	NA	NA	NA	NA	NA
CLOSCI_RS10515	0.213341	1.23308	4.2845	0.2878	0.773499	NA
CLOSCI_RS10520	0.283982	2.94124	4.29062	0.685504	0.493026	NA
CLOSCI_RS10525	0	NA	NA	NA	NA	NA
CLOSCI_RS10530	0	NA	NA	NA	NA	NA
CLOSCI_RS10535	0	NA	NA	NA	NA	NA
CLOSCI_RS10540	28.6595	-0.607584	0.552028	-1.10064	0.271053	NA
CLOSCI_RS10545	0	NA	NA	NA	NA	NA
CLOSCI_RS10550	0	NA	NA	NA	NA	NA
CLOSCI_RS10555	0.238932	2.41477	4.30177	0.561343	0.574563	NA
CLOSCI_RS10560	0.0292968	1.69353	4.30176	0.393683	0.693815	NA
CLOSCI_RS10565	0.0676029	2.94118	4.29063	0.685491	0.493034	NA
CLOSCI_RS10570	5.64337	3.26198	1.43153	2.27867	0.0226866	NA
CLOSCI_RS10575	2.57947	1.94554	1.73203	1.12327	0.261324	NA
CLOSCI_RS10580	0	NA	NA	NA	NA	NA
CLOSCI_RS10585	0	NA	NA	NA	NA	NA
CLOSCI_RS10590	0	NA	NA	NA	NA	NA
CLOSCI_RS10595	0	NA	NA	NA	NA	NA
CLOSCI_RS10600	0.0907124	1.12957	4.2967	0.262891	0.792634	NA
CLOSCI_RS10605	0	NA	NA	NA	NA	NA
CLOSCI_RS10610	0	NA	NA	NA	NA	NA
CLOSCI_RS10615	0	NA	NA	NA	NA	NA
CLOSCI_RS10620	0	NA	NA	NA	NA	NA
CLOSCI_RS10625	0	NA	NA	NA	NA	NA
CLOSCI_RS10630	0	NA	NA	NA	NA	NA
CLOSCI_RS18250	0	NA	NA	NA	NA	NA
CLOSCI_RS10635	0	NA	NA	NA	NA	NA
CLOSCI_RS10640	0	NA	NA	NA	NA	NA
CLOSCI_RS10645	0	NA	NA	NA	NA	NA
CLOSCI_RS10650	0	NA	NA	NA	NA	NA
CLOSCI_RS10655	0	NA	NA	NA	NA	NA
CLOSCI_RS10660	0	NA	NA	NA	NA	NA
CLOSCI_RS10665	0	NA	NA	NA	NA	NA
CLOSCI_RS10670	0	NA	NA	NA	NA	NA
CLOSCI_RS10675	0	NA	NA	NA	NA	NA
CLOSCI_RS10680	0	NA	NA	NA	NA	NA
CLOSCI_RS10685	0	NA	NA	NA	NA	NA
CLOSCI_RS10690	0	NA	NA	NA	NA	NA
CLOSCI_RS10695	0	NA	NA	NA	NA	NA
CLOSCI_RS10700	0	NA	NA	NA	NA	NA
CLOSCI_RS10705	0	NA	NA	NA	NA	NA
CLOSCI_RS10710	0	NA	NA	NA	NA	NA
CLOSCI_RS10715	0	NA	NA	NA	NA	NA
CLOSCI_RS10720	0	NA	NA	NA	NA	NA
CLOSCI_RS10725	0	NA	NA	NA	NA	NA
CLOSCI_RS10730	0	NA	NA	NA	NA	NA
CLOSCI_RS18700	0	NA	NA	NA	NA	NA
CLOSCI_RS10735	0	NA	NA	NA	NA	NA
CLOSCI_RS10740	0	NA	NA	NA	NA	NA
CLOSCI_RS10745	0	NA	NA	NA	NA	NA
CLOSCI_RS10750	0	NA	NA	NA	NA	NA
CLOSCI_RS10770	0.326817	2.94108	4.29063	0.685467	0.493049	NA
CLOSCI_RS10775	0	NA	NA	NA	NA	NA
CLOSCI_RS18715	0	NA	NA	NA	NA	NA
CLOSCI_RS10780	0	NA	NA	NA	NA	NA
CLOSCI_RS10785	0	NA	NA	NA	NA	NA
CLOSCI_RS10790	0	NA	NA	NA	NA	NA
CLOSCI_RS18720	0	NA	NA	NA	NA	NA
CLOSCI_RS10795	0	NA	NA	NA	NA	NA
CLOSCI_RS10800	0	NA	NA	NA	NA	NA
CLOSCI_RS10805	0.103931	0.551911	4.27236	0.129182	0.897214	NA
CLOSCI_RS10810	0	NA	NA	NA	NA	NA
CLOSCI_RS10815	0	NA	NA	NA	NA	NA
CLOSCI_RS10820	0	NA	NA	NA	NA	NA
CLOSCI_RS10825	0	NA	NA	NA	NA	NA
CLOSCI_RS10830	0	NA	NA	NA	NA	NA
CLOSCI_RS10835	0	NA	NA	NA	NA	NA
CLOSCI_RS10840	0	NA	NA	NA	NA	NA
CLOSCI_RS10845	0	NA	NA	NA	NA	NA
CLOSCI_RS10850	0	NA	NA	NA	NA	NA
CLOSCI_RS10855	0	NA	NA	NA	NA	NA
CLOSCI_RS10860	0	NA	NA	NA	NA	NA
CLOSCI_RS10865	0	NA	NA	NA	NA	NA
CLOSCI_RS10870	0.260237	2.41492	4.30176	0.561378	0.57454	NA
CLOSCI_RS10875	0	NA	NA	NA	NA	NA
CLOSCI_RS10880	0	NA	NA	NA	NA	NA
CLOSCI_RS10885	0	NA	NA	NA	NA	NA
CLOSCI_RS10890	0	NA	NA	NA	NA	NA
CLOSCI_RS09505	0	NA	NA	NA	NA	NA
CLOSCI_RS09510	0	NA	NA	NA	NA	NA
CLOSCI_RS09515	0.104252	1.69357	4.30176	0.393692	0.693809	NA
CLOSCI_RS09525	0	NA	NA	NA	NA	NA
CLOSCI_RS09530	0	NA	NA	NA	NA	NA
CLOSCI_RS09535	0	NA	NA	NA	NA	NA
CLOSCI_RS09540	0	NA	NA	NA	NA	NA
CLOSCI_RS09545	0	NA	NA	NA	NA	NA
CLOSCI_RS09550	0	NA	NA	NA	NA	NA
CLOSCI_RS09555	0	NA	NA	NA	NA	NA
CLOSCI_RS09560	0.510769	0.563785	2.86908	0.196504	0.844216	NA
CLOSCI_RS09565	0	NA	NA	NA	NA	NA
CLOSCI_RS09570	0	NA	NA	NA	NA	NA
CLOSCI_RS09580	0	NA	NA	NA	NA	NA
CLOSCI_RS18665	0	NA	NA	NA	NA	NA
CLOSCI_RS09590	0	NA	NA	NA	NA	NA
CLOSCI_RS09605	1.46486	2.41485	4.30176	0.561363	0.57455	NA
CLOSCI_RS09610	0	NA	NA	NA	NA	NA
CLOSCI_RS09615	0.287461	0.391831	4.20909	0.0930915	0.925831	NA
CLOSCI_RS09620	0	NA	NA	NA	NA	NA
CLOSCI_RS09630	23.8414	0.801577	0.666687	1.20233	0.229236	NA
CLOSCI_RS09635	0	NA	NA	NA	NA	NA
CLOSCI_RS09640	0	NA	NA	NA	NA	NA
CLOSCI_RS09645	0	NA	NA	NA	NA	NA
CLOSCI_RS09655	0.594786	1.52021	2.7949	0.543922	0.586495	NA
CLOSCI_RS09660	0	NA	NA	NA	NA	NA
CLOSCI_RS09665	9.20649	0.212742	1.12211	0.189591	0.84963	NA
CLOSCI_RS09670	10.9378	0.728573	0.853803	0.853326	0.393478	NA
CLOSCI_RS09675	2.88237	0.510875	1.1996	0.425871	0.670202	NA
CLOSCI_RS09680	0	NA	NA	NA	NA	NA
CLOSCI_RS09690	0	NA	NA	NA	NA	NA
CLOSCI_RS09695	0	NA	NA	NA	NA	NA
CLOSCI_RS09700	0.735248	0.0961667	2.34735	0.0409682	0.967321	NA
CLOSCI_RS09705	18.3149	0.00754629	0.890545	0.00847379	0.993239	NA
CLOSCI_RS09710	0	NA	NA	NA	NA	NA
CLOSCI_RS09715	0.0424776	2.41485	4.30176	0.561362	0.574551	NA
CLOSCI_RS09720	0.10134	2.41488	4.30176	0.561369	0.574546	NA
CLOSCI_RS09725	0.461177	1.07507	3.32709	0.323127	0.746599	NA
CLOSCI_RS09730	4.3485	-0.981672	1.10077	-0.891803	0.372499	NA
CLOSCI_RS09735	0	NA	NA	NA	NA	NA
CLOSCI_RS09740	0	NA	NA	NA	NA	NA
CLOSCI_RS09745	0	NA	NA	NA	NA	NA
CLOSCI_RS09750	0.293683	0.499194	4.13118	0.120836	0.903821	NA
CLOSCI_RS09755	0.0712101	3.1936	4.28646	0.745042	0.456246	NA
CLOSCI_RS09760	0	NA	NA	NA	NA	NA
CLOSCI_RS09765	0	NA	NA	NA	NA	NA
CLOSCI_RS09770	0	NA	NA	NA	NA	NA
CLOSCI_RS09775	0	NA	NA	NA	NA	NA
CLOSCI_RS09780	0	NA	NA	NA	NA	NA
CLOSCI_RS09785	0	NA	NA	NA	NA	NA
CLOSCI_RS09795	3.74553	1.28507	1.4961	0.858944	0.390371	NA
CLOSCI_RS09800	13.7143	1.32323	1.10239	1.20033	0.230012	NA
CLOSCI_RS09805	14.7913	1.17102	1.23772	0.946104	0.344096	NA
CLOSCI_RS09810	6.91136	1.25546	1.35704	0.925146	0.35489	NA
CLOSCI_RS09820	0	NA	NA	NA	NA	NA
CLOSCI_RS09825	0	NA	NA	NA	NA	NA
CLOSCI_RS09830	0	NA	NA	NA	NA	NA
CLOSCI_RS09835	0	NA	NA	NA	NA	NA
CLOSCI_RS09840	0	NA	NA	NA	NA	NA
CLOSCI_RS09845	0	NA	NA	NA	NA	NA
CLOSCI_RS09850	0	NA	NA	NA	NA	NA
CLOSCI_RS09855	0	NA	NA	NA	NA	NA
CLOSCI_RS09860	0	NA	NA	NA	NA	NA
CLOSCI_RS09865	0	NA	NA	NA	NA	NA
CLOSCI_RS09870	0	NA	NA	NA	NA	NA
CLOSCI_RS09875	13.7164	0.450297	0.931295	0.483518	0.628728	NA
CLOSCI_RS09880	1.98571	-0.459609	1.64821	-0.278853	0.780358	NA
CLOSCI_RS09885	3.78568	0.589508	1.13089	0.521279	0.602173	NA
CLOSCI_RS09890	0.229276	1.96616	4.26555	0.460939	0.644842	NA
CLOSCI_RS09895	0.508446	1.61331	3.22907	0.499621	0.617342	NA
CLOSCI_RS09900	0.114434	1.45478	4.28024	0.339883	0.733944	NA
CLOSCI_RS09905	0.0642376	2.41487	4.30176	0.561367	0.574548	NA
CLOSCI_RS09910	0	NA	NA	NA	NA	NA
CLOSCI_RS09915	15.5469	1.03545	0.823394	1.25754	0.208558	NA
CLOSCI_RS09920	0	NA	NA	NA	NA	NA
CLOSCI_RS09925	1.42948	3.38735	2.34905	1.44201	0.149301	NA
CLOSCI_RS09930	0	NA	NA	NA	NA	NA
CLOSCI_RS09935	0	NA	NA	NA	NA	NA
CLOSCI_RS09940	0	NA	NA	NA	NA	NA
CLOSCI_RS09945	0.0453371	1.69353	4.30176	0.393683	0.693815	NA
CLOSCI_RS09950	0	NA	NA	NA	NA	NA
CLOSCI_RS09955	0.701059	1.95397	2.95201	0.661911	0.508028	NA
CLOSCI_RS09960	0	NA	NA	NA	NA	NA
CLOSCI_RS09965	3.31544	0.210288	1.41224	0.148904	0.88163	NA
CLOSCI_RS09970	3.59361	5.0714	1.8643	2.72026	0.00652297	NA
CLOSCI_RS09975	0.982606	2.23428	2.4525	0.911022	0.362284	NA
CLOSCI_RS09980	0	NA	NA	NA	NA	NA
CLOSCI_RS09985	0	NA	NA	NA	NA	NA
CLOSCI_RS09990	0	NA	NA	NA	NA	NA
CLOSCI_RS09995	0	NA	NA	NA	NA	NA
CLOSCI_RS10000	7.638	1.92309	1.39217	1.38136	0.167169	NA
CLOSCI_RS10005	0	NA	NA	NA	NA	NA
CLOSCI_RS10010	0	NA	NA	NA	NA	NA
CLOSCI_RS10015	0	NA	NA	NA	NA	NA
CLOSCI_RS08710	0.217027	0.360571	4.26091	0.084623	0.932561	NA
CLOSCI_RS08715	13.8975	-1.56449	0.95927	-1.63092	0.102908	NA
CLOSCI_RS08720	5.65783	-2.27868	1.10402	-2.06398	0.0390196	NA
CLOSCI_RS08725	1.81871	0.663628	1.4115	0.470157	0.638243	NA
CLOSCI_RS08730	0.184928	1.69348	4.30177	0.39367	0.693825	NA
CLOSCI_RS08735	0	NA	NA	NA	NA	NA
CLOSCI_RS08740	0	NA	NA	NA	NA	NA
CLOSCI_RS08745	0	NA	NA	NA	NA	NA
CLOSCI_RS08750	0.487375	-0.269485	3.23784	-0.08323	0.933669	NA
CLOSCI_RS08755	0	NA	NA	NA	NA	NA
CLOSCI_RS08760	0	NA	NA	NA	NA	NA
CLOSCI_RS08765	0	NA	NA	NA	NA	NA
CLOSCI_RS08770	0	NA	NA	NA	NA	NA
CLOSCI_RS08775	0	NA	NA	NA	NA	NA
CLOSCI_RS08780	0.82685	-1.96948	2.23801	-0.880015	0.378851	NA
CLOSCI_RS08785	0	NA	NA	NA	NA	NA
CLOSCI_RS08790	0	NA	NA	NA	NA	NA
CLOSCI_RS08795	0	NA	NA	NA	NA	NA
CLOSCI_RS08800	0.242723	1.12961	4.2967	0.262902	0.792626	NA
CLOSCI_RS08805	0.233708	1.69346	4.30177	0.393666	0.693828	NA
CLOSCI_RS08810	1.09049	-0.0651261	1.91109	-0.0340779	0.972815	NA
CLOSCI_RS08815	0	NA	NA	NA	NA	NA
CLOSCI_RS08820	0	NA	NA	NA	NA	NA
CLOSCI_RS08825	0	NA	NA	NA	NA	NA
CLOSCI_RS08830	4.17235	-0.729479	1.05047	-0.694432	0.487411	NA
CLOSCI_RS08835	4.93983	0.746261	1.53591	0.485877	0.627055	NA
CLOSCI_RS08840	11.6024	-1.75509	0.988009	-1.77639	0.0756679	NA
CLOSCI_RS08850	0.654824	0.745957	3.04729	0.244794	0.806616	NA
CLOSCI_RS08855	0.235902	0.779979	4.28636	0.181968	0.855608	NA
CLOSCI_RS08860	0	NA	NA	NA	NA	NA
CLOSCI_RS08865	0	NA	NA	NA	NA	NA
CLOSCI_RS08870	0	NA	NA	NA	NA	NA
CLOSCI_RS08875	0	NA	NA	NA	NA	NA
CLOSCI_RS08880	0	NA	NA	NA	NA	NA
CLOSCI_RS08885	0	NA	NA	NA	NA	NA
CLOSCI_RS08890	3.52737	0.510724	1.47931	0.345244	0.729911	NA
CLOSCI_RS08895	0	NA	NA	NA	NA	NA
CLOSCI_RS08900	8.40611	-1.39846	0.951074	-1.4704	0.141454	NA
CLOSCI_RS08905	0	NA	NA	NA	NA	NA
CLOSCI_RS08910	20.6726	0.788288	0.650337	1.21212	0.225465	NA
CLOSCI_RS08915	0.227468	2.71957	4.29487	0.633214	0.526594	NA
CLOSCI_RS08920	4.73581	2.03042	1.07022	1.8972	0.0578012	NA
CLOSCI_RS08925	0	NA	NA	NA	NA	NA
CLOSCI_RS08930	0	NA	NA	NA	NA	NA
CLOSCI_RS08935	0.242873	1.0356	4.29506	0.241115	0.809466	NA
CLOSCI_RS08940	0	NA	NA	NA	NA	NA
CLOSCI_RS08945	0.605864	1.57188	2.59594	0.605513	0.544838	NA
CLOSCI_RS08950	11.6494	2.94428	1.05628	2.7874	0.00531337	NA
CLOSCI_RS08955	0	NA	NA	NA	NA	NA
CLOSCI_RS08960	0	NA	NA	NA	NA	NA
CLOSCI_RS08965	0	NA	NA	NA	NA	NA
CLOSCI_RS08970	0	NA	NA	NA	NA	NA
CLOSCI_RS08975	0	NA	NA	NA	NA	NA
CLOSCI_RS08980	0	NA	NA	NA	NA	NA
CLOSCI_RS08985	9.28436	-1.98789	1.15376	-1.72296	0.0848959	NA
CLOSCI_RS08990	0	NA	NA	NA	NA	NA
CLOSCI_RS08995	0	NA	NA	NA	NA	NA
CLOSCI_RS09000	0	NA	NA	NA	NA	NA
CLOSCI_RS09005	0	NA	NA	NA	NA	NA
CLOSCI_RS09010	0	NA	NA	NA	NA	NA
CLOSCI_RS09015	0	NA	NA	NA	NA	NA
CLOSCI_RS09020	0	NA	NA	NA	NA	NA
CLOSCI_RS09025	0	NA	NA	NA	NA	NA
CLOSCI_RS09030	0	NA	NA	NA	NA	NA
CLOSCI_RS09035	6.86065	-0.839393	0.944621	-0.888603	0.374217	NA
CLOSCI_RS09040	28.6211	-1.13538	0.809432	-1.40268	0.160712	NA
CLOSCI_RS09045	4.89141	-0.516921	1.21546	-0.425288	0.670627	NA
CLOSCI_RS09050	0	NA	NA	NA	NA	NA
CLOSCI_RS09055	0.118319	2.41478	4.30177	0.561345	0.574562	NA
CLOSCI_RS09060	16.2071	0.143689	0.946661	0.151785	0.879356	NA
CLOSCI_RS09065	0	NA	NA	NA	NA	NA
CLOSCI_RS09070	2.38563	-1.12261	1.66678	-0.673523	0.500614	NA
CLOSCI_RS09075	0	NA	NA	NA	NA	NA
CLOSCI_RS09080	0	NA	NA	NA	NA	NA
CLOSCI_RS09085	0	NA	NA	NA	NA	NA
CLOSCI_RS09090	0	NA	NA	NA	NA	NA
CLOSCI_RS09095	0	NA	NA	NA	NA	NA
CLOSCI_RS09100	1.05015	2.34081	3.01556	0.776246	0.437604	NA
CLOSCI_RS09105	0.0388245	2.94117	4.29063	0.685487	0.493037	NA
CLOSCI_RS09110	7.4731	-1.80601	1.24166	-1.45451	0.145804	NA
CLOSCI_RS09115	2.1682	-1.37673	1.89593	-0.726148	0.467748	NA
CLOSCI_RS09120	1.19455	2.62094	2.01561	1.30032	0.193492	NA
CLOSCI_RS09125	9.9391	1.12689	0.879888	1.28072	0.200291	NA
CLOSCI_RS09130	2.00736	-0.600719	1.30842	-0.459117	0.64615	NA
CLOSCI_RS09135	3.61108	-0.154758	1.00125	-0.154566	0.877164	NA
CLOSCI_RS09140	2.80276	-0.557674	1.4917	-0.373851	0.708515	NA
CLOSCI_RS09145	4.16711	0.638017	1.13195	0.563643	0.572997	NA
CLOSCI_RS09150	0.435548	-0.600557	3.54247	-0.169531	0.865379	NA
CLOSCI_RS09155	0	NA	NA	NA	NA	NA
CLOSCI_RS09160	0.233619	-0.133654	4.23737	-0.0315417	0.974838	NA
CLOSCI_RS09165	7.989	0.534472	0.919173	0.58147	0.560923	NA
CLOSCI_RS09170	0	NA	NA	NA	NA	NA
CLOSCI_RS09175	20.9064	0.222865	0.727248	0.306449	0.759262	NA
CLOSCI_RS09180	1.54676	1.69227	1.86286	0.908422	0.363655	NA
CLOSCI_RS09185	0.117187	0.360617	4.26091	0.0846339	0.932552	NA
CLOSCI_RS09200	1.42173	2.02784	1.9317	1.04977	0.293825	NA
CLOSCI_RS09205	0	NA	NA	NA	NA	NA
CLOSCI_RS09210	0.117187	0.360617	4.26091	0.0846339	0.932552	NA
CLOSCI_RS09225	9.06839	-0.825794	0.773822	-1.06716	0.285898	NA
CLOSCI_RS09230	9.77678	-0.977533	0.785099	-1.24511	0.213092	NA
CLOSCI_RS09235	2.3977	-1.10074	1.32398	-0.831391	0.405753	NA
CLOSCI_RS09240	6.76779	0.364695	1.03584	0.352076	0.724781	NA
CLOSCI_RS09245	8.68058	0.182893	0.986511	0.185394	0.85292	NA
CLOSCI_RS09250	13.1089	-0.603652	0.823087	-0.7334	0.463315	NA
CLOSCI_RS09255	0	NA	NA	NA	NA	NA
CLOSCI_RS09260	0	NA	NA	NA	NA	NA
CLOSCI_RS09265	0	NA	NA	NA	NA	NA
CLOSCI_RS09270	0	NA	NA	NA	NA	NA
CLOSCI_RS09275	0	NA	NA	NA	NA	NA
CLOSCI_RS09280	0	NA	NA	NA	NA	NA
CLOSCI_RS09285	1.69624	4.05698	1.90814	2.12615	0.033491	NA
CLOSCI_RS09290	15.4924	-0.625115	0.785046	-0.796278	0.425871	NA
CLOSCI_RS09295	0	NA	NA	NA	NA	NA
CLOSCI_RS09300	1.32665	0.775075	1.7543	0.441814	0.658623	NA
CLOSCI_RS09305	0.138233	2.41477	4.30177	0.561344	0.574563	NA
CLOSCI_RS09310	1.20686	-1.65831	1.59544	-1.03941	0.298615	NA
CLOSCI_RS09315	1.33424	-1.84298	1.50975	-1.22072	0.222192	NA
CLOSCI_RS09320	0.606197	0.294657	3.29194	0.0895086	0.928678	NA
CLOSCI_RS09330	3.68111	-2.05615	1.18654	-1.73291	0.0831124	NA
CLOSCI_RS09335	6.39243	0.207252	0.931874	0.222404	0.824	NA
CLOSCI_RS09340	0.900258	2.25265	1.96882	1.14416	0.252556	NA
CLOSCI_RS09350	0.075609	0.928452	4.2914	0.216352	0.828714	NA
CLOSCI_RS09355	0	NA	NA	NA	NA	NA
CLOSCI_RS09360	1.1039	-1.82126	1.91044	-0.953322	0.340427	NA
CLOSCI_RS09365	0.147051	2.94121	4.29062	0.685497	0.49303	NA
CLOSCI_RS09370	0	NA	NA	NA	NA	NA
CLOSCI_RS09375	8.471	-0.118106	0.799075	-0.147803	0.882498	NA
CLOSCI_RS09380	1.04171	0.0593435	2.2	0.0269743	0.97848	NA
CLOSCI_RS09390	0	NA	NA	NA	NA	NA
CLOSCI_RS09395	0	NA	NA	NA	NA	NA
CLOSCI_RS09400	0.0572168	1.9982	4.29487	0.465253	0.64175	NA
CLOSCI_RS09405	0	NA	NA	NA	NA	NA
CLOSCI_RS09410	0	NA	NA	NA	NA	NA
CLOSCI_RS09415	0.332011	0.861213	3.60729	0.238742	0.811305	NA
CLOSCI_RS09420	0.387019	2.1161	3.8353	0.551744	0.581124	NA
CLOSCI_RS09425	0.135494	2.41489	4.30176	0.561372	0.574544	NA
CLOSCI_RS09430	0	NA	NA	NA	NA	NA
CLOSCI_RS09440	19.2632	0.193117	0.731683	0.263936	0.79183	NA
CLOSCI_RS09450	0	NA	NA	NA	NA	NA
CLOSCI_RS09460	0	NA	NA	NA	NA	NA
CLOSCI_RS09465	0	NA	NA	NA	NA	NA
CLOSCI_RS09470	0.0194123	2.7195	4.29487	0.633198	0.526605	NA
CLOSCI_RS09475	0	NA	NA	NA	NA	NA
CLOSCI_RS09480	0	NA	NA	NA	NA	NA
CLOSCI_RS09485	0	NA	NA	NA	NA	NA
CLOSCI_RS09490	0	NA	NA	NA	NA	NA
CLOSCI_RS09495	3.45769	-0.227526	3.77846	-0.0602166	NA	NA
CLOSCI_RS09500	0.282985	2.41188	4.21504	0.572208	0.567181	NA
CLOSCI_RS07520	0	NA	NA	NA	NA	NA
CLOSCI_RS07525	0	NA	NA	NA	NA	NA
CLOSCI_RS07530	0	NA	NA	NA	NA	NA
CLOSCI_RS07535	0	NA	NA	NA	NA	NA
CLOSCI_RS07540	0	NA	NA	NA	NA	NA
CLOSCI_RS07545	0.454465	-0.393305	3.56808	-0.110229	0.912228	NA
CLOSCI_RS07550	0.0321188	2.41485	4.30176	0.561362	0.574551	NA
CLOSCI_RS07555	3.07831	-0.609104	1.36873	-0.445015	0.656309	NA
CLOSCI_RS07560	4.02721	-1.35161	1.38314	-0.977205	0.328468	NA
CLOSCI_RS07565	1.59853	-0.547221	1.7781	-0.307755	0.758268	NA
CLOSCI_RS07570	1.13758	-0.859129	2.12034	-0.405184	0.685343	NA
CLOSCI_RS07575	0.344367	0.928395	4.2914	0.216338	0.828724	NA
CLOSCI_RS07585	0	NA	NA	NA	NA	NA
CLOSCI_RS07590	0.322693	-0.817781	4.21547	-0.193995	0.84618	NA
CLOSCI_RS07595	0.161128	0.858543	4.24808	0.202101	0.839838	NA
CLOSCI_RS07600	0.703521	-0.657086	2.39187	-0.274716	0.783534	NA
CLOSCI_RS07605	0	NA	NA	NA	NA	NA
CLOSCI_RS07610	0	NA	NA	NA	NA	NA
CLOSCI_RS07615	0	NA	NA	NA	NA	NA
CLOSCI_RS07620	0	NA	NA	NA	NA	NA
CLOSCI_RS07625	0.223134	2.41491	4.30176	0.561377	0.574541	NA
CLOSCI_RS07630	0	NA	NA	NA	NA	NA
CLOSCI_RS07660	0	NA	NA	NA	NA	NA
CLOSCI_RS07665	0.350279	3.25986	3.87299	0.841689	0.399962	NA
CLOSCI_RS07670	0	NA	NA	NA	NA	NA
CLOSCI_RS07675	0	NA	NA	NA	NA	NA
CLOSCI_RS07680	3.96042	1.07274	1.23961	0.865386	0.386827	NA
CLOSCI_RS07685	0	NA	NA	NA	NA	NA
CLOSCI_RS07690	0	NA	NA	NA	NA	NA
CLOSCI_RS07695	0	NA	NA	NA	NA	NA
CLOSCI_RS07700	1.73835	3.1808	2.32535	1.36788	0.171349	NA
CLOSCI_RS07705	0	NA	NA	NA	NA	NA
CLOSCI_RS07710	0	NA	NA	NA	NA	NA
CLOSCI_RS07715	4.35053	1.67065	1.13325	1.47421	0.140424	NA
CLOSCI_RS07720	0	NA	NA	NA	NA	NA
CLOSCI_RS07725	0.36738	-0.229354	4.23366	-0.0541739	0.956797	NA
CLOSCI_RS07740	0	NA	NA	NA	NA	NA
CLOSCI_RS07745	0	NA	NA	NA	NA	NA
CLOSCI_RS07750	0.381656	-0.262989	3.80743	-0.0690725	0.944932	NA
CLOSCI_RS07755	0.0642376	2.41487	4.30176	0.561367	0.574548	NA
CLOSCI_RS07760	0	NA	NA	NA	NA	NA
CLOSCI_RS07765	0	NA	NA	NA	NA	NA
CLOSCI_RS07770	0.437347	1.10289	3.72944	0.295725	0.76744	NA
CLOSCI_RS07775	0	NA	NA	NA	NA	NA
CLOSCI_RS07780	16.8777	0.831723	0.954507	0.871364	0.383555	NA
CLOSCI_RS07785	0.364928	1.0458	3.88005	0.269532	0.78752	NA
CLOSCI_RS07790	2.26589	5.78363	2.30832	2.50555	0.012226	NA
CLOSCI_RS07795	1.80493	-0.583056	1.91461	-0.30453	0.760724	NA
CLOSCI_RS07800	0	NA	NA	NA	NA	NA
CLOSCI_RS07805	0.168323	1.62917	4.26996	0.381541	0.702802	NA
CLOSCI_RS07820	0	NA	NA	NA	NA	NA
CLOSCI_RS07845	0	NA	NA	NA	NA	NA
CLOSCI_RS07850	0	NA	NA	NA	NA	NA
CLOSCI_RS07855	0	NA	NA	NA	NA	NA
CLOSCI_RS07860	0	NA	NA	NA	NA	NA
CLOSCI_RS07865	0	NA	NA	NA	NA	NA
CLOSCI_RS07870	0	NA	NA	NA	NA	NA
CLOSCI_RS07880	0	NA	NA	NA	NA	NA
CLOSCI_RS18620	0	NA	NA	NA	NA	NA
CLOSCI_RS07890	0	NA	NA	NA	NA	NA
CLOSCI_RS07895	0	NA	NA	NA	NA	NA
CLOSCI_RS07900	0	NA	NA	NA	NA	NA
CLOSCI_RS07905	0	NA	NA	NA	NA	NA
CLOSCI_RS07910	0	NA	NA	NA	NA	NA
CLOSCI_RS07915	0	NA	NA	NA	NA	NA
CLOSCI_RS07920	0	NA	NA	NA	NA	NA
CLOSCI_RS07930	22.0461	-0.757096	0.836421	-0.905161	NA	NA
CLOSCI_RS07945	0	NA	NA	NA	NA	NA
CLOSCI_RS07950	0	NA	NA	NA	NA	NA
CLOSCI_RS07955	0	NA	NA	NA	NA	NA
CLOSCI_RS07960	0	NA	NA	NA	NA	NA
CLOSCI_RS07965	0	NA	NA	NA	NA	NA
CLOSCI_RS07970	0	NA	NA	NA	NA	NA
CLOSCI_RS07975	0	NA	NA	NA	NA	NA
CLOSCI_RS07980	0	NA	NA	NA	NA	NA
CLOSCI_RS07985	0	NA	NA	NA	NA	NA
CLOSCI_RS07990	0	NA	NA	NA	NA	NA
CLOSCI_RS07995	0	NA	NA	NA	NA	NA
CLOSCI_RS08005	0.31207	2.20591	3.66121	0.602509	0.546835	NA
CLOSCI_RS08010	0	NA	NA	NA	NA	NA
[truncated: 1,526 more rows]

## Sheet: Sheet 24 - Interaction Term
	baseMean	log2FoldChange	lfcSE	stat	pvalue	padj
CLOSCI_RS11930	93.0613	-4.29361	1.15006	-3.73339	0.000188923	0.0417521
CLOSCI_RS15425	177.409	4.04307	1.19096	3.39481	0.00068677	0.0505921
CLOSCI_RS03690	28.7178	5.61774	1.60492	3.50033	0.000464685	0.0505921
CLOSCI_RS16990	106.165	-3.77692	1.1573	-3.26356	0.00110021	0.0536482
CLOSCI_RS15455	179.435	3.74427	1.17625	3.18321	0.00145651	0.0536482
CLOSCI_RS14830	307.255	2.30204	0.712954	3.22888	0.00124275	0.0536482
CLOSCI_RS07650	219.043	1.85857	0.609365	3.05	0.0022884	0.063217
CLOSCI_RS03490	69.3392	-3.89016	1.26079	-3.08549	0.00203218	0.063217
CLOSCI_RS13230	920.682	-3.34643	1.1244	-2.9762	0.00291845	0.0644978
CLOSCI_RS00800	987.651	-3.39634	1.13602	-2.98968	0.00279273	0.0644978
CLOSCI_RS06025	54.1147	2.07282	0.71765	2.88834	0.0038728	0.0778081
CLOSCI_RS16620	71.3375	-2.20307	0.797831	-2.76133	0.00575669	0.0987332
CLOSCI_RS11755	167.71	1.46041	0.551033	2.65032	0.00804162	0.0987332
CLOSCI_RS11835	52.7741	2.06857	0.769305	2.68888	0.00716914	0.0987332
CLOSCI_RS10390	25.9337	-2.18571	0.822109	-2.65866	0.00784521	0.0987332
CLOSCI_RS18615	79.1354	1.99942	0.743719	2.68841	0.00717929	0.0987332
CLOSCI_RS03910	56.2857	-3.38597	1.22879	-2.75554	0.0058596	0.0987332
CLOSCI_RS01080	23.6808	-3.03465	1.13625	-2.67076	0.00756803	0.0987332
CLOSCI_RS03900	32.0879	4.13292	1.63052	2.53472	0.0112538	0.130899
CLOSCI_RS18745	273.417	-1.90086	0.780509	-2.43541	0.0148751	0.152962
CLOSCI_RS07840	93.389	2.02335	0.833705	2.42694	0.0152269	0.152962
CLOSCI_RS03685	150.517	-2.19662	0.903074	-2.43238	0.0149999	0.152962
CLOSCI_RS15420	678.502	-1.9288	0.816479	-2.36234	0.0181598	0.154358
CLOSCI_RS13115	61.6369	-4.94215	2.08906	-2.36574	0.0179943	0.154358
CLOSCI_RS11290	21.5249	2.87644	1.20891	2.37936	0.0173429	0.154358
CLOSCI_RS01390	30.9121	3.33432	1.4041	2.3747	0.0175631	0.154358
CLOSCI_RS07655	212.508	1.41789	0.608676	2.32947	0.0198344	0.162348
CLOSCI_RS13590	1255.84	-2.10745	0.910698	-2.3141	0.0206623	0.163085
CLOSCI_RS18515	43.9257	-2.7003	1.18489	-2.27894	0.0226705	0.172765
CLOSCI_RS11175	114.291	-2.39705	1.05804	-2.26555	0.0234789	0.172961
CLOSCI_RS16625	69.2873	-2.02486	0.899332	-2.25151	0.024353	0.173545
CLOSCI_RS16970	22.9018	-2.30733	1.03524	-2.22879	0.0258282	0.173545
CLOSCI_RS11815	102.701	1.64541	0.738679	2.2275	0.025914	0.173545
CLOSCI_RS11795	63.5202	1.474	0.67202	2.19338	0.0282798	0.180676
CLOSCI_RS05600	122.921	1.8584	0.849063	2.18877	0.0286138	0.180676
CLOSCI_RS07935	111.582	2.45283	1.13002	2.17062	0.02996	0.182854
CLOSCI_RS03700	46.1353	-2.4757	1.14506	-2.16206	0.0306135	0.182854
CLOSCI_RS15460	177925	-1.16129	0.558976	-2.07753	0.0377529	0.211799
CLOSCI_RS15430	178373	-1.16248	0.559476	-2.0778	0.0377282	0.211799
CLOSCI_RS04405	176313	-1.1568	0.558499	-2.07126	0.0383346	0.211799
CLOSCI_RS11825	29.8566	1.58911	0.779894	2.0376	0.0415896	0.21884
CLOSCI_RS18550	173461	-1.14368	0.560469	-2.04057	0.0412935	0.21884
CLOSCI_RS17185	42.6292	1.93788	0.995711	1.94623	0.0516277	0.256054
CLOSCI_RS11770	79.0234	-1.43398	0.734254	-1.95298	0.0508225	0.256054
CLOSCI_RS09040	28.6211	2.14312	1.10369	1.94179	0.0521629	0.256054
CLOSCI_RS07830	80.7315	1.2175	0.63001	1.93251	0.0532963	0.256054
CLOSCI_RS11935	320.833	-1.04018	0.542704	-1.91666	0.0552813	0.258525
CLOSCI_RS12395	58.5432	1.583	0.828851	1.90987	0.0561503	0.258525
CLOSCI_RS07810	88.2886	1.42424	0.763045	1.86652	0.0619693	0.268707
CLOSCI_RS07825	225.886	0.927773	0.496496	1.86864	0.0616729	0.268707
CLOSCI_RS01660	26.8892	1.94654	1.04303	1.86623	0.0620094	0.268707
CLOSCI_RS11750	26.5487	1.37946	0.751247	1.83623	0.0663235	0.276557
CLOSCI_RS09325	161.314	1.42848	0.776163	1.84044	0.0657032	0.276557
CLOSCI_RS03855	30.961	-1.26643	0.695032	-1.82211	0.0684379	0.280088
CLOSCI_RS18395	68051.4	-1.08246	0.599454	-1.80574	0.0709584	0.285124
CLOSCI_RS07835	144.726	0.970037	0.54605	1.77646	0.0756567	0.298574
CLOSCI_RS01960	42.2349	1.23366	0.709219	1.73946	0.0819545	0.316667
CLOSCI_RS00555	475.103	1.80633	1.04235	1.73294	0.0831072	0.316667
CLOSCI_RS09630	23.8414	-1.57421	0.919241	-1.71251	0.0868029	0.325143
CLOSCI_RS18490	137473	-0.912273	0.535781	-1.7027	0.0886246	0.326434
CLOSCI_RS04380	28.2959	-2.36122	1.40705	-1.67814	0.0933207	0.338096
CLOSCI_RS11860	82.2744	1.04729	0.631049	1.6596	0.0969951	0.340253
CLOSCI_RS06675	46.7838	-1.28659	0.772488	-1.66551	0.0958102	0.340253
CLOSCI_RS16895	58.7664	-0.939477	0.574529	-1.63521	0.102005	0.352235
CLOSCI_RS11810	49.4364	1.09401	0.672467	1.62685	0.103768	0.352811
CLOSCI_RS02270	72.4177	1.0065	0.624281	1.61226	0.106905	0.35797
CLOSCI_RS02950	84711.7	-1.19214	0.745283	-1.59959	0.10969	0.361814
CLOSCI_RS15085	663.757	-1.18082	0.755365	-1.56325	0.117995	0.383483
CLOSCI_RS06740	328.378	1.0397	0.675386	1.53941	0.123704	0.39621
CLOSCI_RS07255	21.0359	-1.19751	0.788401	-1.51891	0.128784	0.406589
CLOSCI_RS09215	41.2986	1.04987	0.702608	1.49425	0.135111	0.420556
CLOSCI_RS11760	87.5106	1.02307	0.697699	1.46635	0.142553	0.437559
CLOSCI_RS17315	32.6804	-1.35688	0.933038	-1.45426	0.145874	0.441617
CLOSCI_RS16070	35.1195	-1.18722	0.83234	-1.42636	0.153765	0.459217
CLOSCI_RS10415	40.2625	1.74088	1.23602	1.40845	0.158996	0.468509
CLOSCI_RS07815	144.799	1.12362	0.803904	1.39771	0.162201	0.471664
CLOSCI_RS18485	93800.4	-0.770159	0.559608	-1.37625	0.168745	0.48432
CLOSCI_RS12410	163.507	0.966866	0.720275	1.34236	0.17948	0.491385
CLOSCI_RS09650	75.0091	0.833379	0.619841	1.3445	0.178786	0.491385
CLOSCI_RS06880	488.795	-0.754785	0.563085	-1.34045	0.180101	0.491385
CLOSCI_RS01850	21.9663	1.72071	1.2811	1.34315	0.179224	0.491385
CLOSCI_RS09385	316.205	-0.828416	0.626742	-1.32178	0.186241	0.495894
CLOSCI_RS03895	32737.2	-0.95705	0.723635	-1.32256	0.185982	0.495894
CLOSCI_RS15030	20.3093	-0.900466	0.717111	-1.25569	0.20923	0.538933
CLOSCI_RS11800	56.1953	0.915665	0.73	1.25433	0.20972	0.538933
CLOSCI_RS09190	126.802	-1.11807	0.883283	-1.26581	0.205581	0.538933
CLOSCI_RS14825	40.545	1.09367	0.893674	1.22379	0.22103	0.555086
CLOSCI_RS07355	3368.23	1.02137	0.834046	1.2246	0.220727	0.555086
CLOSCI_RS00045	51.3318	-1.15272	0.957076	-1.20442	0.228429	0.567223
CLOSCI_RS12455	125.595	0.853225	0.722937	1.18022	0.237913	0.584208
CLOSCI_RS11865	58.417	0.781565	0.669895	1.1667	0.243332	0.59095
CLOSCI_RS12400	146.728	0.844277	0.742854	1.13653	0.255735	0.614319
CLOSCI_RS14730	511.253	1.16547	1.05485	1.10487	0.269216	0.632944
CLOSCI_RS11820	74.877	0.969276	0.877182	1.10499	0.269164	0.632944
CLOSCI_RS15450	13189	-0.954251	0.895392	-1.06574	0.286543	0.65998
CLOSCI_RS02275	25.0186	0.929789	0.872702	1.06541	0.286688	0.65998
CLOSCI_RS05685	32.8463	0.89581	0.849676	1.0543	0.291747	0.664703
CLOSCI_RS14820	42.4828	0.968358	1.00835	0.960339	0.336885	0.691301
CLOSCI_RS13340	20.8796	-0.810407	0.811782	-0.998305	0.318131	0.691301
CLOSCI_RS13345	24.2068	-0.76473	0.756172	-1.01132	0.311865	0.691301
CLOSCI_RS08910	20.6726	-0.866693	0.910131	-0.952273	0.340959	0.691301
CLOSCI_RS08295	31.265	0.916105	0.90607	1.01108	0.31198	0.691301
CLOSCI_RS06020	184.622	0.762166	0.768879	0.99127	0.321554	0.691301
CLOSCI_RS06590	21.7593	0.854227	0.888502	0.961424	0.336339	0.691301
CLOSCI_RS06830	23.9562	-0.673071	0.702405	-0.958237	0.337943	0.691301
CLOSCI_RS06885	129.121	0.592385	0.61033	0.970599	0.331748	0.691301
CLOSCI_RS05410	104.56	0.921722	0.942478	0.977977	0.328086	0.691301
CLOSCI_RS03140	39.3403	-0.989148	1.00671	-0.982557	0.325825	0.691301
CLOSCI_RS00085	23.0703	0.926974	0.969407	0.956228	0.338957	0.691301
CLOSCI_RS05835	1575.63	0.550754	0.59902	0.919425	0.357873	0.719
CLOSCI_RS11870	43.1384	0.882775	0.97228	0.907943	0.363908	0.724538
CLOSCI_RS16695	42.3497	0.572766	0.640742	0.89391	0.37137	0.732792
CLOSCI_RS09220	43.1584	0.541081	0.617553	0.876169	0.380938	0.738486
CLOSCI_RS08250	33.4464	-0.655188	0.746422	-0.877771	0.380068	0.738486
CLOSCI_RS09435	405.34	0.579167	0.680412	0.851201	0.394658	0.739147
CLOSCI_RS03115	52.5381	-2.74607	3.19392	-0.85978	0.38991	0.739147
CLOSCI_RS01505	64.8899	0.618138	0.715461	0.863971	0.387604	0.739147
CLOSCI_RS00870	11265.3	-0.810777	0.947165	-0.856004	0.391996	0.739147
CLOSCI_RS11845	22.8131	0.73682	0.885844	0.831772	0.405538	0.744864
CLOSCI_RS08275	99.9556	0.436261	0.530861	0.821797	0.411192	0.744864
CLOSCI_RS06750	34.9098	0.767185	0.931207	0.823861	0.410018	0.744864
CLOSCI_RS00150	764.121	0.70319	0.849279	0.827985	0.407679	0.744864
CLOSCI_RS11875	26.6407	0.858952	1.05328	0.815498	0.414787	0.745268
CLOSCI_RS18215	22312.4	-0.43696	0.548241	-0.797022	0.425438	0.758241
CLOSCI_RS17105	22.2217	0.913563	1.17225	0.779323	0.435789	0.763618
CLOSCI_RS10540	28.6595	0.583985	0.752948	0.775598	0.437986	0.763618
CLOSCI_RS03735	38.2899	-0.72751	0.93971	-0.774185	0.438821	0.763618
CLOSCI_RS10405	241.977	0.648071	0.843844	0.767998	0.442489	0.763984
CLOSCI_RS00545	60.8257	-0.877867	1.15327	-0.761195	0.44654	0.765003
CLOSCI_RS17400	45.1917	-0.822902	1.10748	-0.743037	0.457459	0.777681
CLOSCI_RS12405	186.398	0.555793	0.758976	0.732293	0.46399	0.782761
CLOSCI_RS01970	19.9049	0.623161	0.859789	0.724784	0.468585	0.784524
CLOSCI_RS16830	172.079	-0.848001	1.2052	-0.703621	0.481669	0.800367
CLOSCI_RS11200	56.1468	0.581748	0.839374	0.693074	0.488263	0.80527
CLOSCI_RS15055	158.465	0.566217	0.843391	0.671358	0.501993	0.821781
CLOSCI_RS16300	1002.54	0.44566	0.683865	0.651678	0.514609	0.830293
CLOSCI_RS11830	22.4837	0.626904	0.98856	0.634158	0.525977	0.830293
CLOSCI_RS12415	95.8856	0.509294	0.798405	0.637889	0.523546	0.830293
CLOSCI_RS09175	20.9064	0.619285	0.958253	0.646264	0.518108	0.830293
CLOSCI_RS01090	190.804	0.511354	0.801557	0.637951	0.523506	0.830293
CLOSCI_RS07640	3005.41	-0.357418	0.572509	-0.624302	0.532429	0.834517
CLOSCI_RS15025	25.6523	0.664509	1.09423	0.607285	0.543662	0.835633
CLOSCI_RS13635	24.2641	0.546775	0.897746	0.609053	0.542489	0.835633
CLOSCI_RS12420	67.0088	0.476554	0.786334	0.606045	0.544485	0.835633
CLOSCI_RS16660	86.3646	0.452728	0.795105	0.569394	0.569089	0.844794
CLOSCI_RS11215	23.2547	0.454282	0.830296	0.547133	0.584287	0.844794
CLOSCI_RS09345	49.4509	1.26034	2.20447	0.571722	0.56751	0.844794
CLOSCI_RS06585	40.2625	0.426047	0.779873	0.546303	0.584858	0.844794
CLOSCI_RS18575	5146.68	0.357475	0.607713	0.588231	0.556378	0.844794
CLOSCI_RS03715	29.2594	0.508349	0.894198	0.568498	0.569697	0.844794
CLOSCI_RS01615	24.6168	-0.406305	0.730151	-0.556468	0.577891	0.844794
CLOSCI_RS01100	170.609	-0.456556	0.814813	-0.56032	0.575261	0.844794
CLOSCI_RS01105	83.2798	-0.568397	1.01573	-0.559592	0.575758	0.844794
CLOSCI_RS05585	74.0705	-0.38391	0.7193	-0.533727	0.59353	0.851755
CLOSCI_RS07400	19.9038	-0.627702	1.19522	-0.525177	0.59946	0.854715
CLOSCI_RS07380	370.833	0.431561	0.866962	0.497786	0.618635	0.876399
CLOSCI_RS01265	60.6161	0.286187	0.639826	0.447289	0.654666	0.921537
CLOSCI_RS11890	48.0223	0.301636	0.794968	0.379431	0.704368	0.935349
CLOSCI_RS11010	23.3042	0.362166	0.896831	0.403829	0.686338	0.935349
CLOSCI_RS10450	24.0787	-0.32745	0.83791	-0.390794	0.69595	0.935349
CLOSCI_RS09625	83.0806	-0.299699	0.805579	-0.372029	0.709872	0.935349
CLOSCI_RS08305	22.5616	0.336964	0.847411	0.39764	0.690896	0.935349
CLOSCI_RS05680	202.617	0.238496	0.559146	0.426537	0.669717	0.935349
CLOSCI_RS07065	20.5527	0.494147	1.28397	0.38486	0.700341	0.935349
CLOSCI_RS07365	24.0758	0.488756	1.29517	0.377368	0.7059	0.935349
CLOSCI_RS07370	85.036	0.293659	0.792672	0.370467	0.711035	0.935349
CLOSCI_RS03905	95.5059	0.4638	1.23741	0.374815	0.707798	0.935349
CLOSCI_RS00135	35.1533	-0.282843	0.745953	-0.379171	0.704561	0.935349
CLOSCI_RS11945	66.3907	0.296096	0.86594	0.341936	0.732399	0.935608
CLOSCI_RS11220	64.973	0.280487	0.786182	0.356771	0.721263	0.935608
CLOSCI_RS09195	96.8575	0.300768	0.828553	0.363003	0.716602	0.935608
CLOSCI_RS07645	644.689	0.179347	0.523188	0.342797	0.731751	0.935608
CLOSCI_RS04125	28.9637	0.393996	1.11847	0.352264	0.724641	0.935608
CLOSCI_RS17395	50.6132	-0.331014	1.02513	-0.322901	0.74677	0.946535
CLOSCI_RS11180	76.695	-0.289601	0.907061	-0.319274	0.749519	0.946535
CLOSCI_RS17110	26.6497	0.309124	1.00432	0.307794	0.758239	0.946728
CLOSCI_RS12800	22.7344	0.441928	1.41658	0.311968	0.755065	0.946728
CLOSCI_RS03725	36.7159	-0.305958	1.02958	-0.297168	0.766338	0.951464
CLOSCI_RS18650	13509.9	-0.193337	0.670984	-0.288139	0.77324	0.954671
CLOSCI_RS00410	30.579	0.255238	0.912026	0.279858	0.779586	0.957159
CLOSCI_RS18925	16184.1	0.155519	0.678398	0.229244	0.81868	0.957351
CLOSCI_RS13575	24.1172	-0.288955	1.09317	-0.264328	0.791527	0.957351
CLOSCI_RS13605	27.309	-0.192574	0.816066	-0.235978	0.81345	0.957351
CLOSCI_RS11855	40.0825	-0.260602	1.04666	-0.248985	0.803373	0.957351
CLOSCI_RS09595	771.919	0.160981	0.730122	0.220485	0.825493	0.957351
CLOSCI_RS09685	602.723	0.100183	0.438468	0.228483	0.81927	0.957351
CLOSCI_RS08310	29.2674	0.173575	0.737888	0.235232	0.814029	0.957351
CLOSCI_RS05825	24.1701	-0.195787	0.897921	-0.218045	0.827394	0.957351
CLOSCI_RS06735	630.814	-0.186231	0.718402	-0.25923	0.795458	0.957351
CLOSCI_RS07385	386.012	0.175099	0.70282	0.249137	0.803255	0.957351
CLOSCI_RS03695	110.625	0.30012	1.24286	0.241476	0.809186	0.957351
CLOSCI_RS08280	57.8465	-0.134237	0.694568	-0.193266	0.84675	0.965016
CLOSCI_RS08285	136.972	0.0974638	0.520573	0.187224	0.851485	0.965016
CLOSCI_RS05480	619.625	0.175313	0.925188	0.189489	0.84971	0.965016
CLOSCI_RS06745	64.9544	-0.120261	0.629333	-0.191092	0.848453	0.965016
CLOSCI_RS13385	824.011	0.136455	0.770369	0.17713	0.859407	0.968675
CLOSCI_RS07730	481.392	0.0718629	0.446889	0.160807	0.872245	0.968675
CLOSCI_RS07350	50.4721	0.138262	0.843227	0.163968	0.869756	0.968675
CLOSCI_RS01460	36.571	0.139776	0.865358	0.161524	0.871681	0.968675
CLOSCI_RS16690	79.1254	-0.160658	1.20866	-0.132922	0.894255	0.970748
CLOSCI_RS15090	36.612	0.130181	1.00138	0.130002	0.896565	0.970748
CLOSCI_RS11765	124.912	0.101081	0.787318	0.128386	0.897843	0.970748
CLOSCI_RS18740	19.9046	0.130347	1.0579	0.123213	0.901939	0.970748
CLOSCI_RS09445	48.0772	0.0866862	0.72526	0.119524	0.90486	0.970748
CLOSCI_RS08215	78.0189	0.0997939	0.719839	0.138634	0.88974	0.970748
CLOSCI_RS05800	35.1257	0.0872269	0.729655	0.119545	0.904843	0.970748
CLOSCI_RS00075	31.3483	-0.0725882	0.63837	-0.113709	0.909469	0.970979
CLOSCI_RS01465	38.5205	-0.125105	1.16318	-0.107554	0.914349	0.971496
CLOSCI_RS01860	119.438	0.0862442	0.846298	0.101908	0.91883	0.971586
CLOSCI_RS09455	79.0996	-0.0746607	0.793825	-0.0940518	0.925068	0.972422
CLOSCI_RS06030	99.2032	0.0790929	0.880456	0.0898318	0.928421	0.972422
CLOSCI_RS11900	75.7041	-0.055312	0.700736	-0.0789343	0.937085	0.976867
CLOSCI_RS14960	32.755	-0.0664069	1.06062	-0.0626114	0.950076	0.985639
CLOSCI_RS01085	173.306	-0.0482798	0.844678	-0.0571576	0.95442	0.985639
CLOSCI_RS03730	63.8487	0.0502737	1.01315	0.0496212	0.960424	0.987227
CLOSCI_RS08845	47.7879	-0.0442534	1.06179	-0.0416782	0.966755	0.989134
CLOSCI_RS07735	419.459	0.0146678	0.462172	0.0317366	0.974682	0.992649
CLOSCI_RS13555	42.9322	0.016861	0.724841	0.0232617	0.981442	0.994948
CLOSCI_RS11880	84.9739	-0.011171	0.81777	-0.0136603	0.989101	0.995039
CLOSCI_RS07580	29.3524	0.0162359	1.36883	0.0118612	0.990536	0.995039
CLOSCI_RS07070	68.6817	0.00388597	0.779305	0.00498645	0.996021	0.996021
CLOSCI_RS16225	0	NA	NA	NA	NA	NA
CLOSCI_RS16230	1.81812	0.0639829	2.36015	0.0271097	0.978372	NA
CLOSCI_RS16235	0.764702	0.108867	3.1512	0.0345477	0.97244	NA
CLOSCI_RS16240	0	NA	NA	NA	NA	NA
CLOSCI_RS16245	0	NA	NA	NA	NA	NA
CLOSCI_RS16250	0.838353	1.07793	2.98764	0.360798	0.718251	NA
CLOSCI_RS16255	1.41651	-1.47946	2.65674	-0.556869	0.577617	NA
CLOSCI_RS16260	0	NA	NA	NA	NA	NA
CLOSCI_RS16265	0	NA	NA	NA	NA	NA
CLOSCI_RS16270	0	NA	NA	NA	NA	NA
CLOSCI_RS16275	5.16129	0.539936	1.57734	0.342308	0.732119	NA
CLOSCI_RS16280	1.01368	-0.632398	2.76901	-0.228384	0.819347	NA
CLOSCI_RS16285	0	NA	NA	NA	NA	NA
CLOSCI_RS16290	0.257801	1.14242	6.04392	0.18902	0.850077	NA
CLOSCI_RS16295	0	NA	NA	NA	NA	NA
CLOSCI_RS16305	0	NA	NA	NA	NA	NA
CLOSCI_RS16310	1.02532	-4.24527	3.54468	-1.19765	0.231055	NA
CLOSCI_RS16315	5.97999	0.157661	1.14037	0.138254	0.89004	NA
CLOSCI_RS16320	4.35295	0.366954	1.68885	0.21728	0.82799	NA
CLOSCI_RS16325	0	NA	NA	NA	NA	NA
CLOSCI_RS16330	0	NA	NA	NA	NA	NA
CLOSCI_RS16335	0.765414	-0.109465	3.09665	-0.0353495	0.971801	NA
CLOSCI_RS16340	0	NA	NA	NA	NA	NA
CLOSCI_RS16345	0	NA	NA	NA	NA	NA
CLOSCI_RS16350	0	NA	NA	NA	NA	NA
CLOSCI_RS16355	0	NA	NA	NA	NA	NA
CLOSCI_RS16360	0	NA	NA	NA	NA	NA
CLOSCI_RS16365	0.27263	0.172827	6.04057	0.0286111	0.977175	NA
CLOSCI_RS16370	0	NA	NA	NA	NA	NA
CLOSCI_RS16375	0	NA	NA	NA	NA	NA
CLOSCI_RS16380	0	NA	NA	NA	NA	NA
CLOSCI_RS16385	0	NA	NA	NA	NA	NA
CLOSCI_RS16390	0	NA	NA	NA	NA	NA
CLOSCI_RS18935	0	NA	NA	NA	NA	NA
CLOSCI_RS16405	0	NA	NA	NA	NA	NA
CLOSCI_RS16410	0	NA	NA	NA	NA	NA
CLOSCI_RS16415	0	NA	NA	NA	NA	NA
CLOSCI_RS16420	0	NA	NA	NA	NA	NA
CLOSCI_RS16425	0	NA	NA	NA	NA	NA
CLOSCI_RS16430	0	NA	NA	NA	NA	NA
CLOSCI_RS16435	0	NA	NA	NA	NA	NA
CLOSCI_RS16440	0	NA	NA	NA	NA	NA
CLOSCI_RS16445	0	NA	NA	NA	NA	NA
CLOSCI_RS16450	0	NA	NA	NA	NA	NA
CLOSCI_RS16455	0	NA	NA	NA	NA	NA
CLOSCI_RS16460	0	NA	NA	NA	NA	NA
CLOSCI_RS16465	0	NA	NA	NA	NA	NA
CLOSCI_RS16475	0	NA	NA	NA	NA	NA
CLOSCI_RS16480	0	NA	NA	NA	NA	NA
CLOSCI_RS16485	0	NA	NA	NA	NA	NA
CLOSCI_RS16490	0	NA	NA	NA	NA	NA
CLOSCI_RS16495	0	NA	NA	NA	NA	NA
CLOSCI_RS16500	0	NA	NA	NA	NA	NA
CLOSCI_RS16510	0	NA	NA	NA	NA	NA
CLOSCI_RS16515	0	NA	NA	NA	NA	NA
CLOSCI_RS16520	0	NA	NA	NA	NA	NA
CLOSCI_RS16525	0	NA	NA	NA	NA	NA
CLOSCI_RS16530	0	NA	NA	NA	NA	NA
CLOSCI_RS16535	0	NA	NA	NA	NA	NA
CLOSCI_RS16540	0	NA	NA	NA	NA	NA
CLOSCI_RS16545	0	NA	NA	NA	NA	NA
CLOSCI_RS16550	0	NA	NA	NA	NA	NA
CLOSCI_RS16555	0	NA	NA	NA	NA	NA
CLOSCI_RS16560	0	NA	NA	NA	NA	NA
CLOSCI_RS16565	0	NA	NA	NA	NA	NA
CLOSCI_RS16570	0	NA	NA	NA	NA	NA
CLOSCI_RS16575	0	NA	NA	NA	NA	NA
CLOSCI_RS16580	0	NA	NA	NA	NA	NA
CLOSCI_RS16585	0	NA	NA	NA	NA	NA
CLOSCI_RS16590	0	NA	NA	NA	NA	NA
CLOSCI_RS16595	0	NA	NA	NA	NA	NA
CLOSCI_RS16600	0	NA	NA	NA	NA	NA
CLOSCI_RS16605	0.866606	-2.30475	2.91601	-0.790379	0.429306	NA
CLOSCI_RS16610	0.0388245	-3.65245	6.09419	-0.599333	0.548951	NA
CLOSCI_RS16615	0	NA	NA	NA	NA	NA
CLOSCI_RS16630	0	NA	NA	NA	NA	NA
CLOSCI_RS16635	0	NA	NA	NA	NA	NA
CLOSCI_RS16640	1.50728	-2.96509	2.56425	-1.15632	0.24755	NA
CLOSCI_RS16645	1.85254	-6.37211	3.26365	-1.95245	0.050885	NA
CLOSCI_RS16650	0.113734	-1.08669	6.0743	-0.178899	0.858017	NA
CLOSCI_RS16655	1.14731	-0.281643	2.60451	-0.108137	0.913887	NA
CLOSCI_RS16665	0.0194123	-3.43079	6.09718	-0.562685	0.57365	NA
CLOSCI_RS16670	0.268351	-2.49806	6.05902	-0.412288	0.680129	NA
CLOSCI_RS16675	1.31454	-0.930295	2.83395	-0.328268	0.742709	NA
CLOSCI_RS16680	0	NA	NA	NA	NA	NA
CLOSCI_RS16700	0	NA	NA	NA	NA	NA
CLOSCI_RS16705	0	NA	NA	NA	NA	NA
CLOSCI_RS16710	0	NA	NA	NA	NA	NA
CLOSCI_RS16715	0	NA	NA	NA	NA	NA
CLOSCI_RS16720	0	NA	NA	NA	NA	NA
CLOSCI_RS16725	0.0388245	-3.65245	6.09419	-0.599333	0.548951	NA
CLOSCI_RS16735	0	NA	NA	NA	NA	NA
CLOSCI_RS16740	0	NA	NA	NA	NA	NA
CLOSCI_RS16745	0	NA	NA	NA	NA	NA
CLOSCI_RS16750	0	NA	NA	NA	NA	NA
CLOSCI_RS16755	0.0585936	-1.84088	6.09847	-0.301859	0.76276	NA
CLOSCI_RS16760	0.391022	-1.82632	4.91115	-0.371872	0.709988	NA
CLOSCI_RS16765	0	NA	NA	NA	NA	NA
CLOSCI_RS16770	2.25567	1.4352	2.10151	0.682938	0.494646	NA
CLOSCI_RS16775	2.94367	-3.02884	2.28607	-1.32492	0.185199	NA
CLOSCI_RS16780	14.6071	-1.00575	0.85049	-1.18255	0.236987	NA
CLOSCI_RS16785	0.194191	-1.41247	6.08647	-0.232067	0.816486	NA
CLOSCI_RS16790	0	NA	NA	NA	NA	NA
CLOSCI_RS16795	0	NA	NA	NA	NA	NA
CLOSCI_RS16800	1.12302	1.83981	3.02675	0.60785	0.543287	NA
CLOSCI_RS16805	0	NA	NA	NA	NA	NA
CLOSCI_RS16810	0	NA	NA	NA	NA	NA
CLOSCI_RS16815	0	NA	NA	NA	NA	NA
CLOSCI_RS16820	0	NA	NA	NA	NA	NA
CLOSCI_RS16825	0	NA	NA	NA	NA	NA
CLOSCI_RS16835	0.99706	-1.15721	2.48846	-0.465029	0.641911	NA
CLOSCI_RS16840	0.295878	-6.03313	6.05019	-0.997181	0.318677	NA
CLOSCI_RS16845	4.41297	3.09279	1.61584	1.91405	0.0556142	NA
CLOSCI_RS16850	0.680858	-2.07745	3.35684	-0.61887	0.536002	NA
CLOSCI_RS16855	0.426647	2.58806	5.18639	0.49901	0.617772	NA
CLOSCI_RS16860	0.550716	-4.42433	3.92862	-1.12618	0.260089	NA
CLOSCI_RS16865	13.1083	0.31143	1.09992	0.283139	0.777071	NA
CLOSCI_RS16870	0	NA	NA	NA	NA	NA
CLOSCI_RS16875	1.62689	0.849213	2.12821	0.399026	0.689874	NA
CLOSCI_RS16880	0	NA	NA	NA	NA	NA
CLOSCI_RS16885	3.34502	-1.07743	1.87581	-0.574382	0.565709	NA
CLOSCI_RS16890	0	NA	NA	NA	NA	NA
CLOSCI_RS16900	8.82433	0.641212	1.06698	0.600957	0.547868	NA
CLOSCI_RS16905	10.3241	0.53901	1.18837	0.453572	0.650137	NA
CLOSCI_RS16910	0.496002	2.06264	4.45663	0.462824	0.64349	NA
CLOSCI_RS16915	1.01077	-0.186018	2.71028	-0.0686344	0.945281	NA
CLOSCI_RS16920	0	NA	NA	NA	NA	NA
CLOSCI_RS16925	0	NA	NA	NA	NA	NA
CLOSCI_RS16930	0	NA	NA	NA	NA	NA
CLOSCI_RS16935	0	NA	NA	NA	NA	NA
CLOSCI_RS16940	4.54088	1.87631	1.76399	1.06367	0.287477	NA
CLOSCI_RS16945	5.07194	-0.059838	1.42085	-0.0421142	0.966408	NA
CLOSCI_RS16950	14.8618	1.84999	0.9884	1.8717	0.061248	NA
CLOSCI_RS16955	5.5547	-0.556743	1.22586	-0.454166	0.64971	NA
CLOSCI_RS16960	0.980967	0.04321	3.21055	0.0134588	0.989262	NA
CLOSCI_RS16965	0	NA	NA	NA	NA	NA
CLOSCI_RS16975	0	NA	NA	NA	NA	NA
CLOSCI_RS16980	0.0388245	-3.65245	6.09419	-0.599333	0.548951	NA
CLOSCI_RS16985	0.190514	-2.8185	6.08859	-0.462915	0.643425	NA
CLOSCI_RS18340	0	NA	NA	NA	NA	NA
CLOSCI_RS17000	0	NA	NA	NA	NA	NA
CLOSCI_RS17005	0	NA	NA	NA	NA	NA
CLOSCI_RS17010	2.63371	-4.20654	2.43339	-1.72867	0.0838679	NA
CLOSCI_RS17015	3.02198	-0.458657	2.181	-0.210296	0.833436	NA
CLOSCI_RS17030	0	NA	NA	NA	NA	NA
CLOSCI_RS17035	0	NA	NA	NA	NA	NA
CLOSCI_RS17040	0	NA	NA	NA	NA	NA
CLOSCI_RS17045	0	NA	NA	NA	NA	NA
CLOSCI_RS17050	0	NA	NA	NA	NA	NA
CLOSCI_RS17055	0	NA	NA	NA	NA	NA
CLOSCI_RS17060	0	NA	NA	NA	NA	NA
CLOSCI_RS17065	0	NA	NA	NA	NA	NA
CLOSCI_RS17070	0	NA	NA	NA	NA	NA
CLOSCI_RS17075	0	NA	NA	NA	NA	NA
CLOSCI_RS17080	0	NA	NA	NA	NA	NA
CLOSCI_RS17090	0	NA	NA	NA	NA	NA
CLOSCI_RS17095	0	NA	NA	NA	NA	NA
CLOSCI_RS17115	0	NA	NA	NA	NA	NA
CLOSCI_RS17120	0	NA	NA	NA	NA	NA
CLOSCI_RS17125	0	NA	NA	NA	NA	NA
CLOSCI_RS17130	0	NA	NA	NA	NA	NA
CLOSCI_RS17135	0	NA	NA	NA	NA	NA
CLOSCI_RS17150	0	NA	NA	NA	NA	NA
CLOSCI_RS17155	0	NA	NA	NA	NA	NA
CLOSCI_RS17160	0	NA	NA	NA	NA	NA
CLOSCI_RS17165	0	NA	NA	NA	NA	NA
CLOSCI_RS17170	0	NA	NA	NA	NA	NA
CLOSCI_RS17175	0	NA	NA	NA	NA	NA
CLOSCI_RS17180	0	NA	NA	NA	NA	NA
CLOSCI_RS17190	0.0321188	-2.40481	6.10204	-0.394099	0.693508	NA
CLOSCI_RS17195	2.29657	0.457549	2.00081	0.228682	0.819116	NA
CLOSCI_RS17200	0	NA	NA	NA	NA	NA
CLOSCI_RS17205	0	NA	NA	NA	NA	NA
CLOSCI_RS17210	0	NA	NA	NA	NA	NA
CLOSCI_RS17215	0	NA	NA	NA	NA	NA
CLOSCI_RS17220	0	NA	NA	NA	NA	NA
CLOSCI_RS17225	0	NA	NA	NA	NA	NA
CLOSCI_RS17230	0.501297	-2.6945	5.99807	-0.449228	0.653267	NA
CLOSCI_RS17235	0	NA	NA	NA	NA	NA
CLOSCI_RS17240	0	NA	NA	NA	NA	NA
CLOSCI_RS17245	0	NA	NA	NA	NA	NA
CLOSCI_RS17250	1.34615	-2.93137	2.29457	-1.27752	0.201418	NA
CLOSCI_RS17255	0.6057	2.26987	3.32372	0.682929	0.494652	NA
CLOSCI_RS17260	0	NA	NA	NA	NA	NA
CLOSCI_RS17265	0	NA	NA	NA	NA	NA
CLOSCI_RS17270	0.420805	-0.697812	4.83423	-0.144348	0.885226	NA
CLOSCI_RS17275	0.268981	1.1566	6.0342	0.191674	0.847998	NA
CLOSCI_RS17280	0	NA	NA	NA	NA	NA
CLOSCI_RS17285	0	NA	NA	NA	NA	NA
CLOSCI_RS17290	0.075609	-1.63979	6.09474	-0.26905	0.787892	NA
CLOSCI_RS17295	0.175781	-0.496185	6.0546	-0.0819517	0.934685	NA
CLOSCI_RS17300	0	NA	NA	NA	NA	NA
CLOSCI_RS17305	0	NA	NA	NA	NA	NA
CLOSCI_RS17310	0	NA	NA	NA	NA	NA
CLOSCI_RS17320	1.58305	-4.09554	2.69428	-1.52009	0.128489	NA
CLOSCI_RS17325	0.509525	1.7432	4.01769	0.43388	0.664375	NA
CLOSCI_RS17330	0.167011	-3.99307	6.09347	-0.655303	0.512273	NA
CLOSCI_RS17340	0.449435	-0.779308	3.91731	-0.19894	0.84231	NA
CLOSCI_RS17345	0	NA	NA	NA	NA	NA
CLOSCI_RS17350	0	NA	NA	NA	NA	NA
CLOSCI_RS17355	0	NA	NA	NA	NA	NA
CLOSCI_RS17360	0	NA	NA	NA	NA	NA
CLOSCI_RS17365	0.15255	-2.21253	6.09119	-0.363234	0.71643	NA
CLOSCI_RS17370	0	NA	NA	NA	NA	NA
CLOSCI_RS17375	0	NA	NA	NA	NA	NA
CLOSCI_RS17380	0	NA	NA	NA	NA	NA
CLOSCI_RS17385	0	NA	NA	NA	NA	NA
CLOSCI_RS17390	0	NA	NA	NA	NA	NA
CLOSCI_RS17405	0	NA	NA	NA	NA	NA
CLOSCI_RS17420	0	NA	NA	NA	NA	NA
CLOSCI_RS17425	0	NA	NA	NA	NA	NA
CLOSCI_RS17430	0	NA	NA	NA	NA	NA
CLOSCI_RS17435	0	NA	NA	NA	NA	NA
CLOSCI_RS17440	0	NA	NA	NA	NA	NA
CLOSCI_RS17445	0	NA	NA	NA	NA	NA
CLOSCI_RS18950	0	NA	NA	NA	NA	NA
CLOSCI_RS17455	0	NA	NA	NA	NA	NA
CLOSCI_RS17460	0	NA	NA	NA	NA	NA
CLOSCI_RS17465	0	NA	NA	NA	NA	NA
CLOSCI_RS17470	0	NA	NA	NA	NA	NA
CLOSCI_RS17475	0	NA	NA	NA	NA	NA
CLOSCI_RS17480	0	NA	NA	NA	NA	NA
CLOSCI_RS17485	0	NA	NA	NA	NA	NA
CLOSCI_RS17505	0	NA	NA	NA	NA	NA
CLOSCI_RS17510	0	NA	NA	NA	NA	NA
CLOSCI_RS17515	0	NA	NA	NA	NA	NA
CLOSCI_RS17520	0	NA	NA	NA	NA	NA
CLOSCI_RS17525	0	NA	NA	NA	NA	NA
CLOSCI_RS17530	0	NA	NA	NA	NA	NA
CLOSCI_RS17535	0	NA	NA	NA	NA	NA
CLOSCI_RS17540	0	NA	NA	NA	NA	NA
CLOSCI_RS17545	0	NA	NA	NA	NA	NA
CLOSCI_RS17550	0	NA	NA	NA	NA	NA
CLOSCI_RS17555	0	NA	NA	NA	NA	NA
CLOSCI_RS17560	0	NA	NA	NA	NA	NA
CLOSCI_RS17565	0	NA	NA	NA	NA	NA
CLOSCI_RS17570	0	NA	NA	NA	NA	NA
CLOSCI_RS17575	0	NA	NA	NA	NA	NA
CLOSCI_RS17580	0	NA	NA	NA	NA	NA
CLOSCI_RS17585	0	NA	NA	NA	NA	NA
CLOSCI_RS17590	0	NA	NA	NA	NA	NA
CLOSCI_RS17595	0	NA	NA	NA	NA	NA
CLOSCI_RS17605	0	NA	NA	NA	NA	NA
CLOSCI_RS17610	0.663476	-0.511796	3.9852	-0.128424	0.897813	NA
CLOSCI_RS17615	0.0194123	-3.43079	6.09718	-0.562685	0.57365	NA
CLOSCI_RS17625	0	NA	NA	NA	NA	NA
CLOSCI_RS17630	0	NA	NA	NA	NA	NA
CLOSCI_RS17635	0	NA	NA	NA	NA	NA
CLOSCI_RS17640	0	NA	NA	NA	NA	NA
CLOSCI_RS17645	0	NA	NA	NA	NA	NA
CLOSCI_RS17650	0	NA	NA	NA	NA	NA
CLOSCI_RS17655	0	NA	NA	NA	NA	NA
CLOSCI_RS17660	0	NA	NA	NA	NA	NA
CLOSCI_RS17665	0	NA	NA	NA	NA	NA
CLOSCI_RS17670	0	NA	NA	NA	NA	NA
CLOSCI_RS17675	0	NA	NA	NA	NA	NA
CLOSCI_RS18345	0	NA	NA	NA	NA	NA
CLOSCI_RS17690	0	NA	NA	NA	NA	NA
CLOSCI_RS17700	0	NA	NA	NA	NA	NA
CLOSCI_RS17705	0	NA	NA	NA	NA	NA
CLOSCI_RS17710	0	NA	NA	NA	NA	NA
CLOSCI_RS17715	0	NA	NA	NA	NA	NA
CLOSCI_RS17720	0	NA	NA	NA	NA	NA
CLOSCI_RS17725	0	NA	NA	NA	NA	NA
CLOSCI_RS17730	0	NA	NA	NA	NA	NA
CLOSCI_RS17740	0	NA	NA	NA	NA	NA
CLOSCI_RS17745	0	NA	NA	NA	NA	NA
CLOSCI_RS18965	0.502124	-4.50394	6.08597	-0.740054	0.459267	NA
CLOSCI_RS17755	0.502124	-4.50394	6.08597	-0.740054	0.459267	NA
CLOSCI_RS17770	0	NA	NA	NA	NA	NA
CLOSCI_RS17775	2.21375	-6.93567	6.06011	-1.14448	0.252425	NA
CLOSCI_RS17780	0	NA	NA	NA	NA	NA
CLOSCI_RS17790	0	NA	NA	NA	NA	NA
CLOSCI_RS17805	0	NA	NA	NA	NA	NA
CLOSCI_RS17810	0	NA	NA	NA	NA	NA
CLOSCI_RS17815	0	NA	NA	NA	NA	NA
CLOSCI_RS17825	0.0642376	-1.72211	6.09483	-0.282553	0.77752	NA
CLOSCI_RS17830	0	NA	NA	NA	NA	NA
CLOSCI_RS17835	0	NA	NA	NA	NA	NA
CLOSCI_RS17840	0	NA	NA	NA	NA	NA
CLOSCI_RS17845	0	NA	NA	NA	NA	NA
CLOSCI_RS17850	0	NA	NA	NA	NA	NA
CLOSCI_RS17855	0	NA	NA	NA	NA	NA
CLOSCI_RS17860	0	NA	NA	NA	NA	NA
CLOSCI_RS17865	0	NA	NA	NA	NA	NA
CLOSCI_RS17870	0	NA	NA	NA	NA	NA
CLOSCI_RS17875	0	NA	NA	NA	NA	NA
CLOSCI_RS17880	0	NA	NA	NA	NA	NA
CLOSCI_RS17885	0.0575566	-1.81546	6.09724	-0.297751	0.765893	NA
CLOSCI_RS17890	0.348386	-6.06322	6.04705	-1.00267	0.316019	NA
CLOSCI_RS17895	0	NA	NA	NA	NA	NA
CLOSCI_RS17900	0.178345	0.162466	6.07769	0.0267316	0.978674	NA
CLOSCI_RS17905	0	NA	NA	NA	NA	NA
CLOSCI_RS17910	0	NA	NA	NA	NA	NA
CLOSCI_RS17915	0	NA	NA	NA	NA	NA
CLOSCI_RS17920	0	NA	NA	NA	NA	NA
CLOSCI_RS17925	0	NA	NA	NA	NA	NA
CLOSCI_RS17930	0	NA	NA	NA	NA	NA
CLOSCI_RS17935	0	NA	NA	NA	NA	NA
CLOSCI_RS17940	0	NA	NA	NA	NA	NA
CLOSCI_RS17945	0	NA	NA	NA	NA	NA
CLOSCI_RS17950	0	NA	NA	NA	NA	NA
CLOSCI_RS17955	0	NA	NA	NA	NA	NA
CLOSCI_RS17960	0	NA	NA	NA	NA	NA
CLOSCI_RS17965	4.06784	0.599445	1.88861	0.317399	0.750941	NA
CLOSCI_RS17970	0	NA	NA	NA	NA	NA
CLOSCI_RS17975	1.07126	0.904975	3.08135	0.293695	0.768991	NA
CLOSCI_RS17980	0	NA	NA	NA	NA	NA
CLOSCI_RS17985	0	NA	NA	NA	NA	NA
CLOSCI_RS17990	0	NA	NA	NA	NA	NA
CLOSCI_RS17995	0	NA	NA	NA	NA	NA
CLOSCI_RS18005	0	NA	NA	NA	NA	NA
CLOSCI_RS18010	0.371071	-2.12103	4.85149	-0.437192	0.661972	NA
CLOSCI_RS18015	0	NA	NA	NA	NA	NA
CLOSCI_RS18020	0.0453371	-2.40485	6.10204	-0.394105	0.693503	NA
CLOSCI_RS18025	0	NA	NA	NA	NA	NA
CLOSCI_RS18030	0	NA	NA	NA	NA	NA
CLOSCI_RS18035	0	NA	NA	NA	NA	NA
CLOSCI_RS18040	0	NA	NA	NA	NA	NA
CLOSCI_RS18045	0	NA	NA	NA	NA	NA
CLOSCI_RS18050	0	NA	NA	NA	NA	NA
CLOSCI_RS18350	0	NA	NA	NA	NA	NA
CLOSCI_RS18060	0	NA	NA	NA	NA	NA
CLOSCI_RS18065	0	NA	NA	NA	NA	NA
CLOSCI_RS18070	0	NA	NA	NA	NA	NA
CLOSCI_RS18075	0	NA	NA	NA	NA	NA
CLOSCI_RS18080	0	NA	NA	NA	NA	NA
CLOSCI_RS18085	6.91801	-2.58973	1.28315	-2.01826	0.043564	NA
CLOSCI_RS18090	0	NA	NA	NA	NA	NA
CLOSCI_RS18095	0	NA	NA	NA	NA	NA
CLOSCI_RS18100	0	NA	NA	NA	NA	NA
CLOSCI_RS18105	0	NA	NA	NA	NA	NA
CLOSCI_RS18110	0	NA	NA	NA	NA	NA
CLOSCI_RS18115	0	NA	NA	NA	NA	NA
CLOSCI_RS18120	0	NA	NA	NA	NA	NA
CLOSCI_RS18125	0	NA	NA	NA	NA	NA
CLOSCI_RS18130	0	NA	NA	NA	NA	NA
CLOSCI_RS18135	0	NA	NA	NA	NA	NA
CLOSCI_RS18140	0	NA	NA	NA	NA	NA
CLOSCI_RS16140	0	NA	NA	NA	NA	NA
CLOSCI_RS16145	0	NA	NA	NA	NA	NA
CLOSCI_RS16150	0	NA	NA	NA	NA	NA
CLOSCI_RS16155	0	NA	NA	NA	NA	NA
CLOSCI_RS16160	0.10134	-1.37946	6.08536	-0.226685	0.820669	NA
CLOSCI_RS16165	0	NA	NA	NA	NA	NA
CLOSCI_RS16170	0	NA	NA	NA	NA	NA
CLOSCI_RS16175	0	NA	NA	NA	NA	NA
CLOSCI_RS16180	0	NA	NA	NA	NA	NA
CLOSCI_RS16185	1.08931	-0.210144	2.61683	-0.0803049	0.935995	NA
CLOSCI_RS16190	0	NA	NA	NA	NA	NA
CLOSCI_RS16195	3.02564	-2.15633	2.26769	-0.950894	0.341658	NA
CLOSCI_RS16200	1.25363	-1.61079	4.068	-0.395965	0.692131	NA
CLOSCI_RS18330	0	NA	NA	NA	NA	NA
CLOSCI_RS18335	0	NA	NA	NA	NA	NA
CLOSCI_RS16210	0	NA	NA	NA	NA	NA
CLOSCI_RS16215	0	NA	NA	NA	NA	NA
CLOSCI_RS15725	0	NA	NA	NA	NA	NA
CLOSCI_RS15730	0	NA	NA	NA	NA	NA
CLOSCI_RS15735	0	NA	NA	NA	NA	NA
CLOSCI_RS15740	0	NA	NA	NA	NA	NA
CLOSCI_RS15745	0	NA	NA	NA	NA	NA
CLOSCI_RS15750	0	NA	NA	NA	NA	NA
CLOSCI_RS15755	0	NA	NA	NA	NA	NA
CLOSCI_RS15760	0	NA	NA	NA	NA	NA
CLOSCI_RS15765	0	NA	NA	NA	NA	NA
CLOSCI_RS15770	0	NA	NA	NA	NA	NA
CLOSCI_RS15775	0	NA	NA	NA	NA	NA
CLOSCI_RS15780	0	NA	NA	NA	NA	NA
CLOSCI_RS15785	0	NA	NA	NA	NA	NA
CLOSCI_RS15790	0	NA	NA	NA	NA	NA
CLOSCI_RS15795	0	NA	NA	NA	NA	NA
CLOSCI_RS15800	0	NA	NA	NA	NA	NA
CLOSCI_RS15805	0	NA	NA	NA	NA	NA
CLOSCI_RS15810	0	NA	NA	NA	NA	NA
CLOSCI_RS15815	0	NA	NA	NA	NA	NA
CLOSCI_RS15820	0	NA	NA	NA	NA	NA
CLOSCI_RS15825	1.30666	-0.711475	2.79073	-0.254942	0.798768	NA
CLOSCI_RS18915	0	NA	NA	NA	NA	NA
CLOSCI_RS15830	0	NA	NA	NA	NA	NA
CLOSCI_RS15835	0.60911	-2.50237	4.25145	-0.588592	0.556135	NA
CLOSCI_RS15845	9.86539	1.07326	1.69721	0.632369	0.527146	NA
CLOSCI_RS15850	0	NA	NA	NA	NA	NA
CLOSCI_RS15855	0	NA	NA	NA	NA	NA
CLOSCI_RS15860	0	NA	NA	NA	NA	NA
CLOSCI_RS15865	0	NA	NA	NA	NA	NA
CLOSCI_RS15870	0	NA	NA	NA	NA	NA
CLOSCI_RS15875	0	NA	NA	NA	NA	NA
CLOSCI_RS15880	0	NA	NA	NA	NA	NA
CLOSCI_RS15885	0	NA	NA	NA	NA	NA
CLOSCI_RS15890	0	NA	NA	NA	NA	NA
CLOSCI_RS15895	0	NA	NA	NA	NA	NA
CLOSCI_RS18315	0	NA	NA	NA	NA	NA
CLOSCI_RS15905	0	NA	NA	NA	NA	NA
CLOSCI_RS15910	0	NA	NA	NA	NA	NA
CLOSCI_RS15915	0	NA	NA	NA	NA	NA
CLOSCI_RS15920	0	NA	NA	NA	NA	NA
CLOSCI_RS15925	0	NA	NA	NA	NA	NA
CLOSCI_RS15930	0	NA	NA	NA	NA	NA
CLOSCI_RS15935	0	NA	NA	NA	NA	NA
CLOSCI_RS15940	0	NA	NA	NA	NA	NA
CLOSCI_RS15945	0	NA	NA	NA	NA	NA
CLOSCI_RS15950	0	NA	NA	NA	NA	NA
CLOSCI_RS15955	0	NA	NA	NA	NA	NA
CLOSCI_RS15960	0	NA	NA	NA	NA	NA
CLOSCI_RS15965	0	NA	NA	NA	NA	NA
CLOSCI_RS15970	0	NA	NA	NA	NA	NA
CLOSCI_RS15975	0	NA	NA	NA	NA	NA
CLOSCI_RS15980	0	NA	NA	NA	NA	NA
CLOSCI_RS15985	0	NA	NA	NA	NA	NA
CLOSCI_RS15990	0	NA	NA	NA	NA	NA
CLOSCI_RS15995	0	NA	NA	NA	NA	NA
CLOSCI_RS16000	0	NA	NA	NA	NA	NA
CLOSCI_RS16005	0	NA	NA	NA	NA	NA
CLOSCI_RS16010	0	NA	NA	NA	NA	NA
CLOSCI_RS16015	0	NA	NA	NA	NA	NA
CLOSCI_RS16020	0	NA	NA	NA	NA	NA
CLOSCI_RS16025	0	NA	NA	NA	NA	NA
CLOSCI_RS16030	0	NA	NA	NA	NA	NA
CLOSCI_RS16035	0	NA	NA	NA	NA	NA
CLOSCI_RS16040	0	NA	NA	NA	NA	NA
CLOSCI_RS16045	0	NA	NA	NA	NA	NA
CLOSCI_RS16050	0	NA	NA	NA	NA	NA
CLOSCI_RS16055	0	NA	NA	NA	NA	NA
CLOSCI_RS16065	0	NA	NA	NA	NA	NA
CLOSCI_RS16075	5.1713	0.23109	1.59728	0.144677	0.884966	NA
CLOSCI_RS16080	15.6727	-2.16291	1.0978	-1.97021	0.0488138	NA
CLOSCI_RS16085	0	NA	NA	NA	NA	NA
CLOSCI_RS16090	0	NA	NA	NA	NA	NA
CLOSCI_RS16095	0	NA	NA	NA	NA	NA
CLOSCI_RS16100	0	NA	NA	NA	NA	NA
CLOSCI_RS16105	0	NA	NA	NA	NA	NA
CLOSCI_RS16110	0	NA	NA	NA	NA	NA
CLOSCI_RS16115	0	NA	NA	NA	NA	NA
CLOSCI_RS16120	0	NA	NA	NA	NA	NA
CLOSCI_RS16125	0	NA	NA	NA	NA	NA
CLOSCI_RS15485	1.54168	2.44739	3.03637	0.806025	0.420228	NA
CLOSCI_RS15490	1.46558	1.6485	3.31947	0.496617	0.619459	NA
CLOSCI_RS15495	1.20665	0.0474116	2.94737	0.0160861	0.987166	NA
CLOSCI_RS15500	0.0933899	-1.49124	6.09119	-0.244818	0.806597	NA
CLOSCI_RS15505	0	NA	NA	NA	NA	NA
CLOSCI_RS15510	0	NA	NA	NA	NA	NA
CLOSCI_RS15515	0	NA	NA	NA	NA	NA
CLOSCI_RS15520	0	NA	NA	NA	NA	NA
CLOSCI_RS15525	0	NA	NA	NA	NA	NA
CLOSCI_RS15530	0.20247	-3.31038	6.08624	-0.543911	0.586503	NA
CLOSCI_RS15540	0	NA	NA	NA	NA	NA
CLOSCI_RS15545	0.118319	-4.59081	6.09658	-0.753014	0.451442	NA
CLOSCI_RS15550	0	NA	NA	NA	NA	NA
CLOSCI_RS15555	0.0378045	-2.40485	6.10204	-0.394105	0.693503	NA
CLOSCI_RS15560	0	NA	NA	NA	NA	NA
CLOSCI_RS15565	0	NA	NA	NA	NA	NA
CLOSCI_RS15570	0	NA	NA	NA	NA	NA
CLOSCI_RS15580	0	NA	NA	NA	NA	NA
CLOSCI_RS15585	0	NA	NA	NA	NA	NA
CLOSCI_RS15590	0	NA	NA	NA	NA	NA
CLOSCI_RS15595	0	NA	NA	NA	NA	NA
CLOSCI_RS15600	0	NA	NA	NA	NA	NA
CLOSCI_RS15605	0	NA	NA	NA	NA	NA
CLOSCI_RS15610	0	NA	NA	NA	NA	NA
CLOSCI_RS15615	0	NA	NA	NA	NA	NA
CLOSCI_RS15620	0	NA	NA	NA	NA	NA
CLOSCI_RS15625	0	NA	NA	NA	NA	NA
CLOSCI_RS15630	0	NA	NA	NA	NA	NA
CLOSCI_RS15635	0	NA	NA	NA	NA	NA
CLOSCI_RS15640	0	NA	NA	NA	NA	NA
CLOSCI_RS15645	0	NA	NA	NA	NA	NA
CLOSCI_RS15650	0	NA	NA	NA	NA	NA
CLOSCI_RS15655	0	NA	NA	NA	NA	NA
CLOSCI_RS15660	0	NA	NA	NA	NA	NA
CLOSCI_RS15665	0	NA	NA	NA	NA	NA
CLOSCI_RS15670	0	NA	NA	NA	NA	NA
CLOSCI_RS15675	0	NA	NA	NA	NA	NA
CLOSCI_RS15680	0	NA	NA	NA	NA	NA
CLOSCI_RS15685	0	NA	NA	NA	NA	NA
CLOSCI_RS15690	0	NA	NA	NA	NA	NA
CLOSCI_RS15695	0	NA	NA	NA	NA	NA
CLOSCI_RS15700	0	NA	NA	NA	NA	NA
CLOSCI_RS15705	0	NA	NA	NA	NA	NA
CLOSCI_RS15710	0	NA	NA	NA	NA	NA
CLOSCI_RS15465	0.671035	0.337417	2.67678	0.126053	0.89969	NA
CLOSCI_RS18895	0.209854	-0.815524	6.08178	-0.134093	0.893329	NA
CLOSCI_RS18900	0.287867	-0.248576	4.67335	-0.05319	0.957581	NA
CLOSCI_RS15475	4.22986	-5.99077	2.10983	-2.83946	0.00451894	NA
CLOSCI_RS18905	0	NA	NA	NA	NA	NA
CLOSCI_RS15480	0	NA	NA	NA	NA	NA
CLOSCI_RS15435	0	NA	NA	NA	NA	NA
CLOSCI_RS15440	0	NA	NA	NA	NA	NA
CLOSCI_RS15445	17.0995	0.867055	1.20062	0.722171	0.470189	NA
CLOSCI_RS18885	0.473497	-4.15014	4.66582	-0.889477	0.373747	NA
CLOSCI_RS15400	0	NA	NA	NA	NA	NA
CLOSCI_RS14955	8.98291	-1.38507	1.25697	-1.10191	0.2705	NA
CLOSCI_RS14965	0.412971	-1.46364	5.89124	-0.248443	0.803791	NA
CLOSCI_RS14970	5.69743	0.511771	1.27229	0.402245	0.687504	NA
CLOSCI_RS14975	0.529947	-4.34776	3.98593	-1.09078	0.275372	NA
CLOSCI_RS14980	1.79043	4.40052	2.32698	1.89108	0.0586135	NA
CLOSCI_RS14985	0.09984	-4.45342	6.09944	-0.730135	0.465308	NA
CLOSCI_RS14990	1.66958	-0.484362	2.59503	-0.18665	0.851935	NA
CLOSCI_RS14995	2.09447	-3.08324	2.43982	-1.26371	0.206332	NA
CLOSCI_RS15000	4.24117	-5.05071	2.19093	-2.30528	0.0211507	NA
CLOSCI_RS15005	5.95168	-1.14713	1.57975	-0.726144	0.467751	NA
CLOSCI_RS15010	2.93169	1.85772	1.96132	0.947177	0.343549	NA
CLOSCI_RS15015	3.27581	-1.24059	1.68221	-0.737479	0.460831	NA
CLOSCI_RS15020	4.51385	-0.537444	1.49515	-0.359459	0.719252	NA
CLOSCI_RS15040	0	NA	NA	NA	NA	NA
CLOSCI_RS15045	4.69842	-0.844941	1.62725	-0.519246	0.603589	NA
CLOSCI_RS15050	3.81733	-1.09209	1.68183	-0.649348	0.516113	NA
CLOSCI_RS15060	0.461808	0.395675	4.59721	0.0860687	0.931412	NA
CLOSCI_RS15065	3.51917	1.08752	1.99089	0.546245	0.584897	NA
CLOSCI_RS15070	4.66839	-1.49868	1.69446	-0.884454	0.376451	NA
CLOSCI_RS15075	5.18431	-2.1373	1.72386	-1.23984	0.215036	NA
CLOSCI_RS18855	4.16602	-3.23928	1.96813	-1.64587	0.0997914	NA
CLOSCI_RS15080	8.02692	2.07075	1.70482	1.21464	0.224504	NA
CLOSCI_RS15095	0.915984	-2.9216	4.01541	-0.727597	0.46686	NA
CLOSCI_RS15100	0.37757	-3.54543	5.44514	-0.651118	0.51497	NA
CLOSCI_RS15105	0.79503	-6.40166	4.58192	-1.39716	0.162366	NA
CLOSCI_RS15110	1.5114	0.413819	3.06695	0.134928	0.892668	NA
CLOSCI_RS15115	1.29605	-3.85657	2.95201	-1.30642	0.191409	NA
CLOSCI_RS15120	0	NA	NA	NA	NA	NA
CLOSCI_RS15125	0.628274	-4.14365	5.79482	-0.71506	0.474572	NA
CLOSCI_RS15130	0.0506701	-2.40481	6.10204	-0.394099	0.693508	NA
CLOSCI_RS18865	0.176949	0.106851	6.07804	0.0175799	0.985974	NA
CLOSCI_RS18875	0.0681213	-2.93117	6.09419	-0.480978	0.630532	NA
CLOSCI_RS15135	0.728068	3.62115	3.59958	1.00599	0.31442	NA
CLOSCI_RS15140	13.7754	0.977503	1.45939	0.669803	0.502983	NA
CLOSCI_RS15145	3.24864	1.46034	1.61728	0.902964	0.366545	NA
CLOSCI_RS15150	0	NA	NA	NA	NA	NA
CLOSCI_RS15155	0	NA	NA	NA	NA	NA
CLOSCI_RS15160	0	NA	NA	NA	NA	NA
CLOSCI_RS15165	0	NA	NA	NA	NA	NA
CLOSCI_RS15170	0	NA	NA	NA	NA	NA
CLOSCI_RS15175	0.128767	-2.59421	6.08645	-0.426227	0.669943	NA
CLOSCI_RS15180	2.18936	1.07809	1.74361	0.61831	0.536371	NA
CLOSCI_RS15185	0.610907	-2.58921	3.80258	-0.680907	0.495931	NA
CLOSCI_RS15190	0	NA	NA	NA	NA	NA
CLOSCI_RS15195	0	NA	NA	NA	NA	NA
CLOSCI_RS15200	0	NA	NA	NA	NA	NA
CLOSCI_RS15205	0	NA	NA	NA	NA	NA
CLOSCI_RS15210	0	NA	NA	NA	NA	NA
CLOSCI_RS18280	0	NA	NA	NA	NA	NA
CLOSCI_RS18285	0.312248	-4.03059	6.05385	-0.66579	0.505545	NA
CLOSCI_RS15225	0	NA	NA	NA	NA	NA
CLOSCI_RS15235	0.0506701	-2.40481	6.10204	-0.394099	0.693508	NA
CLOSCI_RS15240	0	NA	NA	NA	NA	NA
CLOSCI_RS15245	0	NA	NA	NA	NA	NA
CLOSCI_RS15250	0	NA	NA	NA	NA	NA
CLOSCI_RS15255	0	NA	NA	NA	NA	NA
CLOSCI_RS15260	0	NA	NA	NA	NA	NA
CLOSCI_RS15265	0	NA	NA	NA	NA	NA
CLOSCI_RS15270	4.9997	-6.469	2.36682	-2.73321	NA	NA
CLOSCI_RS15275	0.04992	-3.84742	6.10204	-0.630514	0.528358	NA
CLOSCI_RS15280	0	NA	NA	NA	NA	NA
CLOSCI_RS15290	0	NA	NA	NA	NA	NA
CLOSCI_RS15295	0	NA	NA	NA	NA	NA
CLOSCI_RS15300	0	NA	NA	NA	NA	NA
CLOSCI_RS15305	0	NA	NA	NA	NA	NA
CLOSCI_RS15310	0	NA	NA	NA	NA	NA
CLOSCI_RS15315	0	NA	NA	NA	NA	NA
CLOSCI_RS15320	0	NA	NA	NA	NA	NA
CLOSCI_RS15325	0	NA	NA	NA	NA	NA
CLOSCI_RS15330	0	NA	NA	NA	NA	NA
CLOSCI_RS15340	0	NA	NA	NA	NA	NA
CLOSCI_RS15345	0	NA	NA	NA	NA	NA
CLOSCI_RS15350	0	NA	NA	NA	NA	NA
CLOSCI_RS15355	0	NA	NA	NA	NA	NA
CLOSCI_RS15360	0	NA	NA	NA	NA	NA
CLOSCI_RS15365	0	NA	NA	NA	NA	NA
CLOSCI_RS15370	0	NA	NA	NA	NA	NA
CLOSCI_RS15375	0	NA	NA	NA	NA	NA
CLOSCI_RS18300	0	NA	NA	NA	NA	NA
CLOSCI_RS15390	0	NA	NA	NA	NA	NA
CLOSCI_RS14115	0	NA	NA	NA	NA	NA
CLOSCI_RS14120	0	NA	NA	NA	NA	NA
CLOSCI_RS14125	0	NA	NA	NA	NA	NA
CLOSCI_RS14130	0	NA	NA	NA	NA	NA
CLOSCI_RS14135	0	NA	NA	NA	NA	NA
CLOSCI_RS14140	0	NA	NA	NA	NA	NA
CLOSCI_RS14145	0	NA	NA	NA	NA	NA
CLOSCI_RS14150	0	NA	NA	NA	NA	NA
CLOSCI_RS14155	0	NA	NA	NA	NA	NA
CLOSCI_RS14160	0	NA	NA	NA	NA	NA
CLOSCI_RS14165	0	NA	NA	NA	NA	NA
CLOSCI_RS14170	0	NA	NA	NA	NA	NA
CLOSCI_RS14175	0	NA	NA	NA	NA	NA
CLOSCI_RS14180	0	NA	NA	NA	NA	NA
CLOSCI_RS14185	0	NA	NA	NA	NA	NA
CLOSCI_RS14190	0	NA	NA	NA	NA	NA
CLOSCI_RS18270	0	NA	NA	NA	NA	NA
CLOSCI_RS14195	0	NA	NA	NA	NA	NA
CLOSCI_RS14200	0	NA	NA	NA	NA	NA
CLOSCI_RS14205	0	NA	NA	NA	NA	NA
CLOSCI_RS14210	0	NA	NA	NA	NA	NA
CLOSCI_RS14215	0	NA	NA	NA	NA	NA
CLOSCI_RS14220	0	NA	NA	NA	NA	NA
CLOSCI_RS14225	0	NA	NA	NA	NA	NA
CLOSCI_RS14230	6.24406	-0.241022	1.33756	-0.180196	0.856999	NA
CLOSCI_RS14235	0	NA	NA	NA	NA	NA
CLOSCI_RS14240	0	NA	NA	NA	NA	NA
CLOSCI_RS14245	0	NA	NA	NA	NA	NA
CLOSCI_RS14250	0	NA	NA	NA	NA	NA
CLOSCI_RS14255	0	NA	NA	NA	NA	NA
CLOSCI_RS14260	0	NA	NA	NA	NA	NA
CLOSCI_RS14265	0	NA	NA	NA	NA	NA
CLOSCI_RS14270	0	NA	NA	NA	NA	NA
CLOSCI_RS14275	0	NA	NA	NA	NA	NA
CLOSCI_RS14280	0	NA	NA	NA	NA	NA
CLOSCI_RS14285	1.09475	0.624932	3.85873	0.161953	0.871343	NA
CLOSCI_RS14290	0	NA	NA	NA	NA	NA
CLOSCI_RS14295	0	NA	NA	NA	NA	NA
CLOSCI_RS14315	0	NA	NA	NA	NA	NA
CLOSCI_RS18275	0	NA	NA	NA	NA	NA
CLOSCI_RS14325	0	NA	NA	NA	NA	NA
CLOSCI_RS14330	0	NA	NA	NA	NA	NA
CLOSCI_RS14335	0	NA	NA	NA	NA	NA
CLOSCI_RS14340	0	NA	NA	NA	NA	NA
CLOSCI_RS14345	0	NA	NA	NA	NA	NA
CLOSCI_RS14350	0	NA	NA	NA	NA	NA
CLOSCI_RS14355	0	NA	NA	NA	NA	NA
CLOSCI_RS14360	0	NA	NA	NA	NA	NA
CLOSCI_RS14365	0	NA	NA	NA	NA	NA
CLOSCI_RS14370	0.763416	3.17665	3.06708	1.03572	0.300331	NA
CLOSCI_RS14375	0.168766	-2.07264	6.09113	-0.340272	0.733652	NA
CLOSCI_RS14380	0	NA	NA	NA	NA	NA
CLOSCI_RS14385	0	NA	NA	NA	NA	NA
CLOSCI_RS14390	0	NA	NA	NA	NA	NA
CLOSCI_RS14395	0	NA	NA	NA	NA	NA
CLOSCI_RS14400	0.664395	-1.71848	3.25714	-0.527603	0.597775	NA
CLOSCI_RS14405	0	NA	NA	NA	NA	NA
CLOSCI_RS14410	0	NA	NA	NA	NA	NA
CLOSCI_RS14415	0	NA	NA	NA	NA	NA
CLOSCI_RS14420	2.26567	1.06051	2.15774	0.49149	0.62308	NA
CLOSCI_RS14425	0	NA	NA	NA	NA	NA
CLOSCI_RS14430	0	NA	NA	NA	NA	NA
CLOSCI_RS14435	0.200068	-0.263531	6.04915	-0.043565	0.965251	NA
CLOSCI_RS14440	3.7617	1.0451	1.58652	0.658737	0.510065	NA
CLOSCI_RS14445	5.27963	-0.373754	1.36847	-0.273118	0.784762	NA
CLOSCI_RS14450	7.13035	-0.928957	1.50701	-0.616426	0.537614	NA
CLOSCI_RS14455	0.300739	-3.67575	6.05717	-0.606843	0.543955	NA
CLOSCI_RS14460	0	NA	NA	NA	NA	NA
CLOSCI_RS14465	0.622095	-2.40109	5.21385	-0.460521	0.645142	NA
CLOSCI_RS14470	0	NA	NA	NA	NA	NA
CLOSCI_RS14475	0.118087	-0.91847	6.09474	-0.150699	0.880213	NA
CLOSCI_RS14480	0	NA	NA	NA	NA	NA
CLOSCI_RS14485	0	NA	NA	NA	NA	NA
CLOSCI_RS14490	0	NA	NA	NA	NA	NA
CLOSCI_RS14495	0.166888	-1.63978	6.09474	-0.269048	0.787893	NA
CLOSCI_RS14500	0	NA	NA	NA	NA	NA
CLOSCI_RS14505	11.8026	-1.85872	1.2802	-1.4519	0.146529	NA
CLOSCI_RS14510	0	NA	NA	NA	NA	NA
CLOSCI_RS14515	0	NA	NA	NA	NA	NA
CLOSCI_RS14520	0	NA	NA	NA	NA	NA
CLOSCI_RS14525	0	NA	NA	NA	NA	NA
CLOSCI_RS14530	0	NA	NA	NA	NA	NA
CLOSCI_RS14535	0	NA	NA	NA	NA	NA
CLOSCI_RS14540	0	NA	NA	NA	NA	NA
CLOSCI_RS14545	0	NA	NA	NA	NA	NA
CLOSCI_RS14550	0	NA	NA	NA	NA	NA
CLOSCI_RS14555	0	NA	NA	NA	NA	NA
CLOSCI_RS14560	5.729	0.242603	1.81737	0.133492	0.893805	NA
CLOSCI_RS14565	0	NA	NA	NA	NA	NA
CLOSCI_RS14570	10.9766	1.80497	1.56575	1.15278	0.249	NA
CLOSCI_RS14575	0.0712101	-3.90488	6.09126	-0.641062	0.521483	NA
CLOSCI_RS14580	0	NA	NA	NA	NA	NA
CLOSCI_RS14585	0	NA	NA	NA	NA	NA
CLOSCI_RS14590	0	NA	NA	NA	NA	NA
CLOSCI_RS14595	1.25021	-1.68638	2.53926	-0.664124	0.506611	NA
CLOSCI_RS14600	0	NA	NA	NA	NA	NA
CLOSCI_RS14605	0	NA	NA	NA	NA	NA
CLOSCI_RS14610	0	NA	NA	NA	NA	NA
CLOSCI_RS14615	0	NA	NA	NA	NA	NA
CLOSCI_RS14620	0	NA	NA	NA	NA	NA
CLOSCI_RS14625	0	NA	NA	NA	NA	NA
CLOSCI_RS14630	0	NA	NA	NA	NA	NA
CLOSCI_RS14635	0	NA	NA	NA	NA	NA
CLOSCI_RS14640	0	NA	NA	NA	NA	NA
CLOSCI_RS14645	0	NA	NA	NA	NA	NA
CLOSCI_RS14650	0	NA	NA	NA	NA	NA
CLOSCI_RS14655	0	NA	NA	NA	NA	NA
CLOSCI_RS14660	0.698601	-3.39566	4.63657	-0.732365	0.463946	NA
CLOSCI_RS14665	0	NA	NA	NA	NA	NA
CLOSCI_RS14670	0	NA	NA	NA	NA	NA
CLOSCI_RS14675	0	NA	NA	NA	NA	NA
CLOSCI_RS14680	0.204984	-1.49122	6.09119	-0.244815	0.806599	NA
CLOSCI_RS14685	0	NA	NA	NA	NA	NA
CLOSCI_RS14690	0	NA	NA	NA	NA	NA
CLOSCI_RS14695	0.0194123	-3.43079	6.09718	-0.562685	0.57365	NA
CLOSCI_RS14700	0.409631	-2.92994	5.98957	-0.489173	0.624719	NA
CLOSCI_RS14705	0	NA	NA	NA	NA	NA
CLOSCI_RS14710	2.10636	-0.232578	1.62408	-0.143206	0.886127	NA
CLOSCI_RS14715	5.27587	-1.7634	1.50479	-1.17186	0.241251	NA
CLOSCI_RS14720	1.87646	-0.350133	2.08533	-0.167903	0.866659	NA
CLOSCI_RS14725	0	NA	NA	NA	NA	NA
CLOSCI_RS14735	2.70606	-1.29015	1.96293	-0.657258	0.511015	NA
CLOSCI_RS14740	7.53116	0.326345	1.21213	0.269232	0.787751	NA
CLOSCI_RS14745	0.584153	-2.29405	3.86252	-0.593925	0.552562	NA
CLOSCI_RS14750	1.43914	-0.0345268	2.77958	-0.0124216	0.990089	NA
CLOSCI_RS14755	13.4029	-0.877351	0.924076	-0.949435	0.342399	NA
CLOSCI_RS14760	1.21878	-1.48385	3.59124	-0.413185	0.679471	NA
CLOSCI_RS14765	0.298767	-1.02336	6.03533	-0.169561	0.865355	NA
CLOSCI_RS14770	0.673581	-3.80415	3.16058	-1.20362	0.228736	NA
CLOSCI_RS14775	0	NA	NA	NA	NA	NA
CLOSCI_RS14780	0	NA	NA	NA	NA	NA
CLOSCI_RS14785	0	NA	NA	NA	NA	NA
CLOSCI_RS14790	3.54244	-1.12719	1.97971	-0.569372	0.569103	NA
CLOSCI_RS14795	0	NA	NA	NA	NA	NA
CLOSCI_RS14800	0.582221	-6.80427	5.81271	-1.17059	0.241766	NA
CLOSCI_RS14805	0	NA	NA	NA	NA	NA
CLOSCI_RS14810	0	NA	NA	NA	NA	NA
CLOSCI_RS14815	0	NA	NA	NA	NA	NA
CLOSCI_RS14835	0.075609	-1.63979	6.09474	-0.26905	0.787892	NA
CLOSCI_RS14840	0	NA	NA	NA	NA	NA
CLOSCI_RS14845	0	NA	NA	NA	NA	NA
CLOSCI_RS14850	0	NA	NA	NA	NA	NA
CLOSCI_RS14855	0.416944	0.964491	5.24393	0.183925	0.854072	NA
CLOSCI_RS14860	0.0575566	-1.81546	6.09724	-0.297751	0.765893	NA
CLOSCI_RS14865	0	NA	NA	NA	NA	NA
CLOSCI_RS14870	0	NA	NA	NA	NA	NA
CLOSCI_RS14875	0	NA	NA	NA	NA	NA
CLOSCI_RS14880	0	NA	NA	NA	NA	NA
CLOSCI_RS14885	0.0388245	-3.65245	6.09419	-0.599333	0.548951	NA
CLOSCI_RS14890	0	NA	NA	NA	NA	NA
CLOSCI_RS14895	0	NA	NA	NA	NA	NA
CLOSCI_RS14900	0	NA	NA	NA	NA	NA
CLOSCI_RS14905	0	NA	NA	NA	NA	NA
CLOSCI_RS14910	0	NA	NA	NA	NA	NA
CLOSCI_RS14915	0	NA	NA	NA	NA	NA
CLOSCI_RS14920	0	NA	NA	NA	NA	NA
CLOSCI_RS14925	0	NA	NA	NA	NA	NA
CLOSCI_RS14930	0	NA	NA	NA	NA	NA
CLOSCI_RS14935	0	NA	NA	NA	NA	NA
CLOSCI_RS14940	1.52117	-5.58754	6.07293	-0.920074	0.357534	NA
CLOSCI_RS14945	6.5184	0.728201	1.22359	0.595137	0.551752	NA
CLOSCI_RS13770	2.09878	-0.2787	2.69931	-0.103249	0.917766	NA
CLOSCI_RS13775	1.91396	-0.693126	2.61806	-0.264748	0.791203	NA
CLOSCI_RS13785	0	NA	NA	NA	NA	NA
CLOSCI_RS13790	0	NA	NA	NA	NA	NA
CLOSCI_RS13795	0	NA	NA	NA	NA	NA
CLOSCI_RS13800	0.168956	-5.03528	6.07892	-0.828318	0.40749	NA
CLOSCI_RS13805	18.1238	0.748445	1.23021	0.608387	0.542931	NA
CLOSCI_RS13810	5.21093	-2.20685	1.71165	-1.28931	0.19729	NA
CLOSCI_RS13815	0.0953611	-1.09418	6.09724	-0.179456	0.85758	NA
CLOSCI_RS13820	0	NA	NA	NA	NA	NA
CLOSCI_RS13825	0	NA	NA	NA	NA	NA
CLOSCI_RS13830	0	NA	NA	NA	NA	NA
CLOSCI_RS13835	13.4482	1.52756	1.04337	1.46407	0.143176	NA
CLOSCI_RS13840	0.0700511	-3.84742	6.10204	-0.630514	0.528358	NA
CLOSCI_RS13845	0	NA	NA	NA	NA	NA
CLOSCI_RS13850	0	NA	NA	NA	NA	NA
CLOSCI_RS13855	11.0043	1.10761	1.30238	0.850446	0.395077	NA
CLOSCI_RS13860	0	NA	NA	NA	NA	NA
CLOSCI_RS13865	0.30402	0.319337	6.03822	0.052886	0.957823	NA
CLOSCI_RS13870	0.12771	-2.56218	6.09847	-0.420135	0.674387	NA
CLOSCI_RS13875	0.43652	-3.15217	5.89602	-0.534626	0.592908	NA
CLOSCI_RS13885	0	NA	NA	NA	NA	NA
CLOSCI_RS13890	0	NA	NA	NA	NA	NA
CLOSCI_RS13895	0	NA	NA	NA	NA	NA
CLOSCI_RS13900	0	NA	NA	NA	NA	NA
CLOSCI_RS13905	0	NA	NA	NA	NA	NA
CLOSCI_RS13910	0	NA	NA	NA	NA	NA
CLOSCI_RS13915	0	NA	NA	NA	NA	NA
CLOSCI_RS13920	0	NA	NA	NA	NA	NA
CLOSCI_RS13925	0	NA	NA	NA	NA	NA
CLOSCI_RS13930	0	NA	NA	NA	NA	NA
CLOSCI_RS13935	0.976499	-1.91814	4.08519	-0.469535	0.638687	NA
CLOSCI_RS13940	1.76259	-0.513493	2.39241	-0.214634	0.830053	NA
CLOSCI_RS18825	0	NA	NA	NA	NA	NA
CLOSCI_RS13950	0.04992	-3.84742	6.10204	-0.630514	0.528358	NA
CLOSCI_RS13955	0.432636	-3.48976	5.24154	-0.665789	0.505546	NA
CLOSCI_RS13960	2.31505	-1.25295	3.03898	-0.412293	0.680124	NA
CLOSCI_RS13965	1.31278	-2.82517	3.0035	-0.940626	0.346897	NA
CLOSCI_RS13970	0.404669	-4.226	4.305	-0.981649	0.326273	NA
CLOSCI_RS13975	0	NA	NA	NA	NA	NA
CLOSCI_RS13980	0	NA	NA	NA	NA	NA
CLOSCI_RS13985	0.14242	-4.31984	6.08738	-0.70964	0.477928	NA
CLOSCI_RS13990	0	NA	NA	NA	NA	NA
CLOSCI_RS13995	0.0515311	-2.70947	6.09718	-0.444381	0.656767	NA
CLOSCI_RS14000	0	NA	NA	NA	NA	NA
CLOSCI_RS14005	0	NA	NA	NA	NA	NA
CLOSCI_RS14010	0	NA	NA	NA	NA	NA
CLOSCI_RS14015	0	NA	NA	NA	NA	NA
CLOSCI_RS14025	0	NA	NA	NA	NA	NA
CLOSCI_RS14030	0	NA	NA	NA	NA	NA
CLOSCI_RS14035	0	NA	NA	NA	NA	NA
CLOSCI_RS14040	0	NA	NA	NA	NA	NA
CLOSCI_RS14045	0	NA	NA	NA	NA	NA
CLOSCI_RS14050	0	NA	NA	NA	NA	NA
CLOSCI_RS14055	0	NA	NA	NA	NA	NA
CLOSCI_RS14060	0	NA	NA	NA	NA	NA
CLOSCI_RS14065	0	NA	NA	NA	NA	NA
CLOSCI_RS14070	0	NA	NA	NA	NA	NA
CLOSCI_RS14075	0	NA	NA	NA	NA	NA
CLOSCI_RS14080	0	NA	NA	NA	NA	NA
CLOSCI_RS14085	0.160673	-4.76384	6.08986	-0.782258	0.434063	NA
CLOSCI_RS14090	4.83799	-8.0813	6.04648	-1.33653	0.181376	NA
CLOSCI_RS14095	0	NA	NA	NA	NA	NA
CLOSCI_RS14100	0	NA	NA	NA	NA	NA
CLOSCI_RS14105	0	NA	NA	NA	NA	NA
CLOSCI_RS14110	0	NA	NA	NA	NA	NA
CLOSCI_RS13640	0	NA	NA	NA	NA	NA
CLOSCI_RS13645	0	NA	NA	NA	NA	NA
CLOSCI_RS13650	0	NA	NA	NA	NA	NA
CLOSCI_RS13655	0	NA	NA	NA	NA	NA
CLOSCI_RS13660	0	NA	NA	NA	NA	NA
CLOSCI_RS13665	0	NA	NA	NA	NA	NA
CLOSCI_RS18265	0	NA	NA	NA	NA	NA
CLOSCI_RS13680	0	NA	NA	NA	NA	NA
CLOSCI_RS13685	0	NA	NA	NA	NA	NA
CLOSCI_RS13690	0	NA	NA	NA	NA	NA
CLOSCI_RS13700	0	NA	NA	NA	NA	NA
CLOSCI_RS13705	0	NA	NA	NA	NA	NA
CLOSCI_RS13710	0	NA	NA	NA	NA	NA
CLOSCI_RS13715	0.939194	-3.53742	3.1474	-1.12392	0.261048	NA
CLOSCI_RS18810	0	NA	NA	NA	NA	NA
CLOSCI_RS13720	0	NA	NA	NA	NA	NA
CLOSCI_RS13730	0	NA	NA	NA	NA	NA
CLOSCI_RS13735	0	NA	NA	NA	NA	NA
CLOSCI_RS13740	0	NA	NA	NA	NA	NA
CLOSCI_RS13745	0	NA	NA	NA	NA	NA
CLOSCI_RS13755	2.76164	-2.34303	1.94348	-1.20558	0.227978	NA
CLOSCI_RS13760	0.976406	-2.78407	3.03509	-0.917293	0.358989	NA
CLOSCI_RS13765	0.241442	-2.96769	6.07676	-0.488367	0.62529	NA
CLOSCI_RS12965	7.58815	-0.216325	1.35206	-0.159996	0.872884	NA
CLOSCI_RS12970	1.55059	-2.55021	2.2259	-1.1457	0.25192	NA
CLOSCI_RS12975	0.443796	-0.0141302	4.4064	-0.00320675	0.997441	NA
CLOSCI_RS12980	0.0378045	-2.40485	6.10204	-0.394105	0.693503	NA
CLOSCI_RS12985	0.259948	-1.9797	6.05635	-0.326879	0.743759	NA
CLOSCI_RS12990	4.63883	1.50464	1.77146	0.849377	0.395672	NA
CLOSCI_RS12995	3.24026	-1.9077	2.15352	-0.885856	0.375695	NA
CLOSCI_RS13000	0	NA	NA	NA	NA	NA
CLOSCI_RS13005	0	NA	NA	NA	NA	NA
CLOSCI_RS13010	1.09772	-1.48649	3.6631	-0.4058	0.684889	NA
CLOSCI_RS13015	0	NA	NA	NA	NA	NA
CLOSCI_RS13020	0	NA	NA	NA	NA	NA
CLOSCI_RS13025	0.14976	-4.87896	6.08605	-0.801662	0.422748	NA
CLOSCI_RS13030	0	NA	NA	NA	NA	NA
CLOSCI_RS18780	0	NA	NA	NA	NA	NA
CLOSCI_RS13035	0	NA	NA	NA	NA	NA
CLOSCI_RS13040	0.0700511	-3.84742	6.10204	-0.630514	0.528358	NA
CLOSCI_RS13045	0	NA	NA	NA	NA	NA
CLOSCI_RS13050	0	NA	NA	NA	NA	NA
CLOSCI_RS13055	0	NA	NA	NA	NA	NA
CLOSCI_RS13060	0.187972	-1.61331	6.06701	-0.265914	0.790305	NA
CLOSCI_RS13065	0	NA	NA	NA	NA	NA
CLOSCI_RS13070	0.075609	-1.63979	6.09474	-0.26905	0.787892	NA
CLOSCI_RS13075	0	NA	NA	NA	NA	NA
CLOSCI_RS13080	0	NA	NA	NA	NA	NA
CLOSCI_RS13085	0	NA	NA	NA	NA	NA
CLOSCI_RS13090	0.730622	-0.858074	3.86511	-0.222005	0.82431	NA
CLOSCI_RS13095	0	NA	NA	NA	NA	NA
CLOSCI_RS13100	0	NA	NA	NA	NA	NA
CLOSCI_RS13105	0	NA	NA	NA	NA	NA
CLOSCI_RS13110	0	NA	NA	NA	NA	NA
CLOSCI_RS13120	0.280204	-5.7468	6.05459	-0.949164	0.342537	NA
CLOSCI_RS13125	0.646692	-0.340304	4.31868	-0.0787982	0.937193	NA
CLOSCI_RS13130	0	NA	NA	NA	NA	NA
CLOSCI_RS13135	0	NA	NA	NA	NA	NA
CLOSCI_RS13140	0	NA	NA	NA	NA	NA
CLOSCI_RS13145	0	NA	NA	NA	NA	NA
CLOSCI_RS13150	0	NA	NA	NA	NA	NA
CLOSCI_RS13155	0	NA	NA	NA	NA	NA
CLOSCI_RS13160	0	NA	NA	NA	NA	NA
CLOSCI_RS13165	0	NA	NA	NA	NA	NA
CLOSCI_RS13170	0	NA	NA	NA	NA	NA
CLOSCI_RS13175	0	NA	NA	NA	NA	NA
CLOSCI_RS13180	0	NA	NA	NA	NA	NA
CLOSCI_RS13185	0	NA	NA	NA	NA	NA
CLOSCI_RS13190	0	NA	NA	NA	NA	NA
CLOSCI_RS13195	0	NA	NA	NA	NA	NA
CLOSCI_RS13200	0.140102	-4.71437	6.09347	-0.773677	0.439122	NA
CLOSCI_RS13205	0.601655	-3.6904	5.97836	-0.617294	0.537041	NA
CLOSCI_RS13210	0.317591	-0.919047	6.03318	-0.152332	0.878925	NA
CLOSCI_RS13215	2.97944	-1.27886	1.4073	-0.908735	0.36349	NA
CLOSCI_RS13220	0	NA	NA	NA	NA	NA
CLOSCI_RS13225	0.782675	-0.520138	4.48512	-0.11597	0.907677	NA
CLOSCI_RS13235	0	NA	NA	NA	NA	NA
CLOSCI_RS13240	0	NA	NA	NA	NA	NA
CLOSCI_RS13245	0	NA	NA	NA	NA	NA
CLOSCI_RS13250	0	NA	NA	NA	NA	NA
CLOSCI_RS13255	0	NA	NA	NA	NA	NA
CLOSCI_RS13260	0	NA	NA	NA	NA	NA
CLOSCI_RS18795	0	NA	NA	NA	NA	NA
CLOSCI_RS13270	0	NA	NA	NA	NA	NA
CLOSCI_RS13275	0	NA	NA	NA	NA	NA
CLOSCI_RS13280	0	NA	NA	NA	NA	NA
CLOSCI_RS13285	0.223194	-1.50524	6.05036	-0.248785	0.803527	NA
CLOSCI_RS13290	0	NA	NA	NA	NA	NA
CLOSCI_RS13295	0	NA	NA	NA	NA	NA
CLOSCI_RS13300	0	NA	NA	NA	NA	NA
CLOSCI_RS13305	0	NA	NA	NA	NA	NA
CLOSCI_RS13310	0	NA	NA	NA	NA	NA
CLOSCI_RS13315	0	NA	NA	NA	NA	NA
CLOSCI_RS13320	0	NA	NA	NA	NA	NA
CLOSCI_RS13325	0	NA	NA	NA	NA	NA
CLOSCI_RS13330	0	NA	NA	NA	NA	NA
CLOSCI_RS13335	0	NA	NA	NA	NA	NA
CLOSCI_RS13350	0	NA	NA	NA	NA	NA
CLOSCI_RS13355	5.99657	1.27248	1.78163	0.714224	0.475089	NA
CLOSCI_RS13360	10.1693	1.24314	1.70774	0.727946	0.466647	NA
CLOSCI_RS13365	0	NA	NA	NA	NA	NA
CLOSCI_RS13370	2.3314	0.149294	2.20119	0.0678243	0.945926	NA
CLOSCI_RS13375	0	NA	NA	NA	NA	NA
CLOSCI_RS13380	0	NA	NA	NA	NA	NA
CLOSCI_RS13390	0	NA	NA	NA	NA	NA
CLOSCI_RS13395	1.79047	1.79027	1.87277	0.955945	0.3391	NA
CLOSCI_RS13400	0	NA	NA	NA	NA	NA
CLOSCI_RS13405	4.19895	-0.245584	1.3247	-0.185389	0.852924	NA
CLOSCI_RS13410	0	NA	NA	NA	NA	NA
CLOSCI_RS13415	0	NA	NA	NA	NA	NA
CLOSCI_RS13420	1.07837	2.94555	3.591	0.820259	0.412068	NA
CLOSCI_RS13425	0	NA	NA	NA	NA	NA
CLOSCI_RS13430	0	NA	NA	NA	NA	NA
CLOSCI_RS13435	1.4393	-0.30505	3.27848	-0.0930462	0.925867	NA
CLOSCI_RS13440	0.276262	-3.17156	5.35168	-0.59263	0.553429	NA
CLOSCI_RS13445	0	NA	NA	NA	NA	NA
CLOSCI_RS13450	0	NA	NA	NA	NA	NA
CLOSCI_RS13455	0	NA	NA	NA	NA	NA
CLOSCI_RS13460	0.0292968	-2.40485	6.10204	-0.394105	0.693503	NA
CLOSCI_RS13465	0	NA	NA	NA	NA	NA
CLOSCI_RS13470	0	NA	NA	NA	NA	NA
CLOSCI_RS18800	0	NA	NA	NA	NA	NA
CLOSCI_RS13475	0	NA	NA	NA	NA	NA
CLOSCI_RS13480	0	NA	NA	NA	NA	NA
CLOSCI_RS13485	0	NA	NA	NA	NA	NA
CLOSCI_RS13490	0	NA	NA	NA	NA	NA
CLOSCI_RS13495	0	NA	NA	NA	NA	NA
CLOSCI_RS13500	0	NA	NA	NA	NA	NA
CLOSCI_RS13505	0	NA	NA	NA	NA	NA
CLOSCI_RS13510	1.13414	-4.78892	2.72867	-1.75504	0.0792529	NA
CLOSCI_RS13515	0.0292968	-2.40485	6.10204	-0.394105	0.693503	NA
CLOSCI_RS13520	0	NA	NA	NA	NA	NA
CLOSCI_RS13525	2.41572	-0.865029	1.72684	-0.500931	0.61642	NA
CLOSCI_RS13530	0	NA	NA	NA	NA	NA
CLOSCI_RS13535	0	NA	NA	NA	NA	NA
CLOSCI_RS13540	0	NA	NA	NA	NA	NA
CLOSCI_RS13545	1.80226	2.88223	1.97116	1.4622	0.143686	NA
CLOSCI_RS13550	0	NA	NA	NA	NA	NA
CLOSCI_RS13560	3.34312	-0.677316	1.5118	-0.448019	0.65414	NA
CLOSCI_RS13565	0.0700511	-3.84742	6.10204	-0.630514	0.528358	NA
CLOSCI_RS13570	2.85992	0.864768	2.1287	0.406243	0.684564	NA
CLOSCI_RS13580	0	NA	NA	NA	NA	NA
CLOSCI_RS13585	0	NA	NA	NA	NA	NA
CLOSCI_RS13595	0	NA	NA	NA	NA	NA
CLOSCI_RS13600	1.30369	-0.418589	2.46311	-0.169943	0.865055	NA
CLOSCI_RS13610	0.0378045	-2.40485	6.10204	-0.394105	0.693503	NA
CLOSCI_RS13615	0	NA	NA	NA	NA	NA
CLOSCI_RS13620	0	NA	NA	NA	NA	NA
CLOSCI_RS13625	0	NA	NA	NA	NA	NA
CLOSCI_RS13630	5.76522	-0.868098	1.33805	-0.64878	0.516481	NA
CLOSCI_RS12520	0	NA	NA	NA	NA	NA
CLOSCI_RS12525	0	NA	NA	NA	NA	NA
CLOSCI_RS12530	0	NA	NA	NA	NA	NA
CLOSCI_RS12535	0	NA	NA	NA	NA	NA
CLOSCI_RS12540	1.57321	-0.50233	2.34822	-0.213919	0.83061	NA
CLOSCI_RS12545	9.40959	-2.19021	1.32508	-1.65289	0.0983541	NA
CLOSCI_RS18765	2.35702	-1.0214	2.31577	-0.441064	0.659167	NA
CLOSCI_RS18770	0	NA	NA	NA	NA	NA
CLOSCI_RS12555	0.207349	-5.31067	6.06808	-0.875182	0.381475	NA
CLOSCI_RS12560	1.73546	0.92729	2.50283	0.370497	0.711012	NA
CLOSCI_RS12565	16.2492	-0.0692635	1.41209	-0.0490502	0.960879	NA
CLOSCI_RS12570	8.67112	0.332241	1.58022	0.21025	0.833472	NA
CLOSCI_RS12575	0.0933899	-1.49124	6.09119	-0.244818	0.806597	NA
CLOSCI_RS12580	0.0388245	-3.65245	6.09419	-0.599333	0.548951	NA
CLOSCI_RS12585	0	NA	NA	NA	NA	NA
CLOSCI_RS12600	0	NA	NA	NA	NA	NA
CLOSCI_RS12605	0	NA	NA	NA	NA	NA
CLOSCI_RS12610	6.70285	-1.45054	1.47917	-0.980646	0.326767	NA
CLOSCI_RS12615	6.99215	-7.8256	6.03569	-1.29655	0.194785	NA
CLOSCI_RS12620	0.0676029	-2.93113	6.09419	-0.480972	0.630537	NA
CLOSCI_RS12625	0	NA	NA	NA	NA	NA
CLOSCI_RS12630	0	NA	NA	NA	NA	NA
CLOSCI_RS12635	0	NA	NA	NA	NA	NA
CLOSCI_RS12640	0	NA	NA	NA	NA	NA
CLOSCI_RS12645	17.1052	-0.446465	0.984473	-0.453507	0.650184	NA
CLOSCI_RS12650	9.01507	-0.133148	1.21021	-0.11002	0.912393	NA
CLOSCI_RS12655	0.118319	-4.59081	6.09658	-0.753014	0.451442	NA
CLOSCI_RS12660	0	NA	NA	NA	NA	NA
CLOSCI_RS12665	0	NA	NA	NA	NA	NA
CLOSCI_RS12670	0	NA	NA	NA	NA	NA
CLOSCI_RS12675	0	NA	NA	NA	NA	NA
CLOSCI_RS12680	0	NA	NA	NA	NA	NA
CLOSCI_RS12685	0	NA	NA	NA	NA	NA
CLOSCI_RS12690	0.28012	-4.15966	6.0747	-0.684751	0.493501	NA
CLOSCI_RS12695	0	NA	NA	NA	NA	NA
CLOSCI_RS12700	0	NA	NA	NA	NA	NA
CLOSCI_RS12705	0	NA	NA	NA	NA	NA
CLOSCI_RS12710	0	NA	NA	NA	NA	NA
CLOSCI_RS12715	0	NA	NA	NA	NA	NA
CLOSCI_RS12725	0	NA	NA	NA	NA	NA
CLOSCI_RS12730	0	NA	NA	NA	NA	NA
CLOSCI_RS12735	0	NA	NA	NA	NA	NA
CLOSCI_RS12740	0	NA	NA	NA	NA	NA
CLOSCI_RS12745	0	NA	NA	NA	NA	NA
CLOSCI_RS12760	0	NA	NA	NA	NA	NA
CLOSCI_RS12765	0.0841617	-2.93117	6.09419	-0.480978	0.630532	NA
CLOSCI_RS12770	0	NA	NA	NA	NA	NA
CLOSCI_RS12775	0	NA	NA	NA	NA	NA
CLOSCI_RS12780	0	NA	NA	NA	NA	NA
CLOSCI_RS12785	0	NA	NA	NA	NA	NA
CLOSCI_RS12790	12.9987	0.453339	1.20499	0.376218	0.706755	NA
CLOSCI_RS12795	0	NA	NA	NA	NA	NA
CLOSCI_RS12805	8.55234	0.707793	1.36665	0.517902	NA	NA
CLOSCI_RS12810	3.66218	-0.684879	1.99563	-0.34319	0.731455	NA
CLOSCI_RS12815	0	NA	NA	NA	NA	NA
CLOSCI_RS12820	1.9982	-1.41826	3.17904	-0.44613	0.655504	NA
CLOSCI_RS12825	0	NA	NA	NA	NA	NA
CLOSCI_RS12830	0	NA	NA	NA	NA	NA
CLOSCI_RS12835	0	NA	NA	NA	NA	NA
CLOSCI_RS12840	0	NA	NA	NA	NA	NA
CLOSCI_RS12845	0.502285	-2.98532	4.96338	-0.601471	0.547527	NA
CLOSCI_RS12850	0	NA	NA	NA	NA	NA
CLOSCI_RS12855	0	NA	NA	NA	NA	NA
CLOSCI_RS12860	0	NA	NA	NA	NA	NA
CLOSCI_RS12865	0	NA	NA	NA	NA	NA
CLOSCI_RS12870	0	NA	NA	NA	NA	NA
CLOSCI_RS12875	1.49205	3.12961	2.94713	1.06192	0.288274	NA
CLOSCI_RS12880	0.248563	-2.4318	6.05759	-0.401448	0.688091	NA
CLOSCI_RS12885	0	NA	NA	NA	NA	NA
CLOSCI_RS12890	0	NA	NA	NA	NA	NA
CLOSCI_RS12895	0	NA	NA	NA	NA	NA
CLOSCI_RS12900	5.41075	1.44988	1.30051	1.11486	0.264911	NA
CLOSCI_RS12905	0	NA	NA	NA	NA	NA
CLOSCI_RS12910	0.0700511	-3.84742	6.10204	-0.630514	0.528358	NA
CLOSCI_RS12915	0	NA	NA	NA	NA	NA
CLOSCI_RS12920	12.6397	1.07743	0.921881	1.16873	0.242511	NA
CLOSCI_RS12925	0.118319	-4.59081	6.09658	-0.753014	0.451442	NA
CLOSCI_RS12930	0.176913	-3.30557	6.09301	-0.542518	0.587462	NA
CLOSCI_RS12940	5.75964	-0.6796	1.75895	-0.386368	0.699224	NA
CLOSCI_RS12945	0.0691164	-3.84742	6.10204	-0.630514	0.528358	NA
CLOSCI_RS12950	0.0292968	-2.40485	6.10204	-0.394105	0.693503	NA
CLOSCI_RS12955	0.140102	-4.71437	6.09347	-0.773677	0.439122	NA
CLOSCI_RS12960	0	NA	NA	NA	NA	NA
CLOSCI_RS11465	9.4177	1.32134	1.14976	1.14923	0.250462	NA
CLOSCI_RS11470	9.45569	0.405924	1.33445	0.304189	0.760984	NA
CLOSCI_RS11475	0	NA	NA	NA	NA	NA
CLOSCI_RS11480	0.520318	-0.43146	4.02767	-0.107124	0.914691	NA
CLOSCI_RS11485	5.68601	-0.0188874	1.37363	-0.01375	0.989029	NA
CLOSCI_RS11490	0	NA	NA	NA	NA	NA
CLOSCI_RS11495	0	NA	NA	NA	NA	NA
CLOSCI_RS11500	0	NA	NA	NA	NA	NA
CLOSCI_RS11505	0.30927	-1.45725	6.03753	-0.241365	0.809272	NA
CLOSCI_RS11510	4.63972	-1.05618	2.0867	-0.506148	0.612753	NA
CLOSCI_RS11515	0	NA	NA	NA	NA	NA
CLOSCI_RS11520	0	NA	NA	NA	NA	NA
CLOSCI_RS11525	0	NA	NA	NA	NA	NA
CLOSCI_RS11530	0	NA	NA	NA	NA	NA
CLOSCI_RS11535	1.29976	-1.24955	2.65349	-0.47091	0.637705	NA
CLOSCI_RS11540	0	NA	NA	NA	NA	NA
CLOSCI_RS11545	12.1636	0.117147	0.955141	0.122649	0.902385	NA
CLOSCI_RS11550	0	NA	NA	NA	NA	NA
CLOSCI_RS11555	0	NA	NA	NA	NA	NA
CLOSCI_RS11560	0	NA	NA	NA	NA	NA
CLOSCI_RS11565	0	NA	NA	NA	NA	NA
CLOSCI_RS11570	0	NA	NA	NA	NA	NA
CLOSCI_RS11575	0.168361	-1.96883	6.08695	-0.323451	0.746354	NA
CLOSCI_RS11580	0	NA	NA	NA	NA	NA
CLOSCI_RS11585	0	NA	NA	NA	NA	NA
CLOSCI_RS18735	0	NA	NA	NA	NA	NA
CLOSCI_RS11590	0.09984	-4.45342	6.09944	-0.730135	0.465308	NA
CLOSCI_RS11595	0	NA	NA	NA	NA	NA
CLOSCI_RS11600	0	NA	NA	NA	NA	NA
CLOSCI_RS11605	0	NA	NA	NA	NA	NA
CLOSCI_RS11610	0	NA	NA	NA	NA	NA
CLOSCI_RS11615	0	NA	NA	NA	NA	NA
CLOSCI_RS11620	0	NA	NA	NA	NA	NA
CLOSCI_RS11625	0	NA	NA	NA	NA	NA
CLOSCI_RS11630	0	NA	NA	NA	NA	NA
CLOSCI_RS11635	0	NA	NA	NA	NA	NA
CLOSCI_RS11640	0	NA	NA	NA	NA	NA
CLOSCI_RS11645	0	NA	NA	NA	NA	NA
CLOSCI_RS11650	0	NA	NA	NA	NA	NA
CLOSCI_RS11655	0	NA	NA	NA	NA	NA
CLOSCI_RS11660	0	NA	NA	NA	NA	NA
CLOSCI_RS11665	0	NA	NA	NA	NA	NA
CLOSCI_RS11670	0.0388245	-3.65245	6.09419	-0.599333	0.548951	NA
CLOSCI_RS11675	0.820611	-0.112226	2.82971	-0.0396601	0.968364	NA
CLOSCI_RS11680	0.0378045	-2.40485	6.10204	-0.394105	0.693503	NA
CLOSCI_RS11685	0.219555	-4.45381	6.07316	-0.73336	0.463339	NA
CLOSCI_RS11690	0.680836	-0.045827	3.8343	-0.0119518	0.990464	NA
CLOSCI_RS11695	0	NA	NA	NA	NA	NA
CLOSCI_RS11700	0.326265	-2.05604	5.6322	-0.365051	0.715073	NA
CLOSCI_RS11705	0	NA	NA	NA	NA	NA
CLOSCI_RS11710	0	NA	NA	NA	NA	NA
CLOSCI_RS11715	15.4916	-3.38682	1.27341	-2.65965	0.00782225	NA
CLOSCI_RS11720	1.74452	2.3445	2.36507	0.991302	0.321538	NA
CLOSCI_RS11725	8.46445	-0.986429	1.23017	-0.801862	0.422633	NA
CLOSCI_RS11730	0	NA	NA	NA	NA	NA
CLOSCI_RS11735	0	NA	NA	NA	NA	NA
CLOSCI_RS11740	0	NA	NA	NA	NA	NA
CLOSCI_RS11745	0	NA	NA	NA	NA	NA
CLOSCI_RS11775	0.959559	-4.41483	3.83162	-1.15221	0.249235	NA
CLOSCI_RS11780	0	NA	NA	NA	NA	NA
CLOSCI_RS11785	2.83864	2.04995	2.4553	0.834907	0.40377	NA
CLOSCI_RS11790	2.6028	0.30595	2.20367	0.138836	0.889579	NA
CLOSCI_RS11805	10.8557	2.13349	1.00313	2.12683	0.0334342	NA
CLOSCI_RS11840	11.2336	0.880371	1.21419	0.725071	0.468408	NA
CLOSCI_RS11850	7.70111	1.76019	1.25853	1.39861	0.16193	NA
CLOSCI_RS11885	14.9305	-0.104321	1.14319	-0.091254	0.927291	NA
CLOSCI_RS11895	19.5515	0.799196	1.05719	0.755961	0.449673	NA
CLOSCI_RS11905	0	NA	NA	NA	NA	NA
CLOSCI_RS11910	0.87603	-5.74585	3.21222	-1.78875	0.073655	NA
CLOSCI_RS11915	1.64194	-3.18174	2.43802	-1.30505	0.191876	NA
CLOSCI_RS11940	4.19528	-0.510081	2.11556	-0.241109	0.809471	NA
CLOSCI_RS11950	0.108514	-2.56218	6.09847	-0.420135	0.674387	NA
CLOSCI_RS11955	0	NA	NA	NA	NA	NA
CLOSCI_RS11960	0	NA	NA	NA	NA	NA
CLOSCI_RS11965	0.122687	-1.04252	6.07216	-0.171689	0.863682	NA
CLOSCI_RS11970	0.584074	-1.73878	4.02008	-0.432524	0.665361	NA
CLOSCI_RS11975	0	NA	NA	NA	NA	NA
CLOSCI_RS11980	0.471471	-3.99203	5.15389	-0.774566	0.438596	NA
CLOSCI_RS11985	0.555299	1.37711	3.94634	0.348959	0.72712	NA
CLOSCI_RS11990	4.63027	-2.98195	1.65961	-1.79678	0.0723703	NA
CLOSCI_RS11995	7.53759	0.811737	1.3454	0.603345	0.546279	NA
CLOSCI_RS12000	0.284378	-3.73399	5.87245	-0.635849	0.524875	NA
CLOSCI_RS12005	0.19473	0.255381	6.07448	0.0420416	0.966466	NA
CLOSCI_RS12010	12.6235	-0.579923	1.00293	-0.578231	0.563108	NA
CLOSCI_RS12015	0	NA	NA	NA	NA	NA
CLOSCI_RS12020	0.172007	-0.538052	6.05572	-0.0888501	0.929201	NA
CLOSCI_RS12025	2.01534	-1.46564	2.48929	-0.58878	0.556009	NA
CLOSCI_RS12030	1.58603	-0.657907	2.30423	-0.285521	0.775245	NA
CLOSCI_RS12035	0.345787	-1.55054	6.03983	-0.25672	0.797395	NA
CLOSCI_RS12040	1.76891	-1.1173	2.23336	-0.500277	0.61688	NA
CLOSCI_RS12045	0.186593	-1.65306	6.06842	-0.272403	0.785312	NA
CLOSCI_RS12050	0	NA	NA	NA	NA	NA
CLOSCI_RS12055	2.08896	4.49103	2.07583	2.16348	0.030504	NA
CLOSCI_RS12060	0	NA	NA	NA	NA	NA
CLOSCI_RS12065	0	NA	NA	NA	NA	NA
CLOSCI_RS12070	0	NA	NA	NA	NA	NA
CLOSCI_RS12075	0.20187	-1.52962	6.06382	-0.252253	0.800845	NA
CLOSCI_RS12080	0.290327	-2.00273	6.05022	-0.331017	0.740632	NA
CLOSCI_RS12085	0.216817	-5.56366	6.08194	-0.914784	0.360305	NA
CLOSCI_RS12090	0.495083	-3.09531	4.16074	-0.743933	0.456917	NA
CLOSCI_RS12095	0.0388245	-3.65245	6.09419	-0.599333	0.548951	NA
CLOSCI_RS12100	0	NA	NA	NA	NA	NA
CLOSCI_RS12105	0.0746339	-1.747	6.09731	-0.28652	0.77448	NA
CLOSCI_RS12110	0.450831	-1.66053	4.50816	-0.368339	0.712621	NA
CLOSCI_RS12115	10.0335	-0.959377	1.17687	-0.815192	0.414962	NA
CLOSCI_RS12120	0	NA	NA	NA	NA	NA
CLOSCI_RS12125	0	NA	NA	NA	NA	NA
CLOSCI_RS12130	0	NA	NA	NA	NA	NA
CLOSCI_RS12135	0	NA	NA	NA	NA	NA
CLOSCI_RS12140	0	NA	NA	NA	NA	NA
CLOSCI_RS12145	0.118319	-4.59081	6.09658	-0.753014	0.451442	NA
CLOSCI_RS12150	0	NA	NA	NA	NA	NA
CLOSCI_RS12155	0	NA	NA	NA	NA	NA
CLOSCI_RS12160	0	NA	NA	NA	NA	NA
CLOSCI_RS12165	0	NA	NA	NA	NA	NA
CLOSCI_RS12170	0.178671	-0.762086	6.07965	-0.12535	0.900246	NA
CLOSCI_RS12175	0	NA	NA	NA	NA	NA
CLOSCI_RS12180	0	NA	NA	NA	NA	NA
CLOSCI_RS12185	0	NA	NA	NA	NA	NA
CLOSCI_RS12190	0	NA	NA	NA	NA	NA
CLOSCI_RS12195	1.88728	-4.09306	2.76646	-1.47953	0.138999	NA
CLOSCI_RS12200	0.293239	-3.66299	6.0543	-0.605023	0.545164	NA
CLOSCI_RS12205	0	NA	NA	NA	NA	NA
CLOSCI_RS12210	0.284752	-4.3953	5.93878	-0.740101	0.459239	NA
CLOSCI_RS12215	0	NA	NA	NA	NA	NA
CLOSCI_RS12220	0	NA	NA	NA	NA	NA
CLOSCI_RS12225	0.234018	-1.19857	6.04458	-0.198288	0.842819	NA
CLOSCI_RS12230	1.36058	-0.130032	2.57588	-0.0504808	0.959739	NA
CLOSCI_RS12235	1.19077	-2.40364	3.3909	-0.708851	0.478417	NA
CLOSCI_RS12240	0.440412	0.812935	6.03173	0.134776	0.892789	NA
CLOSCI_RS12245	0	NA	NA	NA	NA	NA
CLOSCI_RS12250	0.195963	-0.361386	6.05119	-0.0597215	0.952377	NA
CLOSCI_RS12255	0	NA	NA	NA	NA	NA
CLOSCI_RS12260	0	NA	NA	NA	NA	NA
CLOSCI_RS12265	0.14242	-4.31984	6.08738	-0.70964	0.477928	NA
CLOSCI_RS12270	0	NA	NA	NA	NA	NA
CLOSCI_RS12275	0.0933899	-1.49124	6.09119	-0.244818	0.806597	NA
CLOSCI_RS12280	0	NA	NA	NA	NA	NA
CLOSCI_RS12285	0	NA	NA	NA	NA	NA
CLOSCI_RS12290	0	NA	NA	NA	NA	NA
CLOSCI_RS12295	0	NA	NA	NA	NA	NA
CLOSCI_RS12300	0	NA	NA	NA	NA	NA
CLOSCI_RS12305	0	NA	NA	NA	NA	NA
CLOSCI_RS12310	0	NA	NA	NA	NA	NA
CLOSCI_RS12315	0	NA	NA	NA	NA	NA
CLOSCI_RS12320	0	NA	NA	NA	NA	NA
CLOSCI_RS12325	0	NA	NA	NA	NA	NA
CLOSCI_RS12330	0	NA	NA	NA	NA	NA
CLOSCI_RS12335	0	NA	NA	NA	NA	NA
CLOSCI_RS12340	0.0466949	-2.40485	6.10204	-0.394105	0.693503	NA
CLOSCI_RS12345	0.19955	-2.73884	6.08333	-0.45022	0.652552	NA
CLOSCI_RS12350	0.402028	-2.77915	6.05501	-0.458983	0.646246	NA
CLOSCI_RS12355	0	NA	NA	NA	NA	NA
CLOSCI_RS12365	0	NA	NA	NA	NA	NA
CLOSCI_RS12370	0	NA	NA	NA	NA	NA
CLOSCI_RS12375	0.304561	0.887275	5.10883	0.173675	0.862121	NA
CLOSCI_RS12380	0	NA	NA	NA	NA	NA
CLOSCI_RS12385	7.99919	1.24568	1.51196	0.823885	0.410005	NA
CLOSCI_RS12390	0	NA	NA	NA	NA	NA
CLOSCI_RS12425	0	NA	NA	NA	NA	NA
CLOSCI_RS12430	0.197757	-0.142186	6.07281	-0.0234136	0.98132	NA
CLOSCI_RS12435	0.204234	0.109732	6.05809	0.0181133	0.985548	NA
CLOSCI_RS18755	1.91755	-3.52471	2.68003	-1.31518	0.188451	NA
CLOSCI_RS12445	0	NA	NA	NA	NA	NA
CLOSCI_RS12450	7.94452	2.02085	1.15136	1.75518	0.0792281	NA
CLOSCI_RS12460	0	NA	NA	NA	NA	NA
CLOSCI_RS12465	0	NA	NA	NA	NA	NA
CLOSCI_RS12470	0.477027	-1.48722	4.94612	-0.300683	0.763656	NA
CLOSCI_RS12475	0.40487	0.309849	5.90243	0.0524952	0.958134	NA
CLOSCI_RS12480	0	NA	NA	NA	NA	NA
CLOSCI_RS12485	0.0849552	-1.47241	6.08855	-0.241832	0.80891	NA
CLOSCI_RS12490	0	NA	NA	NA	NA	NA
CLOSCI_RS12495	0	NA	NA	NA	NA	NA
CLOSCI_RS12500	0	NA	NA	NA	NA	NA
CLOSCI_RS12505	0.0194123	-3.43079	6.09718	-0.562685	0.57365	NA
CLOSCI_RS12510	0.195062	0.120428	6.05748	0.0198809	0.984138	NA
CLOSCI_RS11345	0	NA	NA	NA	NA	NA
CLOSCI_RS11350	0	NA	NA	NA	NA	NA
CLOSCI_RS11355	11.1497	-0.933826	0.894518	-1.04394	0.296512	NA
CLOSCI_RS11360	0.29054	-4.91458	6.05765	-0.811301	0.417193	NA
CLOSCI_RS11365	0	NA	NA	NA	NA	NA
CLOSCI_RS11370	0.0642376	-1.72211	6.09483	-0.282553	0.77752	NA
CLOSCI_RS11375	0.0933899	-1.49124	6.09119	-0.244818	0.806597	NA
CLOSCI_RS11380	2.22611	3.64621	2.0214	1.8038	0.071262	NA
CLOSCI_RS11385	1.98031	-1.14242	1.99578	-0.572419	0.567038	NA
CLOSCI_RS11390	0.887696	-1.72312	3.37432	-0.510656	0.609592	NA
CLOSCI_RS11395	0	NA	NA	NA	NA	NA
CLOSCI_RS11400	1.64091	1.39867	2.07819	0.673022	0.500933	NA
CLOSCI_RS11405	0.121794	-0.964834	6.06962	-0.158961	0.873699	NA
CLOSCI_RS11410	0	NA	NA	NA	NA	NA
CLOSCI_RS11415	0	NA	NA	NA	NA	NA
CLOSCI_RS11420	0	NA	NA	NA	NA	NA
CLOSCI_RS11425	0	NA	NA	NA	NA	NA
CLOSCI_RS11430	1.0809	0.0341428	3.03706	0.0112421	0.99103	NA
CLOSCI_RS11435	0.0906743	-1.49124	6.09119	-0.244818	0.806597	NA
CLOSCI_RS11440	0	NA	NA	NA	NA	NA
CLOSCI_RS11445	0.175371	-0.830168	6.07574	-0.136637	0.891318	NA
CLOSCI_RS11450	0	NA	NA	NA	NA	NA
CLOSCI_RS11455	0	NA	NA	NA	NA	NA
CLOSCI_RS11460	0	NA	NA	NA	NA	NA
CLOSCI_RS11065	0.0933899	-1.49124	6.09119	-0.244818	0.806597	NA
CLOSCI_RS11070	0	NA	NA	NA	NA	NA
CLOSCI_RS11075	0.344442	-4.34279	6.04732	-0.718135	0.472674	NA
CLOSCI_RS11080	0.0575566	-1.81546	6.09724	-0.297751	0.765893	NA
CLOSCI_RS11085	0.947617	0.918053	3.15972	0.290548	0.771397	NA
CLOSCI_RS11090	0	NA	NA	NA	NA	NA
CLOSCI_RS11095	0.0388245	-3.65245	6.09419	-0.599333	0.548951	NA
CLOSCI_RS11100	0	NA	NA	NA	NA	NA
CLOSCI_RS11105	0	NA	NA	NA	NA	NA
CLOSCI_RS11110	0	NA	NA	NA	NA	NA
CLOSCI_RS11115	0	NA	NA	NA	NA	NA
CLOSCI_RS11120	0	NA	NA	NA	NA	NA
CLOSCI_RS11125	0	NA	NA	NA	NA	NA
CLOSCI_RS11130	0	NA	NA	NA	NA	NA
CLOSCI_RS11135	1.09279	1.99308	2.42261	0.822697	0.41068	NA
CLOSCI_RS11140	0.269239	-0.13928	5.34639	-0.0260512	0.979216	NA
CLOSCI_RS11145	0.0292968	-2.40485	6.10204	-0.394105	0.693503	NA
CLOSCI_RS11150	0	NA	NA	NA	NA	NA
CLOSCI_RS11155	4.29561	1.06041	1.4373	0.737776	0.460651	NA
CLOSCI_RS11160	0.492379	0.00216935	3.81391	0.000568801	0.999546	NA
CLOSCI_RS11165	3.91438	-0.194559	1.48	-0.131459	0.895413	NA
CLOSCI_RS11170	0.825315	-0.614397	3.01935	-0.203486	0.838755	NA
CLOSCI_RS11185	0.582117	-0.441513	4.34148	-0.101696	0.918998	NA
CLOSCI_RS11190	0	NA	NA	NA	NA	NA
CLOSCI_RS11195	0.330737	-4.46607	6.05715	-0.737321	0.460927	NA
CLOSCI_RS11205	0	NA	NA	NA	NA	NA
CLOSCI_RS11210	1.11366	-0.455766	2.9995	-0.151947	0.879229	NA
CLOSCI_RS11225	0.0321188	-2.40481	6.10204	-0.394099	0.693508	NA
CLOSCI_RS11230	2.14217	0.0991002	1.79447	0.0552252	0.955959	NA
CLOSCI_RS11235	1.564	1.60962	2.82918	0.568937	0.569399	NA
CLOSCI_RS11240	0	NA	NA	NA	NA	NA
CLOSCI_RS11245	0	NA	NA	NA	NA	NA
CLOSCI_RS11250	0.303039	-2.3272	5.69427	-0.408691	0.682767	NA
CLOSCI_RS11255	0.119252	-4.75809	6.09458	-0.780708	0.434974	NA
CLOSCI_RS11260	1.793	-2.99014	2.65098	-1.12794	0.259347	NA
CLOSCI_RS11265	5.07239	0.634681	1.32132	0.48034	0.630986	NA
CLOSCI_RS11270	0	NA	NA	NA	NA	NA
CLOSCI_RS11275	0	NA	NA	NA	NA	NA
CLOSCI_RS11280	0.116746	-3.12615	6.10204	-0.512312	0.608433	NA
CLOSCI_RS11285	3.59478	0.360602	1.80957	0.199275	0.842048	NA
CLOSCI_RS11295	0	NA	NA	NA	NA	NA
CLOSCI_RS11300	2.23896	2.613	2.35436	1.10986	0.26706	NA
CLOSCI_RS11305	0.572125	-1.00809	3.5622	-0.282997	0.777179	NA
CLOSCI_RS11310	7.78831	-3.4262	1.52969	-2.2398	0.0251037	NA
CLOSCI_RS11315	7.59703	0.253809	1.08708	0.233478	0.815391	NA
CLOSCI_RS11320	17.6971	-1.07131	0.839697	-1.27583	0.202015	NA
CLOSCI_RS11325	0	NA	NA	NA	NA	NA
CLOSCI_RS11330	3.70486	1.63903	1.86025	0.881082	0.378274	NA
CLOSCI_RS11335	0.075609	-1.63979	6.09474	-0.26905	0.787892	NA
CLOSCI_RS11340	0.0378045	-2.40485	6.10204	-0.394105	0.693503	NA
CLOSCI_RS10905	0	NA	NA	NA	NA	NA
CLOSCI_RS10910	0	NA	NA	NA	NA	NA
CLOSCI_RS10915	6.45337	-0.000528763	1.2328	-0.000428913	0.999658	NA
CLOSCI_RS10920	0	NA	NA	NA	NA	NA
CLOSCI_RS10925	14.6787	0.490785	0.917407	0.53497	0.592671	NA
CLOSCI_RS10930	0	NA	NA	NA	NA	NA
CLOSCI_RS10935	0.588986	-7.4585	4.11741	-1.81146	0.0700703	NA
CLOSCI_RS10940	0	NA	NA	NA	NA	NA
CLOSCI_RS10945	0	NA	NA	NA	NA	NA
CLOSCI_RS10950	0	NA	NA	NA	NA	NA
CLOSCI_RS10955	0.0978947	-3.12611	6.10204	-0.512305	0.608437	NA
CLOSCI_RS10960	0	NA	NA	NA	NA	NA
CLOSCI_RS10965	1.40012	1.51938	2.4525	0.619524	0.535571	NA
CLOSCI_RS10970	0.350314	-3.82234	4.52349	-0.844999	0.398111	NA
CLOSCI_RS18725	0	NA	NA	NA	NA	NA
CLOSCI_RS10975	1.27812	-2.11689	3.0668	-0.69026	0.490031	NA
CLOSCI_RS10980	19.1417	1.20614	1.04179	1.15776	0.246963	NA
CLOSCI_RS10985	4.07604	0.24789	1.56845	0.158048	0.874419	NA
CLOSCI_RS10990	1.43503	-1.23695	2.10329	-0.588102	0.556464	NA
CLOSCI_RS10995	0	NA	NA	NA	NA	NA
CLOSCI_RS11000	3.23661	0.929995	1.66481	0.558619	0.576422	NA
CLOSCI_RS11005	13.5518	-1.78011	0.966888	-1.84108	0.0656105	NA
CLOSCI_RS11015	1.01262	-0.733769	3.55247	-0.206552	0.83636	NA
CLOSCI_RS11020	0	NA	NA	NA	NA	NA
CLOSCI_RS11025	0	NA	NA	NA	NA	NA
CLOSCI_RS11030	0	NA	NA	NA	NA	NA
CLOSCI_RS11035	0.115113	-1.0401	6.07246	-0.171281	0.864003	NA
CLOSCI_RS11040	0	NA	NA	NA	NA	NA
CLOSCI_RS11045	0.380737	-1.1008	6.03706	-0.18234	0.855316	NA
CLOSCI_RS11050	0	NA	NA	NA	NA	NA
CLOSCI_RS11055	0	NA	NA	NA	NA	NA
CLOSCI_RS11060	3.35297	-0.574813	1.83603	-0.313074	0.754225	NA
CLOSCI_RS10020	0	NA	NA	NA	NA	NA
CLOSCI_RS10025	0	NA	NA	NA	NA	NA
CLOSCI_RS10030	0	NA	NA	NA	NA	NA
CLOSCI_RS10035	0	NA	NA	NA	NA	NA
CLOSCI_RS18240	0	NA	NA	NA	NA	NA
CLOSCI_RS10050	0	NA	NA	NA	NA	NA
CLOSCI_RS10055	0	NA	NA	NA	NA	NA
CLOSCI_RS10060	0	NA	NA	NA	NA	NA
CLOSCI_RS10065	0.388474	0.461518	6.02059	0.0766565	0.938897	NA
CLOSCI_RS10070	0.075609	-1.63979	6.09474	-0.26905	0.787892	NA
CLOSCI_RS10075	1.43092	-3.2963	3.38219	-0.974605	0.329756	NA
CLOSCI_RS10080	0.163169	-3.49171	6.08828	-0.573514	0.566297	NA
CLOSCI_RS10085	0	NA	NA	NA	NA	NA
CLOSCI_RS10090	0	NA	NA	NA	NA	NA
CLOSCI_RS10095	0	NA	NA	NA	NA	NA
CLOSCI_RS10100	5.33335	7.64589	2.69917	2.83268	NA	NA
CLOSCI_RS18680	3.7228	4.97121	2.63725	1.885	0.0594305	NA
CLOSCI_RS10105	0	NA	NA	NA	NA	NA
CLOSCI_RS10110	0	NA	NA	NA	NA	NA
CLOSCI_RS10115	0	NA	NA	NA	NA	NA
CLOSCI_RS10120	0	NA	NA	NA	NA	NA
CLOSCI_RS18685	0	NA	NA	NA	NA	NA
CLOSCI_RS10130	0	NA	NA	NA	NA	NA
CLOSCI_RS10135	0	NA	NA	NA	NA	NA
CLOSCI_RS10140	2.13679	-3.64416	2.57753	-1.41382	0.157415	NA
CLOSCI_RS10150	0	NA	NA	NA	NA	NA
CLOSCI_RS10155	0	NA	NA	NA	NA	NA
CLOSCI_RS10160	0	NA	NA	NA	NA	NA
CLOSCI_RS10165	0	NA	NA	NA	NA	NA
CLOSCI_RS10175	1.35675	-0.984927	2.67356	-0.368395	0.712579	NA
CLOSCI_RS10180	0	NA	NA	NA	NA	NA
CLOSCI_RS10185	0	NA	NA	NA	NA	NA
CLOSCI_RS10190	0	NA	NA	NA	NA	NA
CLOSCI_RS10195	0.292153	0.920076	5.86514	0.156872	0.875346	NA
CLOSCI_RS10200	12.8279	0.377244	1.1952	0.315633	0.752281	NA
CLOSCI_RS10205	0	NA	NA	NA	NA	NA
CLOSCI_RS10210	0.259099	-1.86772	6.08005	-0.307189	0.758699	NA
CLOSCI_RS10215	6.38363	-0.0412035	1.36023	-0.0302915	0.975835	NA
CLOSCI_RS10220	0.399082	1.21168	4.73415	0.255944	0.797994	NA
CLOSCI_RS10225	0	NA	NA	NA	NA	NA
CLOSCI_RS10230	0	NA	NA	NA	NA	NA
CLOSCI_RS10235	0	NA	NA	NA	NA	NA
CLOSCI_RS10240	0	NA	NA	NA	NA	NA
CLOSCI_RS10250	2.22489	-0.542032	2.43169	-0.222903	0.823611	NA
CLOSCI_RS10255	0	NA	NA	NA	NA	NA
CLOSCI_RS10260	0	NA	NA	NA	NA	NA
CLOSCI_RS10265	0.611182	-2.6171	3.79859	-0.688966	0.490845	NA
CLOSCI_RS10270	1.40192	-1.7672	3.18015	-0.555698	0.578418	NA
CLOSCI_RS10275	0	NA	NA	NA	NA	NA
CLOSCI_RS10280	0	NA	NA	NA	NA	NA
CLOSCI_RS10290	0	NA	NA	NA	NA	NA
CLOSCI_RS10295	0	NA	NA	NA	NA	NA
CLOSCI_RS10300	0	NA	NA	NA	NA	NA
CLOSCI_RS10305	0	NA	NA	NA	NA	NA
CLOSCI_RS10310	0	NA	NA	NA	NA	NA
CLOSCI_RS10315	0	NA	NA	NA	NA	NA
CLOSCI_RS10320	0	NA	NA	NA	NA	NA
CLOSCI_RS10325	0	NA	NA	NA	NA	NA
CLOSCI_RS10330	7.5731	0.563152	1.42082	0.396358	0.691841	NA
CLOSCI_RS10335	0.922734	-3.47205	3.27814	-1.05915	0.28953	NA
CLOSCI_RS10340	0	NA	NA	NA	NA	NA
CLOSCI_RS10345	0	NA	NA	NA	NA	NA
CLOSCI_RS10350	0	NA	NA	NA	NA	NA
CLOSCI_RS10355	0.0388245	-3.65245	6.09419	-0.599333	0.548951	NA
CLOSCI_RS10360	2.01028	-3.40542	3.10652	-1.09622	0.272984	NA
CLOSCI_RS10365	2.04614	-1.65316	2.4633	-0.671115	0.502147	NA
CLOSCI_RS10370	0.821677	2.21966	2.84846	0.779249	0.435833	NA
CLOSCI_RS10375	0.59922	0.220779	3.96671	0.0556578	0.955614	NA
CLOSCI_RS10380	1.53246	-1.33721	2.19512	-0.609176	0.542408	NA
CLOSCI_RS10385	0.247966	0.94809	6.04727	0.15678	0.875418	NA
CLOSCI_RS10395	0.119453	-0.769927	6.09119	-0.1264	0.899415	NA
CLOSCI_RS10400	1.37942	0.259369	1.89558	0.136828	0.891167	NA
CLOSCI_RS10410	14.1062	0.0380759	0.942255	0.0404093	0.967767	NA
CLOSCI_RS10420	0.121794	-0.964834	6.06962	-0.158961	0.873699	NA
CLOSCI_RS10425	0	NA	NA	NA	NA	NA
CLOSCI_RS10430	0.290793	1.58846	5.81418	0.273204	0.784697	NA
CLOSCI_RS10435	0.884959	-4.04117	3.57963	-1.12894	0.258925	NA
CLOSCI_RS10440	0	NA	NA	NA	NA	NA
CLOSCI_RS10445	0	NA	NA	NA	NA	NA
CLOSCI_RS10455	0.224999	-3.26607	6.07599	-0.537536	0.590897	NA
CLOSCI_RS10460	0.149268	-0.75042	6.06196	-0.123792	0.90148	NA
CLOSCI_RS10465	0	NA	NA	NA	NA	NA
CLOSCI_RS10470	0	NA	NA	NA	NA	NA
CLOSCI_RS10475	1.83697	-0.079415	1.82451	-0.0435267	0.965282	NA
CLOSCI_RS10480	6.80126	-0.246944	1.15939	-0.212996	0.83133	NA
CLOSCI_RS10485	0	NA	NA	NA	NA	NA
CLOSCI_RS10490	0	NA	NA	NA	NA	NA
CLOSCI_RS10495	0.442179	-2.16359	3.79905	-0.569509	0.569011	NA
CLOSCI_RS10500	0.201429	-2.55928	6.07476	-0.421296	0.673539	NA
CLOSCI_RS10505	0.526624	-1.28399	4.15254	-0.309205	0.757166	NA
CLOSCI_RS10510	0	NA	NA	NA	NA	NA
CLOSCI_RS10515	0.213341	-3.40914	6.08441	-0.560308	0.575269	NA
CLOSCI_RS10520	0.283982	-0.518677	6.0356	-0.0859363	0.931517	NA
CLOSCI_RS10525	0	NA	NA	NA	NA	NA
CLOSCI_RS10530	0	NA	NA	NA	NA	NA
CLOSCI_RS10535	0	NA	NA	NA	NA	NA
CLOSCI_RS10545	0	NA	NA	NA	NA	NA
CLOSCI_RS10550	0	NA	NA	NA	NA	NA
CLOSCI_RS10555	0.238932	-4.60738	6.06744	-0.759361	0.447637	NA
CLOSCI_RS10560	0.0292968	-2.40485	6.10204	-0.394105	0.693503	NA
CLOSCI_RS10565	0.0676029	-2.93113	6.09419	-0.480972	0.630537	NA
CLOSCI_RS10570	5.64337	-3.11473	2.08885	-1.49112	0.13593	NA
CLOSCI_RS10575	2.57947	0.0390899	2.41642	0.0161768	0.987093	NA
CLOSCI_RS10580	0	NA	NA	NA	NA	NA
CLOSCI_RS10585	0	NA	NA	NA	NA	NA
CLOSCI_RS10590	0	NA	NA	NA	NA	NA
CLOSCI_RS10595	0	NA	NA	NA	NA	NA
CLOSCI_RS10600	0.0907124	-1.11956	6.09847	-0.183581	0.854343	NA
CLOSCI_RS10605	0	NA	NA	NA	NA	NA
CLOSCI_RS10610	0	NA	NA	NA	NA	NA
CLOSCI_RS10615	0	NA	NA	NA	NA	NA
CLOSCI_RS10620	0	NA	NA	NA	NA	NA
CLOSCI_RS10625	0	NA	NA	NA	NA	NA
CLOSCI_RS10630	0	NA	NA	NA	NA	NA
CLOSCI_RS18250	0	NA	NA	NA	NA	NA
CLOSCI_RS10635	0	NA	NA	NA	NA	NA
CLOSCI_RS10640	0	NA	NA	NA	NA	NA
CLOSCI_RS10645	0	NA	NA	NA	NA	NA
CLOSCI_RS10650	0	NA	NA	NA	NA	NA
CLOSCI_RS10655	0	NA	NA	NA	NA	NA
CLOSCI_RS10660	0	NA	NA	NA	NA	NA
CLOSCI_RS10665	0	NA	NA	NA	NA	NA
CLOSCI_RS10670	0	NA	NA	NA	NA	NA
CLOSCI_RS10675	0	NA	NA	NA	NA	NA
CLOSCI_RS10680	0	NA	NA	NA	NA	NA
CLOSCI_RS10685	0	NA	NA	NA	NA	NA
CLOSCI_RS10690	0	NA	NA	NA	NA	NA
CLOSCI_RS10695	0	NA	NA	NA	NA	NA
CLOSCI_RS10700	0	NA	NA	NA	NA	NA
CLOSCI_RS10705	0	NA	NA	NA	NA	NA
CLOSCI_RS10710	0	NA	NA	NA	NA	NA
CLOSCI_RS10715	0	NA	NA	NA	NA	NA
CLOSCI_RS10720	0	NA	NA	NA	NA	NA
CLOSCI_RS10725	0	NA	NA	NA	NA	NA
CLOSCI_RS10730	0	NA	NA	NA	NA	NA
CLOSCI_RS18700	0	NA	NA	NA	NA	NA
CLOSCI_RS10735	0	NA	NA	NA	NA	NA
CLOSCI_RS10740	0	NA	NA	NA	NA	NA
CLOSCI_RS10745	0	NA	NA	NA	NA	NA
CLOSCI_RS10750	0	NA	NA	NA	NA	NA
CLOSCI_RS10770	0.326817	-6.32604	6.0453	-1.04644	0.295359	NA
CLOSCI_RS10775	0	NA	NA	NA	NA	NA
CLOSCI_RS18715	0	NA	NA	NA	NA	NA
CLOSCI_RS10780	0	NA	NA	NA	NA	NA
CLOSCI_RS10785	0	NA	NA	NA	NA	NA
CLOSCI_RS10790	0	NA	NA	NA	NA	NA
CLOSCI_RS18720	0	NA	NA	NA	NA	NA
CLOSCI_RS10795	0	NA	NA	NA	NA	NA
CLOSCI_RS10800	0	NA	NA	NA	NA	NA
CLOSCI_RS10805	0.103931	-1.26326	6.08135	-0.207727	0.835442	NA
CLOSCI_RS10810	0	NA	NA	NA	NA	NA
CLOSCI_RS10815	0	NA	NA	NA	NA	NA
CLOSCI_RS10820	0	NA	NA	NA	NA	NA
CLOSCI_RS10825	0	NA	NA	NA	NA	NA
CLOSCI_RS10830	0	NA	NA	NA	NA	NA
CLOSCI_RS10835	0	NA	NA	NA	NA	NA
CLOSCI_RS10840	0	NA	NA	NA	NA	NA
CLOSCI_RS10845	0	NA	NA	NA	NA	NA
CLOSCI_RS10850	0	NA	NA	NA	NA	NA
CLOSCI_RS10855	0	NA	NA	NA	NA	NA
CLOSCI_RS10860	0	NA	NA	NA	NA	NA
CLOSCI_RS10865	0	NA	NA	NA	NA	NA
CLOSCI_RS10870	0.260237	0.0993208	6.04184	0.0164388	0.986884	NA
CLOSCI_RS10875	0	NA	NA	NA	NA	NA
CLOSCI_RS10880	0	NA	NA	NA	NA	NA
CLOSCI_RS10885	0	NA	NA	NA	NA	NA
CLOSCI_RS10890	0	NA	NA	NA	NA	NA
CLOSCI_RS09505	0	NA	NA	NA	NA	NA
CLOSCI_RS09510	0	NA	NA	NA	NA	NA
CLOSCI_RS09515	0.104252	-1.09418	6.09724	-0.179456	0.85758	NA
CLOSCI_RS09525	0	NA	NA	NA	NA	NA
CLOSCI_RS09530	0	NA	NA	NA	NA	NA
CLOSCI_RS09535	0	NA	NA	NA	NA	NA
CLOSCI_RS09540	0	NA	NA	NA	NA	NA
CLOSCI_RS09545	0	NA	NA	NA	NA	NA
CLOSCI_RS09550	0	NA	NA	NA	NA	NA
CLOSCI_RS09555	0	NA	NA	NA	NA	NA
CLOSCI_RS09560	0.510769	-3.00476	4.10442	-0.73208	0.46412	NA
CLOSCI_RS09565	0	NA	NA	NA	NA	NA
CLOSCI_RS09570	0	NA	NA	NA	NA	NA
CLOSCI_RS09580	0	NA	NA	NA	NA	NA
CLOSCI_RS18665	0	NA	NA	NA	NA	NA
CLOSCI_RS09590	0	NA	NA	NA	NA	NA
CLOSCI_RS09605	1.46486	-1.10396	5.96126	-0.18519	0.85308	NA
CLOSCI_RS09610	0	NA	NA	NA	NA	NA
CLOSCI_RS09615	0.287461	-1.10319	6.03707	-0.182736	0.855005	NA
CLOSCI_RS09620	0	NA	NA	NA	NA	NA
CLOSCI_RS09635	0	NA	NA	NA	NA	NA
CLOSCI_RS09640	0	NA	NA	NA	NA	NA
CLOSCI_RS09645	0	NA	NA	NA	NA	NA
CLOSCI_RS09655	0.594786	-3.00458	3.99997	-0.751151	0.452562	NA
CLOSCI_RS09660	0	NA	NA	NA	NA	NA
CLOSCI_RS09665	9.20649	1.39355	1.48544	0.938135	0.348175	NA
CLOSCI_RS09670	10.9378	-1.35895	1.16843	-1.16306	0.244805	NA
CLOSCI_RS09675	2.88237	-1.41005	1.64726	-0.855998	0.391999	NA
CLOSCI_RS09680	0	NA	NA	NA	NA	NA
CLOSCI_RS09690	0	NA	NA	NA	NA	NA
CLOSCI_RS09695	0	NA	NA	NA	NA	NA
CLOSCI_RS09700	0.735248	2.37896	3.39593	0.700533	0.483594	NA
CLOSCI_RS09705	18.3149	-0.609581	1.22831	-0.496274	0.619701	NA
CLOSCI_RS09710	0	NA	NA	NA	NA	NA
CLOSCI_RS09715	0.0424776	-2.40481	6.10204	-0.394099	0.693508	NA
CLOSCI_RS09720	0.10134	-1.37946	6.08536	-0.226685	0.820669	NA
CLOSCI_RS09725	0.461177	-0.854254	4.62401	-0.184743	0.853431	NA
CLOSCI_RS09730	4.3485	2.1252	1.52682	1.39191	0.163949	NA
CLOSCI_RS09735	0	NA	NA	NA	NA	NA
CLOSCI_RS09740	0	NA	NA	NA	NA	NA
CLOSCI_RS09745	0	NA	NA	NA	NA	NA
CLOSCI_RS09750	0.293683	0.100564	5.91554	0.017	0.986437	NA
CLOSCI_RS09755	0.0712101	-3.90488	6.09126	-0.641062	0.521483	NA
CLOSCI_RS09760	0	NA	NA	NA	NA	NA
CLOSCI_RS09765	0	NA	NA	NA	NA	NA
CLOSCI_RS09770	0	NA	NA	NA	NA	NA
CLOSCI_RS09775	0	NA	NA	NA	NA	NA
CLOSCI_RS09780	0	NA	NA	NA	NA	NA
CLOSCI_RS09785	0	NA	NA	NA	NA	NA
CLOSCI_RS09795	3.74553	-0.714683	1.98911	-0.359299	0.719372	NA
CLOSCI_RS09800	13.7143	-1.10987	1.50444	-0.73773	0.460678	NA
CLOSCI_RS09805	14.7913	-0.916714	1.65405	-0.554223	0.579426	NA
CLOSCI_RS09810	6.91136	-0.768142	1.78096	-0.431307	0.666245	NA
CLOSCI_RS09820	0	NA	NA	NA	NA	NA
CLOSCI_RS09825	0	NA	NA	NA	NA	NA
CLOSCI_RS09830	0	NA	NA	NA	NA	NA
CLOSCI_RS09835	0	NA	NA	NA	NA	NA
CLOSCI_RS09840	0	NA	NA	NA	NA	NA
CLOSCI_RS09845	0	NA	NA	NA	NA	NA
CLOSCI_RS09850	0	NA	NA	NA	NA	NA
CLOSCI_RS09855	0	NA	NA	NA	NA	NA
CLOSCI_RS09860	0	NA	NA	NA	NA	NA
CLOSCI_RS09865	0	NA	NA	NA	NA	NA
CLOSCI_RS09870	0	NA	NA	NA	NA	NA
CLOSCI_RS09875	13.7164	0.374408	1.33048	0.281408	0.778397	NA
CLOSCI_RS09880	1.98571	0.593823	2.37556	0.249972	0.802609	NA
CLOSCI_RS09885	3.78568	-2.90354	1.89458	-1.53256	0.125385	NA
CLOSCI_RS09890	0.229276	-2.67748	6.07657	-0.440623	0.659486	NA
CLOSCI_RS09895	0.508446	0.507655	4.52818	0.11211	0.910736	NA
CLOSCI_RS09900	0.114434	-2.16611	6.08688	-0.355865	0.721942	NA
CLOSCI_RS09905	0.0642376	-1.72211	6.09483	-0.282553	0.77752	NA
CLOSCI_RS09910	0	NA	NA	NA	NA	NA
CLOSCI_RS09915	15.5469	-2.3319	1.14548	-2.03574	0.0417763	NA
CLOSCI_RS09920	0	NA	NA	NA	NA	NA
CLOSCI_RS09925	1.42948	-3.95097	3.136	-1.25988	0.207714	NA
CLOSCI_RS09930	0	NA	NA	NA	NA	NA
CLOSCI_RS09935	0	NA	NA	NA	NA	NA
CLOSCI_RS09940	0	NA	NA	NA	NA	NA
CLOSCI_RS09945	0.0453371	-2.40485	6.10204	-0.394105	0.693503	NA
CLOSCI_RS09950	0	NA	NA	NA	NA	NA
CLOSCI_RS09955	0.701059	0.705259	4.18793	0.168403	0.866266	NA
CLOSCI_RS09960	0	NA	NA	NA	NA	NA
CLOSCI_RS09965	3.31544	1.09108	1.92853	0.56576	0.571557	NA
CLOSCI_RS09970	3.59361	-2.70383	2.40685	-1.12339	0.261272	NA
CLOSCI_RS09975	0.982606	-0.914744	3.33915	-0.273945	0.784127	NA
CLOSCI_RS09980	0	NA	NA	NA	NA	NA
CLOSCI_RS09985	0	NA	NA	NA	NA	NA
CLOSCI_RS09990	0	NA	NA	NA	NA	NA
CLOSCI_RS09995	0	NA	NA	NA	NA	NA
CLOSCI_RS10000	7.638	-2.13135	1.73874	-1.2258	0.220273	NA
CLOSCI_RS10005	0	NA	NA	NA	NA	NA
CLOSCI_RS10010	0	NA	NA	NA	NA	NA
CLOSCI_RS10015	0	NA	NA	NA	NA	NA
CLOSCI_RS08710	0.217027	-2.39925	6.0707	-0.395218	0.692682	NA
CLOSCI_RS08715	13.8975	0.911211	1.28475	0.70925	0.478169	NA
CLOSCI_RS08720	5.65783	2.31796	1.5248	1.52018	0.128467	NA
CLOSCI_RS08725	1.81871	-1.92611	1.97012	-0.977665	0.32824	NA
CLOSCI_RS08730	0.184928	-3.99311	6.09347	-0.65531	0.512268	NA
CLOSCI_RS08735	0	NA	NA	NA	NA	NA
CLOSCI_RS08740	0	NA	NA	NA	NA	NA
CLOSCI_RS08745	0	NA	NA	NA	NA	NA
CLOSCI_RS08750	0.487375	0.126802	4.5853	0.0276541	0.977938	NA
CLOSCI_RS08755	0	NA	NA	NA	NA	NA
CLOSCI_RS08760	0	NA	NA	NA	NA	NA
CLOSCI_RS08765	0	NA	NA	NA	NA	NA
CLOSCI_RS08770	0	NA	NA	NA	NA	NA
CLOSCI_RS08775	0	NA	NA	NA	NA	NA
CLOSCI_RS08780	0.82685	0.561431	3.25802	0.172323	0.863184	NA
CLOSCI_RS08785	0	NA	NA	NA	NA	NA
CLOSCI_RS08790	0	NA	NA	NA	NA	NA
CLOSCI_RS08795	0	NA	NA	NA	NA	NA
CLOSCI_RS08800	0.242723	0.878531	6.04897	0.145236	0.884524	NA
CLOSCI_RS08805	0.233708	-4.46038	6.0729	-0.734472	0.462661	NA
CLOSCI_RS08810	1.09049	0.865856	2.72656	0.317563	0.750816	NA
CLOSCI_RS08815	0	NA	NA	NA	NA	NA
CLOSCI_RS08820	0	NA	NA	NA	NA	NA
CLOSCI_RS08825	0	NA	NA	NA	NA	NA
CLOSCI_RS08830	4.17235	1.34349	1.57567	0.852653	0.393852	NA
CLOSCI_RS08835	4.93983	0.934096	2.0959	0.445678	0.65583	NA
CLOSCI_RS08840	11.6024	2.21106	1.28088	1.7262	0.0843106	NA
CLOSCI_RS08850	0.654824	-2.52201	4.21472	-0.59838	0.549586	NA
CLOSCI_RS08855	0.235902	0.878881	6.05155	0.145232	0.884528	NA
CLOSCI_RS08860	0	NA	NA	NA	NA	NA
CLOSCI_RS08865	0	NA	NA	NA	NA	NA
CLOSCI_RS08870	0	NA	NA	NA	NA	NA
CLOSCI_RS08875	0	NA	NA	NA	NA	NA
CLOSCI_RS08880	0	NA	NA	NA	NA	NA
CLOSCI_RS08885	0	NA	NA	NA	NA	NA
CLOSCI_RS08890	3.52737	-0.00291948	1.95917	-0.00149017	0.998811	NA
CLOSCI_RS08895	0	NA	NA	NA	NA	NA
CLOSCI_RS08900	8.40611	1.50146	1.25701	1.19447	0.232295	NA
CLOSCI_RS08905	0	NA	NA	NA	NA	NA
CLOSCI_RS08915	0.227468	-0.526308	6.04331	-0.0870893	0.930601	NA
CLOSCI_RS08920	4.73581	-2.87819	1.42802	-2.01551	0.0438517	NA
CLOSCI_RS08925	0	NA	NA	NA	NA	NA
CLOSCI_RS08930	0	NA	NA	NA	NA	NA
CLOSCI_RS08935	0.242873	-3.65252	6.07433	-0.601303	0.547638	NA
CLOSCI_RS08940	0	NA	NA	NA	NA	NA
CLOSCI_RS08945	0.605864	-2.52881	3.51727	-0.71897	0.472159	NA
CLOSCI_RS08950	11.6494	-2.35805	1.51857	-1.55281	0.120469	NA
CLOSCI_RS08955	0	NA	NA	NA	NA	NA
CLOSCI_RS08960	0	NA	NA	NA	NA	NA
CLOSCI_RS08965	0	NA	NA	NA	NA	NA
CLOSCI_RS08970	0	NA	NA	NA	NA	NA
CLOSCI_RS08975	0	NA	NA	NA	NA	NA
CLOSCI_RS08980	0	NA	NA	NA	NA	NA
CLOSCI_RS08985	9.28436	0.275346	1.495	0.184177	0.853874	NA
CLOSCI_RS08990	0	NA	NA	NA	NA	NA
CLOSCI_RS08995	0	NA	NA	NA	NA	NA
CLOSCI_RS09000	0	NA	NA	NA	NA	NA
CLOSCI_RS09005	0	NA	NA	NA	NA	NA
CLOSCI_RS09010	0	NA	NA	NA	NA	NA
CLOSCI_RS09015	0	NA	NA	NA	NA	NA
CLOSCI_RS09020	0	NA	NA	NA	NA	NA
CLOSCI_RS09025	0	NA	NA	NA	NA	NA
CLOSCI_RS09030	0	NA	NA	NA	NA	NA
CLOSCI_RS09035	6.86065	1.09837	1.25256	0.876902	0.38054	NA
CLOSCI_RS09045	4.89141	0.34804	1.69763	0.205016	0.83756	NA
CLOSCI_RS09050	0	NA	NA	NA	NA	NA
CLOSCI_RS09055	0.118319	-4.59081	6.09658	-0.753014	0.451442	NA
CLOSCI_RS09060	16.2071	-2.17323	1.2972	-1.67533	0.09387	NA
CLOSCI_RS09065	0	NA	NA	NA	NA	NA
CLOSCI_RS09070	2.38563	0.638753	2.2654	0.281961	0.777974	NA
CLOSCI_RS09075	0	NA	NA	NA	NA	NA
CLOSCI_RS09080	0	NA	NA	NA	NA	NA
CLOSCI_RS09085	0	NA	NA	NA	NA	NA
CLOSCI_RS09090	0	NA	NA	NA	NA	NA
CLOSCI_RS09095	0	NA	NA	NA	NA	NA
CLOSCI_RS09100	1.05015	-3.05591	4.09012	-0.747144	0.454976	NA
CLOSCI_RS09105	0.0388245	-3.65245	6.09419	-0.599333	0.548951	NA
CLOSCI_RS09110	7.4731	1.11604	1.65865	0.672859	0.501037	NA
CLOSCI_RS09115	2.1682	0.586385	2.59769	0.225733	0.821409	NA
CLOSCI_RS09120	1.19455	-0.65013	2.6804	-0.242549	0.808354	NA
CLOSCI_RS09125	9.9391	-0.276634	1.2216	-0.226451	0.82085	NA
CLOSCI_RS09130	2.00736	1.72499	1.82676	0.944289	0.345022	NA
CLOSCI_RS09135	3.61108	0.718235	1.38054	0.520255	0.602886	NA
CLOSCI_RS09140	2.80276	-0.699751	2.02476	-0.345596	0.729646	NA
CLOSCI_RS09145	4.16711	1.53853	1.82933	0.841036	0.400328	NA
CLOSCI_RS09150	0.435548	-0.11082	5.12538	-0.0216218	0.98275	NA
CLOSCI_RS09155	0	NA	NA	NA	NA	NA
CLOSCI_RS09160	0.233619	0.826346	6.04955	0.136596	0.89135	NA
CLOSCI_RS09165	7.989	0.449853	1.3047	0.344793	0.73025	NA
CLOSCI_RS09170	0	NA	NA	NA	NA	NA
CLOSCI_RS09180	1.54676	-0.162769	2.60238	-0.062546	0.950128	NA
CLOSCI_RS09185	0.117187	-1.07197	6.07331	-0.176505	0.859897	NA
CLOSCI_RS09200	1.42173	-1.54858	2.66163	-0.581816	0.560691	NA
CLOSCI_RS09205	0	NA	NA	NA	NA	NA
CLOSCI_RS09210	0.117187	-1.07197	6.07331	-0.176505	0.859897	NA
CLOSCI_RS09225	9.06839	0.649879	1.02955	0.631224	0.527894	NA
CLOSCI_RS09230	9.77678	0.334466	1.05191	0.317962	0.750514	NA
CLOSCI_RS09235	2.3977	-0.0726053	1.80637	-0.040194	0.967938	NA
CLOSCI_RS09240	6.76779	-0.975126	1.4445	-0.675063	0.499636	NA
CLOSCI_RS09245	8.68058	-0.421388	1.37026	-0.307524	0.758445	NA
CLOSCI_RS09250	13.1089	0.00822231	1.06902	0.00769146	0.993863	NA
CLOSCI_RS09255	0	NA	NA	NA	NA	NA
CLOSCI_RS09260	0	NA	NA	NA	NA	NA
CLOSCI_RS09265	0	NA	NA	NA	NA	NA
CLOSCI_RS09270	0	NA	NA	NA	NA	NA
CLOSCI_RS09275	0	NA	NA	NA	NA	NA
CLOSCI_RS09280	0	NA	NA	NA	NA	NA
CLOSCI_RS09285	1.69624	-4.96771	2.48428	-1.99966	0.0455374	NA
CLOSCI_RS09290	15.4924	0.603293	1.06002	0.569131	0.569267	NA
CLOSCI_RS09295	0	NA	NA	NA	NA	NA
CLOSCI_RS09300	1.32665	-0.952516	2.42599	-0.39263	0.694592	NA
CLOSCI_RS09305	0.138233	-4.71437	6.09347	-0.773677	0.439122	NA
CLOSCI_RS09310	1.20686	1.40893	2.14667	0.656331	0.511611	NA
CLOSCI_RS09315	1.33424	1.55196	2.01268	0.771088	0.440655	NA
CLOSCI_RS09320	0.606197	3.12986	4.62404	0.676867	0.498491	NA
CLOSCI_RS09330	3.68111	2.8587	1.59654	1.79056	0.0733632	NA
CLOSCI_RS09335	6.39243	-0.309673	1.26817	-0.244189	0.807085	NA
CLOSCI_RS09340	0.900258	-1.10878	2.73842	-0.404899	0.685552	NA
CLOSCI_RS09350	0.075609	-1.63979	6.09474	-0.26905	0.787892	NA
CLOSCI_RS09355	0	NA	NA	NA	NA	NA
CLOSCI_RS09360	1.1039	0.437777	2.79336	0.156721	0.875465	NA
CLOSCI_RS09365	0.147051	-1.68421	6.06933	-0.277494	0.781401	NA
CLOSCI_RS09370	0	NA	NA	NA	NA	NA
CLOSCI_RS09375	8.471	-0.51966	1.07468	-0.483549	0.628706	NA
CLOSCI_RS09380	1.04171	-3.62568	3.18132	-1.13968	0.25442	NA
CLOSCI_RS09390	0	NA	NA	NA	NA	NA
CLOSCI_RS09395	0	NA	NA	NA	NA	NA
CLOSCI_RS09400	0.0572168	-2.70951	6.09718	-0.444388	0.656762	NA
CLOSCI_RS09405	0	NA	NA	NA	NA	NA
CLOSCI_RS09410	0	NA	NA	NA	NA	NA
CLOSCI_RS09415	0.332011	-0.730532	5.08679	-0.143614	0.885806	NA
CLOSCI_RS09420	0.387019	-3.57041	5.46342	-0.653513	0.513426	NA
CLOSCI_RS09425	0.135494	-0.823075	6.06466	-0.135717	0.892045	NA
CLOSCI_RS09430	0	NA	NA	NA	NA	NA
CLOSCI_RS09440	19.2632	-0.209886	1.02669	-0.204429	0.838018	NA
CLOSCI_RS09450	0	NA	NA	NA	NA	NA
CLOSCI_RS09460	0	NA	NA	NA	NA	NA
CLOSCI_RS09465	0	NA	NA	NA	NA	NA
CLOSCI_RS09470	0.0194123	-3.43079	6.09718	-0.562685	0.57365	NA
CLOSCI_RS09475	0	NA	NA	NA	NA	NA
CLOSCI_RS09480	0	NA	NA	NA	NA	NA
CLOSCI_RS09485	0	NA	NA	NA	NA	NA
CLOSCI_RS09490	0	NA	NA	NA	NA	NA
CLOSCI_RS09495	3.45769	5.57459	5.35209	1.04157	NA	NA
CLOSCI_RS09500	0.282985	-2.35481	5.93107	-0.39703	0.691345	NA
CLOSCI_RS07520	0	NA	NA	NA	NA	NA
CLOSCI_RS07525	0	NA	NA	NA	NA	NA
CLOSCI_RS07530	0	NA	NA	NA	NA	NA
CLOSCI_RS07535	0	NA	NA	NA	NA	NA
CLOSCI_RS07540	0	NA	NA	NA	NA	NA
CLOSCI_RS07545	0.454465	-2.81675	5.07674	-0.554834	0.579008	NA
CLOSCI_RS07550	0.0321188	-2.40481	6.10204	-0.394099	0.693508	NA
CLOSCI_RS07555	3.07831	-0.646783	1.87436	-0.345068	0.730043	NA
CLOSCI_RS07560	4.02721	-0.0655966	1.98737	-0.0330067	0.973669	NA
CLOSCI_RS07565	1.59853	-2.55444	2.59401	-0.984746	0.324749	NA
CLOSCI_RS07570	1.13758	-3.65332	3.06342	-1.19256	0.233042	NA
CLOSCI_RS07575	0.344367	-3.30928	6.05385	-0.54664	0.584626	NA
CLOSCI_RS07585	0	NA	NA	NA	NA	NA
CLOSCI_RS07590	0.322693	0.827731	6.04152	0.137007	0.891025	NA
CLOSCI_RS07595	0.161128	-1.56988	6.06432	-0.258872	0.795734	NA
CLOSCI_RS07600	0.703521	-0.771298	3.49653	-0.22059	0.825412	NA
CLOSCI_RS07605	0	NA	NA	NA	NA	NA
CLOSCI_RS07610	0	NA	NA	NA	NA	NA
CLOSCI_RS07615	0	NA	NA	NA	NA	NA
CLOSCI_RS07620	0	NA	NA	NA	NA	NA
CLOSCI_RS07625	0.223134	-0.114553	6.04593	-0.0189472	0.984883	NA
CLOSCI_RS07630	0	NA	NA	NA	NA	NA
CLOSCI_RS07660	0	NA	NA	NA	NA	NA
CLOSCI_RS07665	0.350279	-0.672925	5.44263	-0.12364	0.901601	NA
CLOSCI_RS07670	0	NA	NA	NA	NA	NA
CLOSCI_RS07675	0	NA	NA	NA	NA	NA
CLOSCI_RS07680	3.96042	-2.42168	1.72198	-1.40634	0.159623	NA
CLOSCI_RS07685	0	NA	NA	NA	NA	NA
CLOSCI_RS07690	0	NA	NA	NA	NA	NA
CLOSCI_RS07695	0	NA	NA	NA	NA	NA
CLOSCI_RS07700	1.73835	-4.18182	3.17298	-1.31795	0.187521	NA
CLOSCI_RS07705	0	NA	NA	NA	NA	NA
CLOSCI_RS07710	0	NA	NA	NA	NA	NA
CLOSCI_RS07715	4.35053	-1.61155	1.47695	-1.09114	0.275212	NA
CLOSCI_RS07720	0	NA	NA	NA	NA	NA
CLOSCI_RS07725	0.36738	2.28251	6.00324	0.380214	0.703787	NA
CLOSCI_RS07740	0	NA	NA	NA	NA	NA
CLOSCI_RS07745	0	NA	NA	NA	NA	NA
CLOSCI_RS07750	0.381656	1.06731	5.42001	0.196921	0.843889	NA
CLOSCI_RS07755	0.0642376	-1.72211	6.09483	-0.282553	0.77752	NA
CLOSCI_RS07760	0	NA	NA	NA	NA	NA
CLOSCI_RS07765	0	NA	NA	NA	NA	NA
CLOSCI_RS07770	0.437347	-1.54166	5.20395	-0.296247	0.767041	NA
CLOSCI_RS07775	0	NA	NA	NA	NA	NA
CLOSCI_RS07780	16.8777	-1.45445	1.33948	-1.08584	0.277552	NA
CLOSCI_RS07785	0.364928	1.47224	5.45935	0.269672	0.787412	NA
CLOSCI_RS07790	2.26589	-9.45181	3.26436	-2.89546	0.00378607	NA
CLOSCI_RS07795	1.80493	0.647199	2.66032	0.243279	0.80779	NA
CLOSCI_RS07800	0	NA	NA	NA	NA	NA
CLOSCI_RS07805	0.168323	-2.34049	6.07966	-0.38497	0.700259	NA
CLOSCI_RS07820	0	NA	NA	NA	NA	NA
CLOSCI_RS07845	0	NA	NA	NA	NA	NA
CLOSCI_RS07850	0	NA	NA	NA	NA	NA
CLOSCI_RS07855	0	NA	NA	NA	NA	NA
CLOSCI_RS07860	0	NA	NA	NA	NA	NA
CLOSCI_RS07865	0	NA	NA	NA	NA	NA
CLOSCI_RS07870	0	NA	NA	NA	NA	NA
CLOSCI_RS07880	0	NA	NA	NA	NA	NA
CLOSCI_RS18620	0	NA	NA	NA	NA	NA
CLOSCI_RS07890	0	NA	NA	NA	NA	NA
CLOSCI_RS07895	0	NA	NA	NA	NA	NA
[truncated: 1,526 more rows]
